# Supplementary material for: Are TaNAC Transcription Factors Involved in Promoting Wheat Yield by cis-Regulation of TaCKX Gene Family?
Source: Int J Mol Sci. 2024 Feb 7;25(4):2027. doi: 10.3390/ijms25042027 (PMC10889182; doi:10.3390/ijms25042027)
Supplement: Supplementary file 1 [file ijms-25-02027-s001.zip]

Archive with 49 entries (47 files):
- File S1.xlsx
- File S2.txt
- File S3.txt
- Folder S1/
- Folder S1/fimo TaCKX1-3A.txt
- Folder S1/fimo TaCKX1-3B.txt
- Folder S1/fimo TaCKX1-3D.txt
- Folder S1/fimo TaCKX10-7A.txt
- Folder S1/fimo TaCKX10-7B.txt
- Folder S1/fimo TaCKX10-7D.txt
- Folder S1/fimo TaCKX11-7A.txt
- Folder S1/fimo TaCKX11-7B.txt
- Folder S1/fimo TaCKX11-7D.txt
- Folder S1/fimo TaCKX2.1-3A.txt
- Folder S1/fimo TaCKX2.1-3B.txt
- Folder S1/fimo TaCKX2.1-3D.txt
- Folder S1/fimo TaCKX2.2.1-3A.txt
- Folder S1/fimo TaCKX2.2.1-3B.txt
- Folder S1/fimo TaCKX2.2.1-3D.txt
- Folder S1/fimo TaCKX2.2.2-3D.txt
- Folder S1/fimo TaCKX3-1B.txt
- Folder S1/fimo TaCKX4-3A.txt
- Folder S1/fimo TaCKX4-3B.txt
- Folder S1/fimo TaCKX4-3D.txt
- Folder S1/fimo TaCKX5-3A.txt
- Folder S1/fimo TaCKX5-3B.txt
- Folder S1/fimo TaCKX5-3D.txt
- Folder S1/fimo TaCKX7-6A.txt
- Folder S1/fimo TaCKX7-6B.txt
- Folder S1/fimo TaCKX8-2A.txt
- Folder S1/fimo TaCKX8-2B.txt
- Folder S1/fimo TaCKX8-2D.txt
- Folder S1/fimo TaCKX9-1A.txt
- Folder S1/fimo TaCKX9-1B.txt
- Folder S1/fimo TaCKX9-1D.txt
- Folder S2/
- Folder S2/Kontesa TaCKX1.txt
- Folder S2/Kontesa TaCKX10.txt
- Folder S2/Kontesa TaCKX2.2.1.txt
- Folder S2/Kontesa TaCKX5.txt
- Folder S2/Kontesa TaCKX9.txt
- Folder S2/Ostka TaCKX1.txt
- Folder S2/Ostka TaCKX10.txt
- Folder S2/Ostka TaCKX2.2.1.txt
- Folder S2/Ostka TaCKX5.txt
- Folder S2/Ostka TaCKX9.txt
- Table S1.pdf
- Table S2.pdf
- Table S3.pdf
