# Supplementary material for: Are TaNAC Transcription Factors Involved in Promoting Wheat Yield by cis-Regulation of TaCKX Gene Family?
Source: Int J Mol Sci. 2024 Feb 7;25(4):2027. doi: 10.3390/ijms25042027 (PMC10889182; doi:10.3390/ijms25042027)
Supplement: Supplementary file 1 [file ijms-25-02027-s001.zip › File S1.xlsx]

## Sheet: Comt.List of TaCXK GFM
Gene Names	Gene IDs
TaCKX1-3A	TraesCS3A02G109500
TaCKX1-3B	TraesCS3B02G128700
TaCKX1-3D	TraesCS3D02G111300
TaCKX2.1-3A	TraesCS3A02G311000
TaCKX2.1-3B	TraesCS3B02G161100
TaCKX2.1-3D	TraesCS3D02G143600
TaCKX2.2.1-3A	TraesCS3A02G311100
TaCKX2.2.1-3B	TraesCS3B02G161000
TaCKX2.2.1-3D	TraesCS3D02G143500
TaCKX2.2.2-3D	TraesCS3D02G143300
TaCKX2.2.3-3D	TraesCS3D02G143200
TaCKX3-1A	TraesCS1A02G159600
TaCKX3-1B	TraesCS1B02G176000
TaCKX3-1D	TraesCS1D02G157000
TaCKX4-3A	TraesCS3A02G481000
TaCKX4-3B	TraesCS3B02G525300
TaCKX4-3D	TraesCS3D02G475800
TaCKX5-3A	TraesCS3A02G321100
TaCKX5-3B	TraesCS3B02G344600
TaCKX5-3D	TraesCS3D02G310200
TaCKX7-6A	TraesCS6A02G185800
TaCKX7-6B	TraesCS6B02G214700
TaCKX7-6D	TraesCS6D02G172900
TaCKX8-2A	TraesCS2A02G378300
TaCKX8-2B	TraesCS2B02G395200
TaCKX8-2D	TraesCS2D02G374600
TaCKX9-1A	TraesCS1A02G234800
TaCKX9-1B	TraesCS1B02G248700
TaCKX9-1D	TraesCS1D02G237200
TaCKX10-7A	TraesCS7A02G363400
TaCKX10-7B	TraesCS7B02G264400
TaCKX10-7D	TraesCS7D02G359700
TaCKX11-7A	TraesCS7A02G536900
TaCKX11-7B	TraesCS7B02G455000
TaCKX11-7D	TraesCS7D02G106300

## Sheet:  Comt List of TaNAC-TaCKX GFM
Selected CKX gene Family	TaNAC TF ID	Family	start	stop	strand	score	p-value	q-value	Transcription Factor Binding Sites
CKX1 (Threshold p-value e-4)
CKX1-3A TraesCS3A02G109500
	Traes_6BL_A169A3ECB	NAC	707	724	+	14.1667	1.04e-05	0.0402	TACCGTCTTGATCCCGTC
	Traes_6AL_0D7866801	NAC	707	724	+	14.1667	1.04e-05	0.0402	TACCGTCTTGATCCCGTC
	TRAES3BF114300070CFD_t1	NAC	1492	1510	-	11.8333	4.54e-05	0.173	CTTCTCCGGTAGGGCACCC
	Traes_6AL_8BA1FF8B2	NAC	1539	1550	-	10.8081	7.41e-05	0.286	TTACACGACAGT
CKX1-3B TraesCS3B02G128700
	Traes_5BL_CC18CAD72	NAC	1421	1431	+	12.1212	3.19e-05	0.117	ACACGTATTTT
CKX1-3D TraesCS3D02G111300
	Traes_1AL_C4FA8404A	NAC	286	306	-	9.63636	3.22e-05	0.119	ATAAACTTGGTCAACAATAGA
	Traes_2DS_5DF921ABB	NAC	1009	1016	-	11.7677	9.69e-05	0.385	CACGTAAT
CKX2.1 (Threshold p-value e-4)
CKX2.1-3A TraesCS3A02G311000	Traes_4DL_54E14ABCB	NAC	1070	1082	+	13.2273	8.95e-06	0.0342	CTTGAGATTTACG
	Traes_4DL_54E14ABCB	NAC	1070	1082	-	11.7121	6.43e-05	0.123	CGTAAATCTCAAG
	Traes_5BL_657BF1497	NAC	1754	1771	-	10.3485	7.8e-05	0.281	TTGATTGTGCCGTACGTA
CKX2.1-3B TraesCS3B02G161100
	Traes_2BL_209C14A8F	NAC	602	622	-	9.10606	7.27e-05	0.262	GTAGGAGTATAATATAATCTA
	Traes_2BL_209C14A8F	NAC	602	622	-	9.10606	7.27e-05	0.262	GTAGGAGTATAATATAATCTA
	Traes_2DS_5DF921ABB	NAC	385	392	+	11.7677	9.69e-05	0.373	CACGTAAT
CKX2.1-3D TraesCS3D02G143600
	Traes_5DL_0924913F8	NAC	653	672	+	12.2727	3.05e-05	0.0668	CGTCGTGCTCATCCCGGAGC
	Traes_6BL_A169A3ECB	NAC	653	670	+	12.5152	3.1e-05	0.0952	CGTCGTGCTCATCCCGGA
	Traes_5DL_0924913F8	NAC	537	556	+	11.697	4.26e-05	0.0668	CGGCGTGGGCGTCAGGGCAC
	Traes_5DL_B69423A67	NAC	622	638	+	11.4091	4.85e-05	0.19	GACGTGCCGGCGAAGAA
	Traes_5DL_0924913F8	NAC	536	555	-	10.4242	8.5e-05	0.0668	TGCCCTGACGCCCACGCCGT
	TRAES3BF114300070CFD_g	NAC	540	558	+	10.6061	9.36e-05	0.335	CGTGGGCGTCAGGGCACGC
	Traes_5DL_0924913F8	NAC	652	671	-	10.2121	9.48e-05	0.0668	CTCCGGGATGAGCACGACGT
	Traes_5DL_0924913F8	NAC	614	633	-	10.1515	9.77e-05	0.0668	CGCCGGCACGTCGACGGGGC
CKX2.2.1 (Threshold p-value e-4)
CKX2.2.1-3A TraesCS3A02G311100	Traes_5BL_657BF1497	NAC	1006	1023	-	10.1515	8.62e-05	0.316	TAACTTATAACACAAACC
CKX2.2.1-3B TraesCS3B02G161000
	Traes_1AL_C4FA8404A	NAC	1113	1133	+	18.7576	3.38e-07	0.00133	TGTAACTTGGGAGACAAGACA
	Traes_4BL_D592DBAAF	NAC	1115	1130	-	16.4545	1.45e-06	0.00573	CTTGTCTCCCAAGTTA
	Traes_4AS_B95A1C3A1	NAC	1115	1135	+	15.8636	2.57e-06	0.0101	TAACTTGGGAGACAAGACATT
	Traes_1AL_C4FA8404A	NAC	1115	1135	-	14.3182	4.29e-06	0.00848	AATGTCTTGTCTCCCAAGTTA
	Traes_4BS_373BDBA94	NAC	1115	1130	-	14.9242	5.5e-06	0.0218	CTTGTCTCCCAAGTTA
	Traes_5BL_657BF1497	NAC	1115	1132	+	14.4394	6.7e-06	0.0265	TAACTTGGGAGACAAGAC
	Traes_1BL_8925B27BC	NAC	1116	1130	+	14.3333	8.2e-06	0.0325	AACTTGGGAGACAAG
	Traes_7AL_46F73E667	NAC	1113	1133	+	13.7727	9.26e-06	0.0366	TGTAACTTGGGAGACAAGACA
	Traes_2BL_209C14A8F	NAC	1113	1133	+	12.6061	1.61e-05	0.0636	TGTAACTTGGGAGACAAGACA
	Traes_4AS_B95A1C3A1	NAC	1113	1133	-	11.7273	1.84e-05	0.0364	TGTCTTGTCTCCCAAGTTACA
	Traes_4BS_373BDBA94	NAC	1118	1133	+	12.5	2.39e-05	0.0474	CTTGGGAGACAAGACA
	Traes_5DL_B69423A67	NAC	1116	1132	+	12.7121	2.47e-05	0.0979	AACTTGGGAGACAAGAC
	Traes_4AL_99942CBEA	NAC	1115	1131	+	12.0758	3.72e-05	0.147	TAACTTGGGAGACAAGA
	Traes_5BL_657BF1497	NAC	1116	1133	-	11.7121	3.75e-05	0.0741	TGTCTTGTCTCCCAAGTT
	Traes_4BL_D592DBAAF	NAC	1118	1133	+	12.0152	3.97e-05	0.0786	CTTGGGAGACAAGACA
	Traes_2DS_5DF921ABB	NAC	1720	1727	+	12.0303	6.67e-05	0.265	TACGTAAT
	Traes_4DL_54E14ABCB	NAC	1118	1130	-	11.4848	7.98e-05	0.317	CTTGTCTCCCAAG
	TRAES3BF097400030CFD_g	NAC	1116	1130	-	10.8333	8.86e-05	0.351	CTTGTCTCCCAAGTT
CKX2.2.1-3D TraesCS3D02G143300
	TRAES3BF097400030CFD_g	NAC	100	114	-	12.4545	3.17e-05	0.124	CTTCTTCCTCACATC
	Traes_3DL_C686CE2E3	NAC	100	114	+	11.2121	6.1e-05	0.237	GATGTGAGGAAGAAG
	Traes_4DL_54E14ABCB	NAC	1289	1301	-	11.5606	7.41e-05	0.289	CTTAAGATTTACG
	Traes_5BL_657BF1497	NAC	1709	1726	-	10.3485	7.8e-05	0.303	TTGATTGTGCCGTACGTA
	Traes_2AL_82C3E7E14	NAC	1287	1301	-	10.5303	9.7e-05	0.378	CTTAAGATTTACGAA
CKX5 (Threshold p-value e-4)
CKX5-3A TraesCS3A02G321100
	Traes_5BL_CC18CAD72	NAC	36	46	+	12.1212	3.19e-05	0.113	ACACGTATTTT
	TRAES3BF097400030CFD_g	NAC	1145	1159	+	11.6364	5.48e-05	0.194	CTTCTTCTTCCAGCT
	TRAES3BF002300010CFD_g	NAC	631	652	+	10.7121	9.65e-05	0.34	GCCGTAGGGCACTTGCCTAGCT
CKX5-3B TraesCS3B02G344600
	Traes_6BL_A169A3ECB	NAC	945	962	-	12.8636	2.52e-05	0.0966	TTCCGTATCTTGACCGGC
	Traes_6AL_0D7866801	NAC	945	962	-	12.8636	2.52e-05	0.0972	TTCCGTATCTTGACCGGC
	Traes_5DL_0924913F8	NAC	943	962	-	11.8182	3.98e-05	0.155	TTCCGTATCTTGACCGGCTT
	Traes_5BL_39FF03C5D	NAC	943	962	-	11.8182	3.98e-05	0.154	TTCCGTATCTTGACCGGCTT
	TRAES3BF097400030CFD_g	NAC	1031	1045	+	11.6364	5.48e-05	0.217	CTTCTTCTTCCAGCT
	Traes_4AL_99942CBEA	NAC	206	222	-	11.1061	6.29e-05	0.248	AAACTTAGAAAATAAGA
	Traes_1BL_8925B27BC	NAC	1481	1495	-	10.8636	7.8e-05	0.308	TGCGTTTGGTTGAAG
	TRAES3BF002300010CFD_g	NAC	759	780	-	10.9242	8.3e-05	0.19	TACGTGCTGCACAAATCTTCAG
	TRAES3BF002300010CFD_g	NAC	556	577	+	10.7121	9.65e-05	0.19	GCCGTAGGGCACTTGCCTAGCT
	Traes_2AL_82C3E7E14	NAC	1481	1495	+	10.5	9.85e-05	0.389	CTTCAACCAAACGCA
CKX5-3D TraesCS3D02G310200
	Traes_6BL_A169A3ECB	NAC	1213	1230	-	14.2273	9.92e-06	0.0386	TGCCGTATCTTGACCGGC
	Traes_6AL_0D7866801	NAC	1213	1230	-	14.2273	9.92e-06	0.0386	TGCCGTATCTTGACCGGC
	Traes_5DL_0924913F8	NAC	1211	1230	-	13.7727	1.16e-05	0.0445	TGCCGTATCTTGACCGGCTT
	Traes_5BL_39FF03C5D	NAC	1211	1230	-	13.7727	1.16e-05	0.0445	TGCCGTATCTTGACCGGCTT
	TRAES3BF097400030CFD_g	NAC	1298	1312	+	11.6364	5.48e-05	0.175	CTTCTTCTTCCAGCT
	Traes_1AL_C4FA8404A	NAC	217	237	-	7.15152	7.78e-05	0.302	AAATACTTGTAAACCAAATAA
	TRAES3BF097400030CFD_g	NAC	1849	1863	+	10.803	9.01e-05	0.175	CTTCTTCCTCCCGCC
	TRAES3BF002300010CFD_g	NAC	810	831	+	10.7121	9.65e-05	0.375	GCCGTAGGGCACTTGCCTAGCT
CKX9 (Threshold p-value e-4)
TaCKX9-1A TraesCS1A02G234800
	Traes_6AL_8BA1FF8B2	NAC	1513	1524	-	11.798	2.03e-05	0.0655	GGACAAGCCAAG
TaCKX9-1B TraesCS1B02G248700
	Traes_2BL_209C14A8F	NAC	1197	1217	+	16.4394	1.71e-06	0.00463	GGATGCTTAAAACATAAGCCA
	Traes_7AL_46F73E667	NAC	1197	1217	+	16.2424	1.94e-06	0.00536	GGATGCTTAAAACATAAGCCA
	Traes_4AL_99942CBEA	NAC	1199	1215	+	14.8939	5.19e-06	0.0142	ATGCTTAAAACATAAGC
	Traes_4AL_99942CBEA	NAC	1201	1217	-	14.0606	1.01e-05	0.0142	TGGCTTATGTTTTAAGC
	Traes_2AL_82C3E7E14	NAC	1200	1214	-	13.3485	1.8e-05	0.0328	CTTATGTTTTAAGCA
	Traes_6AL_8BA1FF8B2	NAC	882	893	-	11.798	2.03e-05	0.062	GGACAAGCCAAG
	Traes_2AL_82C3E7E14	NAC	1202	1216	+	12.9848	2.32e-05	0.0328	CTTAAAACATAAGCC
	Traes_2BL_209C14A8F	NAC	1199	1219	-	11.4242	2.8e-05	0.038	TCTGGCTTATGTTTTAAGCAT
	Traes_7AL_46F73E667	NAC	1199	1219	-	11.1364	3.54e-05	0.0487	TCTGGCTTATGTTTTAAGCAT
	Traes_4AL_99942CBEA	NAC	1380	1396	+	11.9545	3.99e-05	0.0373	ATACGTACCCTTCAAGT
	Traes_4AS_B95A1C3A1	NAC	1199	1219	+	9.34848	4.43e-05	0.0797	ATGCTTAAAACATAAGCCAGA
	Traes_1AL_C4FA8404A	NAC	1380	1400	-	8.75758	4.45e-05	0.128	GAGAACTTGAAGGGTACGTAT
	TRAES3BF097400030CFD_g	NAC	1200	1214	-	11.9394	4.5e-05	0.0943	CTTATGTTTTAAGCA
	Traes_5BL_657BF1497	NAC	1200	1217	-	11.2727	4.78e-05	0.139	TGGCTTATGTTTTAAGCA
	Traes_4AS_B95A1C3A1	NAC	1197	1217	-	8.60606	5.69e-05	0.0797	TGGCTTATGTTTTAAGCATCC
	Traes_5DL_B69423A67	NAC	1381	1397	-	10.803	6.42e-05	0.087	AACTTGAAGGGTACGTA
	Traes_4BS_373BDBA94	NAC	1202	1217	+	10.4242	6.43e-05	0.123	CTTAAAACATAAGCCA
	Traes_4DL_54E14ABCB	NAC	1202	1214	-	11.6515	6.82e-05	0.115	CTTATGTTTTAAG
	Traes_2AL_82C3E7E14	NAC	1381	1395	-	11.0758	7.32e-05	0.069	CTTGAAGGGTACGTA
	Traes_5DL_B69423A67	NAC	1200	1216	-	10.4394	7.53e-05	0.087	GGCTTATGTTTTAAGCA
	Traes_4DL_54E14ABCB	NAC	1383	1395	-	11.5152	7.75e-05	0.115	CTTGAAGGGTACG
	TRAES3BF002300010CFD_g	NAC	1381	1402	+	11	7.85e-05	0.229	TACGTACCCTTCAAGTTCTCCT
	Traes_3DL_C686CE2E3	NAC	1165	1179	-	10.5758	8.28e-05	0.245	AGTGTATGGAGGAAG
	TRAES3BF097400030CFD_g	NAC	1165	1179	+	10.9242	8.41e-05	0.0943	CTTCCTCCATACACT
	Traes_4BS_373BDBA94	NAC	1380	1395	-	9.75758	8.49e-05	0.123	CTTGAAGGGTACGTAT
	Traes_5DL_B69423A67	NAC	1381	1397	+	10.1364	8.56e-05	0.087	TACGTACCCTTCAAGTT
	Traes_4BL_D592DBAAF	NAC	1380	1395	-	10	9.42e-05	0.266	CTTGAAGGGTACGTAT
	TRAES3BF097400030CFD_g	NAC	1383	1397	+	10.6364	9.9e-05	0.0943	CGTACCCTTCAAGTT
TaCKX9-1D TraesCS1D02G237200
	Traes_4AL_99942CBEA	NAC	1203	1219	+	14.8939	5.19e-06	0.0144	ATGCTTAAAACATAAGC
	Traes_2AL_82C3E7E14	NAC	1204	1218	-	13.3485	1.8e-05	0.0324	CTTATGTTTTAAGCA
	Traes_2AL_82C3E7E14	NAC	1206	1220	+	12.9848	2.32e-05	0.0324	CTTAAAACATAAGCC
	Traes_4AL_99942CBEA	NAC	1384	1400	+	11.9545	3.99e-05	0.0552	ATACGTACCCTTCAAGT
	Traes_1AL_C4FA8404A	NAC	1384	1404	-	8.75758	4.45e-05	0.129	GAGAACTTGAAGGGTACGTAT
	TRAES3BF097400030CFD_g	NAC	1204	1218	-	11.9394	4.5e-05	0.128	CTTATGTTTTAAGCA
	Traes_5DL_B69423A67	NAC	1385	1401	-	10.803	6.42e-05	0.0842	AACTTGAAGGGTACGTA
	Traes_4DL_54E14ABCB	NAC	1206	1218	-	11.6515	6.82e-05	0.11	CTTATGTTTTAAG
	Traes_2AL_82C3E7E14	NAC	1385	1399	-	11.0758	7.32e-05	0.0681	CTTGAAGGGTACGTA
	Traes_5DL_B69423A67	NAC	1204	1220	-	10.4394	7.53e-05	0.0842	GGCTTATGTTTTAAGCA
	Traes_7AL_46F73E667	NAC	1201	1221	+	9.33333	7.72e-05	0.217	GGATGCTTAAAACATAAGCCG
	Traes_4DL_54E14ABCB	NAC	1387	1399	-	11.5152	7.75e-05	0.11	CTTGAAGGGTACG
	TRAES3BF002300010CFD_g	NAC	1385	1406	+	11	7.85e-05	0.225	TACGTACCCTTCAAGTTCTCCT
	Traes_4BS_373BDBA94	NAC	1384	1399	-	9.75758	8.49e-05	0.248	CTTGAAGGGTACGTAT
	Traes_5DL_B69423A67	NAC	1385	1401	+	10.1364	8.56e-05	0.0842	TACGTACCCTTCAAGTT
	Traes_4BL_D592DBAAF	NAC	1384	1399	-	10	9.42e-05	0.273	CTTGAAGGGTACGTAT
	TRAES3BF097400030CFD_g	NAC	1387	1401	+	10.6364	9.9e-05	0.141	CGTACCCTTCAAGTT
CKX10 (Threshold p-value e-4)
CKX10-7A TraesCS7A02G363400	Traes_2DS_5DF921ABB	NAC	1282	1289	-	12.0303	6.67e-05	0.222	TACGTAAT
CKX10-7B TraesCS7B02G264400
	Traes_1AL_C4FA8404A	NAC	468	488	+	12.7273	9.05e-06	0.0318	GAAAACTTGCTGATCACTACT
	TRAES3BF002300010CFD_t1	NAC	406	427	-	12.5152	2.33e-05	0.0856	TTCGTGTTTGTATTGGCCACGT
	TRAES3BF114300070CFD_t1	NAC	160	178	+	12.2576	3.46e-05	0.133	CCTGTATTTCACGGAGTCG
	Traes_5DL_0924913F8	NAC	1023	1042	-	11.5455	4.64e-05	0.178	CTCCGTTTTATTTACTCCGC
	Traes_5BL_39FF03C5D	NAC	1023	1042	-	11.5455	4.64e-05	0.178	CTCCGTTTTATTTACTCCGC
	Traes_2DS_5DF921ABB	NAC	1527	1534	-	12.0303	6.67e-05	0.258	TACGTAAT
CKX10-7D TraesCS7D02G359700
	Traes_2DS_5DF921ABB	NAC	1503	1510	-	12.0303	6.67e-05	0.258	TACGTAAT
Key
Non-selected Paralog for TaNAC Analysis
Selected Paralog for TaNAC Analysis
CKX2.2.2 (Threshold p-value e-4)
TaCKX2.2.2-3D TraesCS3D02G143300
	Traes_4DL_54E14ABCB	NAC	909	921	-	11.5606	7.41e-05	0.225	CTTAAGATTTACG
	Traes_5BL_657BF1497	NAC	1329	1346	-	10.3485	7.8e-05	0.228	TTGATTGTGCCGTACGTA
	Traes_2AL_82C3E7E14	NAC	907	921	-	10.5303	9.7e-05	0.29	CTTAAGATTTACGAA
CKX3 (Threshold p-value e-4)
TaCKX3-1B TraesCS1A02G159600
	TRAES3BF002300010CFD_g	NAC	231	252	-	13.197	1.25e-05	0.0432	AACGTAATCTAGTTGTCTACCA
	Traes_5DL_0924913F8	NAC	1377	1396	+	11.3485	5.18e-05	0.186	TGCCGGTTTGTTTCGGCTGC
	Traes_5BL_39FF03C5D	NAC	1377	1396	+	11.3485	5.18e-05	0.186	TGCCGGTTTGTTTCGGCTGC
CKX4 (Threshold p-value e-4)
TaCKX4-3A TraesCS3A02G481000
	TRAES3BF097400030CFD_g	NAC	1430	1444	-	12.9394	2.23e-05	0.0671	CTTGACCCACACACT
	Traes_3DL_C686CE2E3	NAC	1430	1444	+	12.8788	2.42e-05	0.0728	AGTGTGTGGGTCAAG
	Traes_2AL_82C3E7E14	NAC	1175	1189	+	12.3485	3.53e-05	0.102	CGTACGACGCACGTA
	Traes_5DL_0924913F8	NAC	557	576	-	11.3333	5.22e-05	0.115	CGCCGGTGTCGCGTCGCCAC
	Traes_5BL_39FF03C5D	NAC	557	576	-	11.3333	5.22e-05	0.115	CGCCGGTGTCGCGTCGCCAC
	Traes_1BL_8925B27BC	NAC	284	298	-	11.3788	5.95e-05	0.179	TGCTTCAGATGGACG
	Traes_2AL_82C3E7E14	NAC	284	298	+	11.2121	6.82e-05	0.102	CGTCCATCTGAAGCA
	Traes_5DL_0924913F8	NAC	1457	1476	+	10.5	8.17e-05	0.115	CGCCGGTAACTATAGGCAGC
	Traes_5BL_39FF03C5D	NAC	1457	1476	+	10.5	8.17e-05	0.115	CGCCGGTAACTATAGGCAGC
	TRAES3BF114300070CFD_g	NAC	1415	1433	+	10.7879	8.46e-05	0.244	CCGGGCCCACACGTCAGTG
TaCKX4-3B TraesCS3B02G525300
	Traes_6AL_8BA1FF8B2	NAC	1489	1500	+	12.0909	1.23e-05	0.0412	CAACAAGCCAAG
	Traes_5DL_0924913F8	NAC	850	869	+	11.3333	5.22e-05	0.158	CGCCGGTGTCGCGTCGCCAC
	Traes_5BL_39FF03C5D	NAC	850	869	+	11.3333	5.22e-05	0.158	CGCCGGTGTCGCGTCGCCAC
	TRAES3BF002300010CFD_g	NAC	325	346	-	10.8333	8.86e-05	0.295	GCCGTGACCAGTTCGTTTCTCG
TaCKX4-3D TraesCS3D02G475800
	Traes_6AL_8BA1FF8B2	NAC	1516	1527	+	12.0909	1.23e-05	0.0418	CAACAAGCCAAG
	TRAES3BF002300010CFD_g	NAC	1144	1165	+	12.5606	2.24e-05	0.0758	TGCGTGGAAGAATCGGAAATTT
	Traes_2AL_82C3E7E14	NAC	1120	1134	+	12.0909	4.15e-05	0.141	CGTACTACGCACGTA
	Traes_5DL_0924913F8	NAC	1252	1271	-	11.697	4.26e-05	0.0821	CGCCGGCCAGTGCCCGTCGA
	Traes_5BL_39FF03C5D	NAC	1252	1271	-	11.697	4.26e-05	0.0812	CGCCGGCCAGTGCCCGTCGA
	Traes_5DL_0924913F8	NAC	505	524	-	11.3333	5.22e-05	0.0821	CGCCGGTGTCGCGTCGCCAC
	Traes_5BL_39FF03C5D	NAC	505	524	-	11.3333	5.22e-05	0.0812	CGCCGGTGTCGCGTCGCCAC
	Traes_6BL_A169A3ECB	NAC	1254	1271	-	10.5606	8.33e-05	0.249	CGCCGGCCAGTGCCCGTC
	Traes_6AL_0D7866801	NAC	1254	1271	-	10.5606	8.33e-05	0.248	CGCCGGCCAGTGCCCGTC
	Traes_1BL_8925B27BC	NAC	201	215	-	10.7273	8.35e-05	0.284	TGCTTCAGACGGACG
CKX7 (Threshold p-value e-4)
TaCKX7-6A TraesCS6A02G185800
	Traes_7AL_46F73E667	NAC	1136	1156	+	12.197	2.13e-05	0.0562	AGTTAAGTACTATCCAAGTCA
	Traes_2BL_209C14A8F	NAC	1136	1156	+	12.0152	2.14e-05	0.055	AGTTAAGTACTATCCAAGTCA
	Traes_7AL_46F73E667	NAC	584	604	-	9.59091	6.95e-05	0.0916	GTTGATGTCCGGCACAAGTAA
	Traes_4AL_99942CBEA	NAC	1138	1154	+	10.4545	8.65e-05	0.224	TTAAGTACTATCCAAGT
TaCKX7-6B TraesCS6B02G214700
	Traes_2AL_82C3E7E14	NAC	884	898	+	15.697	1.99e-06	0.00544	CGTCAAATTCACGCA
	Traes_6AL_8BA1FF8B2	NAC	451	462	-	12.4747	4.28e-06	0.0117	AAACAAGCCACA
	Traes_5DL_0924913F8	NAC	881	900	+	14.9848	4.72e-06	0.0134	TACCGTCAAATTCACGCAGT
	Traes_5BL_39FF03C5D	NAC	881	900	+	14.9848	4.72e-06	0.0134	TACCGTCAAATTCACGCAGT
	Traes_6BL_A169A3ECB	NAC	881	898	+	14.9848	5.34e-06	0.0152	TACCGTCAAATTCACGCA
	Traes_6AL_0D7866801	NAC	881	898	+	14.9848	5.34e-06	0.0152	TACCGTCAAATTCACGCA
	Traes_1BL_8925B27BC	NAC	884	898	-	14.197	9.19e-06	0.0255	TGCGTGAATTTGACG
	Traes_4AL_99942CBEA	NAC	881	897	+	13.9394	1.11e-05	0.0295	TACCGTCAAATTCACGC
	Traes_7AL_46F73E667	NAC	1116	1136	+	12.803	1.56e-05	0.0418	AGTTAAGTGCTATCCAAGTCA
	Traes_2BL_209C14A8F	NAC	1116	1136	+	12.1212	2.03e-05	0.0514	AGTTAAGTGCTATCCAAGTCA
	Traes_6BL_A169A3ECB	NAC	882	899	-	13.1818	2.06e-05	0.0293	CTGCGTGAATTTGACGGT
	Traes_6AL_0D7866801	NAC	882	899	-	13.1818	2.06e-05	0.0293	CTGCGTGAATTTGACGGT
	Traes_4DL_54E14ABCB	NAC	884	896	+	12.6212	2.27e-05	0.0631	CGTCAAATTCACG
	Traes_1AL_C4FA8404A	NAC	1118	1138	-	10.4848	2.32e-05	0.0631	TTTGACTTGGATAGCACTTAA
	TRAES3BF097400030CFD_g	NAC	884	898	+	12.7879	2.5e-05	0.065	CGTCAAATTCACGCA
	Traes_5DL_0924913F8	NAC	880	899	-	12.303	3e-05	0.0426	CTGCGTGAATTTGACGGTAA
	Traes_5BL_39FF03C5D	NAC	880	899	-	12.303	3e-05	0.0426	CTGCGTGAATTTGACGGTAA
	TRAES3BF114300070CFD_g	NAC	878	896	-	12.1364	3.74e-05	0.106	CGTGAATTTGACGGTAATT
	Traes_3DL_C686CE2E3	NAC	884	898	-	12.0758	3.88e-05	0.103	TGCGTGAATTTGACG
	TRAES3BF002300010CFD_g	NAC	877	898	-	11.4545	5.58e-05	0.149	TGCGTGAATTTGACGGTAATTT
	Traes_4BS_373BDBA94	NAC	1118	1133	-	10.5152	6.18e-05	0.17	CTTGGATAGCACTTAA
	Traes_4AS_B95A1C3A1	NAC	1116	1136	-	8.25758	6.39e-05	0.0864	TGACTTGGATAGCACTTAACT
	Traes_2BL_209C14A8F	NAC	1118	1138	-	9.40909	6.48e-05	0.0558	TTTGACTTGGATAGCACTTAA
	Traes_2BL_209C14A8F	NAC	881	901	-	9.34848	6.63e-05	0.0558	TACTGCGTGAATTTGACGGTA
	Traes_4AS_B95A1C3A1	NAC	1118	1138	+	8.04545	6.84e-05	0.0864	TTAAGTGCTATCCAAGTCAAA
	Traes_7AL_46F73E667	NAC	566	586	-	9.59091	6.95e-05	0.0749	GTTGATGTCCGGCACAAGTAA
	Traes_5DL_B69423A67	NAC	882	898	-	10.3939	7.68e-05	0.217	TGCGTGAATTTGACGGT
	Traes_4DL_54E14ABCB	NAC	884	896	-	11.5	7.87e-05	0.11	CGTGAATTTGACG
	Traes_7AL_46F73E667	NAC	881	901	-	9.12121	8.41e-05	0.0749	TACTGCGTGAATTTGACGGTA
	Traes_4AL_99942CBEA	NAC	1118	1134	+	10.4394	8.71e-05	0.116	TTAAGTGCTATCCAAGT
	Traes_5BL_657BF1497	NAC	1118	1135	+	9.9697	9.44e-05	0.247	TTAAGTGCTATCCAAGTC
TaCKX7-6D TraesCS6D02G172900	N/A
CKX8 (Threshold p-value e-4)
TaCKX8-2A TraesCS2A02G378300
	Traes_6AL_8BA1FF8B2	NAC	976	987	-	11.7778	2.07e-05	0.0639	AAGCACGCCACG
	Traes_2DS_5DF921ABB	NAC	1026	1033	-	12.9495	3.21e-05	0.0991	CACGTAAC
	Traes_5DL_0924913F8	NAC	920	939	+	11.6212	4.45e-05	0.0814	CAGCGGCGCTTCCCCGTTGC
	Traes_5BL_39FF03C5D	NAC	920	939	+	11.6212	4.45e-05	0.0814	CAGCGGCGCTTCCCCGTTGC
	Traes_5BL_657BF1497	NAC	499	516	+	10.7273	6.41e-05	0.198	TAGATTGTGGAAAAAGAA
	Traes_5DL_0924913F8	NAC	919	938	-	10.9091	6.58e-05	0.0814	CAACGGGGAAGCGCCGCTGC
	Traes_5BL_39FF03C5D	NAC	919	938	-	10.9091	6.58e-05	0.0814	CAACGGGGAAGCGCCGCTGC
	Traes_5DL_0924913F8	NAC	656	675	-	10.4545	8.37e-05	0.0814	TGCCGTGGCAGGCACTACAT
	Traes_5BL_39FF03C5D	NAC	656	675	-	10.4545	8.37e-05	0.0814	TGCCGTGGCAGGCACTACAT
	Traes_5DL_B69423A67	NAC	983	999	-	9.90909	9.4e-05	0.289	GCAGTGTCGAGCAAGCA
TaCKX8-2B TraesCS2B02G395200
	Traes_6AL_8BA1FF8B2	NAC	976	987	-	11.7778	2.07e-05	0.0688	AAGCACGCCACG
	Traes_2DS_5DF921ABB	NAC	1026	1033	-	12.9495	3.21e-05	0.107	CACGTAAC
	Traes_5DL_0924913F8	NAC	920	939	+	11.6212	4.45e-05	0.0874	CAGCGGCGCTTCCCCGTTGC
	Traes_5BL_39FF03C5D	NAC	920	939	+	11.6212	4.45e-05	0.0882	CAGCGGCGCTTCCCCGTTGC
	Traes_5BL_657BF1497	NAC	499	516	+	10.7273	6.41e-05	0.213	TAGATTGTGGAAAAAGAA
	Traes_5DL_0924913F8	NAC	919	938	-	10.9091	6.58e-05	0.0874	CAACGGGGAAGCGCCGCTGC
	Traes_5BL_39FF03C5D	NAC	919	938	-	10.9091	6.58e-05	0.0882	CAACGGGGAAGCGCCGCTGC
	Traes_5DL_0924913F8	NAC	656	675	-	10.4545	8.37e-05	0.0874	TGCCGTGGCAGGCACTACAT
	Traes_5BL_39FF03C5D	NAC	656	675	-	10.4545	8.37e-05	0.0882	TGCCGTGGCAGGCACTACAT
	Traes_5DL_B69423A67	NAC	983	999	-	9.90909	9.4e-05	0.312	GCAGTGTCGAGCAAGCA
TaCKX8-2D TraesCS2D02G374600
	Traes_2DS_5DF921ABB	NAC	1063	1070	+	12.1616	4.71e-05	0.148	TACGCAAC
	Traes_5BL_CC18CAD72	NAC	817	827	-	11.697	5.31e-05	0.164	ACACGTAATGT
	Traes_2DS_5DF921ABB	NAC	819	826	-	11.7677	9.69e-05	0.152	CACGTAAT
CKX9 (Threshold p-value e-4)
TaCKX9-1A TraesCS1A02G234800
	Traes_6AL_8BA1FF8B2	NAC	1513	1524	-	11.798	2.03e-05	0.0655	GGACAAGCCAAG
TaCKX9-1B TraesCS1B02G248700
	Traes_2BL_209C14A8F	NAC	1197	1217	+	16.4394	1.71e-06	0.00463	GGATGCTTAAAACATAAGCCA
	Traes_7AL_46F73E667	NAC	1197	1217	+	16.2424	1.94e-06	0.00536	GGATGCTTAAAACATAAGCCA
	Traes_4AL_99942CBEA	NAC	1199	1215	+	14.8939	5.19e-06	0.0142	ATGCTTAAAACATAAGC
	Traes_4AL_99942CBEA	NAC	1201	1217	-	14.0606	1.01e-05	0.0142	TGGCTTATGTTTTAAGC
	Traes_2AL_82C3E7E14	NAC	1200	1214	-	13.3485	1.8e-05	0.0328	CTTATGTTTTAAGCA
	Traes_6AL_8BA1FF8B2	NAC	882	893	-	11.798	2.03e-05	0.062	GGACAAGCCAAG
	Traes_2AL_82C3E7E14	NAC	1202	1216	+	12.9848	2.32e-05	0.0328	CTTAAAACATAAGCC
	Traes_2BL_209C14A8F	NAC	1199	1219	-	11.4242	2.8e-05	0.038	TCTGGCTTATGTTTTAAGCAT
	Traes_7AL_46F73E667	NAC	1199	1219	-	11.1364	3.54e-05	0.0487	TCTGGCTTATGTTTTAAGCAT
	Traes_4AL_99942CBEA	NAC	1380	1396	+	11.9545	3.99e-05	0.0373	ATACGTACCCTTCAAGT
	Traes_4AS_B95A1C3A1	NAC	1199	1219	+	9.34848	4.43e-05	0.0797	ATGCTTAAAACATAAGCCAGA
	Traes_1AL_C4FA8404A	NAC	1380	1400	-	8.75758	4.45e-05	0.128	GAGAACTTGAAGGGTACGTAT
	TRAES3BF097400030CFD_g	NAC	1200	1214	-	11.9394	4.5e-05	0.0943	CTTATGTTTTAAGCA
	Traes_5BL_657BF1497	NAC	1200	1217	-	11.2727	4.78e-05	0.139	TGGCTTATGTTTTAAGCA
	Traes_4AS_B95A1C3A1	NAC	1197	1217	-	8.60606	5.69e-05	0.0797	TGGCTTATGTTTTAAGCATCC
	Traes_5DL_B69423A67	NAC	1381	1397	-	10.803	6.42e-05	0.087	AACTTGAAGGGTACGTA
	Traes_4BS_373BDBA94	NAC	1202	1217	+	10.4242	6.43e-05	0.123	CTTAAAACATAAGCCA
	Traes_4DL_54E14ABCB	NAC	1202	1214	-	11.6515	6.82e-05	0.115	CTTATGTTTTAAG
	Traes_2AL_82C3E7E14	NAC	1381	1395	-	11.0758	7.32e-05	0.069	CTTGAAGGGTACGTA
	Traes_5DL_B69423A67	NAC	1200	1216	-	10.4394	7.53e-05	0.087	GGCTTATGTTTTAAGCA
	Traes_4DL_54E14ABCB	NAC	1383	1395	-	11.5152	7.75e-05	0.115	CTTGAAGGGTACG
	TRAES3BF002300010CFD_g	NAC	1381	1402	+	11	7.85e-05	0.229	TACGTACCCTTCAAGTTCTCCT
	Traes_3DL_C686CE2E3	NAC	1165	1179	-	10.5758	8.28e-05	0.245	AGTGTATGGAGGAAG
	TRAES3BF097400030CFD_g	NAC	1165	1179	+	10.9242	8.41e-05	0.0943	CTTCCTCCATACACT
	Traes_4BS_373BDBA94	NAC	1380	1395	-	9.75758	8.49e-05	0.123	CTTGAAGGGTACGTAT
	Traes_5DL_B69423A67	NAC	1381	1397	+	10.1364	8.56e-05	0.087	TACGTACCCTTCAAGTT
	Traes_4BL_D592DBAAF	NAC	1380	1395	-	10	9.42e-05	0.266	CTTGAAGGGTACGTAT
	TRAES3BF097400030CFD_g	NAC	1383	1397	+	10.6364	9.9e-05	0.0943	CGTACCCTTCAAGTT
TaCKX9-1D TraesCS1D02G237200
	Traes_4AL_99942CBEA	NAC	1203	1219	+	14.8939	5.19e-06	0.0144	ATGCTTAAAACATAAGC
	Traes_2AL_82C3E7E14	NAC	1204	1218	-	13.3485	1.8e-05	0.0324	CTTATGTTTTAAGCA
	Traes_2AL_82C3E7E14	NAC	1206	1220	+	12.9848	2.32e-05	0.0324	CTTAAAACATAAGCC
	Traes_4AL_99942CBEA	NAC	1384	1400	+	11.9545	3.99e-05	0.0552	ATACGTACCCTTCAAGT
	Traes_1AL_C4FA8404A	NAC	1384	1404	-	8.75758	4.45e-05	0.129	GAGAACTTGAAGGGTACGTAT
	TRAES3BF097400030CFD_g	NAC	1204	1218	-	11.9394	4.5e-05	0.128	CTTATGTTTTAAGCA
	Traes_5DL_B69423A67	NAC	1385	1401	-	10.803	6.42e-05	0.0842	AACTTGAAGGGTACGTA
	Traes_4DL_54E14ABCB	NAC	1206	1218	-	11.6515	6.82e-05	0.11	CTTATGTTTTAAG
	Traes_2AL_82C3E7E14	NAC	1385	1399	-	11.0758	7.32e-05	0.0681	CTTGAAGGGTACGTA
	Traes_5DL_B69423A67	NAC	1204	1220	-	10.4394	7.53e-05	0.0842	GGCTTATGTTTTAAGCA
	Traes_7AL_46F73E667	NAC	1201	1221	+	9.33333	7.72e-05	0.217	GGATGCTTAAAACATAAGCCG
	Traes_4DL_54E14ABCB	NAC	1387	1399	-	11.5152	7.75e-05	0.11	CTTGAAGGGTACG
	TRAES3BF002300010CFD_g	NAC	1385	1406	+	11	7.85e-05	0.225	TACGTACCCTTCAAGTTCTCCT
	Traes_4BS_373BDBA94	NAC	1384	1399	-	9.75758	8.49e-05	0.248	CTTGAAGGGTACGTAT
	Traes_5DL_B69423A67	NAC	1385	1401	+	10.1364	8.56e-05	0.0842	TACGTACCCTTCAAGTT
	Traes_4BL_D592DBAAF	NAC	1384	1399	-	10	9.42e-05	0.273	CTTGAAGGGTACGTAT
	TRAES3BF097400030CFD_g	NAC	1387	1401	+	10.6364	9.9e-05	0.141	CGTACCCTTCAAGTT
CKX11 (Threshold p-value e-4)
TaCKX11-7A TraesCS7A02G536900
	Traes_5BL_CC18CAD72	NAC	1041	1051	+	11.7121	5.15e-05	0.144	ATACGTAAGCT
TaCKX11-7B TraesCS7B02G455000
	Traes_2BL_209C14A8F	NAC	687	707	-	9.48485	6.29e-05	0.115	CATAAATTCAAATTTAATCAA
	Traes_2BL_209C14A8F	NAC	685	705	+	8.98485	7.61e-05	0.115	AATTGATTAAATTTGAATTTA
TaCKX11-7D TraesCS7D02G106300
	Traes_5DL_B69423A67	NAC	1403	1419	+	11.8636	3.88e-05	0.11	TGAGTGTGTCTGAAGCA
	Traes_6AL_8BA1FF8B2	NAC	398	409	+	11.303	3.93e-05	0.112	CAGCAAGCCAAC
	TRAES3BF097400030CFD_g	NAC	1403	1417	-	10.9545	8.27e-05	0.227	CTTCAGACACACTCA
	Traes_1AL_C4FA8404A	NAC	1201	1221	-	6.92424	8.39e-05	0.233	GGTAACGTACTAAGCAAACCA
