# Supplementary material for: Are TaNAC Transcription Factors Involved in Promoting Wheat Yield by cis-Regulation of TaCKX Gene Family?
Source: Int J Mol Sci. 2024 Feb 7;25(4):2027. doi: 10.3390/ijms25042027 (PMC10889182; doi:10.3390/ijms25042027)
Supplement: Supplementary file 1 [file ijms-25-02027-s001.zip › File S2.txt]

##gff-version 3
##feature-ontology http://song.cvs.sourceforge.net/viewvc/song/ontology/sofa.obo?revision=1.269
##interproscan-version 5.65-97.0
##sequence-region 13-like 1 429
13-like	.	polypeptide	1	429	.	+	.	ID=13-like;md5=3991ab9228a0aed0b3c49fa76aeb43d5
13-like	PANTHER	protein_match	6	225	3.1E-64	+	.	date=19-11-2023;Target=13-like 6 225;ID=match$1_6_225;Name=PTHR31744;status=T
13-like	FunFam	protein_match	15	159	2.8E-63	+	.	date=19-11-2023;Target=13-like 15 159;ID=match$2_15_159;signature_desc=Nac domain-containing protein 86;Name=G3DSA:2.170.150.80:FF:000002;status=T
13-like	ProSiteProfiles	protein_match	6	156	56.397858	+	.	date=19-11-2023;Target=13-like 6 156;Ontology_term="GO:0003677","GO:0006355";ID=match$3_6_156;signature_desc=NAC domain profile.;Name=PS51005;status=T;Dbxref="InterPro:IPR003441"
13-like	SUPERFAMILY	protein_match	3	156	6.02E-59	+	.	date=19-11-2023;Target=13-like 3 156;Ontology_term="GO:0003677","GO:0006355";ID=match$4_3_156;Name=SSF101941;status=T;Dbxref="InterPro:IPR036093"
13-like	Gene3D	protein_match	15	159	2.2E-52	+	.	date=19-11-2023;Target=13-like 15 159;Ontology_term="GO:0003677","GO:0006355";ID=match$5_15_159;Name=G3DSA:2.170.150.80;status=T;Dbxref="InterPro:IPR036093"
13-like	Pfam	protein_match	7	132	3.6E-42	+	.	date=19-11-2023;Target=13-like 7 132;Ontology_term="GO:0003677","GO:0006355";ID=match$6_7_132;signature_desc=No apical meristem (NAM) protein;Name=PF02365;status=T;Dbxref="InterPro:IPR003441"
##sequence-region 48-like 1 299
48-like	.	polypeptide	1	299	.	+	.	ID=48-like;md5=d54fff07b3c4e0ca27870cd729338bf2
48-like	FunFam	protein_match	18	163	1.9E-87	+	.	date=19-11-2023;Target=48-like 18 163;ID=match$7_18_163;signature_desc=NAC transcription factor;Name=G3DSA:2.170.150.80:FF:000004;status=T
48-like	SUPERFAMILY	protein_match	5	159	2.09E-61	+	.	date=19-11-2023;Target=48-like 5 159;Ontology_term="GO:0003677","GO:0006355";ID=match$8_5_159;Name=SSF101941;status=T;Dbxref="InterPro:IPR036093"
48-like	Gene3D	protein_match	18	163	3.3E-59	+	.	date=19-11-2023;Target=48-like 18 163;Ontology_term="GO:0003677","GO:0006355";ID=match$9_18_163;Name=G3DSA:2.170.150.80;status=T;Dbxref="InterPro:IPR036093"
48-like	PANTHER	protein_match	6	231	1.0E-79	+	.	date=19-11-2023;Target=48-like 6 231;ID=match$10_6_231;Name=PTHR31719;status=T
48-like	ProSiteProfiles	protein_match	9	159	59.674694	+	.	date=19-11-2023;Target=48-like 9 159;Ontology_term="GO:0003677","GO:0006355";ID=match$11_9_159;signature_desc=NAC domain profile.;Name=PS51005;status=T;Dbxref="InterPro:IPR003441"
48-like	Pfam	protein_match	10	133	1.3E-44	+	.	date=19-11-2023;Target=48-like 10 133;Ontology_term="GO:0003677","GO:0006355";ID=match$12_10_133;signature_desc=No apical meristem (NAM) protein;Name=PF02365;status=T;Dbxref="InterPro:IPR003441"
##sequence-region BEARSKIN1-like 1 336
BEARSKIN1-like	.	polypeptide	1	336	.	+	.	ID=BEARSKIN1-like;md5=7dab2bc0c34699dfe8e5d5c306b03058
BEARSKIN1-like	PANTHER	protein_match	10	224	1.3E-72	+	.	date=19-11-2023;Target=BEARSKIN1-like 10 224;ID=match$13_10_224;Name=PTHR31744;status=T
BEARSKIN1-like	SUPERFAMILY	protein_match	6	161	9.29E-59	+	.	date=19-11-2023;Target=BEARSKIN1-like 6 161;Ontology_term="GO:0003677","GO:0006355";ID=match$14_6_161;Name=SSF101941;status=T;Dbxref="InterPro:IPR036093"
BEARSKIN1-like	FunFam	protein_match	19	165	2.6E-80	+	.	date=19-11-2023;Target=BEARSKIN1-like 19 165;ID=match$15_19_165;signature_desc=NAC domain-containing protein;Name=G3DSA:2.170.150.80:FF:000003;status=T
BEARSKIN1-like	MobiDBLite	protein_match	276	298	.	+	.	date=19-11-2023;Target=BEARSKIN1-like 276 298;ID=match$16_276_298;signature_desc=consensus disorder prediction;Name=mobidb-lite;status=T
BEARSKIN1-like	Pfam	protein_match	11	138	2.5E-42	+	.	date=19-11-2023;Target=BEARSKIN1-like 11 138;Ontology_term="GO:0003677","GO:0006355";ID=match$17_11_138;signature_desc=No apical meristem (NAM) protein;Name=PF02365;status=T;Dbxref="InterPro:IPR003441"
BEARSKIN1-like	Gene3D	protein_match	19	163	4.9E-56	+	.	date=19-11-2023;Target=BEARSKIN1-like 19 163;Ontology_term="GO:0003677","GO:0006355";ID=match$18_19_163;Name=G3DSA:2.170.150.80;status=T;Dbxref="InterPro:IPR036093"
BEARSKIN1-like	ProSiteProfiles	protein_match	10	161	57.388111	+	.	date=19-11-2023;Target=BEARSKIN1-like 10 161;Ontology_term="GO:0003677","GO:0006355";ID=match$19_10_161;signature_desc=NAC domain profile.;Name=PS51005;status=T;Dbxref="InterPro:IPR003441"
BEARSKIN1-like	MobiDBLite	protein_match	170	195	.	+	.	date=19-11-2023;Target=BEARSKIN1-like 170 195;ID=match$20_170_195;signature_desc=consensus disorder prediction;Name=mobidb-lite;status=T
##sequence-region JUNGBRUNNEN 1 341
JUNGBRUNNEN	.	polypeptide	1	341	.	+	.	ID=JUNGBRUNNEN;md5=c4fba91ccc9fe756fe8e884e2bbd2c23
JUNGBRUNNEN	Pfam	protein_match	37	168	7.8E-42	+	.	date=19-11-2023;Target=JUNGBRUNNEN 37 168;Ontology_term="GO:0003677","GO:0006355";ID=match$21_37_168;signature_desc=No apical meristem (NAM) protein;Name=PF02365;status=T;Dbxref="InterPro:IPR003441"
JUNGBRUNNEN	Gene3D	protein_match	44	198	2.2E-53	+	.	date=19-11-2023;Target=JUNGBRUNNEN 44 198;Ontology_term="GO:0003677","GO:0006355";ID=match$22_44_198;Name=G3DSA:2.170.150.80;status=T;Dbxref="InterPro:IPR036093"
JUNGBRUNNEN	ProSiteProfiles	protein_match	35	194	54.237305	+	.	date=19-11-2023;Target=JUNGBRUNNEN 35 194;Ontology_term="GO:0003677","GO:0006355";ID=match$23_35_194;signature_desc=NAC domain profile.;Name=PS51005;status=T;Dbxref="InterPro:IPR003441"
JUNGBRUNNEN	FunFam	protein_match	44	197	1.6E-68	+	.	date=19-11-2023;Target=JUNGBRUNNEN 44 197;ID=match$24_44_197;signature_desc=NAC domain-containing protein 35;Name=G3DSA:2.170.150.80:FF:000007;status=T
JUNGBRUNNEN	SUPERFAMILY	protein_match	34	193	1.44E-55	+	.	date=19-11-2023;Target=JUNGBRUNNEN 34 193;Ontology_term="GO:0003677","GO:0006355";ID=match$25_34_193;Name=SSF101941;status=T;Dbxref="InterPro:IPR036093"
JUNGBRUNNEN	PANTHER	protein_match	35	264	1.1E-75	+	.	date=19-11-2023;Target=JUNGBRUNNEN 35 264;ID=match$26_35_264;Name=PTHR31744;status=T
##sequence-region 94-like 1 390
94-like	.	polypeptide	1	390	.	+	.	ID=94-like;md5=6a1f72f2d1cff4e2bc8497513726dd1d
94-like	SUPERFAMILY	protein_match	14	175	7.19E-59	+	.	date=19-11-2023;Target=94-like 14 175;Ontology_term="GO:0003677","GO:0006355";ID=match$27_14_175;Name=SSF101941;status=T;Dbxref="InterPro:IPR036093"
94-like	FunFam	protein_match	25	178	6.4E-75	+	.	date=19-11-2023;Target=94-like 25 178;ID=match$28_25_178;signature_desc=NAC domain-containing protein 35;Name=G3DSA:2.170.150.80:FF:000007;status=T
94-like	Pfam	protein_match	18	143	5.4E-45	+	.	date=19-11-2023;Target=94-like 18 143;Ontology_term="GO:0003677","GO:0006355";ID=match$29_18_143;signature_desc=No apical meristem (NAM) protein;Name=PF02365;status=T;Dbxref="InterPro:IPR003441"
94-like	PANTHER	protein_match	16	223	9.7E-78	+	.	date=19-11-2023;Target=94-like 16 223;ID=match$30_16_223;Name=PTHR31744;status=T
94-like	Gene3D	protein_match	25	180	4.2E-57	+	.	date=19-11-2023;Target=94-like 25 180;Ontology_term="GO:0003677","GO:0006355";ID=match$31_25_180;Name=G3DSA:2.170.150.80;status=T;Dbxref="InterPro:IPR036093"
94-like	ProSiteProfiles	protein_match	16	175	56.974003	+	.	date=19-11-2023;Target=94-like 16 175;Ontology_term="GO:0003677","GO:0006355";ID=match$32_16_175;signature_desc=NAC domain profile.;Name=PS51005;status=T;Dbxref="InterPro:IPR003441"
##FASTA
>13-like
MAQACLPPGFRFHPTDVELVSYYLKRKIMGKKLFVEAISEVELYKFAPWDLPDKSCLQSK
DLEWFFFCPRDKKYPKGSRTNRATPNGYWKTSGKDRTIELNSRIVGLKKTLIFHEGKAPK
GNRTDWVMYEYKMEDETLVSAGFSKDAYVLCKIFKKSGLGPRIGEQYGAPFDENEWENLD
VGSSIFSFAPSSGVEDPQVESSALATAIVMQEPSAPQQSVQFSEHVNICSDEVNDAPPEI
DGILLDELAKFLDDSPNDDVVLPENSGLPPMSELEAQAFEINTAELYDQLAGLSQSGDMS
TVNFPASNGDVIENNLQQANSGLAMDDDYIGLDDLLAPGETFSYDFSGETFSYDLPGGSF
SYDLSVPNNQFLLYPLDQSTSGSHYGVGATQSTFEASGTLPPMQPMPSTFNDMPSVSNCL
NPAMKDPFS
>48-like
MSGGQELNLPPGFRFHPTDEELVTHYLCRRCAGAPIAVPIITEIDLYKFDPWQLPKMALY
GEKEWYFFSPRDRKYPNGSRPNRAAGSGYWKATGADKPVGTPKPLAIKKALVFYAGKAPK
GEKTNWIMHEYRLADVDRSARKKNSLRLDDWVLCRIYNKKGGMEKPASVDRKPAAMGGYG
GGPGAMVSSPQEQKPVMGMNANGGGGGVQPFPDFAAYYDRPSDSMPRLHADSSCSEQVLS
PEFPAGEVQSQPKISEWERSFASGGDPVNPAAGSMLEPNGGFGGDPLLQDILMYWGKPF
>94-like
MEEIRSDDMEKQDEVMLPGFRFHPTDEELVRFYLKRKIQQKSLPIELIRQLDIYKFDPWD
LPKLASTGEKEWYFYCPRDRKYRNSTRPNRVTGAGFWKATGTDRPIYSSDGSKCIGLKKS
LVFYKGRAAKGVKTDWMMHEFRLPSLTDPSLPQKKPLEKTIPPNDSWAICRIFKKTNATA
QRALSHSWVSPPLPSINGAYIPPHLQTTHRSRHASENTSSAMTNIISSNIQFSSSGYFPS
IVSSCQSTLNIIDSISRPATSIVLPPSDAEHQAMSILSAIPLDLPAGMDIASMVMNASPI
TLSNMDRSAPMNIEFAQPQQCNNNSNMISRCMVDLPDIGNNINGTQRSINFPFNNLQVPL
SDDWRAAVPWDSLPCTTEASTNYQPTKCYT
>BEARSKIN1-like
MADFSSSNGVPPGFRFHPTDEELLLYYLKKKIGFEKFDLEVIREVDLNKIEPWDLQERCR
IGSAPQNEWYFFSHKDRKYPTGSRTNRATTAGFWKATGRDKCIRTSYRKIGMRKTLVFYR
GRAPHGQKSDWIMHEYRLEEIDEAQGGTSEDGWVVCRVFKKKCFFKIAGGGEGSSSQSAD
AGAGHMAVSSPLGGHDHADRAAMASHYMHGMHPQYHPQHASSFYYSQMQPPEAAYSHHVQ
VQDLLTNHRPAADAAGGGYDFSGLPVEHPGLDVGSSDGVAADGLAEGRDQTNGAADQQWQ
PMDGFSNGGGAAAVQQMSAMNSGQRGGEMDLWGYGR
>JUNGBRUNNEN
MVAKAEMSAMELEKVMSDGEVVLGGAGDEEEEDVVLPGYRFHPTDEELVTFYLRRKVARK
SLRIEVIREMDIYKHDPWDLPKASTVGGEKEWYFFCLRGRKYRNSIRPNRVTGSGFWKAT
GIDRPIYSAGSGGASSGVSIGLKKSLVYYRGSAGKGTKTDWMMHEFRLPPAAATNSSPSM
QEAEVWTICRIFRRTITYRKQQTWRPVPAPSVADSNSNTGSFESSEAGDEYMNCLQAPAA
PCIPQQQYVSQVGTVDSGNFFYEDNMHNQQFQGQWNAAPAAPVPEQKLQSPLSTAVSFHQ
NDHSHAVAANDFYKVEGYLEEIARMMEVTDPTGFYDYRSYG
>match$1_6_225
LPPGFRFHPTDVELVSYYLKRKIMGKKLFVEAISEVELYKFAPWDLPDKSCLQSKDLEWF
FFCPRDKKYPKGSRTNRATPNGYWKTSGKDRTIELNSRIVGLKKTLIFHEGKAPKGNRTD
WVMYEYKMEDETLVSAGFSKDAYVLCKIFKKSGLGPRIGEQYGAPFDENEWENLDVGSSI
FSFAPSSGVEDPQVESSALATAIVMQEPSAPQQSVQFSEH
>match$2_15_159
TDVELVSYYLKRKIMGKKLFVEAISEVELYKFAPWDLPDKSCLQSKDLEWFFFCPRDKKY
PKGSRTNRATPNGYWKTSGKDRTIELNSRIVGLKKTLIFHEGKAPKGNRTDWVMYEYKME
DETLVSAGFSKDAYVLCKIFKKSGL
>match$3_6_156
LPPGFRFHPTDVELVSYYLKRKIMGKKLFVEAISEVELYKFAPWDLPDKSCLQSKDLEWF
FFCPRDKKYPKGSRTNRATPNGYWKTSGKDRTIELNSRIVGLKKTLIFHEGKAPKGNRTD
WVMYEYKMEDETLVSAGFSKDAYVLCKIFKK
>match$4_3_156
QACLPPGFRFHPTDVELVSYYLKRKIMGKKLFVEAISEVELYKFAPWDLPDKSCLQSKDL
EWFFFCPRDKKYPKGSRTNRATPNGYWKTSGKDRTIELNSRIVGLKKTLIFHEGKAPKGN
RTDWVMYEYKMEDETLVSAGFSKDAYVLCKIFKK
>match$5_15_159
TDVELVSYYLKRKIMGKKLFVEAISEVELYKFAPWDLPDKSCLQSKDLEWFFFCPRDKKY
PKGSRTNRATPNGYWKTSGKDRTIELNSRIVGLKKTLIFHEGKAPKGNRTDWVMYEYKME
DETLVSAGFSKDAYVLCKIFKKSGL
>match$6_7_132
PPGFRFHPTDVELVSYYLKRKIMGKKLFVEAISEVELYKFAPWDLPDKSCLQSKDLEWFF
FCPRDKKYPKGSRTNRATPNGYWKTSGKDRTIELNSRIVGLKKTLIFHEGKAPKGNRTDW
VMYEYK
>match$7_18_163
TDEELVTHYLCRRCAGAPIAVPIITEIDLYKFDPWQLPKMALYGEKEWYFFSPRDRKYPN
GSRPNRAAGSGYWKATGADKPVGTPKPLAIKKALVFYAGKAPKGEKTNWIMHEYRLADVD
RSARKKNSLRLDDWVLCRIYNKKGGM
>match$8_5_159
QELNLPPGFRFHPTDEELVTHYLCRRCAGAPIAVPIITEIDLYKFDPWQLPKMALYGEKE
WYFFSPRDRKYPNGSRPNRAAGSGYWKATGADKPVGTPKPLAIKKALVFYAGKAPKGEKT
NWIMHEYRLADVDRSARKKNSLRLDDWVLCRIYNK
>match$9_18_163
TDEELVTHYLCRRCAGAPIAVPIITEIDLYKFDPWQLPKMALYGEKEWYFFSPRDRKYPN
GSRPNRAAGSGYWKATGADKPVGTPKPLAIKKALVFYAGKAPKGEKTNWIMHEYRLADVD
RSARKKNSLRLDDWVLCRIYNKKGGM
>match$10_6_231
ELNLPPGFRFHPTDEELVTHYLCRRCAGAPIAVPIITEIDLYKFDPWQLPKMALYGEKEW
YFFSPRDRKYPNGSRPNRAAGSGYWKATGADKPVGTPKPLAIKKALVFYAGKAPKGEKTN
WIMHEYRLADVDRSARKKNSLRLDDWVLCRIYNKKGGMEKPASVDRKPAAMGGYGGGPGA
MVSSPQEQKPVMGMNANGGGGGVQPFPDFAAYYDRPSDSMPRLHAD
>match$11_9_159
LPPGFRFHPTDEELVTHYLCRRCAGAPIAVPIITEIDLYKFDPWQLPKMALYGEKEWYFF
SPRDRKYPNGSRPNRAAGSGYWKATGADKPVGTPKPLAIKKALVFYAGKAPKGEKTNWIM
HEYRLADVDRSARKKNSLRLDDWVLCRIYNK
>match$12_10_133
PPGFRFHPTDEELVTHYLCRRCAGAPIAVPIITEIDLYKFDPWQLPKMALYGEKEWYFFS
PRDRKYPNGSRPNRAAGSGYWKATGADKPVGTPKPLAIKKALVFYAGKAPKGEKTNWIMH
EYRL
>match$13_10_224
VPPGFRFHPTDEELLLYYLKKKIGFEKFDLEVIREVDLNKIEPWDLQERCRIGSAPQNEW
YFFSHKDRKYPTGSRTNRATTAGFWKATGRDKCIRTSYRKIGMRKTLVFYRGRAPHGQKS
DWIMHEYRLEEIDEAQGGTSEDGWVVCRVFKKKCFFKIAGGGEGSSSQSADAGAGHMAVS
SPLGGHDHADRAAMASHYMHGMHPQYHPQHASSFY
>match$14_6_161
SSNGVPPGFRFHPTDEELLLYYLKKKIGFEKFDLEVIREVDLNKIEPWDLQERCRIGSAP
QNEWYFFSHKDRKYPTGSRTNRATTAGFWKATGRDKCIRTSYRKIGMRKTLVFYRGRAPH
GQKSDWIMHEYRLEEIDEAQGGTSEDGWVVCRVFKK
>match$15_19_165
TDEELLLYYLKKKIGFEKFDLEVIREVDLNKIEPWDLQERCRIGSAPQNEWYFFSHKDRK
YPTGSRTNRATTAGFWKATGRDKCIRTSYRKIGMRKTLVFYRGRAPHGQKSDWIMHEYRL
EEIDEAQGGTSEDGWVVCRVFKKKCFF
>match$16_276_298
SDGVAADGLAEGRDQTNGAADQQ
>match$17_11_138
PPGFRFHPTDEELLLYYLKKKIGFEKFDLEVIREVDLNKIEPWDLQERCRIGSAPQNEWY
FFSHKDRKYPTGSRTNRATTAGFWKATGRDKCIRTSYRKIGMRKTLVFYRGRAPHGQKSD
WIMHEYRL
>match$18_19_163
TDEELLLYYLKKKIGFEKFDLEVIREVDLNKIEPWDLQERCRIGSAPQNEWYFFSHKDRK
YPTGSRTNRATTAGFWKATGRDKCIRTSYRKIGMRKTLVFYRGRAPHGQKSDWIMHEYRL
EEIDEAQGGTSEDGWVVCRVFKKKC
>match$19_10_161
VPPGFRFHPTDEELLLYYLKKKIGFEKFDLEVIREVDLNKIEPWDLQERCRIGSAPQNEW
YFFSHKDRKYPTGSRTNRATTAGFWKATGRDKCIRTSYRKIGMRKTLVFYRGRAPHGQKS
DWIMHEYRLEEIDEAQGGTSEDGWVVCRVFKK
>match$20_170_195
GGEGSSSQSADAGAGHMAVSSPLGGH
>match$21_37_168
PGYRFHPTDEELVTFYLRRKVARKSLRIEVIREMDIYKHDPWDLPKASTVGGEKEWYFFC
LRGRKYRNSIRPNRVTGSGFWKATGIDRPIYSAGSGGASSGVSIGLKKSLVYYRGSAGKG
TKTDWMMHEFRL
>match$22_44_198
TDEELVTFYLRRKVARKSLRIEVIREMDIYKHDPWDLPKASTVGGEKEWYFFCLRGRKYR
NSIRPNRVTGSGFWKATGIDRPIYSAGSGGASSGVSIGLKKSLVYYRGSAGKGTKTDWMM
HEFRLPPAAATNSSPSMQEAEVWTICRIFRRTITY
>match$23_35_194
VLPGYRFHPTDEELVTFYLRRKVARKSLRIEVIREMDIYKHDPWDLPKASTVGGEKEWYF
FCLRGRKYRNSIRPNRVTGSGFWKATGIDRPIYSAGSGGASSGVSIGLKKSLVYYRGSAG
KGTKTDWMMHEFRLPPAAATNSSPSMQEAEVWTICRIFRR
>match$24_44_197
TDEELVTFYLRRKVARKSLRIEVIREMDIYKHDPWDLPKASTVGGEKEWYFFCLRGRKYR
NSIRPNRVTGSGFWKATGIDRPIYSAGSGGASSGVSIGLKKSLVYYRGSAGKGTKTDWMM
HEFRLPPAAATNSSPSMQEAEVWTICRIFRRTIT
>match$25_34_193
VVLPGYRFHPTDEELVTFYLRRKVARKSLRIEVIREMDIYKHDPWDLPKASTVGGEKEWY
FFCLRGRKYRNSIRPNRVTGSGFWKATGIDRPIYSAGSGGASSGVSIGLKKSLVYYRGSA
GKGTKTDWMMHEFRLPPAAATNSSPSMQEAEVWTICRIFR
>match$26_35_264
VLPGYRFHPTDEELVTFYLRRKVARKSLRIEVIREMDIYKHDPWDLPKASTVGGEKEWYF
FCLRGRKYRNSIRPNRVTGSGFWKATGIDRPIYSAGSGGASSGVSIGLKKSLVYYRGSAG
KGTKTDWMMHEFRLPPAAATNSSPSMQEAEVWTICRIFRRTITYRKQQTWRPVPAPSVAD
SNSNTGSFESSEAGDEYMNCLQAPAAPCIPQQQYVSQVGTVDSGNFFYED
>match$27_14_175
EVMLPGFRFHPTDEELVRFYLKRKIQQKSLPIELIRQLDIYKFDPWDLPKLASTGEKEWY
FYCPRDRKYRNSTRPNRVTGAGFWKATGTDRPIYSSDGSKCIGLKKSLVFYKGRAAKGVK
TDWMMHEFRLPSLTDPSLPQKKPLEKTIPPNDSWAICRIFKK
>match$28_25_178
TDEELVRFYLKRKIQQKSLPIELIRQLDIYKFDPWDLPKLASTGEKEWYFYCPRDRKYRN
STRPNRVTGAGFWKATGTDRPIYSSDGSKCIGLKKSLVFYKGRAAKGVKTDWMMHEFRLP
SLTDPSLPQKKPLEKTIPPNDSWAICRIFKKTNA
>match$29_18_143
PGFRFHPTDEELVRFYLKRKIQQKSLPIELIRQLDIYKFDPWDLPKLASTGEKEWYFYCP
RDRKYRNSTRPNRVTGAGFWKATGTDRPIYSSDGSKCIGLKKSLVFYKGRAAKGVKTDWM
MHEFRL
>match$30_16_223
MLPGFRFHPTDEELVRFYLKRKIQQKSLPIELIRQLDIYKFDPWDLPKLASTGEKEWYFY
CPRDRKYRNSTRPNRVTGAGFWKATGTDRPIYSSDGSKCIGLKKSLVFYKGRAAKGVKTD
WMMHEFRLPSLTDPSLPQKKPLEKTIPPNDSWAICRIFKKTNATAQRALSHSWVSPPLPS
INGAYIPPHLQTTHRSRHASENTSSAMT
>match$31_25_180
TDEELVRFYLKRKIQQKSLPIELIRQLDIYKFDPWDLPKLASTGEKEWYFYCPRDRKYRN
STRPNRVTGAGFWKATGTDRPIYSSDGSKCIGLKKSLVFYKGRAAKGVKTDWMMHEFRLP
SLTDPSLPQKKPLEKTIPPNDSWAICRIFKKTNATA
>match$32_16_175
MLPGFRFHPTDEELVRFYLKRKIQQKSLPIELIRQLDIYKFDPWDLPKLASTGEKEWYFY
CPRDRKYRNSTRPNRVTGAGFWKATGTDRPIYSSDGSKCIGLKKSLVFYKGRAAKGVKTD
WMMHEFRLPSLTDPSLPQKKPLEKTIPPNDSWAICRIFKK
