# Supplementary material for: Are TaNAC Transcription Factors Involved in Promoting Wheat Yield by cis-Regulation of TaCKX Gene Family?
Source: Int J Mol Sci. 2024 Feb 7;25(4):2027. doi: 10.3390/ijms25042027 (PMC10889182; doi:10.3390/ijms25042027)
Supplement: Supplementary file 1 [file ijms-25-02027-s001.zip › File S3.txt]

>TaNAC1-TraesCS5A02G127200
MTTTSSGGAGGDLLVSTPGFRFYPTEDELLGFYLRHRLAGTTRPHVDRVIPVVDVYSHHP
SHLRSMAGEASVQDAEQWFFFCPRAERELRGGRPARTTPSGYWKATGSPSCVFSSSSSSS
AAAGNSKVIGVKRTMVFYQGRAPTGAKTTWKMNEYKAVAADDDTTTGHQTTAPLRLRNEF
SVCRLYISTGTLRSFDRRPLNTSGNGQAAARRHAPSAANTASIGQADNYQGWSTLVTTST
ADVDNFCFDMNLNQL
>TaNAC2-TraesCS1B02G274300  
MSGGGGGGSAATQGQQDLQLPPGFRFHPTDEELVMHYLCRRCAGLPISVPIIAEVDLYKF
DPWQLPRMALYGEKEWYFFSPRDRKYPNGSRPNRSAGTGYWKATGADKPVGTPKPLAIKK
ALVFYAGKAPKGDKTNWIMHEYRLADVDRSARKKNSLRLDDWVLCRIYNKKGASERPSAG
DRTASASPGHAAVGSPPEQKLALLRPYAPQPFSDLAAYYEVRPSDSMPRAHADSSCSEHV
LTASCERPEVQSQPKISEWERTFATATPGVNPAGLMLDPAAGLPAGDPLLQDILMYWGKP
F  
>TaNAC3-TraesCS4A02G421300
MSISVNGQSVVPPGFRFHPTEEELLTYYLAKKVASQRIDLDVIPDVDLNKLEPWDIQERC
RIGTGPQNDWYLFSHKDKKYPTGTRTNRATAAGFWKATGRDKAIYSAAGSGRIGMRKTLV
FYKGRAPHGHKSDWIMHEYRLDDAVPAPANPNNPAAPGDAGSTYYSGTSSSPIRGLAGDQ
SSGQEDGWVICRVFKKKNIVVNQGQNGGGGGGAASNKLAGAAPMERSQSNCSSTVTTISN
HIKAAQQQQQDQQNQLLHYSASDDALDHILNHYMHGRSPTTPCKQEAKPAAGSALDHLIN
STACPNGTLYERFMKLPPLEHVVSGGLLHPPATEYGGGSGNNNIGTEWDSLDRLAASYEL
NGLSDDVASASKNSSMASFFVDGHGGATGAGAGDGDLWSLARSVSSLHADLTTMN     
>TaNAC4-TraesCS3D02G367900
MADGLPPGYRFYPTEEELICFYLRNKLDGSRGDIERVIPVVDVYSVDPLQLSEIHERLCG
GGGGEGEPWFYFCARQEREARGGRPSRTTPSGYWKAAGTPGVVYSADRRPIGLRKTMVFY
RGRAPSGTKTKWKMNEYRAFQHEHDGAGAPTATGGPHAAAPPNLPPQLRSEFSLCRLYTK
SGTLRQFDRRPVAAAAGGAAGDIPGPSTAATASPDDGDGSGGSMHPLEEDLMEGAGGDPY
GDDIATLAALLYWPTD   
>TaNAC5-TraesCS1A02G263700
MSGGGGGAAATQGQQDLQLPPGFRFHPTDEELVMHYLCRRCAGLPISVPIIAEVDLYKFD
PWQLPRMALYGEKEWYFFSPRDRKYPNGSRPNRSAGTGYWKATGADKPVGTPKPLAIKKA
LVFYAGKAPKGDKTNWIMHEYRLADVDRSARKKNSLRLDDWVLCRIYNKKGASERPGAGD
RTASASPGHAAVGSPPEQKPTLLPPYAPQPFSDLAAYYEVRPSDSMPRAHADSSCSEHVL
TASCERPEVQSQPRISEWERTFASATPGVNPAAGLPAGDPLLQDILMYWGKPF       
>TaNAC6-TraesCS7B02G365300
MSSLSMVEARLPPGFRFHPRDDELVLDYLSRKLGGGAGGAAVASIYGCPAMVDVDLNKIE
PWDLPEIACIGGKEWYFYSLRDRKYATGQRTNRATESGYWKATGKDRAISRKGLLVGMRK
TLVFYEGRAPKGKKTEWVMHEFRKEGQGDLMKLPLKEDWVLCRVFYKTRTTIAKPPTGSS
YNIGSAAATSLPPLIDNYIAFDHPGMSTVQNLEGYEQVPCFSNGPSSHPSSSASMSIPVT
VMAPMAADQEQQHMGKAIKDALSQLTRFEQGNVKREAPAQGGVFAQDGFEYLAESGFSQM
WNSLS   
>TaNAC7-TraesCS1B02G192200
MGTMTLPPGFRFHPTDDELVGYYLKRRVDNLKIELEVIPVIDLYKCEPWELPEKSFLPKR
DLEWFFFVPRDRKYPNGSRTNRATTTGYWKATGKDRKVSCDGGAVCGVRKTLVFYKGRAP
GGERTDWVMHEYRLCQDLLHGASNFIGAYALCRVIKRTEAGLLHGDAVAKAKPGHQQMTK
VGSSSSLVTTDQQLSSLTPSPPRLDIVGNAFQLHSSPSPLYGGEVMSGMGAPLGFPQQDA
AGTFFIDGDLAGAGETTQAHMPFFDDMGVVSDHELRWDTLPLCTNNTFSSTAGTCTALLH
ELDQFLNPPSPFARVLNAYACPSAGAAELWNPAAPNAAAPMLCREASDDLAAFFSSLDEN
NMVVY  
>TaNAC8-TraesCS7D02G451700
MNSLSMVEARLPPGFRFHPRDDELVLDYLAKKLGGGGGGGAAAAAASIYGCPTMVDVDLN
KIEPWDLPEIAFIGGKEWYFYSLRDRKYATGQRTNRATESGYWKATGKDRSISRKGLLVG
MRKTLVFYQGRAPKGKKTEWVMHEFRKEGQGDLMKLPLKEDWVLCRVFYKTRATVAKPPT
GSSYNIDSAAATSLPPLVDNYIAFDHPGVSTVQNLEGYEQVPCFSNGPSSHLSSSASMNI
PVTAMAPMAGDPEQQHMGKAIKDALSQLTRFEQGNVKREAPAQGGVFAQDGFEYLAESGF
SQMWNSLNGFSS
>TaNAC9-TraesCS5B02G141900
MVESIAATPSEEQGRGGGLSLPPGFRFHPTDEEIITSYLLRKFLDPSFVSRAVGEVDLNS
CEPRDLPGKANMGEKEWYFFVHKDLKYPTGSRANRATKEGYWKATGKDREIFKPRARELV
GMKKTLVFYTGRAPRGAKSEWVMHEFRLEGKSRGQTMNNPKDEWVVCKVFNKKGEVKATR
AADVDAEYSAVTTPNASSVVDAGEGAGDFTDSMFTIDPLCYIPNSDEYTSNQLPTKTTAT
TTNSAPPPYNADYYYPSVPTTAGSFNLMSNYSLTNVPSNAQTSTAMASSVPAISGSSWQH
MLMNTAPHGMMSRRSYDVNLHEQQAIMMRALEGVVGAQNFGEPAKGLQTPSSRVTAGSVL
PQQGKLGSYDDGELPYGNYDLASAAMTGRPAAANNLGARFY
>TaNAC10-TraesCS5D02G148800
MPMGSSAAMPALPPGFRFHPTDEELIVHYLGRQAASMPSPVPIIAEVNIYKCNPWDLPGK
ALFGENEWYFFSPRDRKYPNGARPNRAAGSGYWKATGTDKAILSTPANESIGVKKALVFY
RGKPPKGVKTDWIMHEYRLTAADNRTTKRRGSSMRLDDWVLCRIHKKCGNLPNFSSSDQE
QEHEQESSTVEDSQNNHTVSSPKSEAFDGDGDDQLQLQQFRPMAIAKSCSLTDLLNTVDY
AALSHLLLDGAGASSSDAGADYQLPPENPLIYSQPPWQQTLHYNNNNGYVNNDTIDVPQL
PEAHVDDYGMNGDRYNGMKRKRSSGSLYCSQLQLPADQYSGMLIHPFLSQQLHM      
>TaNAC11-TraesCS4D02G176000
MSEASVLNQAEVEDAAAAAGLDLPPGFRFHPTDEEIISHYLTPKALDHRFCSGVIGEVDL
NKCEPWHLPGKAKMGEKEWYFFCHKDRKYPTGTRTNRATESGYWKATGKDKEIFRGRGVL
VGMKKTLVFYLGRAPRGEKTGWVMHEFRLEGKLPHPLPRSAKDEWAVSKVFNKELTATNG
AMAAAEAGIERVSSFGFIGDFLDSGELPPLMDPPLGGDVDEVIDFKSTSAYATGAHSGLQ
VKMEQHMPQQPPHMMYSSPYFSLPAANSGDMSPAIRRYCKAEQVSGQTSALSPSRETGLS
TDPNAAGCAEISSAATPSSQNQDFLDQFDEYPALNLADIWKY
>TaNAC12-TraesCS7B02G364600
MNSLSMVEARLPPGFRFHPRDDELVLDYLTRKLGGGAGGAAAAVASIYGCPTMVDVDLNK
IEPWDLPEIACIGGKEWYFYSLRDRKYATGQRTNRATESGYWKATGKDRSISRKGLLVGM
RKTLVFYQGRAPKGKKTEWVMHEFRKEGQGDLMKLPLKEDWVLCRVFYKTRATVAKPPTG
SSYNIDSAAATSLPPLVDNYIAFDHPGMSTVQNLEGYEQVPCFSNGPSSHPSSSASMNIP
VTAMAPMAADQEQQHMGKAIKDALSQLTRFEQGNVKREAPAQGGVFAQDGFEYLADSGFS
QMWNSLN  
>TaNAC13-TraesCS3D02G183900
METLRDMALPPGFGFHPKDTELVSHYLKKKILGQKIEYDIIPEVDIYKHEPWDLPAKCNV
PTQDNKWHFFAARDRKYPNGARSNRATVAGYWKSTGKDRAIKVDKRTIGTKKTLVFHEGR
PPTGKRTEWIMHEYYIDENECQACPDMKDAFVLCKVTKRIDWTSENGNEVGNNNPQPQQA
NVAAILAVSVEQPDTAASSIIGDELPSDAATVDIPAHTTPDGNDDLKEWLEELLDTSFDP
SANTAVDSVSAQLSPDEQNAESSNIGAMAPKVELDYASPNQTVQTYFTAADPFSLSNNFM
DEFQMKELQLPLENNGPNLYEPADTGIVVRTRHGGTSAASVPPYKARLQQSLGRMVTSSS
ESINQTIKFVDNNGHLDLMTNVKHQKKHVRDIASARQSDAEKCGSHNNQGFLRGVQRAFR
GCSATGLNILVALCMVGVAAAILHHGRHRGGISL 
>TaNAC14-TraesCS5B02G271800
MHEYTILADALPPPARGRESYALYKLFEKSGVGPKNGEQYGAPFREEDWLDDDGDCELLA
DPIPIAVSLPTRTVTVDEQIGDVLTVVDQIGDVTVDKQIGVITVDDQIGDLEVFLLQNGD
GQGNSEPQSDFSTPVTSQAPLQHVHPQGRPSDDGNTSEVADATTSSRGMVMAENTCTELP
FGDLEGLLMEISDDQRATKSFQEFSDSVPQLQLQHDDHEVWLNANMEEISVADYTTTSGV
MDASECTGTELPYGDLEGLLLQLENGHENIELADFSAPVTHHEFHQVGAGDFHGCHGATF
NSVDPSSAVQENRDLDPRPEPSNQITQSALTNMPLNWETECTEETSALRSVSGLASYDGQ
DADEEFLEINDFLDPEDVGQQSMNCTATEHLISASNGMFDSLEFADASMFLPGSFDTAGV
VTENQFGYLGDSGSQNQGFQYTSESWTHNQVALNVRNHMNHNHVVFSHASGTANFHTVNE
QPHNLSPADSQSWFNSAVSALLDAVPANPALAAENNVLNRTLQRISSFRSEQAPKEEASA
PVIQVRRRGAGLISFSLLVLLAAILWTFAAGTGYAIKFCKGLWKPST             
>TaNAC15-TraesCS5B02G142100
MPMGSSAAMPALPPGFRFHPTDEELIVHYLRRQAASMPSPVPIIAEVNIYKCNPWDLPGK
ALFGENEWYFFSPRDRKYPNGARPNRAAGSGYWKATGTDKAILSTPANESIGVKKALVFY
RGKPPKGVKTDWIMHEYRLTAADNRTTKRRGSSMRLDDWVLCRIHKKCGNLPNFSSSDQE
QEHEQESSTVEDSQNNHTVSSPKSEAFDGDGDDHLQLQQFRPMAIAKSCSLTDLLNTVDY
AALSHLLLDGAGASSSDAGADYQLPPENPLIYSQPPWQQTLHYNNNNGYVNNETIDVPQL
PEARVDDYGMNGDKYNGMKRKRSSGSLYCSQLQLPADQYSGMLIHPFLSQQLHM      
>TaNAC16-TraesCS3D02G269700
MSPPLEPHDYIGLSAPTPSSSSCSSSPSPAAEAGPRLTLRLGLPGSESPDRDRDGPADDV
APALTLGPAPHKAASKRAFPDASPHRGCSAAARAEDKPPSAAPPAAKAQVVGWPPVRNYR
KNTLAASASKAKGADDGAPHYVKVSMDGAPYLRKVDLKMYSSYEDLSMALQKMFSCFITG
QSSLRKPSTKDRLTNRSNVDSLQDQEYVLTYEDKDADWMLVGDLPWDLFTTICRKLKIMR
GSDAAGIAPRSLEQTGQNK   
>TaNAC17-TraesCS5D02G148900
MVESVAASPSEEQGRGGGLSLPPGFRFHPTDEEIITSYLLRKFLDPSFVSRAVGEVDLNS
CEPRDLPGKANMGEKEWYFFVHKDLKYPTGSRANRATKEGYWKATGKDREIFKPRARELV
GMKKTLVFYTGRAPRGAKSEWVMHEFRLEGKSRGQTMNNPKDEWVVCKVFNKKGEAKATR
AADVDAEYSAVTTPNASSVVDAGEGAGDFTDSMFTIDPLCYIPNSDEYTSNQLPAKTTTT
TTTNSAAPPYNADYYYPSVPTTAGSFNVMSNYSLTNAPSNAQTSTAMASSVPATSGSSWQ
HMLMNTAPHGMMGRRSYDVNLHEQQAIMLRALGGVVGAQNFGEPEKGLQLPSPAVTAGSV
LPQQGKLGSYDDGEFPYGNYDLASAAMNGRPAADNNLGARFY
>TaNAC18-TraesCS7A02G208200
MTGTSWLIDSQRIASKIKNVSGSRDLSKQKWLSNPTKECPNCSHIIDNSDVVHQWPGLPK
GVKFDPSDQELLGHLLAKHDKAGSQPHPFIDEFIPTVKEADGICYTHPQKLPGVKQDGSI
SHFFHRTFKAYNTGTRKRRKINTSDLADVRWHKTGKTKPVMVDGQHLGCKKIMVLYMSTV
KGGKPKKTNWVMHQYHLGTGEDEQNGEYVVSKLFFQQQNGEKSALELTNTDVMQTTVAEA
DLTDLPEPTAEEEDERISSISNQEFLLNNEYNADEEALHSHEHNTYQENGDCEIKMEEKA
ADENAVYPSSEKPEDGDNPPSQDPNPWEGDSQFLLDSQQLAENLAICDEFLQSQTSCGDG
DEPGSIKPRLAVYAQLPVEDLKKDLQEYKDLGPSDNANLEPENNAELRLSQLEFSQDSYT
MGIFTGQAAD  
>TaNAC19-TraesCS7A02G299600
MTVMELKALPLGFRFHPTDEELVRHYLKGKITGQIKNEVEVIPEIDVCKCEPWDLPDKAL
IRSEDPEWFFFAPKDRKYPNGSRSNRATEAGYWKATGKDRVIKSKGEKKKQHMIGMKKTL
VFHRGRAPKGERTGWIMHEYRTTEPEFESGEQGGYVLYRLFQKQLEKTERSIPEEMDRSG
YSPTPSRSTPDNMEANEEAITLINKESPESGLHGCPIELPGTIDTPGTPVTRWLADRNGN
SGIDEANVLGMPFHGNVDESPKQADMSVGSLAHLIDSQTENLGSHEFATVSAPMLSHEDL
DKLLLQLPHNSVEDFLNETIADPDEHSSTAYKVQYDADTCFMQAQGELLYDGPNWFGNFL
SDDTNPQQSGLYENAALLPYGTNPDVLSMDSGDESLQDLFNSMDDSSGQNDVWSNGFGFN
PMHQQLQSTVHPNYIFSQQGIAPRRLRLLDSLSDVNVESRECMTRDEHEGEESDIVTSKC
TSESVESSADVDDSESTGVTIMTRRRALTRSVPSDCDDAQSTGITIMARRPAPSSNMPSD
EADAEATGIDIMSRHTAPSSSTDSSFNTEQGTAVRRLRLQSNLDAGSCSSVDGSSSCIIE
HGSENEGLEAEVRTSFLLLT                                        
>TaNAC20-TraesCS2B02G118500
MSDVTAVMDLEVEEPRLSLPPGFRFHPTDEEVVTHYLTPKAVNNAFSCLVIADVDLNKTE
PWDLPGKAKMGEKEWYFFVHKDRKYPTGTRTNRATEKGYWKATGKDKEIFRGKGRDAVLV
GMKKTLVFYTGRAPRGDKTPYVMHEYRLEGQLPHRLPRSAKNDWAVCRVFDKDLAAKNAP
PPMAPAAVGVMEDPYAFLDVDDFLNNPDLLNNADLPMLMDSPSGADDFAGASSSTSSAAV
PLEPDMEHLSIKTEPPVPQQQMQSPNYFFMPAATPNGNHGGGGYSPYQAMGDQQTAIRRH
CKPEAASSSALLSPSLGFDAGALAGADTSFLMPSSRSYLDLEAMDYSNMWKI  
>TaNAC21-TraesCS4B02G098200
MDYGFDGALQLPPGFRFHPTDEELVMYYLCRKCGGLPIAAPVIAEVDLYKFEPWRLPEKA
AGGGPDSKEWYFFSPRDRKYPNGSRPNRAAGTGYWKATGADKPVGSPRPVAIKKALVFYA
GKPPKGVKTNWIMHEYRLADVDRSAAARKKSNNALRLDDWVLCRIYNKKGVIERYDTPDS
DVADVKPAPPPAAKIPRQGQYHAGPAMKVELSDYGFYQQPSPPATEMLCFDRSGSADRDS
NSNHSMPRLHTDSSSSERALSSPSPDFPSDMDYAESQHAAGLAGGWPGDDWGGVIDDDGF
VIDGSLIFDPPSPGAFARDAAAFGDMLTYLQKPF                          
>TaNAC22-TraesCS6A02G208900
MARSWLITCRGVAKKVRNAHCSNRQISEVGAEACRECPNCKHIIDNSDVSIQWPGLPAGV
KFDPSDQELLEHLEEKIGVGGSKPHMFIDEFIPTVENDAGICYSHPENLPDGSSAHFFHS
ISNAYGCGQRKRRRISNSDRTTSDEHVRWHKTGKSKPVYDNGVMKGWKKILVLYKGSQTG
GKPDKTDWVMHQYHLGVEENEKVGEFVVSKIFYQLKTRPVDKSEAEMANEESTAFTASIC
PKTPMTKIPPCRPKNSPCETEQNDPGQEEETVSLAENANNPAWCALSSQPVEVALEAGTC
SLDKSLRHHEVLDSSNLENSTFDRPILSQLMNETLNKNLCALHGLPDLHNVNLGTAPTDL
QITKGENVSLVADAENTACCSLASQDVEVTSQAGTSLVESLLHHEVSDLHNANLGTPRDL
QIAKEESVSLVDEAEKWCGLASQAVDVAFHAGTSLDESLRCHEVLDSFDHEKSLTFDRPI
YSQGRDGGLENNLYSLNGLPDLQGVDFGTPIDDLQGLQFYSQESLGSWLERM    
>TaNAC23-TraesCS5B02G480900
MGMPAVRRRERDAEAELNLPPGFRFHPTDDELVEHYLCRKAAGQRLPVPIIAEVDLYRFD
PWALPDRALFGTREWYFFTPRDRKYPNGSRPNRAAGNGYWKAPKGVKTDWIMHEYRLADA
GRAAASKKGSLRLDDWVLCRLYNKKNEWEKMQLQQQGGEEMMVEPKAENTASDMVVTSHS
HSQSQSHSHSWGEARTPESEIVDNDPSLFQQAAAFQAQSPAAAAAHQEMMATLMVPKKEA
AEEAGRNDLFVDLSYDDIQSMYNGLDMMPPGDDLLYSSLFASPRLRGSQPGAGGMPAPF 
>TaNAC24-TraesCS7D02G295100
MTVMELKALPLGFRFHPTDEELVRHYLKGKITGQIKNEVEVIPEIDVCKCEPWDLPDKAL
IRSEDPEWFFFAPKDRKYPNGSRSNRATEAGYWKATGKDRVIKSKGEKKKQHMIGMKKTL
VFHRGRAPKGERTGWIMHEYRTTEPEFESGEQGGYVLYRLFQKQLEKTERSIPEEMDRSG
YSPTPSRSTPDNMEANEEAITLINKEFPESGLHGCPIELPGTIDTPGTPVTRWLADRNGN
SGIDEANVLGMPFHGNVDESPKQADMPVGSLAHLIDSQTKNLGSHEFATVSAPMLSLDDV
DKLLLQLPHNSVEDFLNETIADPDEHSSTACKVQYDSDTVFMQAQGELLYDGPNWFGNFL
SDDTNPQQSGLYENATLLPYGTNPDVLSMDSGDESLQDLFNSMDDSSGQNDVWSNGFGFN
PMHQQLQSTVHPNYIFSQQGIAPRRLRLLDSLSDVNVESRESMTRDEHEDEESDIVTSKY
TSESVESSADVDDSESTGVTIMTRRRALTKSAPSDCDDAQSTGITIMARRPAPSSNMPSN
EADAEATGINIMSTSTDSSFTTEQGTAVRRLRLQSNLDAGSCSSVDGASSCIIKHGSENK
GLEAEIEEHVDTNFPDDAGNSHADEQMYMPDHEANSGMRLRKTAEKSDKENKQECGLQPH
VRAPRKRGGFAARMILPVLSVALLVLVSVGIYGWA      
>TaNAC25-TraesCS7D02G535300
MERRGGAAAPSLELPGFRFHPTEEELLEFYLKHHVTRNNKQQHLKAAPFDIIPTVHLYRH
DPWDLPGLAAIASEREWYFFVPRDGARKHASGVAGGGRPSRTTERGFWKATGSDRAVRCA
ADPKRLVGLKKTLVYYQGRAPRGTKTDWVMNEYRLPDLSGAGAGEQQDVVLCKVYRKAVS
LKELEQRVAMEELARARSSPPTTASHSHSHSHCSAGSPDVSSASELAHEAALHHVHHGVK
KEEAVAVARPPAMRLPQLETAKANGGLEWMQDPFLTQLRSPWMEGLCLSPYYASVLNF  
>TaNAC26-TraesCS5A02G271500
MHEYTILADALPPPARGRESYALYKLFEKSGVGPKNGEQYGAPFREEDWLDDDDDCELPA
DPIPIAVSLPTRTVTVVEQIGDVLTVDDQIGDVLTVVDQIGGVAVDKQIGVMTVDDQIGD
LEVFLLQNGDDQGNSEPQSDFSTPVSSQAPLQHGHPQGRPSDDGNTSEVADATTSSRGMV
MAENTCTELPFGDLEGLLMEISDDQRATKSFQEFSEFVPQLQLQHDDHEHEAWPNANMEE
ISVADYTTSNGVVDASGCTVTELPYEDIEGLLLQLENDQGNVQPLADFSTPVPRHEFHQV
GSGDFHGCHGATFSSVDPSSAVQENRDLDPRSDPSNQITQSALTNMPLNWETDCTEETSA
MRSVSGLASYDGQDADEEFLEINDFLDPEDVGQQSMNSGVATENQFGYLGDSGSQNQGLQ
YTSESWTHNQVALNVRNHMNHNHVVFSHASGTANFHTVNEQPHNLSPADSQSWFNSAVSA
LLDAVPANPALAAENNVLNRTLQRISSFRSEQAPKEEASAPVIQVRRRRAGLISVSLLVL
LAAILWTFAAGTGYAIKFCKGLWKSST          
>TaNAC27-TraesCS4A02G219700
MDHGFDGALQLPPGFRFHPTDEELVMYYLCRKCGGLPIAAPVIAEVDLYKFEPWRLPEKA
AGGGPDAKEWYFFSPRDRKYPNGSRPNRAAGTGYWKATGADKPVGSPRPVAIKKALVFYA
GKPPKGVKTNWIMHEYRLADVDRSAAARKKSNNALRLDDWVLCRIYNKKGVIERYDTADS
DVADVKPAPAPAARNPRPGQYHAAGPAMKVELSDYGFYQQPSPPATEMLCFDRSGSADRD
SNSNHSMPRLHTDSSSSERALSSPSPDFPSDMDYAESQHAAGLAAGWPGDDWGGVIEDDG
FVIDGSLIFDPPSPGAFARDAAAFGDMLTYLQKPF     
>TaNAC28-TraesCS5D02G279100
MHEYTILADALPPPARCRESYALYKLFEKSGVGPKNGEQYGAPFREEDWLDDDDDCELPS
DPIPIAVSLPRAVTVDEQIGDVLTVVEQIGGVTVDKQIGVMTVDDQLGDLEVFLLQNGDD
LGNSEPQSDFSTPVSSQAPLQHGHPQGRPSDDGNISEVADATTSSRGMVMAVNTCTELPF
GDLEGLLMEISDDQRATESFEEFSEFIPQLQLQHDDHEHEAWPNANMEEISVADYATSNG
VVDASGCTVTELPYEDIEGLLLQLENDQGNVQPLADFSTPVPRHEFHQVGSGDFHGCHGA
TFNSVDPSSAVQENRDLDPRSEPSNQITQSALTNMPLNWETDCTEETSALRSVSGLASYD
GQDAEEEFLEINDFLDPEDVGQSMNSGVATENQFGYLGDSGSQNQGFQYTSESWTHNQVA
LNVRNHMNHNHVVFSHASGTANFHTVNEQPHNLSPADSQSWFNSAVSALLDAVPANPALA
AENNVLNRTLQRISSFRSEQAPKEEASAPVIQVRRRGAGLISVSLLVLLAAIMWTFAAGT
GYAIKFCKGLWKSSST  
>TaNAC29-TraesCS5D02G481200
MPAVRRRERDAEAELNLPPGFRFHPTDDELVEHYLCRKAAGQRLPVPIIAEVDLYRFDPW
ALPDRALFGTREWYFFTPRDRKYPNGSRPNRAAGNGYWKATGADKPVAPRGGRTMGIKKA
LVFYAGKAPKGVKTDWIMHEYRLADAGRAAASKKGSLRLDDWVLCRLYNKKNEWEKMQLQ
QQGGEEMMVEPKEEHAASDMVVTSHSHSQSQSHSHSWGEARTPESEIVDNDPSLFQQAAA
FQAQSPAAAAAHQEMMATLMVPKKEAADEAGRNDLFVDLSYDDIQSMYNGLDMMPPGDDL
LYSSLFASPRVRGSQPGAGGMPAPF   
>TaNAC30-TraesCS4D02G094400
MDHGFDGALQLPPGFRFHPTDEELVMYYLCRKCGGLPIAAPVIAEVDLYKFEPWRLPEKA
AGGGPDAKEWYFFSPRDRKYPNGSRPNRAAGTGYWKATGADKPVGSPRPVAIKKALVFYA
GKPPKGVKTNWIMHEYRLADVDRSAAARKKSNNALRLDDWVLCRIYNKKGVIERYDTADS
DAADVKPAPAPAAKNSRPGQYHAAGPAMKVELSDYGFYQQPSPPATEMLCFDRSGSADRD
SNSNHSMPRLHTDSSSSERALSSPSPDFPSDMDYAESQHAAGLAEGWPGDDWGGVIDDDG
FVIDGSLIFDPPSPGAFARDAAAFGDMLTYLQKPF     
>TaNAC31-TraesCS7B02G111500
MEGLDVYQHYRLNPTDVDAVTYYLPRLIAGQTLHGADKFIHHVDIYSCEPKDLAARIAPV
PQAASSGDRFFFTTRKSKNGSKTQSVRTAGGGTWTVNATTAVKHAGVEVGERKNLSFRKK
GKSTGWVMEEYKCLLPEAVVADGVKVFCKIHLAQHPPDAARQESAAYKHQAEPQPEAVTA
SMHAQKRPAIAPAADPHPPRPNKRMRGAVPVPAPAPPSFLTYDEAASAMYGPLARTIFPV
QDALDIPASIEGPSASCESTTTSNHSGVASSSDNKQQQAQATEISSQSLVLESVKHYSQQ
QMIVPEAGSSIARSTSEEVVFEPLEPISDLPDVDADGFDIEELMRMMEDDPIEVEPVTGA
NTGVELGQQEPLYLDTMDQGMLENMLQSDCPYPMSGSEGRAMHNPAFHDAEKEKRYNAAS
DLDAPSLQGHDHLFKQPFDPFEAAWKAEEALEKEKRDNLHAGPLGGHNNFFSPASVY   
>TaNAC32-TraesCS6A02G406700
MSSSSPPAAAEEVPMAPGFRFHPTDEELVSYYLRRRVLGRRLRIDAIAEVDLYRLEPWDL
PPLSRIRSRDAQWYFFARLDRKVAGAGAGGRGGPGNRTNRATPRGYWKTTGKDREVFHRG
RAVGMKKTLVFHAGRAPKGDRTNWVMHEYRLLDNDGPQDMHVVCRIFQKVGSGPQNGAQY
GAPYMEEEWENEDDAIENTPTSGTSTEMLAITDTASAESNVEDEHIFSGINERVQTPEVL
IPQEIAPLQAIAPPQAQDFNGTGMVSYADGDVPLDEILQEPVSDVSADNTGEPEEQSPLD
DHFSLADLSGCPNQDDGYVCQAGPIMFSDPSNGDQAYYPMRTYGNRNHAYRALSAEEFSD
TGNGTNAYSGQQQACPSDDQNLYSGLQQACPSDEQNLYLPTNGLPFPQQMDDNAPFYEAS
SDHKWENGKDDYVNVDDISLFEDDDIMALLNASDNDFSLDLLGPVDGSNSQLPAASNFDQ
KDEAKAQYGASSSGSRENLYPDTMVPDVPMDDNAGKRYFTNMLGSYPAPPAMASEFPPTT
GKSIAALSRPSQIRVTAGIVQLGDHSFTGNEGSWPLQKNGVFNLLLSFTVESNVSTKSIT
FDDEPAATRVSTVPTVLRGGLYLFFVSAMILMLSFKVGSCIYSR                
>TaNAC33-TraesCS2D02G576400
MLAMDQHNHQEESCVPPGFRFHPTEEELVGYYLARKVAAQKIDLDIIQEVDLYRIEPWDL
QERCGGGRGGRGARQVAAEDEQSSEWYFFSFKDRKYPSGTRTNRATAAGFWKATGRDKPV
TSSSSRGVIGMRKTLVFYRGRAPNGRKTDWIIHEYRLQTSEHAPTQEEGWVVCRAFQKPT
PNQRPSYIFPAYAAAPGLGGYYEARPWLHGQGGDLHYLQSATCAAGAGGLGFPGQGIQYS
DDLLESKQSLFGNIPQLIESPPTTTAVAGGGDAGYDVVQQGQAAAGIDWNFLDSLLSTSQ
LHLQQ                     
>TaNAC34-TraesCS4A02G131000
MIMSDPAMLPPGFRFHPTDEELILHYLRNRAAESPCPVSIIADVDIYKFDPWALPSKASY
GDREWYFFTPRDRKYPNGVRPNRAAGSGYWKATGTDKPIRCSATGESVGVKKALVFYKGR
PPKGIKTNWIMHEYRLAAADAHAANTYRPMKFRNASMRLDDWVLCRIYKKTSQASPMAVP
PLSDHELDEPSGAAGYPMSSAGMIMQGGAGGYPLQAAAGGTQRMPKIPSISELLNEYSLA
QLFEDSGHALMARHDQHAALLGHPIMSQFHVNGMPQLGQMDSSASTSVGGEGAAGKRKRP
SEDGDRNGSTSQPAAAVTGKKPNTSCLGATTFQTGNNTLQGSSLGQGHQTLLRF      
>TaNAC35-TraesCS3D02G470600
GDEPILEDDDDDDEYNDEDEDEKDDDDVEGDASGRSRQTRSEKKSRKAMEKLGMKVITGV
NRVTIKKSKTVTFVLSKPDVFKSSHSETYVIIGEIKFEDLNTELQTQAAEQFKAPGPSRV
NSMGEPSVAAVQDDEEVDETGVDKKDVELMMMQASVSRSRAVEALKAADGDIVSAIMELT
N 
>TaNAC36-TraesCS7B02G160900
MERTPVMVRQGGQEVLRQLPPGFRFRPTDEELVVQYLRRKALALPLPAAVISDVHNLYSL
DPWDIPGAREGEKYYFAVRPAAGAKRGGRTTTASGCWKPASARERPVVVSRCGRSHLVGV
KKFLAFVPRRGKGKGSKAPPAPAQIGWVMHEYRLALPHHHKNGCCLAEAGTQEWVVCRIF
QRDRSSSSFNRQTPGIHGTDAHRTMPPMPPSPSSSSSSCVTSGGSSSDLQEEVSS     
>TaNAC37-TraesCS3A02G339600
MMTAMVKAEPTGAAAGAEGSSGRRDAEAELNLPPGFRFHPTDDELVVHYLCRKVAGQPQP
VPIIAEVDLYKFNPWDLPERALFGSREWYFFTPRDRKYPNGSRPNRSAGTGYWKATGADK
PVAPRESGGRTVGIKKALVFYSGRAPRGVKTDWIMHEYRIAEADRAPGKKGSLKLDEWVL
CRLYNKKNNWEKLKVEQDMAVEAGPNGEVMDALATDAMSDSFQTHDSSEIDSASGLQQHG
FMDMAQQQARMVTVKEDSDWFTGLSMDDLQTCYMNMGQMVNPTTMPGQNGSGYLQPMSSP
QMMRPMWQTILPPF                                              
>TaNAC38-TraesCS3B02G371200
MMTAMVKAEPTAAEGSSGRRDAEAELNLPPGFRFHPTDDELVVHYLCRKVAGQPQPVPII
AEVDLYKFNPWDLPERALFGSREWYFFTPRDRKYPNGSRPNRSAGTGYWKATGADKPVAP
KESGGRTVGIKKALVFYSGRAPRGVKTDWIMHEYRIAEADRAPGKKGSLKLDEWVLCRLY
NKKNNWEKVKVEQDMAVEAGPNGEVMDALATDAISDSFQTHDSSEIDSASGLQQRVFTDM
AQGQPRGGMVTVKEDSDWFTGLSMDDLQTCYMNMGQMVNPATMPGQDGSGYLQSMSSPQM
MRPMWQTILPPF    
>TaNAC39-TraesCS7A02G305200
MSSIGMMEARMPPGFRFHPRDEELVLDYLLHKLTGRRAYGGVDIVDVDLNKCEPWDLPEA
ACVGGREWYFFSLRDRKYATGQRTNRATRSGYWKATGKDRAILAHGEALVGMRKTLVFYQ
GRAPKGTRTEWVMHEFRLEEERHRHHHQQKGGAAAAEARCQLKEDWVLCRVFYKSRTSSP
RPPSEEVCTFFSELDLPTMPPLAPLIDACIAFDSGTAMNTIEQVSCFSGLPALPLRGSMS
FGDLLGWDNPEKKAIRTSLSNMSSNSNSKLELTPNWSQENGLSQMWTPL           
>TaNAC40-TraesCS3D02G078900
MTIELQTRPSLPAPAGTPPRAGTGLPPGFRFYPTDEELIVHYLRRRAAAAPCPAAVIAEV
DIYKLDPWELPSRAVFEGDNDEWYFFSPRDRKYPNGVRPNRAAGSGYWKATGTDKPITAG
GVPGGEVVGVKKALVFYQGRPPKGLKTNWIMHEYRLADAHAAAAAHTYRPPTRFKASSSM
RLDDWVLCRIYKKPNPQQLSPFYEPSPSPSSMDASLGLGHHHHHHQYQQQQHHQQQEDTS
SSSRMLPRNPSVSDYLVDYSAVSELFDSMPPPPQPETTGSSAGQFFLGTTAGAGDGEAST
ARKRQATADSNNDGEMSSLHASKRWLGSDGSMTMMNGGFSIFGPDQPSQQDRI       
>TaNAC41-TraesCS2B02G323500
MTLKLAGFSKQPCCSRLQNLSTLLELHVSPSLSLSLRTNTHTHTIPINTTKKPREASTRA
LIFLPHSLPSSSTLSTPAYMGGSTNLPPGFHFFPSDEELVIHFLRRKAALLPCRPDIVPT
LPQNRYDPWELNALQAGNQWYFFSQATQSRTSRNGCWNPIGADEAVSSGGSHVGLKKTLV
FSIGEPFQATKTNWVMHEYHLLDGNGGTSSSGSSRKRSHKKKDHPDKECSNWVVCRVFES
SYDSQVSFHEEDMELSCLDEVFLSLDDYDEVSLPKN 
>TaNAC42-TraesCS7D02G302000
MSSIGMMEARMPPGFRFHPRDEELVLDYLLHKLTGRRAYGGVDIVDVDLNKCEPWDLPEA
ACVGGREWYFFSLRDRKYATGQRTNRATRSGYWKATGKDRAILAHGAGDALVGMRKTLVF
YQGRAPKGTRTEWVMHEFRLEEERHRHHQQQKVGAATAEARCQLKEDWVLCRVFYKSRTT
SPRPPSDEACTFFSELDLPTMPPLAPLINAYIAFDSGTAMNTIEQVSCFSGLPALPLRGS
MSFGDLLGWDNPEKKAIRTALSNMSSNSNSKLELTPNWSQENGLSQMWTPL   
>TaNAC43-TraesCS5B02G290200
MEKMRAAGEAPPTQQLPPGFRFHPTDVELLLQYLRRMALDRPLPAAVIPVVHAAAMPDPW
DLPGASEGESAYFFSQRQGRGGRRRRATGGYWKATGKEKPVFVQLPVGKRLLVGVKTALA
FHRGKSRTDWVMHEYRLAGAADQNKRANGGSQSSEWVVCRVSMKSRARRSAAGGETTGDH
QQEQPSPSPSSTSSCVTDHTCHAPDQEEVSSSTSHCQQHPTR                  
>TaNAC13a
MAQACLPPGFRFHPTDVELVSYYLKRKIMGKKLFVEAISEVELYKFAPWDLPDKSCLQSK
DLEWFFFCPRDKKYPKGSRTNRATPNGYWKTSGKDRTIELNSRIVGLKKTLIFHEGKAPK
GNRTDWVMYEYKMEDETLVSAGFSKDAYVLCKIFKKSGLGPRIGEQYGAPFDENEWENLD
VGSSIFSFAPSSGVEDPQVESSALATAIVMQEPSAPQQSVQFSEHVNICSDEVNDAPPEI
DGILLDELAKFLDDSPNDDVVLPENSGLPPMSELEAQAFEINTAELYDQLAGLSQSGDMS
TVNFPASNGDVIENNLQQANSGLAMDDDYIGLDDLLAPGETFSYDFSGETFSYDLPGGSF
SYDLSVPNNQFLLYPLDQSTSGSHYGVGATQSTFEASGTLPPMQPMPSTFNDMPSVSNCL
NPAMKDPFS
>TaNAC6D
MSGGQELNLPPGFRFHPTDEELVTHYLCRRCAGAPIAVPIITEIDLYKFDPWQLPKMALY
GEKEWYFFSPRDRKYPNGSRPNRAAGSGYWKATGADKPVGTPKPLAIKKALVFYAGKAPK
GEKTNWIMHEYRLADVDRSARKKNSLRLDDWVLCRIYNKKGGMEKPASVDRKPAAMGGYG
GGPGAMVSSPQEQKPVMGMNANGGGGGVQPFPDFAAYYDRPSDSMPRLHADSSCSEQVLS
PEFPAGEVQSQPKISEWERSFASGGDPVNPAAGSMLEPNGGFGGDPLLQDILMYWGKPF
>TaNAC94
MEEIRSDDMEKQDEVMLPGFRFHPTDEELVRFYLKRKIQQKSLPIELIRQLDIYKFDPWD
LPKLASTGEKEWYFYCPRDRKYRNSTRPNRVTGAGFWKATGTDRPIYSSDGSKCIGLKKS
LVFYKGRAAKGVKTDWMMHEFRLPSLTDPSLPQKKPLEKTIPPNDSWAICRIFKKTNATA
QRALSHSWVSPPLPSINGAYIPPHLQTTHRSRHASENTSSAMTNIISSNIQFSSSGYFPS
IVSSCQSTLNIIDSISRPATSIVLPPSDAEHQAMSILSAIPLDLPAGMDIASMVMNASPI
TLSNMDRSAPMNIEFAQPQQCNNNSNMISRCMVDLPDIGNNINGTQRSINFPFNNLQVPL
SDDWRAAVPWDSLPCTTEASTNYQPTKCYT
>TaNACBr-1
MADFSSSNGVPPGFRFHPTDEELLLYYLKKKIGFEKFDLEVIREVDLNKIEPWDLQERCR
IGSAPQNEWYFFSHKDRKYPTGSRTNRATTAGFWKATGRDKCIRTSYRKIGMRKTLVFYR
GRAPHGQKSDWIMHEYRLEEIDEAQGGTSEDGWVVCRVFKKKCFFKIAGGGEGSSSQSAD
AGAGHMAVSSPLGGHDHADRAAMASHYMHGMHPQYHPQHASSFYYSQMQPPEAAYSHHVQ
VQDLLTNHRPAADAAGGGYDFSGLPVEHPGLDVGSSDGVAADGLAEGRDQTNGAADQQWQ
PMDGFSNGGGAAAVQQMSAMNSGQRGGEMDLWGYGR
>TaNACJ-1
MVAKAEMSAMELEKVMSDGEVVLGGAGDEEEEDVVLPGYRFHPTDEELVTFYLRRKVARK
SLRIEVIREMDIYKHDPWDLPKASTVGGEKEWYFFCLRGRKYRNSIRPNRVTGSGFWKAT
GIDRPIYSAGSGGASSGVSIGLKKSLVYYRGSAGKGTKTDWMMHEFRLPPAAATNSSPSM
QEAEVWTICRIFRRTITYRKQQTWRPVPAPSVADSNSNTGSFESSEAGDEYMNCLQAPAA
PCIPQQQYVSQVGTVDSGNFFYEDNMHNQQFQGQWNAAPAAPVPEQKLQSPLSTAVSFHQ
NDHSHAVAANDFYKVEGYLEEIARMMEVTDPTGFYDYRSYG
