# Supplementary material for: Are TaNAC Transcription Factors Involved in Promoting Wheat Yield by cis-Regulation of TaCKX Gene Family?
Source: Int J Mol Sci. 2024 Feb 7;25(4):2027. doi: 10.3390/ijms25042027 (PMC10889182; doi:10.3390/ijms25042027)
Supplement: Supplementary file 1 [file ijms-25-02027-s001.zip › Folder S1/fimo TaCKX1-3A.txt]

#pattern name	Family	sequence name	start	stop	strand	score	p-value	q-value	matched sequence
Traes_7AL_EA6F4FFDE	GATA	GCATGCCTCTCTTATGATCTCTGAATCCATCGATCGAGACAACACA	1902	1920	+	23.1579	9.52e-09	3.38e-05	GATCATCATCATCATCACA
Traes_5BL_F258582BB	GATA	GCATGCCTCTCTTATGATCTCTGAATCCATCGATCGAGACAACACA	1902	1920	+	22.5634	1.62e-08	5.19e-05	GATCATCATCATCATCACA
Traes_5BL_F258582BB	GATA	GCATGCCTCTCTTATGATCTCTGAATCCATCGATCGAGACAACACA	1905	1923	+	18.8169	1.62e-07	0.00026	CATCATCATCATCACATTA
Traes_7AL_EA6F4FFDE	GATA	GCATGCCTCTCTTATGATCTCTGAATCCATCGATCGAGACAACACA	1905	1923	+	16.2368	4.11e-07	0.000729	CATCATCATCATCACATTA
Traes_3AS_E01675F4E	Nin-like	GCATGCCTCTCTTATGATCTCTGAATCCATCGATCGAGACAACACA	927	941	+	15.1667	7.48e-07	0.00282	ATTTGACTTTTGAAA
Traes_4DS_2E95B3A30	CPP	GCATGCCTCTCTTATGATCTCTGAATCCATCGATCGAGACAACACA	310	322	+	13.84	9.17e-07	0.00288	TGAAATTTTAAAA
Traes_4BS_929E7B27B	CPP	GCATGCCTCTCTTATGATCTCTGAATCCATCGATCGAGACAACACA	310	322	+	13.84	9.17e-07	0.00287	TGAAATTTTAAAA
Traes_5DL_1868E2A6C	MYB	GCATGCCTCTCTTATGATCTCTGAATCCATCGATCGAGACAACACA	1669	1683	-	14.3939	2.3e-06	0.00771	TTTTTGTTTGGTAAG
Traes_1AS_1432A2F79	WRKY	GCATGCCTCTCTTATGATCTCTGAATCCATCGATCGAGACAACACA	927	939	+	16.1061	2.84e-06	0.00961	ATTTGACTTTTGA
TRAES3BF021600020CFD_g	MIKC_MADS	GCATGCCTCTCTTATGATCTCTGAATCCATCGATCGAGACAACACA	1594	1607	-	15.1667	3.45e-06	0.0124	GCAAAAAAAGAAAC
Traes_1AL_1B5F51626	MIKC_MADS	GCATGCCTCTCTTATGATCTCTGAATCCATCGATCGAGACAACACA	1594	1607	-	15.1667	3.45e-06	0.0124	GCAAAAAAAGAAAC
TRAES3BF058500060CFD_g	WRKY	GCATGCCTCTCTTATGATCTCTGAATCCATCGATCGAGACAACACA	927	937	-	15.3485	4.21e-06	0.0149	AAAAGTCAAAT
Traes_6BL_0D6CD031E	MYB	GCATGCCTCTCTTATGATCTCTGAATCCATCGATCGAGACAACACA	1113	1133	+	14.6515	4.25e-06	0.0138	TTAAAGATAGTAGGTGGAGTA
Traes_6AL_2BA02CAA9	MYB	GCATGCCTCTCTTATGATCTCTGAATCCATCGATCGAGACAACACA	1113	1133	+	14.6515	4.25e-06	0.0138	TTAAAGATAGTAGGTGGAGTA
Traes_2BL_EBA73F94F	AP2	GCATGCCTCTCTTATGATCTCTGAATCCATCGATCGAGACAACACA	434	453	+	14.8205	4.65e-06	0.0159	AATAAATTAAAAAAAAATAG
Traes_2AL_15A7BB684	WRKY	GCATGCCTCTCTTATGATCTCTGAATCCATCGATCGAGACAACACA	925	938	+	15.1364	4.86e-06	0.0168	AGATTTGACTTTTG
Traes_6DL_EF6D5D4FA	Dof	GCATGCCTCTCTTATGATCTCTGAATCCATCGATCGAGACAACACA	1444	1464	+	14.5758	5.58e-06	0.0173	CAAACAATAAAAAAGGCAATA
Traes_7AL_EA6F4FFDE	GATA	GCATGCCTCTCTTATGATCTCTGAATCCATCGATCGAGACAACACA	1908	1926	+	10.3158	5.61e-06	0.00663	CATCATCATCACATTAACG
Traes_2DL_D39684C41	MYB	GCATGCCTCTCTTATGATCTCTGAATCCATCGATCGAGACAACACA	1117	1137	-	14.697	6.32e-06	0.024	TCATTACTCCACCTACTATCT
Traes_5BL_9627436AE	MIKC_MADS	GCATGCCTCTCTTATGATCTCTGAATCCATCGATCGAGACAACACA	1595	1607	-	14.0571	6.52e-06	0.0165	GCAAAAAAAGAAA
Traes_5AS_EBCEA6601	bHLH	GCATGCCTCTCTTATGATCTCTGAATCCATCGATCGAGACAACACA	1246	1255	-	14.5909	6.86e-06	0.0267	TGCCACGTGG
Traes_7DL_3CE000E38	bZIP	GCATGCCTCTCTTATGATCTCTGAATCCATCGATCGAGACAACACA	1217	1226	-	13.8014	7.24e-06	0.0282	TTGACGTCAC
Traes_6DL_991931CF9	MYB	GCATGCCTCTCTTATGATCTCTGAATCCATCGATCGAGACAACACA	1120	1140	-	13.9394	8.39e-06	0.0282	TTTTCATTACTCCACCTACTA
Traes_5BL_9627436AE	MIKC_MADS	GCATGCCTCTCTTATGATCTCTGAATCCATCGATCGAGACAACACA	1450	1462	+	13.6857	9.33e-06	0.0165	ATAAAAAAGGCAA
TRAES3BF001900070CFD_g	bZIP	GCATGCCTCTCTTATGATCTCTGAATCCATCGATCGAGACAACACA	1241	1255	+	13.7879	9.48e-06	0.0368	ACTCACCACGTGGCA
Traes_6BL_0D6CD031E	MYB	GCATGCCTCTCTTATGATCTCTGAATCCATCGATCGAGACAACACA	1666	1686	-	13.8333	9.57e-06	0.0156	ATTTTTTTGTTTGGTAAGGTA
Traes_6AL_2BA02CAA9	MYB	GCATGCCTCTCTTATGATCTCTGAATCCATCGATCGAGACAACACA	1666	1686	-	13.8333	9.57e-06	0.0156	ATTTTTTTGTTTGGTAAGGTA
Traes_5BS_A5532B750	bZIP	GCATGCCTCTCTTATGATCTCTGAATCCATCGATCGAGACAACACA	1241	1255	+	13.7424	9.79e-06	0.038	ACTCACCACGTGGCA
Traes_5BL_A5532B750	bZIP	GCATGCCTCTCTTATGATCTCTGAATCCATCGATCGAGACAACACA	1241	1255	+	13.7424	9.79e-06	0.038	ACTCACCACGTGGCA
Traes_6BL_2F2381640	MYB_related	GCATGCCTCTCTTATGATCTCTGAATCCATCGATCGAGACAACACA	554	567	+	14.3788	1.06e-05	0.0227	ATAATAATATCTTC
Traes_5DS_5DEA5C9E3	WRKY	GCATGCCTCTCTTATGATCTCTGAATCCATCGATCGAGACAACACA	927	937	-	14.2121	1.07e-05	0.038	AAAAGTCAAAT
Traes_2BL_3041037F1	MYB_related	GCATGCCTCTCTTATGATCTCTGAATCCATCGATCGAGACAACACA	1082	1093	-	14.2121	1.09e-05	0.0207	TAAAATATCCTA
Traes_1DS_A6733B734	WRKY	GCATGCCTCTCTTATGATCTCTGAATCCATCGATCGAGACAACACA	927	937	-	14.1667	1.12e-05	0.0401	AAAAGTCAAAT
TRAES3BF099600130CFD_g	bZIP	GCATGCCTCTCTTATGATCTCTGAATCCATCGATCGAGACAACACA	1240	1257	+	13.197	1.25e-05	0.0486	AACTCACCACGTGGCAAG
Traes_4BL_7911992DE	Dof	GCATGCCTCTCTTATGATCTCTGAATCCATCGATCGAGACAACACA	431	451	-	13.2576	1.29e-05	0.0129	ATTTTTTTTTAATTTATTGTT
TRAES3BF091700010CFD_g	GATA	GCATGCCTCTCTTATGATCTCTGAATCCATCGATCGAGACAACACA	1356	1368	-	13.2121	1.39e-05	0.0515	CTGATCAGATTGG
Traes_2BL_3041037F1	MYB_related	GCATGCCTCTCTTATGATCTCTGAATCCATCGATCGAGACAACACA	1230	1241	+	13.3636	1.4e-05	0.0207	TAAAATATCCAA
TRAES3BF021600020CFD_g	MIKC_MADS	GCATGCCTCTCTTATGATCTCTGAATCCATCGATCGAGACAACACA	1642	1655	+	13.2424	1.41e-05	0.0253	TCAGAAGAAGAAAA
Traes_1AL_1B5F51626	MIKC_MADS	GCATGCCTCTCTTATGATCTCTGAATCCATCGATCGAGACAACACA	1642	1655	+	13.2424	1.41e-05	0.0253	TCAGAAGAAGAAAA
Traes_5BL_F258582BB	GATA	GCATGCCTCTCTTATGATCTCTGAATCCATCGATCGAGACAACACA	1908	1926	+	9.87324	1.41e-05	0.0116	CATCATCATCACATTAACG
Traes_5BL_F258582BB	GATA	GCATGCCTCTCTTATGATCTCTGAATCCATCGATCGAGACAACACA	1899	1917	+	9.8169	1.45e-05	0.0116	GCAGATCATCATCATCATC
Traes_2AS_40FA27AE7	MYB	GCATGCCTCTCTTATGATCTCTGAATCCATCGATCGAGACAACACA	1669	1689	-	13.7424	1.45e-05	0.047	AGGATTTTTTTGTTTGGTAAG
Traes_7AL_EA6F4FFDE	GATA	GCATGCCTCTCTTATGATCTCTGAATCCATCGATCGAGACAACACA	1899	1917	+	7.82895	1.47e-05	0.0131	GCAGATCATCATCATCATC
Traes_6AS_70AD4B0D5	C3H	GCATGCCTCTCTTATGATCTCTGAATCCATCGATCGAGACAACACA	1449	1462	+	12.9394	1.56e-05	0.0525	AATAAAAAAGGCAA
Traes_1AL_297FBF3A3	MYB_related	GCATGCCTCTCTTATGATCTCTGAATCCATCGATCGAGACAACACA	358	372	+	13.5152	1.58e-05	0.0492	TATATATTATCCGTT
Traes_4BL_7911992DE	Dof	GCATGCCTCTCTTATGATCTCTGAATCCATCGATCGAGACAACACA	851	871	+	12.8939	1.62e-05	0.0129	TATATTTTTATATTTTGTTTA
Traes_7DL_3CE000E38	bZIP	GCATGCCTCTCTTATGATCTCTGAATCCATCGATCGAGACAACACA	1217	1226	+	12.637	1.63e-05	0.0317	GTGACGTCAA
TRAES3BF098300010CFD_g	RAV	GCATGCCTCTCTTATGATCTCTGAATCCATCGATCGAGACAACACA	1816	1823	+	14.101	1.71e-05	0.0648	TATGTTGC
Traes_5AS_3D6AA43B5	B3	GCATGCCTCTCTTATGATCTCTGAATCCATCGATCGAGACAACACA	1543	1563	+	-0.228571	1.78e-05	0.036	TATTTTTTTTTTGCGGGGGAA
Traes_6DL_EF6D5D4FA	Dof	GCATGCCTCTCTTATGATCTCTGAATCCATCGATCGAGACAACACA	206	226	-	13.0606	1.8e-05	0.0279	AATAGAAACCAAAAGCTGCAA
Traes_4BL_7911992DE	Dof	GCATGCCTCTCTTATGATCTCTGAATCCATCGATCGAGACAACACA	430	450	-	12.697	1.84e-05	0.0129	TTTTTTTTTAATTTATTGTTA
Traes_2AS_4C4190DEB	CAMTA	GCATGCCTCTCTTATGATCTCTGAATCCATCGATCGAGACAACACA	35	52	-	12.8636	1.85e-05	0.0717	ACATGTGCACTACGTGTG
Traes_2BL_361925B62	MYB	GCATGCCTCTCTTATGATCTCTGAATCCATCGATCGAGACAACACA	1117	1131	+	13.2121	1.87e-05	0.0603	AGATAGTAGGTGGAG
Traes_6DS_DE865EA6D	C2H2	GCATGCCTCTCTTATGATCTCTGAATCCATCGATCGAGACAACACA	1546	1557	+	11.5392	1.88e-05	0.072	TTTTTTTTTGCG
Traes_2BL_EBA73F94F	AP2	GCATGCCTCTCTTATGATCTCTGAATCCATCGATCGAGACAACACA	1625	1644	-	12.4872	1.89e-05	0.0199	TGAAATGTGAAGGATAGAAA
TRAES3BF094600010CFD_g	C2H2	GCATGCCTCTCTTATGATCTCTGAATCCATCGATCGAGACAACACA	477	488	-	12.3421	1.9e-05	0.0696	TGAAACAGAGGG
Traes_1DL_23D036A85	bZIP	GCATGCCTCTCTTATGATCTCTGAATCCATCGATCGAGACAACACA	1241	1255	-	12.1515	1.91e-05	0.0741	TGCCACGTGGTGAGT
Traes_6BL_2F2381640	MYB_related	GCATGCCTCTCTTATGATCTCTGAATCCATCGATCGAGACAACACA	996	1009	-	13.4545	1.96e-05	0.0227	GAGAAAATATCAAT
Traes_5DL_1868E2A6C	MYB	GCATGCCTCTCTTATGATCTCTGAATCCATCGATCGAGACAACACA	1116	1130	+	13.0303	1.97e-05	0.0331	AAGATAGTAGGTGGA
Traes_2BL_EBA73F94F	AP2	GCATGCCTCTCTTATGATCTCTGAATCCATCGATCGAGACAACACA	1642	1661	+	12.3974	1.98e-05	0.0199	TCAGAAGAAGAAAAGAATAG
TRAES3BF096900180CFD_g	MYB_related	GCATGCCTCTCTTATGATCTCTGAATCCATCGATCGAGACAACACA	360	374	+	12.8788	2.05e-05	0.0635	TATATTATCCGTTTT
Traes_2DL_D39684C41	MYB	GCATGCCTCTCTTATGATCTCTGAATCCATCGATCGAGACAACACA	1662	1682	+	12.8333	2.1e-05	0.0399	CTTATACCTTACCAAACAAAA
Traes_4DS_2E95B3A30	CPP	GCATGCCTCTCTTATGATCTCTGAATCCATCGATCGAGACAACACA	984	996	+	11.81	2.17e-05	0.0243	CTAAATTTTATTA
Traes_4BS_929E7B27B	CPP	GCATGCCTCTCTTATGATCTCTGAATCCATCGATCGAGACAACACA	984	996	+	11.81	2.17e-05	0.0241	CTAAATTTTATTA
Traes_5AS_3D6AA43B5	B3	GCATGCCTCTCTTATGATCTCTGAATCCATCGATCGAGACAACACA	99	119	+	-1.05714	2.2e-05	0.036	TGACCATTTGTGGCTGAAAAA
Traes_2BL_EBA73F94F	AP2	GCATGCCTCTCTTATGATCTCTGAATCCATCGATCGAGACAACACA	435	454	+	12.1026	2.32e-05	0.0199	ATAAATTAAAAAAAAATAGG
Traes_2BS_BD0ED621D	HD-ZIP	GCATGCCTCTCTTATGATCTCTGAATCCATCGATCGAGACAACACA	983	1003	-	12.4627	2.37e-05	0.062	ATATCAATAATAAAATTTAGT
Traes_2BS_F3097F116	WRKY	GCATGCCTCTCTTATGATCTCTGAATCCATCGATCGAGACAACACA	925	937	-	12.7727	2.41e-05	0.0866	AAAAGTCAAATCT
Traes_5BL_90757F0CC	WRKY	GCATGCCTCTCTTATGATCTCTGAATCCATCGATCGAGACAACACA	925	939	+	13.0303	2.41e-05	0.0551	AGATTTGACTTTTGA
Traes_3AS_55E9080C2	MIKC_MADS	GCATGCCTCTCTTATGATCTCTGAATCCATCGATCGAGACAACACA	1447	1465	-	12.4225	2.43e-05	0.0767	TTATTGCCTTTTTTATTGT
Traes_6DL_E7910DD23	Trihelix	GCATGCCTCTCTTATGATCTCTGAATCCATCGATCGAGACAACACA	1340	1353	-	12.697	2.49e-05	0.0707	TTTTTTACCCCTAA
Traes_6BL_2F2381640	MYB_related	GCATGCCTCTCTTATGATCTCTGAATCCATCGATCGAGACAACACA	1228	1241	+	13	2.58e-05	0.0227	CATAAAATATCCAA
Traes_4DS_2E95B3A30	CPP	GCATGCCTCTCTTATGATCTCTGAATCCATCGATCGAGACAACACA	325	337	+	11.65	2.6e-05	0.0243	TTAAATTTTATAA
Traes_4BS_929E7B27B	CPP	GCATGCCTCTCTTATGATCTCTGAATCCATCGATCGAGACAACACA	325	337	+	11.65	2.6e-05	0.0241	TTAAATTTTATAA
TRAES3BF021600020CFD_g	MIKC_MADS	GCATGCCTCTCTTATGATCTCTGAATCCATCGATCGAGACAACACA	1429	1442	-	12.2727	2.62e-05	0.0314	CCAGAGATGGAAAA
Traes_1AL_1B5F51626	MIKC_MADS	GCATGCCTCTCTTATGATCTCTGAATCCATCGATCGAGACAACACA	1429	1442	-	12.2727	2.62e-05	0.0314	CCAGAGATGGAAAA
Traes_2BL_3041037F1	MYB_related	GCATGCCTCTCTTATGATCTCTGAATCCATCGATCGAGACAACACA	996	1007	-	11.4848	2.78e-05	0.0274	GAAAATATCAAT
Traes_5BL_F258582BB	GATA	GCATGCCTCTCTTATGATCTCTGAATCCATCGATCGAGACAACACA	1902	1920	-	8.09859	2.98e-05	0.0188	TGTGATGATGATGATGATC
Traes_2AS_40FA27AE7	MYB	GCATGCCTCTCTTATGATCTCTGAATCCATCGATCGAGACAACACA	1110	1130	+	12.7879	3.01e-05	0.0487	CTTTTAAAGATAGTAGGTGGA
Traes_4BL_7911992DE	Dof	GCATGCCTCTCTTATGATCTCTGAATCCATCGATCGAGACAACACA	1534	1554	+	11.8788	3.01e-05	0.0129	GGAATTTTTTATTTTTTTTTT
Traes_7DL_DDCC09B24	MIKC_MADS	GCATGCCTCTCTTATGATCTCTGAATCCATCGATCGAGACAACACA	1448	1462	+	12.1127	3.01e-05	0.0931	CAATAAAAAAGGCAA
Traes_6BL_2F2381640	MYB_related	GCATGCCTCTCTTATGATCTCTGAATCCATCGATCGAGACAACACA	1082	1095	-	12.6515	3.1e-05	0.0227	GCTAAAATATCCTA
Traes_5BL_90757F0CC	WRKY	GCATGCCTCTCTTATGATCTCTGAATCCATCGATCGAGACAACACA	1138	1152	+	12.6667	3.13e-05	0.0551	AAACTTGACCTTTTT
TRAES3BF042000020CFD_g	CPP	GCATGCCTCTCTTATGATCTCTGAATCCATCGATCGAGACAACACA	86	95	-	12.51	3.14e-05	0.0959	TGTTTGAATT
Traes_6AL_36AB0312C	HD-ZIP	GCATGCCTCTCTTATGATCTCTGAATCCATCGATCGAGACAACACA	1463	1473	+	13.0299	3.16e-05	0.0855	TAAATAATTAT
Traes_5BL_CC18CAD72	NAC	GCATGCCTCTCTTATGATCTCTGAATCCATCGATCGAGACAACACA	1421	1431	+	12.1212	3.19e-05	0.117	ACACGTATTTT
Traes_1DS_5BAD8947E	MYB	GCATGCCTCTCTTATGATCTCTGAATCCATCGATCGAGACAACACA	1116	1130	-	12.6515	3.23e-05	0.111	TCCACCTACTATCTT
Traes_1BS_92EA1F290	MYB	GCATGCCTCTCTTATGATCTCTGAATCCATCGATCGAGACAACACA	1116	1130	-	12.6515	3.23e-05	0.112	TCCACCTACTATCTT
Traes_1AS_1EE692FDC	MYB	GCATGCCTCTCTTATGATCTCTGAATCCATCGATCGAGACAACACA	1116	1130	-	12.6515	3.23e-05	0.111	TCCACCTACTATCTT
Traes_4BL_7911992DE	Dof	GCATGCCTCTCTTATGATCTCTGAATCCATCGATCGAGACAACACA	434	454	-	11.7576	3.23e-05	0.0129	CCTATTTTTTTTTAATTTATT
Traes_4BL_7911992DE	Dof	GCATGCCTCTCTTATGATCTCTGAATCCATCGATCGAGACAACACA	1535	1555	+	11.7576	3.23e-05	0.0129	GAATTTTTTATTTTTTTTTTG
Traes_1AS_1432A2F79	WRKY	GCATGCCTCTCTTATGATCTCTGAATCCATCGATCGAGACAACACA	1140	1152	+	11.7727	3.25e-05	0.0551	ACTTGACCTTTTT
Traes_6DL_59DB06B9F	YABBY	GCATGCCTCTCTTATGATCTCTGAATCCATCGATCGAGACAACACA	990	999	-	11.381	3.44e-05	0.0568	CAATAATAAA
Traes_4DL_88ABAD6C0	HD-ZIP	GCATGCCTCTCTTATGATCTCTGAATCCATCGATCGAGACAACACA	1463	1473	+	12.8657	3.45e-05	0.0586	TAAATAATTAT
Traes_4BL_7911992DE	Dof	GCATGCCTCTCTTATGATCTCTGAATCCATCGATCGAGACAACACA	1640	1660	-	11.6364	3.47e-05	0.0129	TATTCTTTTCTTCTTCTGAAA
Traes_5BL_F258582BB	GATA	GCATGCCTCTCTTATGATCTCTGAATCCATCGATCGAGACAACACA	1899	1917	-	7.69014	3.52e-05	0.0188	GATGATGATGATGATCTGC
Traes_4BL_7911992DE	Dof	GCATGCCTCTCTTATGATCTCTGAATCCATCGATCGAGACAACACA	432	452	-	11.5909	3.56e-05	0.0129	TATTTTTTTTTAATTTATTGT
Traes_4DS_2E95B3A30	CPP	GCATGCCTCTCTTATGATCTCTGAATCCATCGATCGAGACAACACA	322	334	-	11.34	3.8e-05	0.0243	TAAAATTTAAACT
Traes_4BS_929E7B27B	CPP	GCATGCCTCTCTTATGATCTCTGAATCCATCGATCGAGACAACACA	322	334	-	11.34	3.8e-05	0.0241	TAAAATTTAAACT
Traes_7DL_310E46F15	MYB_related	GCATGCCTCTCTTATGATCTCTGAATCCATCGATCGAGACAACACA	558	566	-	10.4444	3.82e-05	0.125	AAGATATTA
Traes_4DS_2E95B3A30	CPP	GCATGCCTCTCTTATGATCTCTGAATCCATCGATCGAGACAACACA	1494	1506	-	11.33	3.86e-05	0.0243	GAAAATTTTATAT
Traes_4BS_929E7B27B	CPP	GCATGCCTCTCTTATGATCTCTGAATCCATCGATCGAGACAACACA	1494	1506	-	11.33	3.86e-05	0.0241	GAAAATTTTATAT
Traes_3AL_5490CF370	bZIP	GCATGCCTCTCTTATGATCTCTGAATCCATCGATCGAGACAACACA	1208	1227	-	9.34848	3.91e-05	0.113	TTTGACGTCACTTCTTTCTC
Traes_1AL_6B108514B	MIKC_MADS	GCATGCCTCTCTTATGATCTCTGAATCCATCGATCGAGACAACACA	435	455	-	11.4925	3.96e-05	0.0763	GCCTATTTTTTTTTAATTTAT
Traes_2BL_3041037F1	MYB_related	GCATGCCTCTCTTATGATCTCTGAATCCATCGATCGAGACAACACA	556	567	+	10.0909	4.1e-05	0.0303	AATAATATCTTC
Traes_4DL_88ABAD6C0	HD-ZIP	GCATGCCTCTCTTATGATCTCTGAATCCATCGATCGAGACAACACA	990	1000	-	12.5672	4.22e-05	0.0586	TCAATAATAAA
Traes_6BL_2F2381640	MYB_related	GCATGCCTCTCTTATGATCTCTGAATCCATCGATCGAGACAACACA	887	900	-	12.0152	4.22e-05	0.0247	AGAGAAATATCAAC
Traes_7DL_ED348696E	SBP	GCATGCCTCTCTTATGATCTCTGAATCCATCGATCGAGACAACACA	574	589	+	12.3444	4.27e-05	0.123	AAATTAGTACCATTAA
Traes_2BL_36A3AB3A2	TCP	GCATGCCTCTCTTATGATCTCTGAATCCATCGATCGAGACAACACA	382	389	-	13.1057	4.3e-05	0.167	GGCACCAC
Traes_1AL_0404BC790	WRKY	GCATGCCTCTCTTATGATCTCTGAATCCATCGATCGAGACAACACA	926	939	+	11.3788	4.42e-05	0.151	GATTTGACTTTTGA
Traes_6DL_991931CF9	MYB	GCATGCCTCTCTTATGATCTCTGAATCCATCGATCGAGACAACACA	1659	1679	+	11.7879	4.47e-05	0.0751	TAGCTTATACCTTACCAAACA
Traes_6DL_30F715B53	MYB_related	GCATGCCTCTCTTATGATCTCTGAATCCATCGATCGAGACAACACA	558	566	-	14.2909	4.48e-05	0.135	AAGATATTA
TRAES3BF003800010CFD_g	WRKY	GCATGCCTCTCTTATGATCTCTGAATCCATCGATCGAGACAACACA	927	945	+	11.7714	4.51e-05	0.156	ATTTGACTTTTGAAAAAAT
Traes_7DS_FE8BC1125	BBR-BPC	GCATGCCTCTCTTATGATCTCTGAATCCATCGATCGAGACAACACA	537	557	-	-1.02632	4.73e-05	0.048	TTATTTTTCTCTATAACCCTG
Traes_4AL_A02408BC8	BBR-BPC	GCATGCCTCTCTTATGATCTCTGAATCCATCGATCGAGACAACACA	537	557	-	-1.02632	4.73e-05	0.0478	TTATTTTTCTCTATAACCCTG
Traes_7AL_D45376F32	G2-like	GCATGCCTCTCTTATGATCTCTGAATCCATCGATCGAGACAACACA	1134	1142	+	12.5132	4.96e-05	0.176	ATGAAAACT
Traes_5BL_9627436AE	MIKC_MADS	GCATGCCTCTCTTATGATCTCTGAATCCATCGATCGAGACAACACA	99	111	-	11.5571	5.01e-05	0.059	CCACAAATGGTCA
Traes_2BS_31BB97552	BES1	GCATGCCTCTCTTATGATCTCTGAATCCATCGATCGAGACAACACA	1245	1255	+	11.878	5.15e-05	0.2	ACCACGTGGCA
TRAES3BF021600020CFD_g	MIKC_MADS	GCATGCCTCTCTTATGATCTCTGAATCCATCGATCGAGACAACACA	1450	1463	+	11.1212	5.21e-05	0.0467	ATAAAAAAGGCAAT
Traes_1AL_1B5F51626	MIKC_MADS	GCATGCCTCTCTTATGATCTCTGAATCCATCGATCGAGACAACACA	1450	1463	+	11.1212	5.21e-05	0.0467	ATAAAAAAGGCAAT
Traes_1BL_A5A91DE10	Trihelix	GCATGCCTCTCTTATGATCTCTGAATCCATCGATCGAGACAACACA	1343	1358	+	11.6212	5.25e-05	0.153	GGGGTAAAAAAGTCCA
TRAES3BF062500050CFD_g	G2-like	GCATGCCTCTCTTATGATCTCTGAATCCATCGATCGAGACAACACA	1029	1038	+	11.4516	5.37e-05	0.18	GAAAATCTGA
Traes_6BL_7C6B17284	MIKC_MADS	GCATGCCTCTCTTATGATCTCTGAATCCATCGATCGAGACAACACA	1164	1182	-	8.77273	5.54e-05	0.143	TTGATGGAAATGGCAACAA
Traes_6AL_1F7DAC5FA	MIKC_MADS	GCATGCCTCTCTTATGATCTCTGAATCCATCGATCGAGACAACACA	1164	1182	-	8.77273	5.54e-05	0.142	TTGATGGAAATGGCAACAA
Traes_2BL_9528AAD7C	bZIP	GCATGCCTCTCTTATGATCTCTGAATCCATCGATCGAGACAACACA	1215	1225	-	11.1515	5.61e-05	0.218	TGACGTCACTT
Traes_4DL_AE5093871	BBR-BPC	GCATGCCTCTCTTATGATCTCTGAATCCATCGATCGAGACAACACA	539	562	+	-0.287879	5.7e-05	0.148	GGGTTATAGAGAAAAATAATAATA
Traes_4AS_48979CBE1	BBR-BPC	GCATGCCTCTCTTATGATCTCTGAATCCATCGATCGAGACAACACA	539	562	+	-0.287879	5.7e-05	0.148	GGGTTATAGAGAAAAATAATAATA
Traes_4DS_F3750ABFD	ZF-HD	GCATGCCTCTCTTATGATCTCTGAATCCATCGATCGAGACAACACA	990	1003	-	11.3485	5.8e-05	0.172	ATATCAATAATAAA
TRAES3BF142600060CFD_g	MYB	GCATGCCTCTCTTATGATCTCTGAATCCATCGATCGAGACAACACA	361	373	+	11.1463	5.83e-05	0.197	ATATTATCCGTTT
TRAES3BF063000030CFD_g	MYB	GCATGCCTCTCTTATGATCTCTGAATCCATCGATCGAGACAACACA	361	373	+	11.1463	5.83e-05	0.197	ATATTATCCGTTT
Traes_7DS_FE8BC1125	BBR-BPC	GCATGCCTCTCTTATGATCTCTGAATCCATCGATCGAGACAACACA	1828	1848	+	-1.92105	6.03e-05	0.048	GCCGATCCGTCTCTCCCCCTA
Traes_4AL_A02408BC8	BBR-BPC	GCATGCCTCTCTTATGATCTCTGAATCCATCGATCGAGACAACACA	1828	1848	+	-1.92105	6.03e-05	0.0478	GCCGATCCGTCTCTCCCCCTA
Traes_7DS_FE8BC1125	BBR-BPC	GCATGCCTCTCTTATGATCTCTGAATCCATCGATCGAGACAACACA	223	243	-	-1.96053	6.1e-05	0.048	CCTTCCCTATTTCTATCAATA
Traes_4AL_A02408BC8	BBR-BPC	GCATGCCTCTCTTATGATCTCTGAATCCATCGATCGAGACAACACA	223	243	-	-1.96053	6.1e-05	0.0478	CCTTCCCTATTTCTATCAATA
Traes_2AL_15A7BB684	WRKY	GCATGCCTCTCTTATGATCTCTGAATCCATCGATCGAGACAACACA	512	525	-	10.2576	6.13e-05	0.106	AGATTTGACTTAAA
Traes_1DS_5BAD8947E	MYB	GCATGCCTCTCTTATGATCTCTGAATCCATCGATCGAGACAACACA	1669	1683	+	11.8485	6.14e-05	0.111	CTTACCAAACAAAAA
Traes_1BS_92EA1F290	MYB	GCATGCCTCTCTTATGATCTCTGAATCCATCGATCGAGACAACACA	1669	1683	+	11.8485	6.14e-05	0.112	CTTACCAAACAAAAA
Traes_1AS_1EE692FDC	MYB	GCATGCCTCTCTTATGATCTCTGAATCCATCGATCGAGACAACACA	1669	1683	+	11.8485	6.14e-05	0.111	CTTACCAAACAAAAA
Traes_6DL_59DB06B9F	YABBY	GCATGCCTCTCTTATGATCTCTGAATCCATCGATCGAGACAACACA	552	561	+	10.7891	6.14e-05	0.0568	AAATAATAAT
Traes_4AL_5E7F93445	bZIP	GCATGCCTCTCTTATGATCTCTGAATCCATCGATCGAGACAACACA	1216	1226	+	9.42424	6.14e-05	0.238	AGTGACGTCAA
Traes_4BL_9422485B3	bZIP	GCATGCCTCTCTTATGATCTCTGAATCCATCGATCGAGACAACACA	1287	1297	-	11.5758	6.2e-05	0.241	GCCGGCTGTCT
Traes_2BL_EBA73F94F	AP2	GCATGCCTCTCTTATGATCTCTGAATCCATCGATCGAGACAACACA	1539	1558	-	10.1282	6.21e-05	0.0369	CCGCAAAAAAAAAATAAAAA
Traes_7DL_DDCC09B24	MIKC_MADS	GCATGCCTCTCTTATGATCTCTGAATCCATCGATCGAGACAACACA	99	113	-	10.8451	6.26e-05	0.0967	AGCCACAAATGGTCA
Traes_6DL_59DB06B9F	YABBY	GCATGCCTCTCTTATGATCTCTGAATCCATCGATCGAGACAACACA	412	421	-	10.7823	6.28e-05	0.0568	CTATAATAAC
Traes_3AL_5490CF370	bZIP	GCATGCCTCTCTTATGATCTCTGAATCCATCGATCGAGACAACACA	1216	1235	+	7.77273	6.4e-05	0.113	AGTGACGTCAAACATAAAAT
Traes_1AL_6B108514B	MIKC_MADS	GCATGCCTCTCTTATGATCTCTGAATCCATCGATCGAGACAACACA	634	654	+	10.5821	6.43e-05	0.0763	GTTTCATTTTTCTGGATTTAT
Traes_2BL_EBA73F94F	AP2	GCATGCCTCTCTTATGATCTCTGAATCCATCGATCGAGACAACACA	1534	1553	-	10.0385	6.47e-05	0.0369	AAAAAAAAATAAAAAATTCC
Traes_5DL_1950C1FC2	bZIP	GCATGCCTCTCTTATGATCTCTGAATCCATCGATCGAGACAACACA	1213	1227	+	9.74242	6.49e-05	0.245	AGAAGTGACGTCAAA
Traes_2BL_A69F6C5DF	WRKY	GCATGCCTCTCTTATGATCTCTGAATCCATCGATCGAGACAACACA	927	936	-	10.72	6.49e-05	0.203	AAAGTCAAAT
Traes_2BL_3041037F1	MYB_related	GCATGCCTCTCTTATGATCTCTGAATCCATCGATCGAGACAACACA	887	898	-	7.74242	6.53e-05	0.0387	AGAAATATCAAC
Traes_6AL_36AB0312C	HD-ZIP	GCATGCCTCTCTTATGATCTCTGAATCCATCGATCGAGACAACACA	990	1000	-	11.3284	6.58e-05	0.0891	TCAATAATAAA
TRAES3BF018800030CFD_g	MYB	GCATGCCTCTCTTATGATCTCTGAATCCATCGATCGAGACAACACA	538	558	+	9.95122	6.68e-05	0.185	AGGGTTATAGAGAAAAATAAT
Traes_3AS_55E9080C2	MIKC_MADS	GCATGCCTCTCTTATGATCTCTGAATCCATCGATCGAGACAACACA	1164	1182	+	10.8028	6.8e-05	0.107	TTGTTGCCATTTCCATCAA
Traes_6DL_EF6D5D4FA	Dof	GCATGCCTCTCTTATGATCTCTGAATCCATCGATCGAGACAACACA	309	329	+	11	6.85e-05	0.0707	ATGAAATTTTAAAAGTTTAAA
Traes_6AS_70AD4B0D5	C3H	GCATGCCTCTCTTATGATCTCTGAATCCATCGATCGAGACAACACA	268	281	-	11.4394	6.85e-05	0.116	ATGGGAAAAGTTAT
Traes_6AL_A93C6F2FC	MIKC_MADS	GCATGCCTCTCTTATGATCTCTGAATCCATCGATCGAGACAACACA	1450	1464	-	9.92424	6.91e-05	0.209	TATTGCCTTTTTTAT
Traes_7DS_FE8BC1125	BBR-BPC	GCATGCCTCTCTTATGATCTCTGAATCCATCGATCGAGACAACACA	539	559	-	-2.56579	7.17e-05	0.048	TATTATTTTTCTCTATAACCC
Traes_4AL_A02408BC8	BBR-BPC	GCATGCCTCTCTTATGATCTCTGAATCCATCGATCGAGACAACACA	539	559	-	-2.56579	7.17e-05	0.0478	TATTATTTTTCTCTATAACCC
Traes_3DL_2C29058E6	B3	GCATGCCTCTCTTATGATCTCTGAATCCATCGATCGAGACAACACA	127	141	+	10.7424	7.19e-05	0.265	TCATACATGCACTAC
Traes_1AL_6B108514B	MIKC_MADS	GCATGCCTCTCTTATGATCTCTGAATCCATCGATCGAGACAACACA	1147	1167	+	10.3433	7.26e-05	0.0763	CTTTTTTTTGGTCCAATTTGT
Traes_5BL_632EBAD09	MYB	GCATGCCTCTCTTATGATCTCTGAATCCATCGATCGAGACAACACA	974	991	-	10.6515	7.35e-05	0.242	AAATTTAGTTGATTGTGA
Traes_5DL_026913547	bHLH	GCATGCCTCTCTTATGATCTCTGAATCCATCGATCGAGACAACACA	1246	1259	-	11.3553	7.43e-05	0.289	CTCTTGCCACGTGG
Traes_6DL_77ACE1279	bZIP	GCATGCCTCTCTTATGATCTCTGAATCCATCGATCGAGACAACACA	1246	1253	+	11.9091	7.54e-05	0.147	CCACGTGG
Traes_6DL_77ACE1279	bZIP	GCATGCCTCTCTTATGATCTCTGAATCCATCGATCGAGACAACACA	1246	1253	-	11.9091	7.54e-05	0.147	CCACGTGG
TRAES3BF034000040CFD_g	MYB	GCATGCCTCTCTTATGATCTCTGAATCCATCGATCGAGACAACACA	623	637	+	11.3333	7.58e-05	0.261	CAGATGGTTAGGTTT
TRAES3BF025700030CFD_g	HSF	GCATGCCTCTCTTATGATCTCTGAATCCATCGATCGAGACAACACA	401	411	-	9.06061	7.75e-05	0.294	CTAGAAGTTAC
Traes_5AS_3D6AA43B5	B3	GCATGCCTCTCTTATGATCTCTGAATCCATCGATCGAGACAACACA	1594	1614	+	-6.38571	7.85e-05	0.0727	GTTTCTTTTTTTGCGGGGTAT
Traes_2AS_C407071E4	WRKY	GCATGCCTCTCTTATGATCTCTGAATCCATCGATCGAGACAACACA	925	937	+	11.3333	7.85e-05	0.29	AGATTTGACTTTT
Traes_7DS_FE8BC1125	BBR-BPC	GCATGCCTCTCTTATGATCTCTGAATCCATCGATCGAGACAACACA	1834	1854	+	-2.92105	7.87e-05	0.048	CCGTCTCTCCCCCTATATATA
Traes_4AL_A02408BC8	BBR-BPC	GCATGCCTCTCTTATGATCTCTGAATCCATCGATCGAGACAACACA	1834	1854	+	-2.92105	7.87e-05	0.0478	CCGTCTCTCCCCCTATATATA
Traes_7DL_310E46F15	MYB_related	GCATGCCTCTCTTATGATCTCTGAATCCATCGATCGAGACAACACA	1083	1091	+	10.1212	7.94e-05	0.13	AGGATATTT
TRAES3BF058500060CFD_g	WRKY	GCATGCCTCTCTTATGATCTCTGAATCCATCGATCGAGACAACACA	513	523	+	10.0606	8.08e-05	0.144	TTAAGTCAAAT
Traes_7DL_68B814464	bZIP	GCATGCCTCTCTTATGATCTCTGAATCCATCGATCGAGACAACACA	1213	1227	+	9.12121	8.12e-05	0.315	AGAAGTGACGTCAAA
Traes_1AL_6B108514B	MIKC_MADS	GCATGCCTCTCTTATGATCTCTGAATCCATCGATCGAGACAACACA	1445	1465	-	10.1194	8.12e-05	0.0763	TTATTGCCTTTTTTATTGTTT
Traes_4BL_7911992DE	Dof	GCATGCCTCTCTTATGATCTCTGAATCCATCGATCGAGACAACACA	433	453	-	10.0758	8.15e-05	0.0235	CTATTTTTTTTTAATTTATTG
Traes_1AS_F08B3720F	FAR1	GCATGCCTCTCTTATGATCTCTGAATCCATCGATCGAGACAACACA	1919	1933	+	8.81818	8.19e-05	0.318	CATTAACGCGCCGAG
Traes_6DS_DE865EA6D	C2H2	GCATGCCTCTCTTATGATCTCTGAATCCATCGATCGAGACAACACA	1595	1606	+	10.3039	8.21e-05	0.157	TTTCTTTTTTTG
Traes_2DS_2CE71025C	C2H2	GCATGCCTCTCTTATGATCTCTGAATCCATCGATCGAGACAACACA	936	942	+	13.4605	8.4e-05	0.142	TTGAAAA
Traes_2DS_2CE71025C	C2H2	GCATGCCTCTCTTATGATCTCTGAATCCATCGATCGAGACAACACA	1027	1033	+	13.4605	8.4e-05	0.142	TTGAAAA
TRAES3BF021600020CFD_g	MIKC_MADS	GCATGCCTCTCTTATGATCTCTGAATCCATCGATCGAGACAACACA	111	124	+	10.2273	8.59e-05	0.0566	GCTGAAAAAGAAAC
Traes_1AL_1B5F51626	MIKC_MADS	GCATGCCTCTCTTATGATCTCTGAATCCATCGATCGAGACAACACA	111	124	+	10.2273	8.59e-05	0.0566	GCTGAAAAAGAAAC
Traes_4DS_0ECE7A421	MYB	GCATGCCTCTCTTATGATCTCTGAATCCATCGATCGAGACAACACA	628	637	+	10.8065	8.8e-05	0.285	GGTTAGGTTT
Traes_4BL_7911992DE	Dof	GCATGCCTCTCTTATGATCTCTGAATCCATCGATCGAGACAACACA	1536	1556	+	9.90909	8.88e-05	0.0235	AATTTTTTATTTTTTTTTTGC
Traes_5AS_3D6AA43B5	B3	GCATGCCTCTCTTATGATCTCTGAATCCATCGATCGAGACAACACA	1331	1351	+	-6.94286	8.9e-05	0.0727	TCCATTTTTTTAGGGGTAAAA
Traes_7DL_A9EF00572	WRKY	GCATGCCTCTCTTATGATCTCTGAATCCATCGATCGAGACAACACA	925	937	+	8.09091	8.91e-05	0.324	AGATTTGACTTTT
Traes_4BL_7911992DE	Dof	GCATGCCTCTCTTATGATCTCTGAATCCATCGATCGAGACAACACA	299	319	+	9.89394	8.95e-05	0.0235	CATACTTTTTATGAAATTTTA
Traes_7DS_FE8BC1125	BBR-BPC	GCATGCCTCTCTTATGATCTCTGAATCCATCGATCGAGACAACACA	1832	1852	+	-3.43421	9.01e-05	0.048	ATCCGTCTCTCCCCCTATATA
Traes_4AL_A02408BC8	BBR-BPC	GCATGCCTCTCTTATGATCTCTGAATCCATCGATCGAGACAACACA	1832	1852	+	-3.43421	9.01e-05	0.0478	ATCCGTCTCTCCCCCTATATA
Traes_4AL_72ECC7747	G2-like	GCATGCCTCTCTTATGATCTCTGAATCCATCGATCGAGACAACACA	1531	1541	+	11.197	9.03e-05	0.302	ATTGGAATTTT
TRAES3BF146000020CFD_g	TCP	GCATGCCTCTCTTATGATCTCTGAATCCATCGATCGAGACAACACA	808	816	-	10.6061	9.17e-05	0.357	GGTGCCCAC
Traes_1DS_A6733B734	WRKY	GCATGCCTCTCTTATGATCTCTGAATCCATCGATCGAGACAACACA	513	523	+	10.7879	9.17e-05	0.164	TTAAGTCAAAT
Traes_4DL_AE5093871	BBR-BPC	GCATGCCTCTCTTATGATCTCTGAATCCATCGATCGAGACAACACA	1833	1856	-	-1.92424	9.27e-05	0.148	CGTATATATAGGGGGAGAGACGGA
Traes_4AS_48979CBE1	BBR-BPC	GCATGCCTCTCTTATGATCTCTGAATCCATCGATCGAGACAACACA	1833	1856	-	-1.92424	9.27e-05	0.148	CGTATATATAGGGGGAGAGACGGA
Traes_7DS_01F74C6F3	WRKY	GCATGCCTCTCTTATGATCTCTGAATCCATCGATCGAGACAACACA	926	936	-	8.5303	9.29e-05	0.34	AAAGTCAAATC
TRAES3BF021600020CFD_g	MIKC_MADS	GCATGCCTCTCTTATGATCTCTGAATCCATCGATCGAGACAACACA	863	876	-	10.0455	9.45e-05	0.0566	CCAAATAAACAAAA
Traes_1AL_1B5F51626	MIKC_MADS	GCATGCCTCTCTTATGATCTCTGAATCCATCGATCGAGACAACACA	863	876	-	10.0455	9.45e-05	0.0566	CCAAATAAACAAAA
Traes_5BL_AAC9C7238	bHLH	GCATGCCTCTCTTATGATCTCTGAATCCATCGATCGAGACAACACA	1247	1261	+	9.89394	9.49e-05	0.368	CACGTGGCAAGAGCT
Traes_5AL_0D4BDDDCD	bHLH	GCATGCCTCTCTTATGATCTCTGAATCCATCGATCGAGACAACACA	1247	1261	+	9.89394	9.49e-05	0.368	CACGTGGCAAGAGCT
Traes_1AS_1432A2F79	WRKY	GCATGCCTCTCTTATGATCTCTGAATCCATCGATCGAGACAACACA	511	523	-	9.18182	9.51e-05	0.107	ATTTGACTTAAAA
Traes_6AS_68775100B	WRKY	GCATGCCTCTCTTATGATCTCTGAATCCATCGATCGAGACAACACA	925	936	+	10.2727	9.57e-05	0.342	AGATTTGACTTT
Traes_4BL_7911992DE	Dof	GCATGCCTCTCTTATGATCTCTGAATCCATCGATCGAGACAACACA	636	656	+	9.72727	9.74e-05	0.0235	TTCATTTTTCTGGATTTATTT
Traes_1AL_A1EA76E83	GATA	GCATGCCTCTCTTATGATCTCTGAATCCATCGATCGAGACAACACA	1356	1366	+	10.7105	9.87e-05	0.384	CCAATCTGATC
Traes_7BS_13A10F9A4	bHLH	GCATGCCTCTCTTATGATCTCTGAATCCATCGATCGAGACAACACA	1245	1254	+	11.0707	9.89e-05	0.17	ACCACGTGGC
Traes_7BS_13A10F9A4	bHLH	GCATGCCTCTCTTATGATCTCTGAATCCATCGATCGAGACAACACA	1245	1254	-	11.0707	9.89e-05	0.17	GCCACGTGGT
Traes_5DL_1CD573458	bHLH	GCATGCCTCTCTTATGATCTCTGAATCCATCGATCGAGACAACACA	1245	1254	+	11.0707	9.89e-05	0.171	ACCACGTGGC
Traes_5DL_1CD573458	bHLH	GCATGCCTCTCTTATGATCTCTGAATCCATCGATCGAGACAACACA	1245	1254	-	11.0707	9.89e-05	0.171	GCCACGTGGT
Traes_5BL_DB5410008	bHLH	GCATGCCTCTCTTATGATCTCTGAATCCATCGATCGAGACAACACA	1245	1254	+	11.0707	9.89e-05	0.169	ACCACGTGGC
Traes_5BL_DB5410008	bHLH	GCATGCCTCTCTTATGATCTCTGAATCCATCGATCGAGACAACACA	1245	1254	-	11.0707	9.89e-05	0.169	GCCACGTGGT
