# Supplementary material for: Are TaNAC Transcription Factors Involved in Promoting Wheat Yield by cis-Regulation of TaCKX Gene Family?
Source: Int J Mol Sci. 2024 Feb 7;25(4):2027. doi: 10.3390/ijms25042027 (PMC10889182; doi:10.3390/ijms25042027)
Supplement: Supplementary file 1 [file ijms-25-02027-s001.zip › Folder S1/fimo TaCKX1-3B.txt]

#pattern name	Family	sequence name	start	stop	strand	score	p-value	q-value	matched sequence
Traes_5BL_F258582BB	GATA	GGGAA	1947	1965	+	17.3521	3.69e-07	0.00126	GATCATCATCATCACATTA
Traes_2AL_F24D031AA	ERF	GGGAA	1808	1828	+	16.1667	1.79e-06	0.00706	TTCACCGCCGTAGCAGCATCT
Traes_7AL_EA6F4FFDE	GATA	GGGAA	1947	1965	+	12.0395	2.75e-06	0.0104	GATCATCATCATCACATTA
Traes_1AS_1432A2F79	WRKY	GGGAA	790	802	+	15.7727	3.41e-06	0.012	ATTTGACTTTTAG
Traes_1AL_A9FB6BF52	ERF	GGGAA	1808	1828	-	14.5915	4.15e-06	0.0164	AGATGCTGCTACGGCGGTGAA
TRAES3BF058500060CFD_g	WRKY	GGGAA	790	800	-	15.3485	4.21e-06	0.0151	AAAAGTCAAAT
TRAES3BF017100030CFD_g	ERF	GGGAA	1809	1829	+	14.4857	4.29e-06	0.0169	TCACCGCCGTAGCAGCATCTT
Traes_7DS_433704E8E	ERF	GGGAA	1808	1826	-	14.6061	5.26e-06	0.0208	ATGCTGCTACGGCGGTGAA
Traes_7DS_433704E8E1	ERF	GGGAA	1808	1826	-	14.6061	5.26e-06	0.0208	ATGCTGCTACGGCGGTGAA
Traes_2AL_15A7BB684	WRKY	GGGAA	788	801	+	14.9848	5.43e-06	0.0198	AGATTTGACTTTTA
Traes_7AL_EA6F4FFDE	GATA	GGGAA	1950	1968	+	10.3158	5.61e-06	0.0106	CATCATCATCACATTAACG
Traes_5BL_9627436AE	MIKC_MADS	GGGAA	1609	1621	-	13.9571	7.17e-06	0.0261	ACAAAAATAGGAA
Traes_2BS_BD0ED621D	HD-ZIP	GGGAA	850	870	-	14.3134	8.04e-06	0.0229	ATAACAATAATAGACTTTACT
Traes_7DL_ED348696E	SBP	GGGAA	49	64	+	13.9222	8.51e-06	0.0259	ATTGTCGTACTTTTTA
Traes_4DS_2E95B3A30	CPP	GGGAA	190	202	+	12.51	9.15e-06	0.0281	ATAAATTTGAAAA
Traes_4BS_929E7B27B	CPP	GGGAA	190	202	+	12.51	9.15e-06	0.0281	ATAAATTTGAAAA
Traes_3AS_E01675F4E	Nin-like	GGGAA	790	804	+	13.5152	1e-05	0.0397	ATTTGACTTTTAGAA
Traes_5DS_5DEA5C9E3	WRKY	GGGAA	790	800	-	14.2121	1.07e-05	0.0399	AAAAGTCAAAT
Traes_7DS_FE8BC1125	BBR-BPC	GGGAA	748	768	+	3.97368	1.1e-05	0.0368	ATGTTGTTATTTCTCTCTATA
Traes_4AL_A02408BC8	BBR-BPC	GGGAA	748	768	+	3.97368	1.1e-05	0.0369	ATGTTGTTATTTCTCTCTATA
Traes_5AS_3D6AA43B5	B3	GGGAA	1185	1205	+	1.6	1.11e-05	0.0388	TTTTTTTTTTTTGCGGGTAAG
Traes_1DS_A6733B734	WRKY	GGGAA	790	800	-	14.1667	1.12e-05	0.0409	AAAAGTCAAAT
Traes_2BL_9CD6E043A	ERF	GGGAA	1798	1817	+	13.1667	1.19e-05	0.0471	GGCCTCAACTTTCACCGCCG
Traes_1AL_6B108514B	MIKC_MADS	GGGAA	198	218	-	13.4478	1.22e-05	0.047	CCTCGTCTAGTTTTTTTTTTC
Traes_6BL_2F2381640	MYB_related	GGGAA	164	177	-	14.0455	1.34e-05	0.0313	ACTATAATATCTTA
Traes_5BL_F258582BB	GATA	GGGAA	1950	1968	+	9.87324	1.41e-05	0.0241	CATCATCATCACATTAACG
Traes_2BL_EBA73F94F	AP2	GGGAA	196	215	+	12.8846	1.51e-05	0.0534	TTGAAAAAAAAAACTAGACG
Traes_2AL_15A7BB684	WRKY	GGGAA	271	284	-	13.2879	1.53e-05	0.0278	AGATTTGACTTTAA
Traes_1AS_1432A2F79	WRKY	GGGAA	270	282	-	13.2879	1.57e-05	0.0278	ATTTGACTTTAAA
Traes_1AL_0404BC790	WRKY	GGGAA	543	556	+	13.3182	1.63e-05	0.0598	TCGTTGACTACTAG
Traes_2BL_3041037F1	MYB_related	GGGAA	1124	1135	-	12.9545	1.67e-05	0.0353	TAAAATATCCTG
Traes_4DS_2E95B3A30	CPP	GGGAA	65	77	+	12.04	1.69e-05	0.0281	TGAAATTTTAGAA
Traes_4BS_929E7B27B	CPP	GGGAA	65	77	+	12.04	1.69e-05	0.0281	TGAAATTTTAGAA
Traes_2BL_A69F6C5DF	WRKY	GGGAA	544	553	-	11.51	1.71e-05	0.0566	GTAGTCAACG
TRAES3BF098300010CFD_g	RAV	GGGAA	1850	1857	+	14.101	1.71e-05	0.066	TATGTTGC
Traes_6DL_EF6D5D4FA	Dof	GGGAA	1178	1198	-	13.0606	1.8e-05	0.0587	GCAAAAAAAAAAAAGTTTTCA
Traes_5DL_45B242D3E1	ERF	GGGAA	609	623	-	13.4848	1.83e-05	0.0726	ACTGAGCCGACATCA
Traes_5BL_B795CE108	ERF	GGGAA	609	623	-	13.4848	1.83e-05	0.0726	ACTGAGCCGACATCA
Traes_6DS_DE865EA6D	C2H2	GGGAA	1188	1199	+	11.5392	1.88e-05	0.0738	TTTTTTTTTGCG
Traes_7DL_A9EF00572	WRKY	GGGAA	542	554	+	12.4545	1.94e-05	0.0728	CTCGTTGACTACT
Traes_7DS_01F74C6F3	WRKY	GGGAA	543	553	-	13.0606	1.94e-05	0.0746	GTAGTCAACGA
TRAES3BF057600060CFD_g	WOX	GGGAA	1509	1516	+	12.7228	1.96e-05	0.0655	TCAATCAA
Traes_6BL_2F2381640	MYB_related	GGGAA	315	328	+	13.4091	2.02e-05	0.0313	ATATTAATATCTTC
TRAES3BF058500060CFD_g	WRKY	GGGAA	272	282	+	13.1667	2.03e-05	0.0365	TAAAGTCAAAT
Traes_4DS_F3750ABFD	ZF-HD	GGGAA	857	870	-	13.2121	2.09e-05	0.0655	ATAACAATAATAGA
Traes_5BL_90757F0CC	WRKY	GGGAA	788	802	+	13.1818	2.15e-05	0.0787	AGATTTGACTTTTAG
Traes_2BS_F3097F116	WRKY	GGGAA	542	554	-	12.9394	2.15e-05	0.0445	AGTAGTCAACGAG
TRAES3BF075600050CFD_g	ERF	GGGAA	1809	1823	+	12.0909	2.17e-05	0.086	TCACCGCCGTAGCAG
Traes_2BL_3041037F1	MYB_related	GGGAA	1304	1315	+	12.1061	2.22e-05	0.0353	TAAAATATCCAG
Traes_2AL_FC6DD1383	ERF	GGGAA	1806	1820	+	12.0152	2.3e-05	0.0912	CTTTCACCGCCGTAG
Traes_2AL_E5A9615E2	ERF	GGGAA	1806	1820	+	12.0152	2.3e-05	0.0912	CTTTCACCGCCGTAG
TRAES3BF099600130CFD_g	bZIP	GGGAA	1314	1331	+	11.5152	2.32e-05	0.0917	AGCTCACCACGTGGCGAG
Traes_2BS_F3097F116	WRKY	GGGAA	788	800	-	12.7727	2.41e-05	0.0445	AAAAGTCAAATCT
Traes_1DS_A6733B734	WRKY	GGGAA	544	554	-	13.1667	2.42e-05	0.0409	AGTAGTCAACG
Traes_6DL_DD82BD107	ERF	GGGAA	1809	1829	-	11.9848	2.42e-05	0.0957	AAGATGCTGCTACGGCGGTGA
Traes_2BL_B397F2CE3	ERF	GGGAA	1808	1822	-	12.3333	2.48e-05	0.0981	TGCTACGGCGGTGAA
Traes_5BS_A5532B750	bZIP	GGGAA	1315	1329	+	11.4697	2.5e-05	0.099	GCTCACCACGTGGCG
Traes_5BL_A5532B750	bZIP	GGGAA	1315	1329	+	11.4697	2.5e-05	0.099	GCTCACCACGTGGCG
Traes_4DS_2E95B3A30	CPP	GGGAA	80	92	+	11.65	2.6e-05	0.0288	TTAAATTTTATAA
Traes_4BS_929E7B27B	CPP	GGGAA	80	92	+	11.65	2.6e-05	0.0288	TTAAATTTTATAA
Traes_5DS_5DEA5C9E3	WRKY	GGGAA	544	554	-	12.9394	2.64e-05	0.0493	AGTAGTCAACG
TRAES3BF001900070CFD_g	bZIP	GGGAA	1315	1329	+	10.8485	2.72e-05	0.108	GCTCACCACGTGGCG
TRAES3BF003800010CFD_g	WRKY	GGGAA	291	309	+	12.6714	2.84e-05	0.092	TGTTGACCAAGTTTATAGA
Traes_7BS_CCA195724	E2F/DP	GGGAA	1192	1212	-	3.94286	2.87e-05	0.112	TCATCACCTTACCCGCAAAAA
Traes_4BL_7911992DE	Dof	GGGAA	188	208	-	11.7727	3.21e-05	0.0597	TTTTTTTTTTCAAATTTATTG
Traes_1AL_C4FA8404A	NAC	GGGAA	286	306	-	9.63636	3.22e-05	0.119	ATAAACTTGGTCAACAATAGA
Traes_1DS_A6733B734	WRKY	GGGAA	272	282	+	12.7121	3.31e-05	0.0409	TAAAGTCAAAT
Traes_5DL_96F9EED93	HD-ZIP	GGGAA	1507	1516	+	11.4818	3.32e-05	0.114	GGTCAATCAA
Traes_5BL_9C32B27E2	HD-ZIP	GGGAA	1507	1516	+	11.4818	3.32e-05	0.114	GGTCAATCAA
TRAES3BF017100030CFD_g	ERF	GGGAA	1806	1826	+	10.5143	3.34e-05	0.066	CTTTCACCGCCGTAGCAGCAT
TRAES3BF058500060CFD_g	WRKY	GGGAA	544	554	-	12	3.41e-05	0.041	AGTAGTCAACG
Traes_2AL_15A7BB684	WRKY	GGGAA	542	555	+	11.6212	3.47e-05	0.0423	CTCGTTGACTACTA
Traes_2BL_EBA73F94F	AP2	GGGAA	1632	1651	-	11.2564	3.6e-05	0.0636	CGAAATGTGAAGGATAGAAA
Traes_4BL_7911992DE	Dof	GGGAA	1180	1200	+	11.5152	3.72e-05	0.0597	AAAACTTTTTTTTTTTTGCGG
Traes_4DS_2E95B3A30	CPP	GGGAA	77	89	-	11.34	3.8e-05	0.0317	TAAAATTTAAACT
Traes_4BS_929E7B27B	CPP	GGGAA	77	89	-	11.34	3.8e-05	0.0317	TAAAATTTAAACT
Traes_7DL_310E46F15	MYB_related	GGGAA	165	173	+	10.4444	3.82e-05	0.0665	AAGATATTA
Traes_7DL_310E46F15	MYB_related	GGGAA	319	327	-	10.4444	3.82e-05	0.0665	AAGATATTA
Traes_5AL_315285EFC	Nin-like	GGGAA	1817	1831	+	12.1429	4.02e-05	0.159	GTAGCAGCATCTTGG
Traes_5AL_315285EFC1	Nin-like	GGGAA	1817	1831	+	12.1429	4.02e-05	0.159	GTAGCAGCATCTTGG
Traes_1DL_23D036A85	bZIP	GGGAA	1315	1329	-	10.0455	4.09e-05	0.162	CGCCACGTGGTGAGC
Traes_5BL_17A712C94	WRKY	GGGAA	292	299	-	12.1717	4.12e-05	0.164	TGGTCAAC
Traes_6AL_36AB0312C	HD-ZIP	GGGAA	857	867	-	12.3731	4.28e-05	0.129	ACAATAATAGA
Traes_2BL_3041037F1	MYB_related	GGGAA	164	175	-	9.92424	4.29e-05	0.0442	TATAATATCTTA
Traes_2BL_36A3AB3A2	TCP	GGGAA	137	144	-	13.1057	4.3e-05	0.171	GGCACCAC
TRAES3BF064300010CFD_g	C2H2	GGGAA	1094	1113	+	9.06061	4.32e-05	0.159	CAGAAAACGGCAAATTGCCA
Traes_2BL_8DEC0EFBF	LFY	GGGAA	1935	1953	+	9.80282	4.33e-05	0.0749	AATTACCCAGCAGATCATC
Traes_2BL_8DEC0EFBF	LFY	GGGAA	1935	1953	-	9.80282	4.33e-05	0.0749	GATGATCTGCTGGGTAATT
Traes_5DS_5DEA5C9E3	WRKY	GGGAA	272	282	+	12.1515	4.41e-05	0.0548	TAAAGTCAAAT
Traes_6AS_68775100B	WRKY	GGGAA	542	553	+	11.9848	4.43e-05	0.118	CTCGTTGACTAC
Traes_6DL_30F715B53	MYB_related	GGGAA	319	327	-	14.2909	4.48e-05	0.0738	AAGATATTA
Traes_6DL_30F715B53	MYB_related	GGGAA	165	173	+	14.2909	4.48e-05	0.0738	AAGATATTA
Traes_6BL_DD840863A	WRKY	GGGAA	543	552	+	11.6532	4.65e-05	0.185	TCGTTGACTA
Traes_6AL_BA4636569	WRKY	GGGAA	543	552	+	11.6532	4.65e-05	0.185	TCGTTGACTA
Traes_5BL_F5D379AFC	ERF	GGGAA	1810	1824	-	11.4091	4.71e-05	0.187	GCTGCTACGGCGGTG
Traes_2BS_DD07C2EE6	C2H2	GGGAA	674	684	+	11.6061	4.82e-05	0.186	GGGGTGAGTGT
Traes_7DL_3CE000E38	bZIP	GGGAA	1291	1300	-	11.4247	4.88e-05	0.194	TTGATGTCAC
Traes_2BS_31BB97552	BES1	GGGAA	1319	1329	+	11.939	4.88e-05	0.194	ACCACGTGGCG
Traes_1AL_0404BC790	WRKY	GGGAA	789	802	+	11.1364	4.94e-05	0.0755	GATTTGACTTTTAG
Traes_7AL_D45376F32	G2-like	GGGAA	1177	1185	+	12.5132	4.96e-05	0.0926	ATGAAAACT
Traes_7AL_D45376F32	G2-like	GGGAA	1209	1217	+	12.5132	4.96e-05	0.0926	ATGAAAACT
Traes_4AS_0D75149B5	ERF	GGGAA	1806	1816	+	10.7576	5.12e-05	0.203	CTTTCACCGCC
Traes_1AL_6B108514B	MIKC_MADS	GGGAA	749	769	+	11	5.17e-05	0.0992	TGTTGTTATTTCTCTCTATAA
Traes_5AS_EBCEA6601	bHLH	GGGAA	1320	1329	-	12.3182	5.2e-05	0.206	CGCCACGTGG
TRAES3BF096900180CFD_g	MYB_related	GGGAA	1076	1090	-	11.1818	5.29e-05	0.131	AATTTAATCCAAATA
Traes_6DL_DD82BD107	ERF	GGGAA	1806	1826	-	10.2879	5.36e-05	0.106	ATGCTGCTACGGCGGTGAAAG
Traes_2BS_F3097F116	WRKY	GGGAA	272	284	+	11.3939	5.39e-05	0.0664	TAAAGTCAAATCT
Traes_2AS_C407071E4	WRKY	GGGAA	289	301	+	12.0152	5.46e-05	0.0989	ATTGTTGACCAAG
Traes_6BL_2F2381640	MYB_related	GGGAA	1302	1315	+	11.3788	5.46e-05	0.0436	CCTAAAATATCCAG
Traes_5BL_7F56360BF	C2H2	GGGAA	679	689	-	11.2388	5.53e-05	0.199	CACATACACTC
Traes_6AS_70AD4B0D5	C3H	GGGAA	1180	1193	-	11.6818	5.55e-05	0.196	AAAAAAAAAGTTTT
Traes_2BL_3041037F1	MYB_related	GGGAA	317	328	+	8.60606	5.57e-05	0.0442	ATTAATATCTTC
Traes_6BL_2F2381640	MYB_related	GGGAA	1124	1137	-	11.303	5.62e-05	0.0436	GCTAAAATATCCTG
Traes_4AL_0BB0A30D1	bHLH	GGGAA	1312	1332	+	11.1711	5.76e-05	0.228	CCAGCTCACCACGTGGCGAGA
Traes_2AS_C407071E4	WRKY	GGGAA	542	554	+	11.8485	5.96e-05	0.0989	CTCGTTGACTACT
TRAES3BF008800180CFD_g	Dof	GGGAA	1181	1190	-	10.8364	6.22e-05	0.14	AAAAAAGTTT
Traes_3AS_4C4673A12	Dof	GGGAA	1181	1190	-	10.8364	6.22e-05	0.143	AAAAAAGTTT
Traes_2AS_6C2F49AE0	Dof	GGGAA	1181	1190	-	10.8364	6.22e-05	0.139	AAAAAAGTTT
Traes_5BL_A85CEE3C1	bZIP	GGGAA	1064	1074	-	8.90789	6.27e-05	0.173	AACAGCTGGTG
Traes_1AL_0404BC790	WRKY	GGGAA	290	303	+	10.5152	6.45e-05	0.0755	TTGTTGACCAAGTT
Traes_2BL_A69F6C5DF	WRKY	GGGAA	273	282	+	10.72	6.49e-05	0.0716	AAAGTCAAAT
Traes_2BL_A69F6C5DF	WRKY	GGGAA	790	799	-	10.72	6.49e-05	0.0716	AAAGTCAAAT
Traes_6DS_DE865EA6D	C2H2	GGGAA	1186	1197	+	10.5196	6.5e-05	0.127	TTTTTTTTTTTG
Traes_4BL_78DD63002	HD-ZIP	GGGAA	414	423	-	11.6711	6.5e-05	0.23	CCTAATCATC
Traes_1AS_F08B3720F	FAR1	GGGAA	1961	1975	+	9.5	6.51e-05	0.258	CATTAACGCGCCTAG
Traes_2BL_EBA73F94F	AP2	GGGAA	199	218	+	10.0128	6.55e-05	0.0771	AAAAAAAAAACTAGACGAGG
Traes_2BL_9CD6E043A	ERF	GGGAA	1801	1820	+	10.3485	6.69e-05	0.132	CTCAACTTTCACCGCCGTAG
TRAES3BF021600020CFD_g	MIKC_MADS	GGGAA	1185	1198	-	10.6515	6.77e-05	0.0874	GCAAAAAAAAAAAA
Traes_1AL_1B5F51626	MIKC_MADS	GGGAA	1185	1198	-	10.6515	6.77e-05	0.0874	GCAAAAAAAAAAAA
Traes_5AS_3D6AA43B5	B3	GGGAA	379	399	+	-5.8	6.87e-05	0.113	AGTTTTTTTTTTGAGACAAAA
Traes_5DL_026913547	bHLH	GGGAA	1320	1333	-	11.5	6.92e-05	0.274	CTCTCGCCACGTGG
Traes_2AL_89543BA1A	ARF	GGGAA	611	618	-	12.4667	6.93e-05	0.276	GCCGACAT
Traes_5DL_9CC4EC839	MIKC_MADS	GGGAA	1610	1621	-	10.9127	7.03e-05	0.22	ACAAAAATAGGA
Traes_2BS_4818EA1FF	MIKC_MADS	GGGAA	1610	1621	-	10.9127	7.03e-05	0.22	ACAAAAATAGGA
Traes_3AL_CF481F6AC	MYB_related	GGGAA	1299	1307	-	11.8857	7.1e-05	0.175	TTTAGGTTT
Traes_4DL_88ABAD6C0	HD-ZIP	GGGAA	857	867	-	11.806	7.13e-05	0.217	ACAATAATAGA
Traes_5BL_90757F0CC	WRKY	GGGAA	270	284	-	11.3485	7.15e-05	0.131	AGATTTGACTTTAAA
Traes_6AS_4B9F0CBBF	G2-like	GGGAA	1652	1666	-	10.9437	7.2e-05	0.208	CTATTTTTATTCCTT
TRAES3BF021600020CFD_g	MIKC_MADS	GGGAA	357	370	+	10.4848	7.46e-05	0.0874	CATAAAATAGCAAA
Traes_1AL_1B5F51626	MIKC_MADS	GGGAA	357	370	+	10.4848	7.46e-05	0.0874	CATAAAATAGCAAA
TRAES3BF003800010CFD_g	WRKY	GGGAA	544	562	+	10.5571	7.47e-05	0.092	CGTTGACTACTAGGCAGCT
Traes_6DL_77ACE1279	bZIP	GGGAA	1320	1327	+	11.9091	7.54e-05	0.15	CCACGTGG
Traes_6DL_77ACE1279	bZIP	GGGAA	1320	1327	-	11.9091	7.54e-05	0.15	CCACGTGG
TRAES3BF003800010CFD_g	WRKY	GGGAA	264	282	-	10.5286	7.55e-05	0.092	ATTTGACTTTAAAAAAAAT
Traes_7DL_DDCC09B24	MIKC_MADS	GGGAA	1609	1623	-	10.4789	7.64e-05	0.255	ACACAAAAATAGGAA
Traes_4BL_7911992DE	Dof	GGGAA	187	207	-	10.1667	7.77e-05	0.0831	TTTTTTTTTCAAATTTATTGC
TRAES3BF008800180CFD_g	Dof	GGGAA	55	64	-	10.6727	7.81e-05	0.14	TAAAAAGTAC
Traes_3AS_4C4673A12	Dof	GGGAA	55	64	-	10.6727	7.81e-05	0.143	TAAAAAGTAC
Traes_2AS_6C2F49AE0	Dof	GGGAA	55	64	-	10.6727	7.81e-05	0.139	TAAAAAGTAC
Traes_6BL_2F2381640	MYB_related	GGGAA	1769	1782	-	10.3939	7.85e-05	0.0488	ATAGTAATATCATA
Traes_2AS_C407071E4	WRKY	GGGAA	788	800	+	11.3333	7.85e-05	0.0989	AGATTTGACTTTT
TRAES3BF096900180CFD_g	MYB_related	GGGAA	638	652	-	10.3939	7.86e-05	0.131	CACCCTATCCTTATG
Traes_7DL_310E46F15	MYB_related	GGGAA	1125	1133	+	10.1212	7.94e-05	0.0922	AGGATATTT
TRAES3BF021600020CFD_g	MIKC_MADS	GGGAA	1184	1197	-	10.303	8.24e-05	0.0874	CAAAAAAAAAAAAG
Traes_1AL_1B5F51626	MIKC_MADS	GGGAA	1184	1197	-	10.303	8.24e-05	0.0874	CAAAAAAAAAAAAG
Traes_1AL_0404BC790	WRKY	GGGAA	270	283	-	9.86364	8.25e-05	0.0755	GATTTGACTTTAAA
Traes_5DL_5FD3B95C7	TALE	GGGAA	1291	1298	-	11.0909	8.27e-05	0.329	GATGTCAC
Traes_5BL_B2792D532	TALE	GGGAA	1291	1298	-	11.0909	8.27e-05	0.329	GATGTCAC
Traes_3AL_00FAACD5D	C2H2	GGGAA	1193	1207	-	10.6061	8.33e-05	0.33	ACCTTACCCGCAAAA
TRAES3BF098300010CFD_g	RAV	GGGAA	1235	1242	+	11.6465	8.38e-05	0.161	TCTGTTGC
Traes_7DL_C89614A4D	ARF	GGGAA	610	618	+	10.81	8.38e-05	0.323	GATGTCGGC
Traes_2DS_2CE71025C	C2H2	GGGAA	196	202	+	13.4605	8.4e-05	0.3	TTGAAAA
Traes_5BL_17A712C94	WRKY	GGGAA	773	780	+	11.2121	8.62e-05	0.171	GGGTCAAA
Traes_5BL_A85CEE3C1	bZIP	GGGAA	1065	1075	+	7.77632	8.74e-05	0.173	ACCAGCTGTTG
Traes_3AL_CF481F6AC	MYB_related	GGGAA	932	940	-	11.5	8.82e-05	0.175	ATTAGGTTT
Traes_7DL_A9EF00572	WRKY	GGGAA	788	800	+	8.09091	8.91e-05	0.167	AGATTTGACTTTT
Traes_1AL_297FBF3A3	MYB_related	GGGAA	640	654	-	10.5606	9.05e-05	0.305	CACACCCTATCCTTA
Traes_5BL_096B0BDA8	C2H2	GGGAA	860	876	-	6.92424	9.14e-05	0.314	GAGAAAATAACAATAAT
Traes_7DS_01F74C6F3	WRKY	GGGAA	273	283	+	8.5303	9.29e-05	0.119	AAAGTCAAATC
Traes_7DS_01F74C6F3	WRKY	GGGAA	789	799	-	8.5303	9.29e-05	0.119	AAAGTCAAATC
Traes_1AS_1432A2F79	WRKY	GGGAA	544	556	+	9.22727	9.36e-05	0.11	CGTTGACTACTAG
TRAES3BF021600020CFD_g	MIKC_MADS	GGGAA	726	739	-	10.0455	9.45e-05	0.0874	CCAAATAAACAAAA
Traes_1AL_1B5F51626	MIKC_MADS	GGGAA	726	739	-	10.0455	9.45e-05	0.0874	CCAAATAAACAAAA
Traes_6AS_68775100B	WRKY	GGGAA	273	284	-	10.2727	9.57e-05	0.118	AGATTTGACTTT
Traes_6AS_68775100B	WRKY	GGGAA	788	799	+	10.2727	9.57e-05	0.118	AGATTTGACTTT
Traes_2DS_5DF921ABB	NAC	GGGAA	1009	1016	-	11.7677	9.69e-05	0.385	CACGTAAT
Traes_5AS_3D6AA43B5	B3	GGGAA	790	810	+	-7.32857	9.7e-05	0.113	ATTTGACTTTTAGAAGAAAAA
Traes_7BS_13A10F9A4	bHLH	GGGAA	1319	1328	+	11.0707	9.89e-05	0.18	ACCACGTGGC
Traes_7BS_13A10F9A4	bHLH	GGGAA	1319	1328	-	11.0707	9.89e-05	0.18	GCCACGTGGT
Traes_5DL_1CD573458	bHLH	GGGAA	1319	1328	+	11.0707	9.89e-05	0.18	ACCACGTGGC
Traes_5DL_1CD573458	bHLH	GGGAA	1319	1328	-	11.0707	9.89e-05	0.18	GCCACGTGGT
Traes_5BL_DB5410008	bHLH	GGGAA	1319	1328	+	11.0707	9.89e-05	0.18	ACCACGTGGC
Traes_5BL_DB5410008	bHLH	GGGAA	1319	1328	-	11.0707	9.89e-05	0.18	GCCACGTGGT
TRAES3BF091700010CFD_g	GATA	GGGAA	99	111	+	10.7273	9.92e-05	0.375	TCGATCACATCAA
Traes_7DS_433704E8E	ERF	GGGAA	1805	1823	-	9.21212	9.98e-05	0.197	CTGCTACGGCGGTGAAAGT
Traes_7DS_433704E8E1	ERF	GGGAA	1805	1823	-	9.21212	9.98e-05	0.197	CTGCTACGGCGGTGAAAGT
