# Supplementary material for: Are TaNAC Transcription Factors Involved in Promoting Wheat Yield by cis-Regulation of TaCKX Gene Family?
Source: Int J Mol Sci. 2024 Feb 7;25(4):2027. doi: 10.3390/ijms25042027 (PMC10889182; doi:10.3390/ijms25042027)
Supplement: Supplementary file 1 [file ijms-25-02027-s001.zip › Folder S1/fimo TaCKX1-3D.txt]

#pattern name	Family	sequence name	start	stop	strand	score	p-value	q-value	matched sequence
Traes_1AL_6B108514B	MIKC_MADS	CTTTAAAAACA	82	102	-	22.2239	1.75e-09	6.51e-06	TTTTTATTTTTTTCTCTTTCT
Traes_1AL_6B108514B	MIKC_MADS	CTTTAAAAACA	908	928	-	21.3582	6.52e-09	1.22e-05	TTTCATTTTCTTTCTTTTTTA
Traes_2BL_EBA73F94F	AP2	CTTTAAAAACA	81	100	+	21.6795	9.78e-09	3.46e-05	AAGAAAGAGAAAAAAATAAA
Traes_1AL_6B108514B	MIKC_MADS	CTTTAAAAACA	84	104	-	20.5224	1.99e-08	2.47e-05	TCTTTTTATTTTTTTCTCTTT
Traes_2BL_EBA73F94F	AP2	CTTTAAAAACA	236	255	+	20.9615	2.33e-08	4.12e-05	AAAGAAAAAAGAAAAATAAA
Traes_1AL_6B108514B	MIKC_MADS	CTTTAAAAACA	453	473	-	19.7761	4.97e-08	4.63e-05	TGTCATTTTCTTTCTTTTTTA
Traes_2BL_EBA73F94F	AP2	CTTTAAAAACA	704	723	+	20.2564	5.07e-08	5.97e-05	AAGAAAGTGAAAAAAACAAA
Traes_1AL_6B108514B	MIKC_MADS	CTTTAAAAACA	237	257	-	19.4478	7.24e-08	5.39e-05	TGTTTATTTTTCTTTTTTCTT
Traes_4BL_7911992DE	Dof	CTTTAAAAACA	87	107	-	19.5	7.8e-08	0.000132	TTGTCTTTTTATTTTTTTCTC
Traes_4BL_7911992DE	Dof	CTTTAAAAACA	80	100	-	19.4697	8.05e-08	0.000132	TTTATTTTTTTCTCTTTCTTT
Traes_4DL_AE5093871	BBR-BPC	CTTTAAAAACA	81	104	+	16.8182	9.61e-08	0.000338	AAGAAAGAGAAAAAAATAAAAAGA
Traes_4AS_48979CBE1	BBR-BPC	CTTTAAAAACA	81	104	+	16.8182	9.61e-08	0.000338	AAGAAAGAGAAAAAAATAAAAAGA
Traes_6DL_EF6D5D4FA	Dof	CTTTAAAAACA	89	109	+	18.4848	1.04e-07	0.000347	GAAAAAAATAAAAAGACAAAA
Traes_5BL_096B0BDA8	C2H2	CTTTAAAAACA	95	111	+	20.0152	1.3e-07	0.000466	AATAAAAAGACAAAATT
Traes_4AS_501676A91	C2H2	CTTTAAAAACA	95	111	+	19.8939	1.32e-07	0.000471	AATAAAAAGACAAAATT
Traes_2BL_EBA73F94F	AP2	CTTTAAAAACA	909	928	+	19.2821	1.35e-07	0.00012	AAAAAAGAAAGAAAATGAAA
Traes_2BL_EBA73F94F	AP2	CTTTAAAAACA	913	932	+	18.9231	1.9e-07	0.000134	AAGAAAGAAAATGAAATAAA
TRAES3BF182900010CFD_g	C2H2	CTTTAAAAACA	95	112	+	19.4091	1.95e-07	0.00071	AATAAAAAGACAAAATTT
Traes_3AS_88AAED4BB	C2H2	CTTTAAAAACA	95	112	+	19.4091	1.95e-07	0.00071	AATAAAAAGACAAAATTT
Traes_1AL_6B108514B	MIKC_MADS	CTTTAAAAACA	239	259	-	18.4179	2.17e-07	0.000132	TTTGTTTATTTTTCTTTTTTC
Traes_2BL_EBA73F94F	AP2	CTTTAAAAACA	238	257	+	18.641	2.46e-07	0.000145	AGAAAAAAGAAAAATAAACA
Traes_1AL_6B108514B	MIKC_MADS	CTTTAAAAACA	236	256	-	18.2836	2.49e-07	0.000132	GTTTATTTTTCTTTTTTCTTT
Traes_4BL_7911992DE	Dof	CTTTAAAAACA	23	43	-	18.1667	2.86e-07	0.000308	TAAACTTTTTATTTTCCTTTT
Traes_2BL_EBA73F94F	AP2	CTTTAAAAACA	994	1013	+	18.2308	3.54e-07	0.000179	AAGACAGAAAATGAAAGAAG
Traes_4BL_7911992DE	Dof	CTTTAAAAACA	11	31	-	17.7273	4.27e-07	0.000308	TTTCCTTTTTATGTTTTAGTT
TRAES3BF064300010CFD_g	C2H2	CTTTAAAAACA	95	114	+	18.1364	5.11e-07	0.00187	AATAAAAAGACAAAATTTGC
Traes_4BL_7911992DE	Dof	CTTTAAAAACA	235	255	-	17.4848	5.29e-07	0.000308	TTTATTTTTCTTTTTTCTTTA
Traes_4BL_7911992DE	Dof	CTTTAAAAACA	79	99	-	17.4091	5.65e-07	0.000308	TTATTTTTTTCTCTTTCTTTT
Traes_2BL_EBA73F94F	AP2	CTTTAAAAACA	454	473	+	17.6795	5.65e-07	0.00025	AAAAAAGAAAGAAAATGACA
Traes_1AL_6B108514B	MIKC_MADS	CTTTAAAAACA	701	721	-	17.3134	6.26e-07	0.000292	TGTTTTTTTCACTTTCTTTGT
Traes_2BL_EBA73F94F	AP2	CTTTAAAAACA	83	102	+	17.2949	7.73e-07	0.000304	GAAAGAGAAAAAAATAAAAA
Traes_1AL_6B108514B	MIKC_MADS	CTTTAAAAACA	459	479	-	17.0746	7.76e-07	0.000321	TTTTTGTGTCATTTTCTTTCT
Traes_6DL_EF6D5D4FA	Dof	CTTTAAAAACA	13	33	+	16.6212	8.44e-07	0.0014	CTAAAACATAAAAAGGAAAAT
Traes_6BL_7C6B17284	MIKC_MADS	CTTTAAAAACA	866	884	+	16.9697	9.49e-07	0.00273	TTTCCTAATAAAGAATGAA
Traes_6AL_1F7DAC5FA	MIKC_MADS	CTTTAAAAACA	866	884	+	16.9697	9.49e-07	0.00273	TTTCCTAATAAAGAATGAA
Traes_2BL_EBA73F94F	AP2	CTTTAAAAACA	19	38	+	16.6923	1.24e-06	0.000438	CATAAAAAGGAAAATAAAAA
Traes_4DL_AE5093871	BBR-BPC	CTTTAAAAACA	83	106	+	10.5	1.38e-06	0.00239	GAAAGAGAAAAAAATAAAAAGACA
Traes_4AS_48979CBE1	BBR-BPC	CTTTAAAAACA	83	106	+	10.5	1.38e-06	0.00239	GAAAGAGAAAAAAATAAAAAGACA
Traes_1AL_6B108514B	MIKC_MADS	CTTTAAAAACA	1005	1025	-	16.403	1.39e-06	0.000516	TTTCATTGTTTGCTTCTTTCA
Traes_7DS_FE8BC1125	BBR-BPC	CTTTAAAAACA	79	99	-	9.96053	1.51e-06	0.00519	TTATTTTTTTCTCTTTCTTTT
Traes_4AL_A02408BC8	BBR-BPC	CTTTAAAAACA	79	99	-	9.96053	1.51e-06	0.00519	TTATTTTTTTCTCTTTCTTTT
Traes_2BL_EBA73F94F	AP2	CTTTAAAAACA	235	254	+	16.0385	2.01e-06	0.000568	TAAAGAAAAAAGAAAAATAA
Traes_1AL_6B108514B	MIKC_MADS	CTTTAAAAACA	695	715	-	15.9254	2.05e-06	0.000675	TTTCACTTTCTTTGTCCTTTA
Traes_2BL_EBA73F94F	AP2	CTTTAAAAACA	452	471	+	15.9872	2.09e-06	0.000568	ATAAAAAAGAAAGAAAATGA
Traes_2BL_EBA73F94F	AP2	CTTTAAAAACA	907	926	+	15.9872	2.09e-06	0.000568	ATAAAAAAGAAAGAAAATGA
Traes_1AL_6B108514B	MIKC_MADS	CTTTAAAAACA	999	1019	-	15.8507	2.17e-06	0.000675	TGTTTGCTTCTTTCATTTTCT
Traes_4DL_AE5093871	BBR-BPC	CTTTAAAAACA	85	108	+	9.27273	2.21e-06	0.00239	AAGAGAAAAAAATAAAAAGACAAA
Traes_4AS_48979CBE1	BBR-BPC	CTTTAAAAACA	85	108	+	9.27273	2.21e-06	0.00239	AAGAGAAAAAAATAAAAAGACAAA
Traes_4BL_7911992DE	Dof	CTTTAAAAACA	245	265	-	15.7424	2.22e-06	0.00094	TTTATTTTTGTTTATTTTTCT
Traes_4BL_7911992DE	Dof	CTTTAAAAACA	917	937	-	15.697	2.3e-06	0.00094	TTTATTTTATTTCATTTTCTT
Traes_4BL_7911992DE	Dof	CTTTAAAAACA	927	947	-	15.5303	2.61e-06	0.000949	TTTATTTTATTTTATTTTATT
Traes_4DL_AE5093871	BBR-BPC	CTTTAAAAACA	79	102	+	8.72727	2.72e-06	0.00239	AAAAGAAAGAGAAAAAAATAAAAA
Traes_4AS_48979CBE1	BBR-BPC	CTTTAAAAACA	79	102	+	8.72727	2.72e-06	0.00239	AAAAGAAAGAGAAAAAAATAAAAA
Traes_1AL_6B108514B	MIKC_MADS	CTTTAAAAACA	246	266	-	15.5224	2.81e-06	0.000806	TTTTATTTTTGTTTATTTTTC
Traes_4DS_2E95B3A30	CPP	CTTTAAAAACA	333	345	-	13.29	2.95e-06	0.00949	GTAAATTTTAATA
Traes_4BS_929E7B27B	CPP	CTTTAAAAACA	333	345	-	13.29	2.95e-06	0.0096	GTAAATTTTAATA
Traes_4BL_7911992DE	Dof	CTTTAAAAACA	703	723	-	15.2727	3.17e-06	0.00104	TTTGTTTTTTTCACTTTCTTT
Traes_1AL_6B108514B	MIKC_MADS	CTTTAAAAACA	699	719	-	15.3284	3.26e-06	0.00082	TTTTTTTCACTTTCTTTGTCC
Traes_2BL_EBA73F94F	AP2	CTTTAAAAACA	241	260	+	15.3462	3.27e-06	0.000784	AAAAAGAAAAATAAACAAAA
Traes_1AL_6B108514B	MIKC_MADS	CTTTAAAAACA	989	1009	-	15.3134	3.3e-06	0.00082	TTTCATTTTCTGTCTTCTTAA
Traes_2BL_EBA73F94F	AP2	CTTTAAAAACA	77	96	+	15.3205	3.33e-06	0.000784	CCAAAAGAAAGAGAAAAAAA
Traes_2BL_EBA73F94F	AP2	CTTTAAAAACA	90	109	+	15.1923	3.63e-06	0.000802	AAAAAAATAAAAAGACAAAA
Traes_4DL_AE5093871	BBR-BPC	CTTTAAAAACA	700	723	+	7.68182	4e-06	0.00281	GACAAAGAAAGTGAAAAAAACAAA
Traes_4AS_48979CBE1	BBR-BPC	CTTTAAAAACA	700	723	+	7.68182	4e-06	0.00281	GACAAAGAAAGTGAAAAAAACAAA
TRAES3BF021600020CFD_g	MIKC_MADS	CTTTAAAAACA	19	32	+	14.9545	4.04e-06	0.0147	CATAAAAAGGAAAA
Traes_1AL_1B5F51626	MIKC_MADS	CTTTAAAAACA	19	32	+	14.9545	4.04e-06	0.0147	CATAAAAAGGAAAA
Traes_4BL_7911992DE	Dof	CTTTAAAAACA	907	927	-	14.8485	4.34e-06	0.00129	TTCATTTTCTTTCTTTTTTAT
Traes_7DS_FE8BC1125	BBR-BPC	CTTTAAAAACA	81	101	-	6.59211	4.78e-06	0.00823	TTTTATTTTTTTCTCTTTCTT
Traes_4AL_A02408BC8	BBR-BPC	CTTTAAAAACA	81	101	-	6.59211	4.78e-06	0.00823	TTTTATTTTTTTCTCTTTCTT
Traes_1AL_6B108514B	MIKC_MADS	CTTTAAAAACA	79	99	-	14.7463	5.03e-06	0.00117	TTATTTTTTTCTCTTTCTTTT
Traes_2BL_EBA73F94F	AP2	CTTTAAAAACA	928	947	+	14.6795	5.1e-06	0.00106	ATAAAATAAAATAAAATAAA
Traes_5BL_096B0BDA8	C2H2	CTTTAAAAACA	462	478	+	13.9848	5.16e-06	0.00922	AAGAAAATGACACAAAA
Traes_4BL_7911992DE	Dof	CTTTAAAAACA	88	108	-	14.5606	5.33e-06	0.00135	TTTGTCTTTTTATTTTTTTCT
Traes_4BL_7911992DE	Dof	CTTTAAAAACA	1152	1172	-	14.5455	5.39e-06	0.00135	TTTATTTTTAGATTTATTTTA
Traes_1AL_6B108514B	MIKC_MADS	CTTTAAAAACA	85	105	-	14.5224	5.9e-06	0.00129	GTCTTTTTATTTTTTTCTCTT
Traes_6DL_D1C1DBD34	MIKC_MADS	CTTTAAAAACA	867	881	-	14.5303	6.12e-06	0.0213	ATTCTTTATTAGGAA
Traes_2BL_EBA73F94F	AP2	CTTTAAAAACA	246	265	+	14.3462	6.31e-06	0.00124	GAAAAATAAACAAAAATAAA
Traes_1AL_6B108514B	MIKC_MADS	CTTTAAAAACA	457	477	-	14.4179	6.36e-06	0.00132	TTTGTGTCATTTTCTTTCTTT
Traes_6DL_EF6D5D4FA	Dof	CTTTAAAAACA	232	252	+	14.3939	6.49e-06	0.00625	CCTTAAAGAAAAAAGAAAAAT
Traes_4BL_7911992DE	Dof	CTTTAAAAACA	922	942	-	14.2727	6.52e-06	0.00152	TTTATTTTATTTTATTTCATT
Traes_2BL_EBA73F94F	AP2	CTTTAAAAACA	243	262	+	14.2179	6.84e-06	0.00127	AAAGAAAAATAAACAAAAAT
Traes_3AS_55E9080C2	MIKC_MADS	CTTTAAAAACA	866	884	-	14.169	6.92e-06	0.0233	TTCATTCTTTATTAGGAAA
Traes_1AL_6B108514B	MIKC_MADS	CTTTAAAAACA	1008	1028	-	14.2836	6.98e-06	0.00133	TTTTTTCATTGTTTGCTTCTT
Traes_1AL_6B108514B	MIKC_MADS	CTTTAAAAACA	18	38	-	14.2537	7.13e-06	0.00133	TTTTTATTTTCCTTTTTATGT
Traes_2BL_EBA73F94F	AP2	CTTTAAAAACA	923	942	+	14.141	7.17e-06	0.00127	ATGAAATAAAATAAAATAAA
Traes_6DL_EF6D5D4FA	Dof	CTTTAAAAACA	25	45	+	14.2121	7.52e-06	0.00625	AAGGAAAATAAAAAGTTTACT
Traes_6AS_70AD4B0D5	C3H	CTTTAAAAACA	18	31	+	13.5152	7.61e-06	0.0264	ACATAAAAAGGAAA
Traes_2BL_EBA73F94F	AP2	CTTTAAAAACA	80	99	+	13.8974	8.33e-06	0.0014	AAAGAAAGAGAAAAAAATAA
Traes_4BL_085791CB2	WOX	CTTTAAAAACA	1837	1847	-	14.2958	8.48e-06	0.0297	AGTTAATTAGC
TRAES3BF013700050CFD_g	BES1	CTTTAAAAACA	1537	1547	-	14.9091	8.54e-06	0.0338	TGCACGTGTAC
Traes_1AL_6B108514B	MIKC_MADS	CTTTAAAAACA	995	1015	-	13.9701	8.66e-06	0.00154	TGCTTCTTTCATTTTCTGTCT
Traes_4DL_54E14ABCB	NAC	CTTTAAAAACA	1070	1082	+	13.2273	8.95e-06	0.0342	CTTGAGATTTACG
Traes_4BL_7911992DE	Dof	CTTTAAAAACA	236	256	-	13.7273	9.46e-06	0.00197	GTTTATTTTTCTTTTTTCTTT
Traes_4DL_AE5093871	BBR-BPC	CTTTAAAAACA	698	721	+	5.21212	9.62e-06	0.00564	AGGACAAAGAAAGTGAAAAAAACA
Traes_4AS_48979CBE1	BBR-BPC	CTTTAAAAACA	698	721	+	5.21212	9.62e-06	0.00564	AGGACAAAGAAAGTGAAAAAAACA
Traes_4BL_7911992DE	Dof	CTTTAAAAACA	230	250	-	13.697	9.65e-06	0.00197	TTTTCTTTTTTCTTTAAGGGT
Traes_4BL_7911992DE	Dof	CTTTAAAAACA	240	260	-	13.5455	1.07e-05	0.00198	TTTTGTTTATTTTTCTTTTTT
TRAES3BF182900010CFD_g	C2H2	CTTTAAAAACA	462	479	+	12.6667	1.1e-05	0.0147	AAGAAAATGACACAAAAA
Traes_3AS_88AAED4BB	C2H2	CTTTAAAAACA	462	479	+	12.6667	1.1e-05	0.0147	AAGAAAATGACACAAAAA
TRAES3BF064300010CFD_g	C2H2	CTTTAAAAACA	462	481	+	12.3333	1.18e-05	0.0151	AAGAAAATGACACAAAAAAC
Traes_4BL_7911992DE	Dof	CTTTAAAAACA	448	468	-	13.3636	1.2e-05	0.00198	TTTTCTTTCTTTTTTATAGAT
Traes_4BL_7911992DE	Dof	CTTTAAAAACA	903	923	-	13.3636	1.2e-05	0.00198	TTTTCTTTCTTTTTTATAGAT
TRAES3BF182900010CFD_g	C2H2	CTTTAAAAACA	692	709	+	12.4697	1.21e-05	0.0147	CCTTAAAGGACAAAGAAA
Traes_3AS_88AAED4BB	C2H2	CTTTAAAAACA	692	709	+	12.4697	1.21e-05	0.0147	CCTTAAAGGACAAAGAAA
Traes_1AL_6B108514B	MIKC_MADS	CTTTAAAAACA	911	931	-	13.4627	1.21e-05	0.00205	TTATTTCATTTTCTTTCTTTT
Traes_6DL_D1C1DBD34	MIKC_MADS	CTTTAAAAACA	866	880	+	13.3636	1.21e-05	0.0213	TTTCCTAATAAAGAA
Traes_4BL_7911992DE	Dof	CTTTAAAAACA	78	98	-	13.3485	1.21e-05	0.00198	TATTTTTTTCTCTTTCTTTTG
TRAES3BF021600020CFD_g	MIKC_MADS	CTTTAAAAACA	237	250	+	13.4394	1.23e-05	0.0224	AAGAAAAAAGAAAA
Traes_1AL_1B5F51626	MIKC_MADS	CTTTAAAAACA	237	250	+	13.4394	1.23e-05	0.0224	AAGAAAAAAGAAAA
TRAES3BF064300010CFD_g	C2H2	CTTTAAAAACA	692	711	+	12.2273	1.24e-05	0.0151	CCTTAAAGGACAAAGAAAGT
Traes_4AS_501676A91	C2H2	CTTTAAAAACA	692	708	+	12.5	1.25e-05	0.0224	CCTTAAAGGACAAAGAA
Traes_4AL_72ECC7747	G2-like	CTTTAAAAACA	486	496	+	13.4242	1.27e-05	0.0451	AATGGAATTTT
Traes_4BL_7911992DE	Dof	CTTTAAAAACA	452	472	-	13.1061	1.42e-05	0.00221	GTCATTTTCTTTCTTTTTTAT
Traes_1AL_6B108514B	MIKC_MADS	CTTTAAAAACA	992	1012	-	13.209	1.43e-05	0.00231	TTCTTTCATTTTCTGTCTTCT
TRAES3BF015800060CFD_g	Trihelix	CTTTAAAAACA	680	697	+	13.0857	1.44e-05	0.0372	GATTGATATTACCCTTAA
Traes_4DS_2E95B3A30	CPP	CTTTAAAAACA	631	643	+	12.13	1.45e-05	0.0233	TGAAATTTCAAAA
Traes_4BS_929E7B27B	CPP	CTTTAAAAACA	631	643	+	12.13	1.45e-05	0.0236	TGAAATTTCAAAA
Traes_7DS_FE8BC1125	BBR-BPC	CTTTAAAAACA	911	931	-	3.03947	1.46e-05	0.0168	TTATTTCATTTTCTTTCTTTT
Traes_4AL_A02408BC8	BBR-BPC	CTTTAAAAACA	911	931	-	3.03947	1.46e-05	0.0168	TTATTTCATTTTCTTTCTTTT
Traes_2BL_EBA73F94F	AP2	CTTTAAAAACA	702	721	+	12.9359	1.47e-05	0.00233	CAAAGAAAGTGAAAAAAACA
TRAES3BF008800180CFD_g	Dof	CTTTAAAAACA	823	832	-	11.7273	1.51e-05	0.0338	AAAAAAGCGC
Traes_3AS_4C4673A12	Dof	CTTTAAAAACA	823	832	-	11.7273	1.51e-05	0.0338	AAAAAAGCGC
Traes_2AS_6C2F49AE0	Dof	CTTTAAAAACA	823	832	-	11.7273	1.51e-05	0.0337	AAAAAAGCGC
Traes_2BL_EBA73F94F	AP2	CTTTAAAAACA	78	97	+	12.859	1.53e-05	0.00233	CAAAAGAAAGAGAAAAAAAT
Traes_4DL_AE5093871	BBR-BPC	CTTTAAAAACA	704	727	+	3.80303	1.55e-05	0.0078	AAGAAAGTGAAAAAAACAAAATAA
Traes_4AS_48979CBE1	BBR-BPC	CTTTAAAAACA	704	727	+	3.80303	1.55e-05	0.0078	AAGAAAGTGAAAAAAACAAAATAA
Traes_2BL_EBA73F94F	AP2	CTTTAAAAACA	245	264	+	12.8077	1.58e-05	0.00233	AGAAAAATAAACAAAAATAA
Traes_6BL_7C6B17284	MIKC_MADS	CTTTAAAAACA	16	34	+	11.6667	1.6e-05	0.023	AAACATAAAAAGGAAAATA
Traes_6AL_1F7DAC5FA	MIKC_MADS	CTTTAAAAACA	16	34	+	11.6667	1.6e-05	0.0231	AAACATAAAAAGGAAAATA
Traes_6AS_70AD4B0D5	C3H	CTTTAAAAACA	30	43	+	12.8788	1.66e-05	0.0288	AAATAAAAAGTTTA
Traes_2BL_EBA73F94F	AP2	CTTTAAAAACA	468	487	+	12.6923	1.68e-05	0.00238	ATGACACAAAAAACAAGAAA
TRAES3BF098300010CFD_g	RAV	CTTTAAAAACA	1458	1465	+	14.101	1.71e-05	0.065	TATGTTGC
Traes_4BL_78DD63002	HD-ZIP	CTTTAAAAACA	1222	1231	+	13.7632	1.72e-05	0.0617	TCTAATCATT
Traes_1AL_6B108514B	MIKC_MADS	CTTTAAAAACA	712	732	-	12.9104	1.72e-05	0.00267	CTTCATTATTTTGTTTTTTTC
Traes_4BL_7911992DE	Dof	CTTTAAAAACA	702	722	-	12.7879	1.74e-05	0.00258	TTGTTTTTTTCACTTTCTTTG
TRAES3BF008800180CFD_g	Dof	CTTTAAAAACA	1279	1288	-	11.6909	1.86e-05	0.0338	GAAAAAGTGT
Traes_3AS_4C4673A12	Dof	CTTTAAAAACA	1279	1288	-	11.6909	1.86e-05	0.0338	GAAAAAGTGT
Traes_2AS_6C2F49AE0	Dof	CTTTAAAAACA	1279	1288	-	11.6909	1.86e-05	0.0337	GAAAAAGTGT
Traes_6AS_4B9F0CBBF	G2-like	CTTTAAAAACA	1204	1218	-	13.3099	1.88e-05	0.0547	ACTGTATTATTCTTA
Traes_2BL_EBA73F94F	AP2	CTTTAAAAACA	237	256	+	12.4615	1.91e-05	0.00259	AAGAAAAAAGAAAAATAAAC
TRAES3BF096900180CFD_g	MYB_related	CTTTAAAAACA	442	456	+	12.9848	1.91e-05	0.0616	TGCATTATCTATAAA
Traes_4DL_AE5093871	BBR-BPC	CTTTAAAAACA	994	1017	+	3.13636	1.94e-05	0.00844	AAGACAGAAAATGAAAGAAGCAAA
Traes_4AS_48979CBE1	BBR-BPC	CTTTAAAAACA	994	1017	+	3.13636	1.94e-05	0.00844	AAGACAGAAAATGAAAGAAGCAAA
Traes_5BL_096B0BDA8	C2H2	CTTTAAAAACA	710	726	+	11.0152	1.98e-05	0.0236	GTGAAAAAAACAAAATA
Traes_2BL_EBA73F94F	AP2	CTTTAAAAACA	14	33	+	12.3974	1.98e-05	0.00259	TAAAACATAAAAAGGAAAAT
Traes_4BL_7911992DE	Dof	CTTTAAAAACA	81	101	-	12.5606	2e-05	0.00281	TTTTATTTTTTTCTCTTTCTT
Traes_1AL_6B108514B	MIKC_MADS	CTTTAAAAACA	249	269	-	12.6119	2.07e-05	0.00308	TTATTTTATTTTTGTTTATTT
Traes_4BL_7911992DE	Dof	CTTTAAAAACA	85	105	-	12.4545	2.13e-05	0.00281	GTCTTTTTATTTTTTTCTCTT
Traes_4BL_7911992DE	Dof	CTTTAAAAACA	12	32	-	12.4394	2.15e-05	0.00281	TTTTCCTTTTTATGTTTTAGT
Traes_4DL_AE5093871	BBR-BPC	CTTTAAAAACA	913	936	+	2.80303	2.16e-05	0.00844	AAGAAAGAAAATGAAATAAAATAA
Traes_4AS_48979CBE1	BBR-BPC	CTTTAAAAACA	913	936	+	2.80303	2.16e-05	0.00844	AAGAAAGAAAATGAAATAAAATAA
TRAES3BF021600020CFD_g	MIKC_MADS	CTTTAAAAACA	656	669	+	12.5606	2.19e-05	0.0265	CCTAAGAAGGAAAG
Traes_1AL_1B5F51626	MIKC_MADS	CTTTAAAAACA	656	669	+	12.5606	2.19e-05	0.0265	CCTAAGAAGGAAAG
TRAES3BF015800060CFD_g	Trihelix	CTTTAAAAACA	220	237	+	12.6	2.24e-05	0.0372	TATTGGTATTACCCTTAA
Traes_2BL_EBA73F94F	AP2	CTTTAAAAACA	696	715	+	12.1026	2.32e-05	0.00293	AAAGGACAAAGAAAGTGAAA
Traes_6BL_2F2381640	MYB_related	CTTTAAAAACA	783	796	+	13.1061	2.41e-05	0.0767	AAAATAATATCAAA
Traes_4DS_2E95B3A30	CPP	CTTTAAAAACA	790	802	-	11.7	2.45e-05	0.0263	GTAAATTTTGATA
Traes_4BS_929E7B27B	CPP	CTTTAAAAACA	790	802	-	11.7	2.45e-05	0.0266	GTAAATTTTGATA
Traes_4BL_FD0D3B74A	bHLH	CTTTAAAAACA	1539	1546	+	13.7111	2.46e-05	0.0747	ACACGTGC
Traes_4BL_7911992DE	Dof	CTTTAAAAACA	234	254	-	12.1818	2.52e-05	0.00313	TTATTTTTCTTTTTTCTTTAA
Traes_4AS_501676A91	C2H2	CTTTAAAAACA	710	726	+	10.7727	2.58e-05	0.0307	GTGAAAAAAACAAAATA
Traes_5BL_3503725F1	SBP	CTTTAAAAACA	1754	1763	-	12.1545	2.58e-05	0.102	GCCGTACGTA
Traes_7DS_FE8BC1125	BBR-BPC	CTTTAAAAACA	456	476	-	1.10526	2.59e-05	0.0223	TTGTGTCATTTTCTTTCTTTT
Traes_4AL_A02408BC8	BBR-BPC	CTTTAAAAACA	456	476	-	1.10526	2.59e-05	0.0223	TTGTGTCATTTTCTTTCTTTT
Traes_4BL_7911992DE	Dof	CTTTAAAAACA	16	36	-	12.1212	2.61e-05	0.00313	TTTATTTTCCTTTTTATGTTT
Traes_6BL_7C6B17284	MIKC_MADS	CTTTAAAAACA	863	881	-	10.5455	2.65e-05	0.0253	ATTCTTTATTAGGAAATTT
Traes_6AL_1F7DAC5FA	MIKC_MADS	CTTTAAAAACA	863	881	-	10.5455	2.65e-05	0.0254	ATTCTTTATTAGGAAATTT
Traes_4BL_7911992DE	Dof	CTTTAAAAACA	909	929	-	12.0758	2.68e-05	0.00313	ATTTCATTTTCTTTCTTTTTT
Traes_2BS_31BB97552	BES1	CTTTAAAAACA	1537	1547	-	13.1463	2.78e-05	0.11	TGCACGTGTAC
Traes_4BL_7911992DE	Dof	CTTTAAAAACA	694	714	-	11.9848	2.83e-05	0.00319	TTCACTTTCTTTGTCCTTTAA
Traes_2BL_EBA73F94F	AP2	CTTTAAAAACA	918	937	+	11.7051	2.86e-05	0.00349	AGAAAATGAAATAAAATAAA
Traes_5BL_9627436AE	MIKC_MADS	CTTTAAAAACA	18	30	+	12.2571	2.98e-05	0.106	ACATAAAAAGGAA
Traes_1AL_6B108514B	MIKC_MADS	CTTTAAAAACA	696	716	-	11.9254	3.1e-05	0.00444	TTTTCACTTTCTTTGTCCTTT
Traes_4DL_AE5093871	BBR-BPC	CTTTAAAAACA	907	930	+	1.63636	3.14e-05	0.011	ATAAAAAAGAAAGAAAATGAAATA
Traes_4AS_48979CBE1	BBR-BPC	CTTTAAAAACA	907	930	+	1.63636	3.14e-05	0.011	ATAAAAAAGAAAGAAAATGAAATA
Traes_5AS_3D6AA43B5	B3	CTTTAAAAACA	269	289	+	-2.51429	3.16e-05	0.0651	ATGAAGTTTTTTGGAGGAAGA
Traes_2BL_EBA73F94F	AP2	CTTTAAAAACA	16	35	+	11.4487	3.27e-05	0.00382	AAACATAAAAAGGAAAATAA
Traes_2BL_EBA73F94F	AP2	CTTTAAAAACA	251	270	+	11.3974	3.35e-05	0.00382	ATAAACAAAAATAAAATAAT
Traes_1BL_8709BB152	SBP	CTTTAAAAACA	1755	1764	+	11.6853	3.36e-05	0.109	ACGTACGGCA
Traes_3AS_55E9080C2	MIKC_MADS	CTTTAAAAACA	15	33	-	11.9296	3.37e-05	0.0567	ATTTTCCTTTTTATGTTTT
Traes_4AS_501676A91	C2H2	CTTTAAAAACA	988	1004	+	10.0152	3.46e-05	0.0308	TTTAAGAAGACAGAAAA
Traes_6AL_D6045E37C	LBD	CTTTAAAAACA	1488	1502	+	11.8182	3.49e-05	0.138	CCGGGAAATCTTGCG
TRAES3BF094600010CFD_g	C2H2	CTTTAAAAACA	715	726	+	10.8026	3.54e-05	0.13	AAAAACAAAATA
Traes_6DL_8D95F127B	HD-ZIP	CTTTAAAAACA	1165	1175	-	12.4394	3.57e-05	0.11	GCATTTATTTT
Traes_5BL_096B0BDA8	C2H2	CTTTAAAAACA	692	708	+	9.51515	3.6e-05	0.0322	CCTTAAAGGACAAAGAA
Traes_2BL_EBA73F94F	AP2	CTTTAAAAACA	240	259	+	11.2308	3.65e-05	0.00403	AAAAAAGAAAAATAAACAAA
Traes_5BL_7F56360BF	C2H2	CTTTAAAAACA	1527	1537	-	11.6119	3.65e-05	0.105	CAGTTACACTA
Traes_6AS_70AD4B0D5	C3H	CTTTAAAAACA	237	250	+	12.1212	3.68e-05	0.0425	AAGAAAAAAGAAAA
TRAES3BF013700050CFD_g	BES1	CTTTAAAAACA	1538	1548	+	11.3333	3.68e-05	0.0728	TACACGTGCAT
Traes_1AL_2CAAB9D4A	Dof	CTTTAAAAACA	21	31	+	12.4394	3.71e-05	0.126	TAAAAAGGAAA
TRAES3BF066400010CFD_g	B3	CTTTAAAAACA	1382	1390	+	12.0851	3.73e-05	0.109	GTGCATGCA
Traes_7DS_FE8BC1125	BBR-BPC	CTTTAAAAACA	907	927	-	-0.197368	3.76e-05	0.0223	TTCATTTTCTTTCTTTTTTAT
Traes_4AL_A02408BC8	BBR-BPC	CTTTAAAAACA	907	927	-	-0.197368	3.76e-05	0.0223	TTCATTTTCTTTCTTTTTTAT
Traes_4BL_FD0D3B74A	bHLH	CTTTAAAAACA	1539	1546	-	12.8667	3.77e-05	0.0747	GCACGTGT
Traes_4DL_AE5093871	BBR-BPC	CTTTAAAAACA	87	110	+	1.01515	3.82e-05	0.012	GAGAAAAAAATAAAAAGACAAAAT
Traes_4AS_48979CBE1	BBR-BPC	CTTTAAAAACA	87	110	+	1.01515	3.82e-05	0.012	GAGAAAAAAATAAAAAGACAAAAT
Traes_7DS_FE8BC1125	BBR-BPC	CTTTAAAAACA	702	722	-	-0.328947	3.9e-05	0.0223	TTGTTTTTTTCACTTTCTTTG
Traes_4AL_A02408BC8	BBR-BPC	CTTTAAAAACA	702	722	-	-0.328947	3.9e-05	0.0223	TTGTTTTTTTCACTTTCTTTG
Traes_6DL_88DFCF552	C2H2	CTTTAAAAACA	505	515	+	11.2121	3.92e-05	0.106	GAGTGAATTTG
Traes_3DL_2C29058E6	B3	CTTTAAAAACA	1380	1394	+	12.0909	4e-05	0.102	CGGTGCATGCATCAA
Traes_4DL_A2012EA68	LBD	CTTTAAAAACA	1488	1506	-	11.6818	4.01e-05	0.158	CATGCGCAAGATTTCCCGG
Traes_2BL_EBA73F94F	AP2	CTTTAAAAACA	82	101	+	11.0385	4.01e-05	0.0043	AGAAAGAGAAAAAAATAAAA
Traes_4DL_AE5093871	BBR-BPC	CTTTAAAAACA	240	263	+	0.787879	4.1e-05	0.012	AAAAAAGAAAAATAAACAAAAATA
Traes_4AS_48979CBE1	BBR-BPC	CTTTAAAAACA	240	263	+	0.787879	4.1e-05	0.012	AAAAAAGAAAAATAAACAAAAATA
TRAES3BF064300010CFD_g	C2H2	CTTTAAAAACA	988	1007	+	9.16667	4.16e-05	0.038	TTTAAGAAGACAGAAAATGA
Traes_6DL_D1C1DBD34	MIKC_MADS	CTTTAAAAACA	653	667	-	10.9242	4.21e-05	0.0492	TTCCTTCTTAGGGAA
Traes_2BL_EBA73F94F	AP2	CTTTAAAAACA	709	728	+	10.8974	4.3e-05	0.00447	AGTGAAAAAAACAAAATAAT
TRAES3BF021600020CFD_g	MIKC_MADS	CTTTAAAAACA	80	93	+	11.4394	4.33e-05	0.0391	AAAGAAAGAGAAAA
Traes_1AL_1B5F51626	MIKC_MADS	CTTTAAAAACA	80	93	+	11.4394	4.33e-05	0.039	AAAGAAAGAGAAAA
Traes_1AL_6B108514B	MIKC_MADS	CTTTAAAAACA	451	471	-	11.2985	4.4e-05	0.00586	TCATTTTCTTTCTTTTTTATA
Traes_1AL_6B108514B	MIKC_MADS	CTTTAAAAACA	906	926	-	11.2985	4.4e-05	0.00586	TCATTTTCTTTCTTTTTTATA
Traes_4BL_7911992DE	Dof	CTTTAAAAACA	246	266	-	11.2121	4.42e-05	0.00481	TTTTATTTTTGTTTATTTTTC
Traes_2BL_EBA73F94F	AP2	CTTTAAAAACA	89	108	+	10.8333	4.44e-05	0.00448	GAAAAAAATAAAAAGACAAA
Traes_4BL_085791CB2	WOX	CTTTAAAAACA	1841	1851	-	12.2535	4.44e-05	0.0778	AGTTAGTTAAT
Traes_6BL_7C6B17284	MIKC_MADS	CTTTAAAAACA	688	706	+	9.22727	4.61e-05	0.0317	TTACCCTTAAAGGACAAAG
Traes_6AL_1F7DAC5FA	MIKC_MADS	CTTTAAAAACA	688	706	+	9.22727	4.61e-05	0.0318	TTACCCTTAAAGGACAAAG
Traes_7DL_DDCC09B24	MIKC_MADS	CTTTAAAAACA	867	881	+	11.3803	4.64e-05	0.125	TTCCTAATAAAGAAT
Traes_5BL_5DE02D63E	HD-ZIP	CTTTAAAAACA	1224	1231	+	13.0594	4.8e-05	0.151	TAATCATT
Traes_1AL_297FBF3A3	MYB_related	CTTTAAAAACA	440	454	+	11.7576	4.82e-05	0.154	CATGCATTATCTATA
Traes_4BL_7911992DE	Dof	CTTTAAAAACA	704	724	-	11.0455	4.85e-05	0.00511	TTTTGTTTTTTTCACTTTCTT
Traes_5AS_3D6AA43B5	B3	CTTTAAAAACA	270	290	+	-4.32857	4.88e-05	0.0651	TGAAGTTTTTTGGAGGAAGAA
Traes_7BS_13A10F9A4	bHLH	CTTTAAAAACA	1538	1547	+	11.5455	4.91e-05	0.089	TACACGTGCA
Traes_7BS_13A10F9A4	bHLH	CTTTAAAAACA	1538	1547	-	11.5455	4.91e-05	0.089	TGCACGTGTA
Traes_5DL_1CD573458	bHLH	CTTTAAAAACA	1538	1547	+	11.5455	4.91e-05	0.089	TACACGTGCA
Traes_5DL_1CD573458	bHLH	CTTTAAAAACA	1538	1547	-	11.5455	4.91e-05	0.089	TGCACGTGTA
Traes_5BL_DB5410008	bHLH	CTTTAAAAACA	1538	1547	+	11.5455	4.91e-05	0.0884	TACACGTGCA
Traes_5BL_DB5410008	bHLH	CTTTAAAAACA	1538	1547	-	11.5455	4.91e-05	0.0884	TGCACGTGTA
Traes_1AL_6B108514B	MIKC_MADS	CTTTAAAAACA	777	797	-	11.0746	4.97e-05	0.00638	TTTTGATATTATTTTCCTTGT
Traes_4DL_AE5093871	BBR-BPC	CTTTAAAAACA	992	1015	+	0.106061	5.06e-05	0.0124	AGAAGACAGAAAATGAAAGAAGCA
Traes_4AS_48979CBE1	BBR-BPC	CTTTAAAAACA	992	1015	+	0.106061	5.06e-05	0.0124	AGAAGACAGAAAATGAAAGAAGCA
Traes_1AL_914726769	bHLH	CTTTAAAAACA	1539	1546	+	13.0303	5.08e-05	0.201	ACACGTGC
Traes_7DS_FE8BC1125	BBR-BPC	CTTTAAAAACA	698	718	-	-1.32895	5.14e-05	0.0252	TTTTTTCACTTTCTTTGTCCT
Traes_4AL_A02408BC8	BBR-BPC	CTTTAAAAACA	698	718	-	-1.32895	5.14e-05	0.0252	TTTTTTCACTTTCTTTGTCCT
Traes_6AS_4B9F0CBBF	G2-like	CTTTAAAAACA	611	625	-	11.5775	5.27e-05	0.0767	TTATGCTTATTCTTC
Traes_4BL_7911992DE	Dof	CTTTAAAAACA	908	928	-	10.8636	5.36e-05	0.00547	TTTCATTTTCTTTCTTTTTTA
Traes_4DL_AE5093871	BBR-BPC	CTTTAAAAACA	77	100	+	-0.106061	5.4e-05	0.0124	CCAAAAGAAAGAGAAAAAAATAAA
Traes_4AS_48979CBE1	BBR-BPC	CTTTAAAAACA	77	100	+	-0.106061	5.4e-05	0.0124	CCAAAAGAAAGAGAAAAAAATAAA
Traes_4DL_AE5093871	BBR-BPC	CTTTAAAAACA	456	479	+	-0.181818	5.52e-05	0.0124	AAAAGAAAGAAAATGACACAAAAA
Traes_4AS_48979CBE1	BBR-BPC	CTTTAAAAACA	456	479	+	-0.181818	5.52e-05	0.0124	AAAAGAAAGAAAATGACACAAAAA
Traes_5AS_3D6AA43B5	B3	CTTTAAAAACA	314	334	-	-4.94286	5.64e-05	0.0651	TATATTTTTTCTTCTGAAAGA
Traes_2BL_EBA73F94F	AP2	CTTTAAAAACA	253	272	+	10.3333	5.64e-05	0.00554	AAACAAAAATAAAATAATGA
Traes_4DL_AE5093871	BBR-BPC	CTTTAAAAACA	911	934	+	-0.257576	5.65e-05	0.0124	AAAAGAAAGAAAATGAAATAAAAT
Traes_4AS_48979CBE1	BBR-BPC	CTTTAAAAACA	911	934	+	-0.257576	5.65e-05	0.0124	AAAAGAAAGAAAATGAAATAAAAT
TRAES3BF066400010CFD_g	B3	CTTTAAAAACA	437	445	+	11.7305	5.7e-05	0.109	TGGCATGCA
Traes_4BL_7911992DE	Dof	CTTTAAAAACA	17	37	-	10.7121	5.82e-05	0.00576	TTTTATTTTCCTTTTTATGTT
Traes_2BL_EBA73F94F	AP2	CTTTAAAAACA	233	252	+	10.2436	5.88e-05	0.00562	CTTAAAGAAAAAAGAAAAAT
Traes_6BL_7C6B17284	MIKC_MADS	CTTTAAAAACA	15	33	+	8.56061	6.03e-05	0.0317	AAAACATAAAAAGGAAAAT
Traes_6AL_1F7DAC5FA	MIKC_MADS	CTTTAAAAACA	15	33	+	8.56061	6.03e-05	0.0318	AAAACATAAAAAGGAAAAT
Traes_6AS_7B3C53009	BES1	CTTTAAAAACA	1562	1576	+	9.62121	6.03e-05	0.238	CCACACGTACTACAT
Traes_2BL_EBA73F94F	AP2	CTTTAAAAACA	87	106	+	10.1795	6.06e-05	0.00564	GAGAAAAAAATAAAAAGACA
Traes_5BL_F258582BB	GATA	CTTTAAAAACA	1763	1781	+	6.29577	6.11e-05	0.199	CACAATCAAGAAAATGATC
Traes_4AL_5062917C4	SBP	CTTTAAAAACA	1755	1763	+	10.9455	6.37e-05	0.171	ACGTACGGC
TRAES3BF015800060CFD_g	Trihelix	CTTTAAAAACA	1896	1913	+	11.2857	6.37e-05	0.0706	TACACACGGTGCCCTTAT
Traes_1BL_8709BB152	SBP	CTTTAAAAACA	1371	1380	+	10.8951	6.41e-05	0.109	GCGTACGATC
Traes_4DL_AE5093871	BBR-BPC	CTTTAAAAACA	917	940	+	-0.681818	6.42e-05	0.0133	AAGAAAATGAAATAAAATAAAATA
Traes_4AS_48979CBE1	BBR-BPC	CTTTAAAAACA	917	940	+	-0.681818	6.42e-05	0.0133	AAGAAAATGAAATAAAATAAAATA
Traes_4DL_54E14ABCB	NAC	CTTTAAAAACA	1070	1082	-	11.7121	6.43e-05	0.123	CGTAAATCTCAAG
Traes_6BL_7C6B17284	MIKC_MADS	CTTTAAAAACA	234	252	+	8.31818	6.63e-05	0.0317	TTAAAGAAAAAAGAAAAAT
Traes_6AL_1F7DAC5FA	MIKC_MADS	CTTTAAAAACA	234	252	+	8.31818	6.63e-05	0.0318	TTAAAGAAAAAAGAAAAAT
Traes_3DL_2C29058E6	B3	CTTTAAAAACA	435	449	+	10.9394	6.67e-05	0.102	AATGGCATGCATTAT
Traes_4AS_BE972A266	YABBY	CTTTAAAAACA	1224	1231	-	12.2576	6.72e-05	0.213	AATGATTA
Traes_4AS_BE972A2661	YABBY	CTTTAAAAACA	1224	1231	-	12.2576	6.72e-05	0.213	AATGATTA
Traes_6AL_A93C6F2FC	MIKC_MADS	CTTTAAAAACA	869	883	-	9.98485	6.73e-05	0.0996	TCATTCTTTATTAGG
TRAES3BF096900180CFD_g	MYB_related	CTTTAAAAACA	897	911	+	10.697	6.76e-05	0.109	GGTATTATCTATAAA
TRAES3BF021600020CFD_g	MIKC_MADS	CTTTAAAAACA	1004	1017	+	10.6212	6.9e-05	0.0391	ATGAAAGAAGCAAA
Traes_1AL_1B5F51626	MIKC_MADS	CTTTAAAAACA	1004	1017	+	10.6212	6.9e-05	0.039	ATGAAAGAAGCAAA
Traes_6DS_DE865EA6D	C2H2	CTTTAAAAACA	82	93	-	10.4608	6.91e-05	0.262	TTTTCTCTTTCT
Traes_5BL_3503725F1	SBP	CTTTAAAAACA	1754	1763	+	10.5909	7.1e-05	0.141	TACGTACGGC
Traes_6AS_70AD4B0D5	C3H	CTTTAAAAACA	94	107	+	11.3939	7.11e-05	0.0617	AAATAAAAAGACAA
Traes_4BL_085791CB2	WOX	CTTTAAAAACA	1840	1850	+	11.3521	7.18e-05	0.0838	AATTAACTAAC
Traes_4DL_AE5093871	BBR-BPC	CTTTAAAAACA	452	475	+	-1.07576	7.22e-05	0.0134	ATAAAAAAGAAAGAAAATGACACA
Traes_4AS_48979CBE1	BBR-BPC	CTTTAAAAACA	452	475	+	-1.07576	7.22e-05	0.0134	ATAAAAAAGAAAGAAAATGACACA
Traes_4DL_AE5093871	BBR-BPC	CTTTAAAAACA	915	938	+	-1.09091	7.26e-05	0.0134	GAAAGAAAATGAAATAAAATAAAA
Traes_4AS_48979CBE1	BBR-BPC	CTTTAAAAACA	915	938	+	-1.09091	7.26e-05	0.0134	GAAAGAAAATGAAATAAAATAAAA
Traes_5BL_FCB1625F3	HSF	CTTTAAAAACA	1143	1156	-	8.21212	7.35e-05	0.28	TTTTAGAATTTTCG
Traes_2BL_EBA73F94F	AP2	CTTTAAAAACA	915	934	+	9.75641	7.36e-05	0.00667	GAAAGAAAATGAAATAAAAT
Traes_6AL_A93C6F2FC	MIKC_MADS	CTTTAAAAACA	686	700	+	9.75758	7.44e-05	0.0996	TATTACCCTTAAAGG
TRAES3BF021600020CFD_g	MIKC_MADS	CTTTAAAAACA	455	468	+	10.4697	7.52e-05	0.0391	AAAAAGAAAGAAAA
TRAES3BF021600020CFD_g	MIKC_MADS	CTTTAAAAACA	910	923	+	10.4697	7.52e-05	0.0391	AAAAAGAAAGAAAA
Traes_1AL_1B5F51626	MIKC_MADS	CTTTAAAAACA	455	468	+	10.4697	7.52e-05	0.039	AAAAAGAAAGAAAA
Traes_1AL_1B5F51626	MIKC_MADS	CTTTAAAAACA	910	923	+	10.4697	7.52e-05	0.039	AAAAAGAAAGAAAA
Traes_7DL_DDCC09B24	MIKC_MADS	CTTTAAAAACA	653	667	+	10.507	7.53e-05	0.125	TTCCCTAAGAAGGAA
Traes_4BL_7911992DE	Dof	CTTTAAAAACA	928	948	-	10.2273	7.53e-05	0.00724	TTTTATTTTATTTTATTTTAT
Traes_6DL_E7910DD23	Trihelix	CTTTAAAAACA	704	717	-	11.1515	7.77e-05	0.235	TTTTTCACTTTCTT
Traes_5BL_657BF1497	NAC	CTTTAAAAACA	1754	1771	-	10.3485	7.8e-05	0.281	TTGATTGTGCCGTACGTA
Traes_3AS_55E9080C2	MIKC_MADS	CTTTAAAAACA	252	270	-	10.5634	7.84e-05	0.0878	ATTATTTTATTTTTGTTTA
TRAES3BF042000020CFD_g	CPP	CTTTAAAAACA	176	185	+	11.56	7.88e-05	0.249	AATTTGAAAT
Traes_4BL_7911992DE	Dof	CTTTAAAAACA	454	474	-	10.1364	7.9e-05	0.00737	GTGTCATTTTCTTTCTTTTTT
Traes_3DL_2C29058E6	B3	CTTTAAAAACA	1379	1393	-	10.4545	7.99e-05	0.102	TGATGCATGCACCGA
TRAES3BF182900010CFD_g	C2H2	CTTTAAAAACA	710	727	+	7.78788	8.01e-05	0.065	GTGAAAAAAACAAAATAA
Traes_3AS_88AAED4BB	C2H2	CTTTAAAAACA	710	727	+	7.78788	8.01e-05	0.065	GTGAAAAAAACAAAATAA
Traes_5AL_315285EFC	Nin-like	CTTTAAAAACA	1850	1864	-	11.3286	8.16e-05	0.322	TAAGCAGCAGGTCAG
Traes_5AL_315285EFC1	Nin-like	CTTTAAAAACA	1850	1864	-	11.3286	8.16e-05	0.322	TAAGCAGCAGGTCAG
Traes_5BL_096B0BDA8	C2H2	CTTTAAAAACA	988	1004	+	7.22727	8.25e-05	0.0539	TTTAAGAAGACAGAAAA
Traes_1BL_8709BB152	SBP	CTTTAAAAACA	1426	1435	-	10.6224	8.28e-05	0.109	TGGTACGGCA
TRAES3BF066400010CFD_g	B3	CTTTAAAAACA	1383	1391	-	11.305	8.31e-05	0.109	ATGCATGCA
Traes_5AS_3D6AA43B5	B3	CTTTAAAAACA	412	432	-	-6.64286	8.32e-05	0.0692	ATTCATTTCTTCTTAGGAAAA
Traes_4BL_7911992DE	Dof	CTTTAAAAACA	10	30	-	10.0303	8.34e-05	0.00757	TTCCTTTTTATGTTTTAGTTT
Traes_5BL_7F56360BF	C2H2	CTTTAAAAACA	1866	1876	+	10.9403	8.4e-05	0.105	CACTTACAGTG
Traes_2BL_3041037F1	MYB_related	CTTTAAAAACA	785	796	+	6.01515	8.43e-05	0.259	AATAATATCAAA
Traes_6DL_88DFCF552	C2H2	CTTTAAAAACA	628	638	+	10.7121	8.44e-05	0.106	TAGTGAAATTT
Traes_6DL_88DFCF552	C2H2	CTTTAAAAACA	858	868	+	10.7121	8.44e-05	0.106	TAGTGAAATTT
Traes_7BS_CCA195724	E2F/DP	CTTTAAAAACA	1483	1503	-	-0.228571	8.46e-05	0.327	GCGCAAGATTTCCCGGGCAAC
Traes_6AL_36AB0312C	HD-ZIP	CTTTAAAAACA	263	273	+	10.6866	8.58e-05	0.124	AAAATAATGAA
Traes_6AL_36AB0312C	HD-ZIP	CTTTAAAAACA	721	731	+	10.6866	8.58e-05	0.124	AAAATAATGAA
Traes_5AS_EBCEA6601	bHLH	CTTTAAAAACA	1539	1548	-	11.2576	8.59e-05	0.34	ATGCACGTGT
Traes_2BS_DD07C2EE6	C2H2	CTTTAAAAACA	500	510	+	11.0455	8.64e-05	0.322	AGAAAGAGTGA
Traes_4AL_5062917C4	SBP	CTTTAAAAACA	1427	1435	-	10.8455	8.65e-05	0.171	TGGTACGGC
Traes_5BL_7F56360BF	C2H2	CTTTAAAAACA	1682	1692	+	10.9104	8.73e-05	0.105	CTGTCTCACTG
Traes_7DS_FE8BC1125	BBR-BPC	CTTTAAAAACA	89	109	-	-3.31579	8.73e-05	0.0343	TTTTGTCTTTTTATTTTTTTC
Traes_4AL_A02408BC8	BBR-BPC	CTTTAAAAACA	89	109	-	-3.31579	8.73e-05	0.0343	TTTTGTCTTTTTATTTTTTTC
TRAES3BF099600130CFD_g	bZIP	CTTTAAAAACA	1874	1891	-	5.21212	8.76e-05	0.345	ACAGGTAGACGTGTACAC
Traes_7AS_0F019FB93	SBP	CTTTAAAAACA	1427	1437	+	11.4394	8.79e-05	0.339	GCCGTACCACT
TRAES3BF182900010CFD_g	C2H2	CTTTAAAAACA	988	1005	+	7.48485	8.91e-05	0.065	TTTAAGAAGACAGAAAAT
Traes_3AS_88AAED4BB	C2H2	CTTTAAAAACA	988	1005	+	7.48485	8.91e-05	0.065	TTTAAGAAGACAGAAAAT
Traes_5BL_096B0BDA8	C2H2	CTTTAAAAACA	246	262	+	6.95455	9.05e-05	0.0539	GAAAAATAAACAAAAAT
Traes_6AL_A93C6F2FC	MIKC_MADS	CTTTAAAAACA	691	705	-	9.27273	9.18e-05	0.0996	TTTGTCCTTTAAGGG
Traes_1AL_6B108514B	MIKC_MADS	CTTTAAAAACA	80	100	-	9.86567	9.19e-05	0.0114	TTTATTTTTTTCTCTTTCTTT
Traes_4DL_AE5093871	BBR-BPC	CTTTAAAAACA	996	1019	+	-1.98485	9.44e-05	0.0153	GACAGAAAATGAAAGAAGCAAACA
Traes_4AS_48979CBE1	BBR-BPC	CTTTAAAAACA	996	1019	+	-1.98485	9.44e-05	0.0153	GACAGAAAATGAAAGAAGCAAACA
Traes_4DL_AE5093871	BBR-BPC	CTTTAAAAACA	236	259	+	-2.01515	9.52e-05	0.0153	AAAGAAAAAAGAAAAATAAACAAA
Traes_4AS_48979CBE1	BBR-BPC	CTTTAAAAACA	236	259	+	-2.01515	9.52e-05	0.0153	AAAGAAAAAAGAAAAATAAACAAA
Traes_4DL_AE5093871	BBR-BPC	CTTTAAAAACA	988	1011	+	-2.10606	9.77e-05	0.0153	TTTAAGAAGACAGAAAATGAAAGA
Traes_4AS_48979CBE1	BBR-BPC	CTTTAAAAACA	988	1011	+	-2.10606	9.77e-05	0.0153	TTTAAGAAGACAGAAAATGAAAGA
Traes_7DS_FE8BC1125	BBR-BPC	CTTTAAAAACA	452	472	-	-3.78947	9.88e-05	0.0343	GTCATTTTCTTTCTTTTTTAT
Traes_4AL_A02408BC8	BBR-BPC	CTTTAAAAACA	452	472	-	-3.78947	9.88e-05	0.0343	GTCATTTTCTTTCTTTTTTAT
Traes_3AS_E01675F4E	Nin-like	CTTTAAAAACA	95	109	-	10.8939	9.95e-05	0.381	TTTTGTCTTTTTATT
Traes_7DS_FE8BC1125	BBR-BPC	CTTTAAAAACA	244	264	-	-3.82895	9.98e-05	0.0343	TTATTTTTGTTTATTTTTCTT
Traes_4AL_A02408BC8	BBR-BPC	CTTTAAAAACA	244	264	-	-3.82895	9.98e-05	0.0343	TTATTTTTGTTTATTTTTCTT
Traes_5AS_3D6AA43B5	B3	CTTTAAAAACA	309	329	+	-7.45714	9.98e-05	0.0692	ATTACTCTTTCAGAAGAAAAA
Traes_3AS_09025DA2E	MYB	CTTTAAAAACA	1507	1521	+	10.5	9.99e-05	0.353	TAATTTTTCCGTTTC
Traes_4DL_AE5093871	BBR-BPC	CTTTAAAAACA	462	485	+	-2.18182	9.99e-05	0.0153	AAGAAAATGACACAAAAAACAAGA
Traes_4AS_48979CBE1	BBR-BPC	CTTTAAAAACA	462	485	+	-2.18182	9.99e-05	0.0153	AAGAAAATGACACAAAAAACAAGA
