# Supplementary material for: Are TaNAC Transcription Factors Involved in Promoting Wheat Yield by cis-Regulation of TaCKX Gene Family?
Source: Int J Mol Sci. 2024 Feb 7;25(4):2027. doi: 10.3390/ijms25042027 (PMC10889182; doi:10.3390/ijms25042027)
Supplement: Supplementary file 1 [file ijms-25-02027-s001.zip › Folder S1/fimo TaCKX10-7A.txt]

#pattern name	Family	sequence name	start	stop	strand	score	p-value	q-value	matched sequence
Traes_2BL_3041037F1	MYB_related	TTTCTAGATCATATACAACACAAGATGCAAGAGAGAGAGAGAGAGGGGGAGAGAGAGTAC	1130	1141	-	19.0455	1.13e-07	0.000341	AAAAATATCTTA
Traes_6BL_2F2381640	MYB_related	TTTCTAGATCATATACAACACAAGATGCAAGAGAGAGAGAGAGAGGGGGAGAGAGAGTAC	1130	1143	-	17.2576	2.78e-07	0.000814	TTAAAAATATCTTA
Traes_1BL_A5A91DE10	Trihelix	TTTCTAGATCATATACAACACAAGATGCAAGAGAGAGAGAGAGAGGGGGAGAGAGAGTAC	606	621	-	16.5909	5.64e-07	0.00167	ATGGTAAAAATATATT
Traes_6DL_EF6D5D4FA	Dof	TTTCTAGATCATATACAACACAAGATGCAAGAGAGAGAGAGAGAGGGGGAGAGAGAGTAC	1200	1220	-	16.0758	1.45e-06	0.00443	AATTGATAGAAAAAGTATAAA
TRAES3BF042000020CFD_g	CPP	TTTCTAGATCATATACAACACAAGATGCAAGAGAGAGAGAGAGAGGGGGAGAGAGAGTAC	762	771	+	14.01	1.59e-06	0.00509	AATTTGAATT
Traes_1BL_A5A91DE10	Trihelix	TTTCTAGATCATATACAACACAAGATGCAAGAGAGAGAGAGAGAGGGGGAGAGAGAGTAC	874	889	-	15.2273	2.85e-06	0.00396	ATGGTAAATATTTATA
TRAES3BF064300010CFD_g	C2H2	TTTCTAGATCATATACAACACAAGATGCAAGAGAGAGAGAGAGAGGGGGAGAGAGAGTAC	591	610	+	15.197	2.97e-06	0.0108	CGAGAAAGGACAAATAATAT
Traes_6AS_4B9F0CBBF	G2-like	TTTCTAGATCATATACAACACAAGATGCAAGAGAGAGAGAGAGAGGGGGAGAGAGAGTAC	1769	1783	-	15.338	3.6e-06	0.00983	TTTTGAATATTCCTA
Traes_1DS_5BAD8947E	MYB	TTTCTAGATCATATACAACACAAGATGCAAGAGAGAGAGAGAGAGGGGGAGAGAGAGTAC	1593	1607	+	14.5606	3.86e-06	0.014	TTTACCCACCACTTC
Traes_1BS_92EA1F290	MYB	TTTCTAGATCATATACAACACAAGATGCAAGAGAGAGAGAGAGAGGGGGAGAGAGAGTAC	1593	1607	+	14.5606	3.86e-06	0.014	TTTACCCACCACTTC
Traes_1AS_1EE692FDC	MYB	TTTCTAGATCATATACAACACAAGATGCAAGAGAGAGAGAGAGAGGGGGAGAGAGAGTAC	1593	1607	+	14.5606	3.86e-06	0.0141	TTTACCCACCACTTC
Traes_1BL_A5A91DE10	Trihelix	TTTCTAGATCATATACAACACAAGATGCAAGAGAGAGAGAGAGAGGGGGAGAGAGAGTAC	755	770	+	14.8788	4.01e-06	0.00396	AAGGTAAAATTTGAAT
Traes_6DL_E7910DD23	Trihelix	TTTCTAGATCATATACAACACAAGATGCAAGAGAGAGAGAGAGAGGGGGAGAGAGAGTAC	1321	1334	-	14.4242	4.96e-06	0.0143	TTTTTTACTTTGTT
TRAES3BF056900070CFD_g	G2-like	TTTCTAGATCATATACAACACAAGATGCAAGAGAGAGAGAGAGAGGGGGAGAGAGAGTAC	1771	1781	+	15.3333	5.26e-06	0.0172	GGAATATTCAA
TRAES3BF182900010CFD_g	C2H2	TTTCTAGATCATATACAACACAAGATGCAAGAGAGAGAGAGAGAGGGGGAGAGAGAGTAC	591	608	+	14.0455	5.64e-06	0.0193	CGAGAAAGGACAAATAAT
Traes_3AS_88AAED4BB	C2H2	TTTCTAGATCATATACAACACAAGATGCAAGAGAGAGAGAGAGAGGGGGAGAGAGAGTAC	591	608	+	14.0455	5.64e-06	0.0194	CGAGAAAGGACAAATAAT
Traes_4AS_501676A91	C2H2	TTTCTAGATCATATACAACACAAGATGCAAGAGAGAGAGAGAGAGGGGGAGAGAGAGTAC	591	607	+	14.1515	5.75e-06	0.0196	CGAGAAAGGACAAATAA
Traes_3DL_2C29058E6	B3	TTTCTAGATCATATACAACACAAGATGCAAGAGAGAGAGAGAGAGGGGGAGAGAGAGTAC	564	578	-	14.9848	5.91e-06	0.0189	AAGAGCATGCATATA
Traes_7DL_310E46F15	MYB_related	TTTCTAGATCATATACAACACAAGATGCAAGAGAGAGAGAGAGAGGGGGAGAGAGAGTAC	1131	1139	+	11.4848	5.97e-06	0.0192	AAGATATTT
Traes_5DL_92CBBE968	MYB	TTTCTAGATCATATACAACACAAGATGCAAGAGAGAGAGAGAGAGGGGGAGAGAGAGTAC	1385	1395	+	13.6061	6.72e-06	0.0219	TAACCGTCAAA
Traes_2BS_10A8CAB27	G2-like	TTTCTAGATCATATACAACACAAGATGCAAGAGAGAGAGAGAGAGGGGGAGAGAGAGTAC	1771	1781	+	14.2879	6.97e-06	0.0226	GGAATATTCAA
Traes_6AS_52AE4A6E2	Trihelix	TTTCTAGATCATATACAACACAAGATGCAAGAGAGAGAGAGAGAGGGGGAGAGAGAGTAC	879	888	+	11.9293	9.05e-06	0.0162	ATATTTACCA
Traes_1AL_C4FA8404A	NAC	TTTCTAGATCATATACAACACAAGATGCAAGAGAGAGAGAGAGAGGGGGAGAGAGAGTAC	468	488	+	12.7273	9.05e-06	0.0318	GAAAACTTGCTGATCACTACT
Traes_4BL_7911992DE	Dof	TTTCTAGATCATATACAACACAAGATGCAAGAGAGAGAGAGAGAGGGGGAGAGAGAGTAC	1477	1497	-	13.7273	9.46e-06	0.0273	ATTATTTTTTTTCTTTTTGAG
Traes_5BL_096B0BDA8	C2H2	TTTCTAGATCATATACAACACAAGATGCAAGAGAGAGAGAGAGAGGGGGAGAGAGAGTAC	591	607	+	12.6061	9.92e-06	0.033	CGAGAAAGGACAAATAA
Traes_3DL_2C29058E6	B3	TTTCTAGATCATATACAACACAAGATGCAAGAGAGAGAGAGAGAGGGGGAGAGAGAGTAC	1189	1203	-	14.3182	1.01e-05	0.0189	TAAAACATGCATGTT
Traes_6AS_52AE4A6E2	Trihelix	TTTCTAGATCATATACAACACAAGATGCAAGAGAGAGAGAGAGAGGGGGAGAGAGAGTAC	611	620	+	11.8485	1.04e-05	0.0162	ATTTTTACCA
Traes_6DL_E7910DD23	Trihelix	TTTCTAGATCATATACAACACAAGATGCAAGAGAGAGAGAGAGAGGGGGAGAGAGAGTAC	611	624	+	13.5758	1.15e-05	0.0166	ATTTTTACCATGTC
Traes_5AS_EBCEA6601	bHLH	TTTCTAGATCATATACAACACAAGATGCAAGAGAGAGAGAGAGAGGGGGAGAGAGAGTAC	404	413	-	14.1667	1.17e-05	0.0451	GGCCACGTGT
Traes_2BS_DD07C2EE6	C2H2	TTTCTAGATCATATACAACACAAGATGCAAGAGAGAGAGAGAGAGGGGGAGAGAGAGTAC	1068	1078	-	12.7576	1.24e-05	0.0468	TGTGTTAGTGA
Traes_5AL_9BC38814C	bZIP	TTTCTAGATCATATACAACACAAGATGCAAGAGAGAGAGAGAGAGGGGGAGAGAGAGTAC	404	411	+	14.404	1.31e-05	0.0507	ACACGTGG
TRAES3BF001900070CFD_g	bZIP	TTTCTAGATCATATACAACACAAGATGCAAGAGAGAGAGAGAGAGGGGGAGAGAGAGTAC	399	413	+	12.6667	1.5e-05	0.0576	TAGAAACACGTGGCC
Traes_7AL_D45376F32	G2-like	TTTCTAGATCATATACAACACAAGATGCAAGAGAGAGAGAGAGAGGGGGAGAGAGAGTAC	1506	1514	-	13.4079	1.57e-05	0.0555	TAGAAAACA
Traes_6AL_72D2B7C35	G2-like	TTTCTAGATCATATACAACACAAGATGCAAGAGAGAGAGAGAGAGGGGGAGAGAGAGTAC	1768	1781	+	13.5303	1.64e-05	0.053	TTAGGAATATTCAA
Traes_6DL_59DB06B9F	YABBY	TTTCTAGATCATATACAACACAAGATGCAAGAGAGAGAGAGAGAGGGGGAGAGAGAGTAC	489	498	+	12.1156	1.66e-05	0.0461	CAATCATAAA
Traes_6DL_9FC9C02351	C2H2	TTTCTAGATCATATACAACACAAGATGCAAGAGAGAGAGAGAGAGGGGGAGAGAGAGTAC	668	675	+	11.0909	1.71e-05	0.0607	TGTAGTAG
Traes_6DL_EF6D5D4FA	Dof	TTTCTAGATCATATACAACACAAGATGCAAGAGAGAGAGAGAGAGGGGGAGAGAGAGTAC	789	809	-	13.1212	1.73e-05	0.0264	TAAATAAAAATAAAGGGAGTA
Traes_2BS_31BB97552	BES1	TTTCTAGATCATATACAACACAAGATGCAAGAGAGAGAGAGAGAGGGGGAGAGAGAGTAC	403	413	+	13.9146	1.79e-05	0.0691	AACACGTGGCC
Traes_4BL_7911992DE	Dof	TTTCTAGATCATATACAACACAAGATGCAAGAGAGAGAGAGAGAGGGGGAGAGAGAGTAC	791	811	+	12.6212	1.93e-05	0.0278	CTCCCTTTATTTTTATTTACT
Traes_1DS_34596D06E	Trihelix	TTTCTAGATCATATACAACACAAGATGCAAGAGAGAGAGAGAGAGGGGGAGAGAGAGTAC	396	412	-	13.2143	1.94e-05	0.0408	GCCACGTGTTTCTAGAT
Traes_6DL_8D95F127B	HD-ZIP	TTTCTAGATCATATACAACACAAGATGCAAGAGAGAGAGAGAGAGGGGGAGAGAGAGTAC	1230	1240	+	13.697	2.02e-05	0.0323	ACATTAATTAT
Traes_3AS_55E9080C2	MIKC_MADS	TTTCTAGATCATATACAACACAAGATGCAAGAGAGAGAGAGAGAGGGGGAGAGAGAGTAC	1473	1491	-	12.6338	2.11e-05	0.0675	TTTTTTCTTTTTGAGGGGA
Traes_5AS_3D6AA43B5	B3	TTTCTAGATCATATACAACACAAGATGCAAGAGAGAGAGAGAGAGGGGGAGAGAGAGTAC	269	289	+	-0.9	2.12e-05	0.0443	GATCTTTTTCTAACGGGACAA
Traes_6DL_8D95F127B	HD-ZIP	TTTCTAGATCATATACAACACAAGATGCAAGAGAGAGAGAGAGAGGGGGAGAGAGAGTAC	725	735	+	13.5152	2.15e-05	0.0323	GCATTAATTAG
Traes_6DL_E7910DD23	Trihelix	TTTCTAGATCATATACAACACAAGATGCAAGAGAGAGAGAGAGAGGGGGAGAGAGAGTAC	879	892	+	12.8788	2.16e-05	0.0207	ATATTTACCATAAA
Traes_2BL_EBA73F94F	AP2	TTTCTAGATCATATACAACACAAGATGCAAGAGAGAGAGAGAGAGGGGGAGAGAGAGTAC	1319	1338	+	12.1923	2.21e-05	0.0768	CGAACAAAGTAAAAAACACA
Traes_4BL_085791CB2	WOX	TTTCTAGATCATATACAACACAAGATGCAAGAGAGAGAGAGAGAGGGGGAGAGAGAGTAC	1514	1524	-	13.1268	2.33e-05	0.0808	GATTAATTAGT
TRAES3BF002300010CFD_g	NAC	TTTCTAGATCATATACAACACAAGATGCAAGAGAGAGAGAGAGAGGGGGAGAGAGAGTAC	406	427	-	12.5152	2.33e-05	0.0856	TTCGTGTTTGTATTGGCCACGT
Traes_6DL_3019F176A	ERF	TTTCTAGATCATATACAACACAAGATGCAAGAGAGAGAGAGAGAGGGGGAGAGAGAGTAC	171	185	+	13	2.35e-05	0.0903	CGGAGTCGGTGGATA
Traes_6DS_DE865EA6D	C2H2	TTTCTAGATCATATACAACACAAGATGCAAGAGAGAGAGAGAGAGGGGGAGAGAGAGTAC	1479	1490	-	11.3627	2.38e-05	0.0913	TTTTTCTTTTTG
Traes_1DS_34596D06E	Trihelix	TTTCTAGATCATATACAACACAAGATGCAAGAGAGAGAGAGAGAGGGGGAGAGAGAGTAC	403	419	+	12.8571	2.41e-05	0.0408	AACACGTGGCCAATACA
Traes_2BS_F1B450FA4	MYB	TTTCTAGATCATATACAACACAAGATGCAAGAGAGAGAGAGAGAGGGGGAGAGAGAGTAC	1799	1813	+	12.9545	2.48e-05	0.0956	ACACCCCGCTCCTGC
Traes_5BL_90757F0CC	WRKY	TTTCTAGATCATATACAACACAAGATGCAAGAGAGAGAGAGAGAGGGGGAGAGAGAGTAC	996	1010	+	12.9697	2.52e-05	0.0898	AAGCTTGACTTTGAC
Traes_2AS_C407071E4	WRKY	TTTCTAGATCATATACAACACAAGATGCAAGAGAGAGAGAGAGAGGGGGAGAGAGAGTAC	1002	1014	+	13.1667	2.58e-05	0.0968	GACTTTGACCAAA
TRAES3BF003800010CFD_g	WRKY	TTTCTAGATCATATACAACACAAGATGCAAGAGAGAGAGAGAGAGGGGGAGAGAGAGTAC	1004	1022	+	12.8	2.64e-05	0.0479	CTTTGACCAAAGTTAATAT
Traes_5AS_3D6AA43B5	B3	TTTCTAGATCATATACAACACAAGATGCAAGAGAGAGAGAGAGAGGGGGAGAGAGAGTAC	1470	1490	-	-1.8	2.65e-05	0.0443	TTTTTCTTTTTGAGGGGAAAG
TRAES3BF099600130CFD_g	bZIP	TTTCTAGATCATATACAACACAAGATGCAAGAGAGAGAGAGAGAGGGGGAGAGAGAGTAC	398	415	+	11.0455	2.68e-05	0.103	CTAGAAACACGTGGCCAA
Traes_2BL_B397F2CE3	ERF	TTTCTAGATCATATACAACACAAGATGCAAGAGAGAGAGAGAGAGGGGGAGAGAGAGTAC	169	183	+	12.1515	2.74e-05	0.105	CACGGAGTCGGTGGA
TRAES3BF021600020CFD_g	MIKC_MADS	TTTCTAGATCATATACAACACAAGATGCAAGAGAGAGAGAGAGAGGGGGAGAGAGAGTAC	1476	1489	+	12.197	2.74e-05	0.0979	CCTCAAAAAGAAAA
Traes_1AL_1B5F51626	MIKC_MADS	TTTCTAGATCATATACAACACAAGATGCAAGAGAGAGAGAGAGAGGGGGAGAGAGAGTAC	1476	1489	+	12.197	2.74e-05	0.0976	CCTCAAAAAGAAAA
Traes_4DL_88ABAD6C0	HD-ZIP	TTTCTAGATCATATACAACACAAGATGCAAGAGAGAGAGAGAGAGGGGGAGAGAGAGTAC	379	389	-	13.0896	2.76e-05	0.0809	TCAATAATTTC
TRAES3BF003800010CFD_g	WRKY	TTTCTAGATCATATACAACACAAGATGCAAGAGAGAGAGAGAGAGGGGGAGAGAGAGTAC	823	841	+	12.7143	2.77e-05	0.0479	AGTTGACTGAAGTCAAACT
Traes_5DL_EB47672ED	G2-like	TTTCTAGATCATATACAACACAAGATGCAAGAGAGAGAGAGAGAGGGGGAGAGAGAGTAC	1768	1780	+	12.5455	2.78e-05	0.0933	TTAGGAATATTCA
Traes_3DL_2C29058E6	B3	TTTCTAGATCATATACAACACAAGATGCAAGAGAGAGAGAGAGAGGGGGAGAGAGAGTAC	1186	1200	+	12.7576	2.81e-05	0.0345	AGTAACATGCATGTT
Traes_4BL_32D8155C6	G2-like	TTTCTAGATCATATACAACACAAGATGCAAGAGAGAGAGAGAGAGGGGGAGAGAGAGTAC	1768	1781	+	12.9545	2.82e-05	0.0901	TTAGGAATATTCAA
Traes_5BL_9627436AE	MIKC_MADS	TTTCTAGATCATATACAACACAAGATGCAAGAGAGAGAGAGAGAGGGGGAGAGAGAGTAC	1476	1488	+	12.2571	2.98e-05	0.102	CCTCAAAAAGAAA
Traes_6AS_70AD4B0D5	C3H	TTTCTAGATCATATACAACACAAGATGCAAGAGAGAGAGAGAGAGGGGGAGAGAGAGTAC	1202	1215	-	12.3333	2.98e-05	0.0977	ATAGAAAAAGTATA
Traes_5AL_B65EF5518	EIL	TTTCTAGATCATATACAACACAAGATGCAAGAGAGAGAGAGAGAGGGGGAGAGAGAGTAC	361	381	+	11.561	3.15e-05	0.102	GTGTCTACGTTCTCACAAGAA
Traes_4DL_C083C804E	EIL	TTTCTAGATCATATACAACACAAGATGCAAGAGAGAGAGAGAGAGGGGGAGAGAGAGTAC	921	935	-	12.0101	3.19e-05	0.109	CATTAGATTCATTGT
Traes_6DL_E7910DD23	Trihelix	TTTCTAGATCATATACAACACAAGATGCAAGAGAGAGAGAGAGAGGGGGAGAGAGAGTAC	752	765	-	12.3939	3.19e-05	0.023	AATTTTACCTTAGG
TRAES3BF056900070CFD_g	G2-like	TTTCTAGATCATATACAACACAAGATGCAAGAGAGAGAGAGAGAGGGGGAGAGAGAGTAC	1770	1780	-	12.8333	3.21e-05	0.0524	TGAATATTCCT
Traes_6AS_52AE4A6E2	Trihelix	TTTCTAGATCATATACAACACAAGATGCAAGAGAGAGAGAGAGAGGGGGAGAGAGAGTAC	1590	1599	+	11.2222	3.24e-05	0.0335	AAATTTACCC
Traes_4BL_7911992DE	Dof	TTTCTAGATCATATACAACACAAGATGCAAGAGAGAGAGAGAGAGGGGGAGAGAGAGTAC	1202	1222	+	11.697	3.35e-05	0.0322	TATACTTTTTCTATCAATTAA
Traes_2BS_B1A73C7A8	ERF	TTTCTAGATCATATACAACACAAGATGCAAGAGAGAGAGAGAGAGGGGGAGAGAGAGTAC	1804	1818	+	12.3939	3.38e-05	0.13	CCGCTCCTGCCGGCA
Traes_7DL_ED348696E	SBP	TTTCTAGATCATATACAACACAAGATGCAAGAGAGAGAGAGAGAGGGGGAGAGAGAGTAC	906	921	-	12.6	3.45e-05	0.101	TTGAATGTACTTTCAC
TRAES3BF114300070CFD_g	NAC	TTTCTAGATCATATACAACACAAGATGCAAGAGAGAGAGAGAGAGGGGGAGAGAGAGTAC	160	178	+	12.2576	3.46e-05	0.133	CCTGTATTTCACGGAGTCG
TRAES3BF008800180CFD_g	Dof	TTTCTAGATCATATACAACACAAGATGCAAGAGAGAGAGAGAGAGGGGGAGAGAGAGTAC	1203	1212	-	11.2364	3.67e-05	0.124	GAAAAAGTAT
Traes_3AS_4C4673A12	Dof	TTTCTAGATCATATACAACACAAGATGCAAGAGAGAGAGAGAGAGGGGGAGAGAGAGTAC	1203	1212	-	11.2364	3.67e-05	0.124	GAAAAAGTAT
Traes_2AS_6C2F49AE0	Dof	TTTCTAGATCATATACAACACAAGATGCAAGAGAGAGAGAGAGAGGGGGAGAGAGAGTAC	1203	1212	-	11.2364	3.67e-05	0.123	GAAAAAGTAT
Traes_3DL_2C29058E6	B3	TTTCTAGATCATATACAACACAAGATGCAAGAGAGAGAGAGAGAGGGGGAGAGAGAGTAC	1902	1916	+	12.2576	3.68e-05	0.0345	CAACTCATGCAAGTA
Traes_1AS_1432A2F79	WRKY	TTTCTAGATCATATACAACACAAGATGCAAGAGAGAGAGAGAGAGGGGGAGAGAGAGTAC	998	1010	+	11.4545	3.7e-05	0.0998	GCTTGACTTTGAC
Traes_5BL_B6051DD37	EIL	TTTCTAGATCATATACAACACAAGATGCAAGAGAGAGAGAGAGAGGGGGAGAGAGAGTAC	922	932	+	12.3535	4.1e-05	0.14	CAATGAATCTA
Traes_5BL_AAC9C7238	bHLH	TTTCTAGATCATATACAACACAAGATGCAAGAGAGAGAGAGAGAGGGGGAGAGAGAGTAC	405	419	+	11.9394	4.12e-05	0.159	CACGTGGCCAATACA
Traes_5AL_0D4BDDDCD	bHLH	TTTCTAGATCATATACAACACAAGATGCAAGAGAGAGAGAGAGAGGGGGAGAGAGAGTAC	405	419	+	11.9394	4.12e-05	0.159	CACGTGGCCAATACA
Traes_5AS_3D6AA43B5	B3	TTTCTAGATCATATACAACACAAGATGCAAGAGAGAGAGAGAGAGGGGGAGAGAGAGTAC	881	901	-	-3.82857	4.34e-05	0.0484	TATAGATTTTTTATGGTAAAT
Traes_6AL_36AB0312C	HD-ZIP	TTTCTAGATCATATACAACACAAGATGCAAGAGAGAGAGAGAGAGGGGGAGAGAGAGTAC	1490	1500	+	12.3284	4.41e-05	0.0729	AAAATAATTTT
Traes_1AL_6B108514B	MIKC_MADS	TTTCTAGATCATATACAACACAAGATGCAAGAGAGAGAGAGAGAGGGGGAGAGAGAGTAC	1322	1342	-	11.2836	4.44e-05	0.168	TGTGTGTGTTTTTTACTTTGT
Traes_2BL_1E57B73B21	ERF	TTTCTAGATCATATACAACACAAGATGCAAGAGAGAGAGAGAGAGGGGGAGAGAGAGTAC	171	187	+	10.7576	4.44e-05	0.171	CGGAGTCGGTGGATAAC
Traes_5DS_9B9365AF7	GATA	TTTCTAGATCATATACAACACAAGATGCAAGAGAGAGAGAGAGAGGGGGAGAGAGAGTAC	1633	1647	+	11.9242	4.45e-05	0.167	TGCCAAATCTGAATT
Traes_5DS_9B9365AF71	GATA	TTTCTAGATCATATACAACACAAGATGCAAGAGAGAGAGAGAGAGGGGGAGAGAGAGTAC	1633	1647	+	11.9242	4.45e-05	0.168	TGCCAAATCTGAATT
Traes_5AS_0ADC996F5	GATA	TTTCTAGATCATATACAACACAAGATGCAAGAGAGAGAGAGAGAGGGGGAGAGAGAGTAC	1633	1647	+	11.9242	4.45e-05	0.167	TGCCAAATCTGAATT
Traes_6DL_30F715B53	MYB_related	TTTCTAGATCATATACAACACAAGATGCAAGAGAGAGAGAGAGAGGGGGAGAGAGAGTAC	1131	1139	+	14.2909	4.48e-05	0.0968	AAGATATTT
Traes_5BS_A5532B750	bZIP	TTTCTAGATCATATACAACACAAGATGCAAGAGAGAGAGAGAGAGGGGGAGAGAGAGTAC	399	413	+	9.69697	4.53e-05	0.174	TAGAAACACGTGGCC
Traes_5BL_A5532B750	bZIP	TTTCTAGATCATATACAACACAAGATGCAAGAGAGAGAGAGAGAGGGGGAGAGAGAGTAC	399	413	+	9.69697	4.53e-05	0.174	TAGAAACACGTGGCC
TRAES3BF062500050CFD_g	G2-like	TTTCTAGATCATATACAACACAAGATGCAAGAGAGAGAGAGAGAGGGGGAGAGAGAGTAC	1053	1062	+	11.5403	4.59e-05	0.138	ACGAATCTGT
Traes_5DL_0924913F8	NAC	TTTCTAGATCATATACAACACAAGATGCAAGAGAGAGAGAGAGAGGGGGAGAGAGAGTAC	1023	1042	-	11.5455	4.64e-05	0.178	CTCCGTTTTATTTACTCCGC
Traes_5BL_39FF03C5D	NAC	TTTCTAGATCATATACAACACAAGATGCAAGAGAGAGAGAGAGAGGGGGAGAGAGAGTAC	1023	1042	-	11.5455	4.64e-05	0.178	CTCCGTTTTATTTACTCCGC
Traes_5BL_486D0D865	MYB	TTTCTAGATCATATACAACACAAGATGCAAGAGAGAGAGAGAGAGGGGGAGAGAGAGTAC	1385	1392	-	11.9697	4.71e-05	0.17	GACGGTTA
Traes_1BL_A5A91DE10	Trihelix	TTTCTAGATCATATACAACACAAGATGCAAGAGAGAGAGAGAGAGGGGGAGAGAGAGTAC	798	813	-	11.7879	4.73e-05	0.0351	GGAGTAAATAAAAATA
TRAES3BF034000040CFD_g	MYB	TTTCTAGATCATATACAACACAAGATGCAAGAGAGAGAGAGAGAGGGGGAGAGAGAGTAC	1143	1157	-	12.0455	4.79e-05	0.0947	CCAGTAATTAGGCAT
Traes_2AS_40FA27AE7	MYB	TTTCTAGATCATATACAACACAAGATGCAAGAGAGAGAGAGAGAGGGGGAGAGAGAGTAC	1593	1613	-	12.0303	4.88e-05	0.129	TAAATAGAAGTGGTGGGTAAA
Traes_6AL_36AB0312C	HD-ZIP	TTTCTAGATCATATACAACACAAGATGCAAGAGAGAGAGAGAGAGGGGGAGAGAGAGTAC	379	389	-	12.1194	5.08e-05	0.0729	TCAATAATTTC
Traes_6DL_77ACE1279	bZIP	TTTCTAGATCATATACAACACAAGATGCAAGAGAGAGAGAGAGAGGGGGAGAGAGAGTAC	404	411	+	12.7091	5.24e-05	0.203	ACACGTGG
Traes_4AS_501676A91	C2H2	TTTCTAGATCATATACAACACAAGATGCAAGAGAGAGAGAGAGAGGGGGAGAGAGAGTAC	964	980	-	8.84848	5.27e-05	0.0899	AGTTTATAGACAAAAAT
TRAES3BF182900010CFD_g	C2H2	TTTCTAGATCATATACAACACAAGATGCAAGAGAGAGAGAGAGAGGGGGAGAGAGAGTAC	963	980	-	8.90909	5.31e-05	0.0909	AGTTTATAGACAAAAATA
Traes_3AS_88AAED4BB	C2H2	TTTCTAGATCATATACAACACAAGATGCAAGAGAGAGAGAGAGAGGGGGAGAGAGAGTAC	963	980	-	8.90909	5.31e-05	0.0914	AGTTTATAGACAAAAATA
Traes_6DL_8D95F127B	HD-ZIP	TTTCTAGATCATATACAACACAAGATGCAAGAGAGAGAGAGAGAGGGGGAGAGAGAGTAC	1136	1146	-	11.4697	5.35e-05	0.0434	GCATTAAAAAT
TRAES3BF034000040CFD_g	MYB	TTTCTAGATCATATACAACACAAGATGCAAGAGAGAGAGAGAGAGGGGGAGAGAGAGTAC	1169	1183	-	11.8636	5.41e-05	0.0947	ATAATTTTTAGGTAA
Traes_5BL_096B0BDA8	C2H2	TTTCTAGATCATATACAACACAAGATGCAAGAGAGAGAGAGAGAGGGGGAGAGAGAGTAC	964	980	-	8.39394	5.47e-05	0.0909	AGTTTATAGACAAAAAT
TRAES3BF066400010CFD_g	B3	TTTCTAGATCATATACAACACAAGATGCAAGAGAGAGAGAGAGAGGGGGAGAGAGAGTAC	637	645	-	11.7305	5.7e-05	0.22	TGGCATGCA
Traes_5DL_96F9EED93	HD-ZIP	TTTCTAGATCATATACAACACAAGATGCAAGAGAGAGAGAGAGAGGGGGAGAGAGAGTAC	486	495	+	11.1545	5.75e-05	0.196	ACTCAATCAT
Traes_5BL_9C32B27E2	HD-ZIP	TTTCTAGATCATATACAACACAAGATGCAAGAGAGAGAGAGAGAGGGGGAGAGAGAGTAC	486	495	+	11.1545	5.75e-05	0.194	ACTCAATCAT
Traes_6DL_8D95F127B	HD-ZIP	TTTCTAGATCATATACAACACAAGATGCAAGAGAGAGAGAGAGAGGGGGAGAGAGAGTAC	491	501	-	11.2424	5.76e-05	0.0434	GCATTTATGAT
Traes_6BL_0D6CD031E	MYB	TTTCTAGATCATATACAACACAAGATGCAAGAGAGAGAGAGAGAGGGGGAGAGAGAGTAC	547	567	-	11.5758	5.77e-05	0.105	TATAATGTGTTTGGTTAGCGA
Traes_6AL_2BA02CAA9	MYB	TTTCTAGATCATATACAACACAAGATGCAAGAGAGAGAGAGAGAGGGGGAGAGAGAGTAC	547	567	-	11.5758	5.77e-05	0.105	TATAATGTGTTTGGTTAGCGA
Traes_4AL_0BB0A30D1	bHLH	TTTCTAGATCATATACAACACAAGATGCAAGAGAGAGAGAGAGAGGGGGAGAGAGAGTAC	399	419	-	11.1316	5.87e-05	0.225	TGTATTGGCCACGTGTTTCTA
Traes_5DL_1868E2A6C	MYB	TTTCTAGATCATATACAACACAAGATGCAAGAGAGAGAGAGAGAGGGGGAGAGAGAGTAC	1168	1182	-	11.8939	5.9e-05	0.205	TAATTTTTAGGTAAT
Traes_2BS_BD0ED621D	HD-ZIP	TTTCTAGATCATATACAACACAAGATGCAAGAGAGAGAGAGAGAGGGGGAGAGAGAGTAC	376	396	+	10.5522	5.92e-05	0.0903	CAAGAAATTATTGAGCACTCA
Traes_1BL_A5A91DE10	Trihelix	TTTCTAGATCATATACAACACAAGATGCAAGAGAGAGAGAGAGAGGGGGAGAGAGAGTAC	1324	1339	+	11.4091	6.02e-05	0.0357	AAAGTAAAAAACACAC
Traes_4BL_7911992DE	Dof	TTTCTAGATCATATACAACACAAGATGCAAGAGAGAGAGAGAGAGGGGGAGAGAGAGTAC	1476	1496	-	10.6364	6.06e-05	0.0418	TTATTTTTTTTCTTTTTGAGG
Traes_4DS_2E95B3A30	CPP	TTTCTAGATCATATACAACACAAGATGCAAGAGAGAGAGAGAGAGGGGGAGAGAGAGTAC	759	771	+	10.91	6.11e-05	0.154	TAAAATTTGAATT
Traes_4BS_929E7B27B	CPP	TTTCTAGATCATATACAACACAAGATGCAAGAGAGAGAGAGAGAGGGGGAGAGAGAGTAC	759	771	+	10.91	6.11e-05	0.155	TAAAATTTGAATT
Traes_5BL_96D5EA4EE	SBP	TTTCTAGATCATATACAACACAAGATGCAAGAGAGAGAGAGAGAGGGGGAGAGAGAGTAC	908	918	-	11.4091	6.22e-05	0.24	AATGTACTTTC
Traes_6BL_0D6CD031E	MYB	TTTCTAGATCATATACAACACAAGATGCAAGAGAGAGAGAGAGAGGGGGAGAGAGAGTAC	1590	1610	-	11.4545	6.26e-05	0.105	ATAGAAGTGGTGGGTAAATTT
Traes_6AL_2BA02CAA9	MYB	TTTCTAGATCATATACAACACAAGATGCAAGAGAGAGAGAGAGAGGGGGAGAGAGAGTAC	1590	1610	-	11.4545	6.26e-05	0.105	ATAGAAGTGGTGGGTAAATTT
Traes_4BL_78DD63002	HD-ZIP	TTTCTAGATCATATACAACACAAGATGCAAGAGAGAGAGAGAGAGGGGGAGAGAGAGTAC	487	496	+	11.7763	6.29e-05	0.227	CTCAATCATA
Traes_6DL_30F715B53	MYB_related	TTTCTAGATCATATACAACACAAGATGCAAGAGAGAGAGAGAGAGGGGGAGAGAGAGTAC	1890	1898	-	7.57273	6.31e-05	0.0968	GAGATATTG
Traes_7AL_D45376F32	G2-like	TTTCTAGATCATATACAACACAAGATGCAAGAGAGAGAGAGAGAGGGGGAGAGAGAGTAC	744	752	+	12.1842	6.33e-05	0.0648	ATGAAAACC
Traes_1AL_914726769	bHLH	TTTCTAGATCATATACAACACAAGATGCAAGAGAGAGAGAGAGAGGGGGAGAGAGAGTAC	404	411	-	12.2626	6.39e-05	0.247	CCACGTGT
Traes_2BS_BD0ED621D	HD-ZIP	TTTCTAGATCATATACAACACAAGATGCAAGAGAGAGAGAGAGAGGGGGAGAGAGAGTAC	864	884	+	10.3134	6.56e-05	0.0903	TAAAAAATAATATAAATATTT
Traes_6BL_7C6B17284	MIKC_MADS	TTTCTAGATCATATACAACACAAGATGCAAGAGAGAGAGAGAGAGGGGGAGAGAGAGTAC	1200	1218	-	8.33333	6.59e-05	0.176	TTGATAGAAAAAGTATAAA
Traes_6AL_1F7DAC5FA	MIKC_MADS	TTTCTAGATCATATACAACACAAGATGCAAGAGAGAGAGAGAGAGGGGGAGAGAGAGTAC	1200	1218	-	8.33333	6.59e-05	0.176	TTGATAGAAAAAGTATAAA
Traes_5AS_3D6AA43B5	B3	TTTCTAGATCATATACAACACAAGATGCAAGAGAGAGAGAGAGAGGGGGAGAGAGAGTAC	1471	1491	-	-5.67143	6.67e-05	0.0558	TTTTTTCTTTTTGAGGGGAAA
Traes_2DS_5DF921ABB	NAC	TTTCTAGATCATATACAACACAAGATGCAAGAGAGAGAGAGAGAGGGGGAGAGAGAGTAC	1527	1534	-	12.0303	6.67e-05	0.258	TACGTAAT
Traes_7AL_D45376F32	G2-like	TTTCTAGATCATATACAACACAAGATGCAAGAGAGAGAGAGAGAGGGGGAGAGAGAGTAC	1552	1560	-	12.0789	6.79e-05	0.0648	TGGAAAACA
Traes_4DS_0ECE7A421	MYB	TTTCTAGATCATATACAACACAAGATGCAAGAGAGAGAGAGAGAGGGGGAGAGAGAGTAC	1046	1055	-	11.3226	6.84e-05	0.224	CGTTAGGTAC
Traes_6DS_DE865EA6D	C2H2	TTTCTAGATCATATACAACACAAGATGCAAGAGAGAGAGAGAGAGGGGGAGAGAGAGTAC	591	602	-	10.451	6.99e-05	0.134	TGTCCTTTCTCG
Traes_5BL_5DE02D63E	HD-ZIP	TTTCTAGATCATATACAACACAAGATGCAAGAGAGAGAGAGAGAGGGGGAGAGAGAGTAC	381	388	-	12.1089	7.04e-05	0.223	CAATAATT
Traes_3AL_CF481F6AC	MYB_related	TTTCTAGATCATATACAACACAAGATGCAAGAGAGAGAGAGAGAGGGGGAGAGAGAGTAC	1781	1789	-	11.8857	7.1e-05	0.274	TTTAGGTTT
Traes_1DL_23D036A85	bZIP	TTTCTAGATCATATACAACACAAGATGCAAGAGAGAGAGAGAGAGGGGGAGAGAGAGTAC	399	413	-	8.24242	7.11e-05	0.274	GGCCACGTGTTTCTA
Traes_5BL_17A712C94	WRKY	TTTCTAGATCATATACAACACAAGATGCAAGAGAGAGAGAGAGAGGGGGAGAGAGAGTAC	824	831	-	11.4848	7.12e-05	0.275	CAGTCAAC
TRAES3BF018800030CFD_g	MYB	TTTCTAGATCATATACAACACAAGATGCAAGAGAGAGAGAGAGAGGGGGAGAGAGAGTAC	1493	1513	-	9.78049	7.16e-05	0.202	AGAAAACAGGATGAAAATTAT
Traes_4BL_7911992DE	Dof	TTTCTAGATCATATACAACACAAGATGCAAGAGAGAGAGAGAGAGGGGGAGAGAGAGTAC	1195	1215	+	10.303	7.24e-05	0.0418	CATGTTTTATACTTTTTCTAT
Traes_1AL_2CAAB9D4A	Dof	TTTCTAGATCATATACAACACAAGATGCAAGAGAGAGAGAGAGAGGGGGAGAGAGAGTAC	1202	1212	-	11.7424	7.3e-05	0.235	GAAAAAGTATA
Traes_7AL_D45376F32	G2-like	TTTCTAGATCATATACAACACAAGATGCAAGAGAGAGAGAGAGAGGGGGAGAGAGAGTAC	466	474	+	12	7.31e-05	0.0648	TAGAAAACT
Traes_2BL_83EDE2CBB	Trihelix	TTTCTAGATCATATACAACACAAGATGCAAGAGAGAGAGAGAGAGGGGGAGAGAGAGTAC	165	178	+	10.6061	7.39e-05	0.26	ATTTCACGGAGTCG
Traes_6AS_68775100B	WRKY	TTTCTAGATCATATACAACACAAGATGCAAGAGAGAGAGAGAGAGGGGGAGAGAGAGTAC	821	832	+	10.8939	7.39e-05	0.266	AGAGTTGACTGA
Traes_1AS_1432A2F79	WRKY	TTTCTAGATCATATACAACACAAGATGCAAGAGAGAGAGAGAGAGGGGGAGAGAGAGTAC	1757	1769	-	9.78788	7.42e-05	0.0998	AATTGACTTCTGC
Traes_3AL_12B53AB09	MYB_related	TTTCTAGATCATATACAACACAAGATGCAAGAGAGAGAGAGAGAGGGGGAGAGAGAGTAC	749	758	+	10.8182	7.48e-05	0.262	AACCCTAAGG
Traes_6AL_A93C6F2FC	MIKC_MADS	TTTCTAGATCATATACAACACAAGATGCAAGAGAGAGAGAGAGAGGGGGAGAGAGAGTAC	1476	1490	-	9.74242	7.49e-05	0.232	TTTTTCTTTTTGAGG
Traes_7DL_DDCC09B24	MIKC_MADS	TTTCTAGATCATATACAACACAAGATGCAAGAGAGAGAGAGAGAGGGGGAGAGAGAGTAC	1474	1488	+	10.507	7.53e-05	0.231	CCCCTCAAAAAGAAA
TRAES3BF057600060CFD_g	WOX	TTTCTAGATCATATACAACACAAGATGCAAGAGAGAGAGAGAGAGGGGGAGAGAGAGTAC	1215	1222	+	11.3069	7.62e-05	0.249	TCAATTAA
Traes_7DS_433704E8E	ERF	TTTCTAGATCATATACAACACAAGATGCAAGAGAGAGAGAGAGAGGGGGAGAGAGAGTAC	168	186	+	9.77273	7.7e-05	0.296	TCACGGAGTCGGTGGATAA
Traes_7DS_433704E8E1	ERF	TTTCTAGATCATATACAACACAAGATGCAAGAGAGAGAGAGAGAGGGGGAGAGAGAGTAC	168	186	+	9.77273	7.7e-05	0.296	TCACGGAGTCGGTGGATAA
Traes_7DS_01F74C6F3	WRKY	TTTCTAGATCATATACAACACAAGATGCAAGAGAGAGAGAGAGAGGGGGAGAGAGAGTAC	822	832	-	9.37879	7.73e-05	0.282	TCAGTCAACTC
Traes_5DL_026913547	bHLH	TTTCTAGATCATATACAACACAAGATGCAAGAGAGAGAGAGAGAGGGGGAGAGAGAGTAC	398	411	+	11.2632	7.77e-05	0.3	CTAGAAACACGTGG
Traes_2AL_15A7BB684	WRKY	TTTCTAGATCATATACAACACAAGATGCAAGAGAGAGAGAGAGAGGGGGAGAGAGAGTAC	829	842	-	9.59091	7.81e-05	0.269	AAGTTTGACTTCAG
Traes_2AS_40FA27AE7	MYB	TTTCTAGATCATATACAACACAAGATGCAAGAGAGAGAGAGAGAGGGGGAGAGAGAGTAC	1045	1065	-	11.1818	7.82e-05	0.129	ACAACAGATTCGTTAGGTACT
Traes_4DS_F3750ABFD	ZF-HD	TTTCTAGATCATATACAACACAAGATGCAAGAGAGAGAGAGAGAGGGGGAGAGAGAGTAC	379	392	-	10.6515	7.86e-05	0.242	TGCTCAATAATTTC
TRAES3BF015800060CFD_g	Trihelix	TTTCTAGATCATATACAACACAAGATGCAAGAGAGAGAGAGAGAGGGGGAGAGAGAGTAC	1733	1750	-	10.9857	7.9e-05	0.258	CAAACAAATGGTCCTAAA
TRAES3BF021600020CFD_g	MIKC_MADS	TTTCTAGATCATATACAACACAAGATGCAAGAGAGAGAGAGAGAGGGGGAGAGAGAGTAC	1479	1492	+	10.3788	7.92e-05	0.141	CAAAAAGAAAAAAA
Traes_1AL_1B5F51626	MIKC_MADS	TTTCTAGATCATATACAACACAAGATGCAAGAGAGAGAGAGAGAGGGGGAGAGAGAGTAC	1479	1492	+	10.3788	7.92e-05	0.141	CAAAAAGAAAAAAA
TRAES3BF064300010CFD_g	C2H2	TTTCTAGATCATATACAACACAAGATGCAAGAGAGAGAGAGAGAGGGGGAGAGAGAGTAC	961	980	-	7.27273	7.96e-05	0.103	AGTTTATAGACAAAAATATT
Traes_1DS_BB8508CC6	LBD	TTTCTAGATCATATACAACACAAGATGCAAGAGAGAGAGAGAGAGGGGGAGAGAGAGTAC	1802	1818	-	10.1818	8.09e-05	0.311	TGCCGGCAGGAGCGGGG
TRAES3BF062500050CFD_g	G2-like	TTTCTAGATCATATACAACACAAGATGCAAGAGAGAGAGAGAGAGGGGGAGAGAGAGTAC	539	548	-	10.7742	8.31e-05	0.138	GAAAATCTAT
Traes_6AS_52AE4A6E2	Trihelix	TTTCTAGATCATATACAACACAAGATGCAAGAGAGAGAGAGAGAGGGGGAGAGAGAGTAC	756	765	-	10.5657	8.33e-05	0.0646	AATTTTACCT
Traes_4DL_88ABAD6C0	HD-ZIP	TTTCTAGATCATATACAACACAAGATGCAAGAGAGAGAGAGAGAGGGGGAGAGAGAGTAC	1490	1500	+	11.5075	8.35e-05	0.122	AAAATAATTTT
Traes_2DS_2CE71025C	C2H2	TTTCTAGATCATATACAACACAAGATGCAAGAGAGAGAGAGAGAGGGGGAGAGAGAGTAC	990	996	-	13.4605	8.4e-05	0.142	TTGAAAA
Traes_2DS_2CE71025C	C2H2	TTTCTAGATCATATACAACACAAGATGCAAGAGAGAGAGAGAGAGGGGGAGAGAGAGTAC	1462	1468	-	13.4605	8.4e-05	0.142	TTGAAAA
TRAES3BF064300010CFD_g	C2H2	TTTCTAGATCATATACAACACAAGATGCAAGAGAGAGAGAGAGAGGGGGAGAGAGAGTAC	1477	1496	+	7.04545	8.57e-05	0.103	CTCAAAAAGAAAAAAAATAA
Traes_4BL_085791CB2	WOX	TTTCTAGATCATATACAACACAAGATGCAAGAGAGAGAGAGAGAGGGGGAGAGAGAGTAC	1214	1224	-	10.9859	8.65e-05	0.15	TTTTAATTGAT
Traes_6DL_FA861D610	ERF	TTTCTAGATCATATACAACACAAGATGCAAGAGAGAGAGAGAGAGGGGGAGAGAGAGTAC	1382	1395	-	10.8939	8.71e-05	0.336	TTTGACGGTTACGA
Traes_1AS_1432A2F79	WRKY	TTTCTAGATCATATACAACACAAGATGCAAGAGAGAGAGAGAGAGGGGGAGAGAGAGTAC	828	840	-	9.39394	8.8e-05	0.0998	GTTTGACTTCAGT
Traes_7DL_A9EF00572	WRKY	TTTCTAGATCATATACAACACAAGATGCAAGAGAGAGAGAGAGAGGGGGAGAGAGAGTAC	821	833	+	8.10606	8.87e-05	0.322	AGAGTTGACTGAA
Traes_4BL_FD0D3B74A	bHLH	TTTCTAGATCATATACAACACAAGATGCAAGAGAGAGAGAGAGAGGGGGAGAGAGAGTAC	404	411	-	10.5667	8.87e-05	0.343	CCACGTGT
Traes_1AL_A1EA76E83	GATA	TTTCTAGATCATATACAACACAAGATGCAAGAGAGAGAGAGAGAGGGGGAGAGAGAGTAC	1292	1302	+	10.8421	9.07e-05	0.35	ATGATCGGAAT
Traes_6AS_4B9F0CBBF	G2-like	TTTCTAGATCATATACAACACAAGATGCAAGAGAGAGAGAGAGAGGGGGAGAGAGAGTAC	1768	1782	+	10.4085	9.14e-05	0.125	TTAGGAATATTCAAA
TRAES3BF027700010CFD_g	MYB	TTTCTAGATCATATACAACACAAGATGCAAGAGAGAGAGAGAGAGGGGGAGAGAGAGTAC	1384	1394	+	11.303	9.15e-05	0.295	GTAACCGTCAA
Traes_4BL_32D8155C6	G2-like	TTTCTAGATCATATACAACACAAGATGCAAGAGAGAGAGAGAGAGGGGGAGAGAGAGTAC	1051	1064	+	11.1515	9.26e-05	0.148	TAACGAATCTGTTG
Traes_5BL_1AE458202	G2-like	TTTCTAGATCATATACAACACAAGATGCAAGAGAGAGAGAGAGAGGGGGAGAGAGAGTAC	1771	1781	-	11.0758	9.33e-05	0.292	TTGAATATTCC
TRAES3BF058500060CFD_g	WRKY	TTTCTAGATCATATACAACACAAGATGCAAGAGAGAGAGAGAGAGGGGGAGAGAGAGTAC	830	840	+	9.62121	9.52e-05	0.335	TGAAGTCAAAC
Traes_3AS_E01675F4E	Nin-like	TTTCTAGATCATATACAACACAAGATGCAAGAGAGAGAGAGAGAGGGGGAGAGAGAGTAC	591	605	-	10.9091	9.86e-05	0.38	ATTTGTCCTTTCTCG
Traes_1AL_6B108514B	MIKC_MADS	TTTCTAGATCATATACAACACAAGATGCAAGAGAGAGAGAGAGAGGGGGAGAGAGAGTAC	795	815	+	9.71642	9.88e-05	0.187	CTTTATTTTTATTTACTCCGC
Traes_4DS_2E95B3A30	CPP	TTTCTAGATCATATACAACACAAGATGCAAGAGAGAGAGAGAGAGGGGGAGAGAGAGTAC	756	768	-	10.43	9.94e-05	0.154	TCAAATTTTACCT
Traes_4BS_929E7B27B	CPP	TTTCTAGATCATATACAACACAAGATGCAAGAGAGAGAGAGAGAGGGGGAGAGAGAGTAC	756	768	-	10.43	9.94e-05	0.155	TCAAATTTTACCT
