# Supplementary material for: Are TaNAC Transcription Factors Involved in Promoting Wheat Yield by cis-Regulation of TaCKX Gene Family?
Source: Int J Mol Sci. 2024 Feb 7;25(4):2027. doi: 10.3390/ijms25042027 (PMC10889182; doi:10.3390/ijms25042027)
Supplement: Supplementary file 1 [file ijms-25-02027-s001.zip › Folder S1/fimo TaCKX10-7B.txt]

#pattern name	Family	sequence name	start	stop	strand	score	p-value	q-value	matched sequence
Traes_1AL_A9FB6BF52	ERF	ACGCTGCCCTAGTAGACCGCCTTGCCCTTGCCCTTGTCGCCGTCACCACCAGTGAGATCG	396	416	+	21.1408	3.64e-08	7.8e-05	GGCGGCGCCGACGACGGTGGT
Traes_1AL_A9FB6BF52	ERF	ACGCTGCCCTAGTAGACCGCCTTGCCCTTGCCCTTGTCGCCGTCACCACCAGTGAGATCG	399	419	+	21	4.11e-08	7.8e-05	GGCGCCGACGACGGTGGTGGC
TRAES3BF017100030CFD_g	ERF	ACGCTGCCCTAGTAGACCGCCTTGCCCTTGCCCTTGTCGCCGTCACCACCAGTGAGATCG	398	418	-	18.8429	2.46e-07	0.000936	CCACCACCGTCGTCGGCGCCG
Traes_2BL_9CD6E043A	ERF	ACGCTGCCCTAGTAGACCGCCTTGCCCTTGCCCTTGTCGCCGTCACCACCAGTGAGATCG	398	417	-	18.2727	2.54e-07	0.000964	CACCACCGTCGTCGGCGCCG
Traes_6DS_2B2F9C290	C2H2	ACGCTGCCCTAGTAGACCGCCTTGCCCTTGCCCTTGTCGCCGTCACCACCAGTGAGATCG	104	122	+	18.0317	3.66e-07	0.00136	CGCGCTCCTCCTCCTCCTC
TRAES3BF084400010CFD_g	LBD	ACGCTGCCCTAGTAGACCGCCTTGCCCTTGCCCTTGTCGCCGTCACCACCAGTGAGATCG	398	418	-	17.9394	4.21e-07	0.0016	CCACCACCGTCGTCGGCGCCG
Traes_5AL_315285EFC	Nin-like	ACGCTGCCCTAGTAGACCGCCTTGCCCTTGCCCTTGTCGCCGTCACCACCAGTGAGATCG	127	141	-	14.8714	1.25e-06	0.00477	GGAGCAGCAGCTACG
Traes_5AL_315285EFC1	Nin-like	ACGCTGCCCTAGTAGACCGCCTTGCCCTTGCCCTTGTCGCCGTCACCACCAGTGAGATCG	127	141	-	14.8714	1.25e-06	0.00477	GGAGCAGCAGCTACG
Traes_2AL_F24D031AA	ERF	ACGCTGCCCTAGTAGACCGCCTTGCCCTTGCCCTTGTCGCCGTCACCACCAGTGAGATCG	399	419	-	16.3939	1.52e-06	0.0039	GCCACCACCGTCGTCGGCGCC
Traes_1DS_5BAD8947E	MYB	ACGCTGCCCTAGTAGACCGCCTTGCCCTTGCCCTTGTCGCCGTCACCACCAGTGAGATCG	1569	1583	+	15.1364	1.59e-06	0.00596	TTTACCAACCACTTC
Traes_1BS_92EA1F290	MYB	ACGCTGCCCTAGTAGACCGCCTTGCCCTTGCCCTTGTCGCCGTCACCACCAGTGAGATCG	1569	1583	+	15.1364	1.59e-06	0.006	TTTACCAACCACTTC
Traes_1AS_1EE692FDC	MYB	ACGCTGCCCTAGTAGACCGCCTTGCCCTTGCCCTTGTCGCCGTCACCACCAGTGAGATCG	1569	1583	+	15.1364	1.59e-06	0.00596	TTTACCAACCACTTC
TRAES3BF042000020CFD_g	CPP	ACGCTGCCCTAGTAGACCGCCTTGCCCTTGCCCTTGTCGCCGTCACCACCAGTGAGATCG	987	996	+	14.01	1.59e-06	0.00599	AATTTGAATT
Traes_2BL_EBA73F94F	AP2	ACGCTGCCCTAGTAGACCGCCTTGCCCTTGCCCTTGTCGCCGTCACCACCAGTGAGATCG	1454	1473	+	16.3205	1.64e-06	0.00607	CAAAAAGAAAAAAAAACAAT
Traes_2BL_9CD6E043A	ERF	ACGCTGCCCTAGTAGACCGCCTTGCCCTTGCCCTTGTCGCCGTCACCACCAGTGAGATCG	395	414	-	15.8333	1.83e-06	0.00347	CACCGTCGTCGGCGCCGCCC
Traes_6DL_8D95F127B	HD-ZIP	ACGCTGCCCTAGTAGACCGCCTTGCCCTTGCCCTTGTCGCCGTCACCACCAGTGAGATCG	1101	1111	-	16.0909	1.92e-06	0.00718	GCATTAAATAT
Traes_4AS_0D75149B5	ERF	ACGCTGCCCTAGTAGACCGCCTTGCCCTTGCCCTTGTCGCCGTCACCACCAGTGAGATCG	312	322	-	16.4242	2.02e-06	0.00768	TCACCACCGCC
Traes_2AL_F24D031AA	ERF	ACGCTGCCCTAGTAGACCGCCTTGCCCTTGCCCTTGTCGCCGTCACCACCAGTGAGATCG	396	416	-	15.9697	2.05e-06	0.0039	ACCACCGTCGTCGGCGCCGCC
Traes_7DS_433704E8E	ERF	ACGCTGCCCTAGTAGACCGCCTTGCCCTTGCCCTTGTCGCCGTCACCACCAGTGAGATCG	401	419	+	15.6061	2.67e-06	0.0102	CGCCGACGACGGTGGTGGC
Traes_7DS_433704E8E1	ERF	ACGCTGCCCTAGTAGACCGCCTTGCCCTTGCCCTTGTCGCCGTCACCACCAGTGAGATCG	401	419	+	15.6061	2.67e-06	0.0102	CGCCGACGACGGTGGTGGC
TRAES3BF064300010CFD_g	C2H2	ACGCTGCCCTAGTAGACCGCCTTGCCCTTGCCCTTGTCGCCGTCACCACCAGTGAGATCG	819	838	+	15.197	2.97e-06	0.0113	CGAGAAAGGACAAATAATAT
Traes_2DL_D39684C41	MYB	ACGCTGCCCTAGTAGACCGCCTTGCCCTTGCCCTTGTCGCCGTCACCACCAGTGAGATCG	1562	1582	+	15.5606	3.27e-06	0.0124	ATACAAATTTACCAACCACTT
Traes_6DL_991931CF9	MYB	ACGCTGCCCTAGTAGACCGCCTTGCCCTTGCCCTTGTCGCCGTCACCACCAGTGAGATCG	1559	1579	+	14.8788	3.45e-06	0.0128	CATATACAAATTTACCAACCA
Traes_6AS_4B9F0CBBF	G2-like	ACGCTGCCCTAGTAGACCGCCTTGCCCTTGCCCTTGTCGCCGTCACCACCAGTGAGATCG	1745	1759	-	15.338	3.6e-06	0.0129	TTTTGAATATTCCTA
Traes_6DL_8D95F127B	HD-ZIP	ACGCTGCCCTAGTAGACCGCCTTGCCCTTGCCCTTGTCGCCGTCACCACCAGTGAGATCG	459	469	+	15.5455	3.87e-06	0.00725	GCATTAATTAT
Traes_2BL_B397F2CE3	ERF	ACGCTGCCCTAGTAGACCGCCTTGCCCTTGCCCTTGTCGCCGTCACCACCAGTGAGATCG	306	320	+	15.1061	4.22e-06	0.0161	AGTGGGGGCGGTGGT
Traes_2BL_3041037F1	MYB_related	ACGCTGCCCTAGTAGACCGCCTTGCCCTTGCCCTTGTCGCCGTCACCACCAGTGAGATCG	1097	1108	-	16.0455	4.33e-06	0.0162	TTAAATATCTTA
Traes_2AL_FC6DD1383	ERF	ACGCTGCCCTAGTAGACCGCCTTGCCCTTGCCCTTGTCGCCGTCACCACCAGTGAGATCG	404	418	-	14.7727	4.5e-06	0.0171	CCACCACCGTCGTCG
Traes_2AL_E5A9615E2	ERF	ACGCTGCCCTAGTAGACCGCCTTGCCCTTGCCCTTGTCGCCGTCACCACCAGTGAGATCG	404	418	-	14.7727	4.5e-06	0.0171	CCACCACCGTCGTCG
Traes_6BL_2F2381640	MYB_related	ACGCTGCCCTAGTAGACCGCCTTGCCCTTGCCCTTGTCGCCGTCACCACCAGTGAGATCG	1097	1110	-	15.3636	4.84e-06	0.0182	CATTAAATATCTTA
TRAES3BF084400010CFD_g	LBD	ACGCTGCCCTAGTAGACCGCCTTGCCCTTGCCCTTGTCGCCGTCACCACCAGTGAGATCG	66	86	-	14.4848	4.91e-06	0.00885	CCGCCTCCGCAGTAAACGTCG
Traes_1DS_BB8508CC6	LBD	ACGCTGCCCTAGTAGACCGCCTTGCCCTTGCCCTTGTCGCCGTCACCACCAGTGAGATCG	398	414	+	14.697	5.15e-06	0.0197	CGGCGCCGACGACGGTG
TRAES3BF056900070CFD_g	G2-like	ACGCTGCCCTAGTAGACCGCCTTGCCCTTGCCCTTGTCGCCGTCACCACCAGTGAGATCG	1747	1757	+	15.3333	5.26e-06	0.0197	GGAATATTCAA
Traes_2AS_40FA27AE7	MYB	ACGCTGCCCTAGTAGACCGCCTTGCCCTTGCCCTTGTCGCCGTCACCACCAGTGAGATCG	1569	1589	-	14.7879	5.28e-06	0.0195	TAAATAGAAGTGGTTGGTAAA
TRAES3BF182900010CFD_g	C2H2	ACGCTGCCCTAGTAGACCGCCTTGCCCTTGCCCTTGTCGCCGTCACCACCAGTGAGATCG	819	836	+	14.0455	5.64e-06	0.0214	CGAGAAAGGACAAATAAT
Traes_3AS_88AAED4BB	C2H2	ACGCTGCCCTAGTAGACCGCCTTGCCCTTGCCCTTGTCGCCGTCACCACCAGTGAGATCG	819	836	+	14.0455	5.64e-06	0.0214	CGAGAAAGGACAAATAAT
Traes_4AS_501676A91	C2H2	ACGCTGCCCTAGTAGACCGCCTTGCCCTTGCCCTTGTCGCCGTCACCACCAGTGAGATCG	819	835	+	14.1515	5.75e-06	0.0217	CGAGAAAGGACAAATAA
Traes_7DL_310E46F15	MYB_related	ACGCTGCCCTAGTAGACCGCCTTGCCCTTGCCCTTGTCGCCGTCACCACCAGTGAGATCG	1098	1106	+	11.4848	5.97e-06	0.0223	AAGATATTT
Traes_7DS_433704E8E	ERF	ACGCTGCCCTAGTAGACCGCCTTGCCCTTGCCCTTGTCGCCGTCACCACCAGTGAGATCG	305	323	+	14.2879	6.45e-06	0.0123	AAGTGGGGGCGGTGGTGAC
Traes_7DS_433704E8E1	ERF	ACGCTGCCCTAGTAGACCGCCTTGCCCTTGCCCTTGTCGCCGTCACCACCAGTGAGATCG	305	323	+	14.2879	6.45e-06	0.0123	AAGTGGGGGCGGTGGTGAC
TRAES3BF017100030CFD_g	ERF	ACGCTGCCCTAGTAGACCGCCTTGCCCTTGCCCTTGTCGCCGTCACCACCAGTGAGATCG	66	86	-	13.6286	6.95e-06	0.0132	CCGCCTCCGCAGTAAACGTCG
Traes_2BS_10A8CAB27	G2-like	ACGCTGCCCTAGTAGACCGCCTTGCCCTTGCCCTTGTCGCCGTCACCACCAGTGAGATCG	1747	1757	+	14.2879	6.97e-06	0.0256	GGAATATTCAA
TRAES3BF084400010CFD_g	LBD	ACGCTGCCCTAGTAGACCGCCTTGCCCTTGCCCTTGTCGCCGTCACCACCAGTGAGATCG	59	79	+	13.9242	7e-06	0.00885	CCTCCTCCGACGTTTACTGCG
Traes_6AL_36AB0312C	HD-ZIP	ACGCTGCCCTAGTAGACCGCCTTGCCCTTGCCCTTGTCGCCGTCACCACCAGTGAGATCG	1209	1219	+	14.597	8.57e-06	0.0317	ACAATAATTAT
Traes_3DL_2C29058E6	B3	ACGCTGCCCTAGTAGACCGCCTTGCCCTTGCCCTTGTCGCCGTCACCACCAGTGAGATCG	1154	1168	-	14.4545	9.12e-06	0.035	TCAAACATGCATGTT
Traes_5BL_096B0BDA8	C2H2	ACGCTGCCCTAGTAGACCGCCTTGCCCTTGCCCTTGTCGCCGTCACCACCAGTGAGATCG	819	835	+	12.6061	9.92e-06	0.0376	CGAGAAAGGACAAATAA
Traes_4BL_085791CB2	WOX	ACGCTGCCCTAGTAGACCGCCTTGCCCTTGCCCTTGTCGCCGTCACCACCAGTGAGATCG	1057	1067	-	14.1408	1.05e-05	0.0402	AATTAATTGAT
Traes_6DS_2B2F9C290	C2H2	ACGCTGCCCTAGTAGACCGCCTTGCCCTTGCCCTTGTCGCCGTCACCACCAGTGAGATCG	212	230	+	12.7857	1.09e-05	0.0203	CCGCCTCCTCTTCCACTGT
Traes_1AL_A9FB6BF52	ERF	ACGCTGCCCTAGTAGACCGCCTTGCCCTTGCCCTTGTCGCCGTCACCACCAGTGAGATCG	303	323	+	12.7465	1.19e-05	0.0124	CCAAGTGGGGGCGGTGGTGAC
Traes_4DL_88ABAD6C0	HD-ZIP	ACGCTGCCCTAGTAGACCGCCTTGCCCTTGCCCTTGTCGCCGTCACCACCAGTGAGATCG	1209	1219	+	13.9254	1.19e-05	0.0444	ACAATAATTAT
TRAES3BF146000020CFD_g	TCP	ACGCTGCCCTAGTAGACCGCCTTGCCCTTGCCCTTGTCGCCGTCACCACCAGTGAGATCG	500	508	-	13.6465	1.2e-05	0.0461	CGGCCCCAC
Traes_4AS_0D75149B5	ERF	ACGCTGCCCTAGTAGACCGCCTTGCCCTTGCCCTTGTCGCCGTCACCACCAGTGAGATCG	408	418	-	13.6667	1.23e-05	0.0235	CCACCACCGTC
Traes_4DS_0ECE7A421	MYB	ACGCTGCCCTAGTAGACCGCCTTGCCCTTGCCCTTGTCGCCGTCACCACCAGTGAGATCG	1013	1022	-	13.1935	1.29e-05	0.0491	TGTTAGGTAA
Traes_1AL_A9FB6BF52	ERF	ACGCTGCCCTAGTAGACCGCCTTGCCCTTGCCCTTGTCGCCGTCACCACCAGTGAGATCG	211	231	-	12.5775	1.3e-05	0.0124	CACAGTGGAAGAGGAGGCGGT
TRAES3BF034000040CFD_g	MYB	ACGCTGCCCTAGTAGACCGCCTTGCCCTTGCCCTTGTCGCCGTCACCACCAGTGAGATCG	1013	1027	-	13.6212	1.37e-05	0.0525	AGATTTGTTAGGTAA
Traes_6DL_DD82BD107	ERF	ACGCTGCCCTAGTAGACCGCCTTGCCCTTGCCCTTGTCGCCGTCACCACCAGTGAGATCG	398	418	+	13.0455	1.4e-05	0.0421	CGGCGCCGACGACGGTGGTGG
Traes_6BL_0D6CD031E	MYB	ACGCTGCCCTAGTAGACCGCCTTGCCCTTGCCCTTGTCGCCGTCACCACCAGTGAGATCG	1566	1586	-	13.3636	1.46e-05	0.0545	ATAGAAGTGGTTGGTAAATTT
Traes_6AL_2BA02CAA9	MYB	ACGCTGCCCTAGTAGACCGCCTTGCCCTTGCCCTTGTCGCCGTCACCACCAGTGAGATCG	1566	1586	-	13.3636	1.46e-05	0.0544	ATAGAAGTGGTTGGTAAATTT
Traes_2BL_B397F2CE3	ERF	ACGCTGCCCTAGTAGACCGCCTTGCCCTTGCCCTTGTCGCCGTCACCACCAGTGAGATCG	405	419	+	13.1212	1.56e-05	0.0205	GACGACGGTGGTGGC
Traes_2AL_F24D031AA	ERF	ACGCTGCCCTAGTAGACCGCCTTGCCCTTGCCCTTGTCGCCGTCACCACCAGTGAGATCG	67	87	-	12.6667	1.62e-05	0.0205	GCCGCCTCCGCAGTAAACGTC
Traes_6AL_72D2B7C35	G2-like	ACGCTGCCCTAGTAGACCGCCTTGCCCTTGCCCTTGTCGCCGTCACCACCAGTGAGATCG	1744	1757	+	13.5303	1.64e-05	0.0599	TTAGGAATATTCAA
Traes_2BL_B397F2CE3	ERF	ACGCTGCCCTAGTAGACCGCCTTGCCCTTGCCCTTGTCGCCGTCACCACCAGTGAGATCG	211	225	-	12.9848	1.7e-05	0.0205	GGAAGAGGAGGCGGT
Traes_4BL_7911992DE	Dof	ACGCTGCCCTAGTAGACCGCCTTGCCCTTGCCCTTGTCGCCGTCACCACCAGTGAGATCG	1453	1473	-	12.7424	1.79e-05	0.0327	ATTGTTTTTTTTTCTTTTTGA
Traes_4BL_7911992DE	Dof	ACGCTGCCCTAGTAGACCGCCTTGCCCTTGCCCTTGTCGCCGTCACCACCAGTGAGATCG	1452	1472	-	12.7273	1.8e-05	0.0327	TTGTTTTTTTTTCTTTTTGAG
Traes_2AL_FC6DD1383	ERF	ACGCTGCCCTAGTAGACCGCCTTGCCCTTGCCCTTGTCGCCGTCACCACCAGTGAGATCG	395	409	-	12.4242	1.84e-05	0.0285	TCGTCGGCGCCGCCC
Traes_2AL_E5A9615E2	ERF	ACGCTGCCCTAGTAGACCGCCTTGCCCTTGCCCTTGTCGCCGTCACCACCAGTGAGATCG	395	409	-	12.4242	1.84e-05	0.0285	TCGTCGGCGCCGCCC
Traes_6DL_E7910DD23	Trihelix	ACGCTGCCCTAGTAGACCGCCTTGCCCTTGCCCTTGTCGCCGTCACCACCAGTGAGATCG	1299	1312	-	13.0606	1.85e-05	0.0681	TTTTTTACTTTGTC
Traes_2BL_EBA73F94F	AP2	ACGCTGCCCTAGTAGACCGCCTTGCCCTTGCCCTTGTCGCCGTCACCACCAGTGAGATCG	1297	1316	+	12.5128	1.86e-05	0.0345	CGGACAAAGTAAAAAAAACA
TRAES3BF017100030CFD_g	ERF	ACGCTGCCCTAGTAGACCGCCTTGCCCTTGCCCTTGTCGCCGTCACCACCAGTGAGATCG	302	322	-	11.7286	1.87e-05	0.0237	TCACCACCGCCCCCACTTGGC
Traes_4DS_F3750ABFD	ZF-HD	ACGCTGCCCTAGTAGACCGCCTTGCCCTTGCCCTTGTCGCCGTCACCACCAGTGAGATCG	1206	1219	+	13.3485	1.92e-05	0.0715	ACGACAATAATTAT
Traes_1BL_A5A91DE10	Trihelix	ACGCTGCCCTAGTAGACCGCCTTGCCCTTGCCCTTGTCGCCGTCACCACCAGTGAGATCG	1302	1317	+	13.0758	1.93e-05	0.07	AAAGTAAAAAAAACAC
Traes_6AL_6B7CBC837	TCP	ACGCTGCCCTAGTAGACCGCCTTGCCCTTGCCCTTGTCGCCGTCACCACCAGTGAGATCG	500	507	-	12.3737	2.01e-05	0.0767	GGCCCCAC
Traes_2BL_36A3AB3A2	TCP	ACGCTGCCCTAGTAGACCGCCTTGCCCTTGCCCTTGTCGCCGTCACCACCAGTGAGATCG	500	507	-	14.2846	2.01e-05	0.0767	GGCCCCAC
Traes_2BS_B1A73C7A8	ERF	ACGCTGCCCTAGTAGACCGCCTTGCCCTTGCCCTTGTCGCCGTCACCACCAGTGAGATCG	395	409	-	13.0455	2.11e-05	0.08	TCGTCGGCGCCGCCC
Traes_3AS_55E9080C2	MIKC_MADS	ACGCTGCCCTAGTAGACCGCCTTGCCCTTGCCCTTGTCGCCGTCACCACCAGTGAGATCG	1448	1466	-	12.6338	2.11e-05	0.0794	TTTTTTCTTTTTGAGGGGA
Traes_5DS_AACA2EBA3	MYB	ACGCTGCCCTAGTAGACCGCCTTGCCCTTGCCCTTGTCGCCGTCACCACCAGTGAGATCG	1862	1872	-	12.7576	2.11e-05	0.0639	GATGTTGGTGT
Traes_6DL_8D95F127B	HD-ZIP	ACGCTGCCCTAGTAGACCGCCTTGCCCTTGCCCTTGTCGCCGTCACCACCAGTGAGATCG	950	960	+	13.5152	2.15e-05	0.0268	GCATTAATTAG
Traes_2BL_B397F2CE3	ERF	ACGCTGCCCTAGTAGACCGCCTTGCCCTTGCCCTTGTCGCCGTCACCACCAGTGAGATCG	309	323	+	12.5758	2.15e-05	0.0205	GGGGGCGGTGGTGAC
Traes_6DL_DD82BD107	ERF	ACGCTGCCCTAGTAGACCGCCTTGCCCTTGCCCTTGTCGCCGTCACCACCAGTGAGATCG	66	86	+	12.1667	2.21e-05	0.0421	CGACGTTTACTGCGGAGGCGG
Traes_6AS_52AE4A6E2	Trihelix	ACGCTGCCCTAGTAGACCGCCTTGCCCTTGCCCTTGTCGCCGTCACCACCAGTGAGATCG	1566	1575	+	11.4343	2.24e-05	0.0852	AAATTTACCA
Traes_2AL_FC6DD1383	ERF	ACGCTGCCCTAGTAGACCGCCTTGCCCTTGCCCTTGTCGCCGTCACCACCAGTGAGATCG	398	412	-	12.0606	2.25e-05	0.0285	CCGTCGTCGGCGCCG
Traes_2AL_E5A9615E2	ERF	ACGCTGCCCTAGTAGACCGCCTTGCCCTTGCCCTTGTCGCCGTCACCACCAGTGAGATCG	398	412	-	12.0606	2.25e-05	0.0285	CCGTCGTCGGCGCCG
Traes_5DL_1868E2A6C	MYB	ACGCTGCCCTAGTAGACCGCCTTGCCCTTGCCCTTGTCGCCGTCACCACCAGTGAGATCG	1569	1583	-	12.8939	2.28e-05	0.0745	GAAGTGGTTGGTAAA
Traes_2BL_9CD6E043A	ERF	ACGCTGCCCTAGTAGACCGCCTTGCCCTTGCCCTTGTCGCCGTCACCACCAGTGAGATCG	51	70	+	12.1515	2.28e-05	0.0176	CAAGACAACCTCCTCCGACG
Traes_4BL_085791CB2	WOX	ACGCTGCCCTAGTAGACCGCCTTGCCCTTGCCCTTGTCGCCGTCACCACCAGTGAGATCG	1490	1500	-	13.1268	2.33e-05	0.0445	GATTAATTAGT
TRAES3BF084400010CFD_g	LBD	ACGCTGCCCTAGTAGACCGCCTTGCCCTTGCCCTTGTCGCCGTCACCACCAGTGAGATCG	401	421	-	11.8788	2.34e-05	0.0182	GGGCCACCACCGTCGTCGGCG
Traes_6DS_DE865EA6D	C2H2	ACGCTGCCCTAGTAGACCGCCTTGCCCTTGCCCTTGTCGCCGTCACCACCAGTGAGATCG	1454	1465	-	11.3627	2.38e-05	0.0903	TTTTTCTTTTTG
TRAES3BF084400010CFD_g	LBD	ACGCTGCCCTAGTAGACCGCCTTGCCCTTGCCCTTGTCGCCGTCACCACCAGTGAGATCG	355	375	+	11.8333	2.4e-05	0.0182	TCTCCAGCTCCGGCTCCGGCT
Traes_2BL_9CD6E043A	ERF	ACGCTGCCCTAGTAGACCGCCTTGCCCTTGCCCTTGTCGCCGTCACCACCAGTGAGATCG	401	420	-	11.9848	2.53e-05	0.0176	GGCCACCACCGTCGTCGGCG
Traes_6DL_FA861D610	ERF	ACGCTGCCCTAGTAGACCGCCTTGCCCTTGCCCTTGTCGCCGTCACCACCAGTGAGATCG	309	322	+	12.8485	2.53e-05	0.0616	GGGGGCGGTGGTGA
Traes_2BS_F1B450FA4	MYB	ACGCTGCCCTAGTAGACCGCCTTGCCCTTGCCCTTGTCGCCGTCACCACCAGTGAGATCG	529	543	-	12.9242	2.55e-05	0.0975	AGCAGACGCGCCGCG
Traes_7DS_B671A4EAD	bHLH	ACGCTGCCCTAGTAGACCGCCTTGCCCTTGCCCTTGTCGCCGTCACCACCAGTGAGATCG	303	311	-	13.7677	2.62e-05	0.0999	CCCACTTGG
Traes_5AS_3D6AA43B5	B3	ACGCTGCCCTAGTAGACCGCCTTGCCCTTGCCCTTGTCGCCGTCACCACCAGTGAGATCG	1445	1465	-	-1.8	2.65e-05	0.0628	TTTTTCTTTTTGAGGGGAAAG
Traes_4DS_2E95B3A30	CPP	ACGCTGCCCTAGTAGACCGCCTTGCCCTTGCCCTTGTCGCCGTCACCACCAGTGAGATCG	984	996	+	11.63	2.65e-05	0.0991	CAAAATTTGAATT
Traes_4BS_929E7B27B	CPP	ACGCTGCCCTAGTAGACCGCCTTGCCCTTGCCCTTGTCGCCGTCACCACCAGTGAGATCG	984	996	+	11.63	2.65e-05	0.0992	CAAAATTTGAATT
Traes_2BL_9CD6E043A	ERF	ACGCTGCCCTAGTAGACCGCCTTGCCCTTGCCCTTGTCGCCGTCACCACCAGTGAGATCG	404	423	-	11.8939	2.67e-05	0.0176	AAGGGCCACCACCGTCGTCG
TRAES3BF021600020CFD_g	MIKC_MADS	ACGCTGCCCTAGTAGACCGCCTTGCCCTTGCCCTTGTCGCCGTCACCACCAGTGAGATCG	1451	1464	+	12.197	2.74e-05	0.104	CCTCAAAAAGAAAA
Traes_1AL_1B5F51626	MIKC_MADS	ACGCTGCCCTAGTAGACCGCCTTGCCCTTGCCCTTGTCGCCGTCACCACCAGTGAGATCG	1451	1464	+	12.197	2.74e-05	0.104	CCTCAAAAAGAAAA
TRAES3BF075600040CFD_g	ERF	ACGCTGCCCTAGTAGACCGCCTTGCCCTTGCCCTTGTCGCCGTCACCACCAGTGAGATCG	398	405	+	14.0732	2.76e-05	0.0514	CGGCGCCG
TRAES3BF075600040CFD_g	ERF	ACGCTGCCCTAGTAGACCGCCTTGCCCTTGCCCTTGTCGCCGTCACCACCAGTGAGATCG	398	405	-	14.0732	2.76e-05	0.0514	CGGCGCCG
Traes_5DL_EB47672ED	G2-like	ACGCTGCCCTAGTAGACCGCCTTGCCCTTGCCCTTGTCGCCGTCACCACCAGTGAGATCG	1744	1756	+	12.5455	2.78e-05	0.103	TTAGGAATATTCA
Traes_3DL_2C29058E6	B3	ACGCTGCCCTAGTAGACCGCCTTGCCCTTGCCCTTGTCGCCGTCACCACCAGTGAGATCG	1151	1165	+	12.7576	2.81e-05	0.054	AGTAACATGCATGTT
Traes_4BL_32D8155C6	G2-like	ACGCTGCCCTAGTAGACCGCCTTGCCCTTGCCCTTGTCGCCGTCACCACCAGTGAGATCG	1744	1757	+	12.9545	2.82e-05	0.102	TTAGGAATATTCAA
Traes_1AL_6B108514B	MIKC_MADS	ACGCTGCCCTAGTAGACCGCCTTGCCCTTGCCCTTGTCGCCGTCACCACCAGTGAGATCG	1451	1471	-	12.0746	2.84e-05	0.107	TGTTTTTTTTTCTTTTTGAGG
Traes_7DS_433704E8E	ERF	ACGCTGCCCTAGTAGACCGCCTTGCCCTTGCCCTTGTCGCCGTCACCACCAGTGAGATCG	69	87	+	11.6818	2.95e-05	0.0374	CGTTTACTGCGGAGGCGGC
Traes_7DS_433704E8E1	ERF	ACGCTGCCCTAGTAGACCGCCTTGCCCTTGCCCTTGTCGCCGTCACCACCAGTGAGATCG	69	87	+	11.6818	2.95e-05	0.0374	CGTTTACTGCGGAGGCGGC
Traes_5BL_9627436AE	MIKC_MADS	ACGCTGCCCTAGTAGACCGCCTTGCCCTTGCCCTTGTCGCCGTCACCACCAGTGAGATCG	1451	1463	+	12.2571	2.98e-05	0.113	CCTCAAAAAGAAA
Traes_2AL_FC6DD1383	ERF	ACGCTGCCCTAGTAGACCGCCTTGCCCTTGCCCTTGTCGCCGTCACCACCAGTGAGATCG	358	372	+	11.4848	3.07e-05	0.0292	CCAGCTCCGGCTCCG
Traes_2AL_E5A9615E2	ERF	ACGCTGCCCTAGTAGACCGCCTTGCCCTTGCCCTTGTCGCCGTCACCACCAGTGAGATCG	358	372	+	11.4848	3.07e-05	0.0292	CCAGCTCCGGCTCCG
Traes_2BL_9CD6E043A	ERF	ACGCTGCCCTAGTAGACCGCCTTGCCCTTGCCCTTGTCGCCGTCACCACCAGTGAGATCG	350	369	+	11.6667	3.07e-05	0.0176	CTCCTTCTCCAGCTCCGGCT
Traes_6DS_2B2F9C290	C2H2	ACGCTGCCCTAGTAGACCGCCTTGCCCTTGCCCTTGTCGCCGTCACCACCAGTGAGATCG	107	125	+	10.8651	3.21e-05	0.0383	GCTCCTCCTCCTCCTCGCG
TRAES3BF056900070CFD_g	G2-like	ACGCTGCCCTAGTAGACCGCCTTGCCCTTGCCCTTGTCGCCGTCACCACCAGTGAGATCG	1746	1756	-	12.8333	3.21e-05	0.06	TGAATATTCCT
Traes_6DL_FA861D610	ERF	ACGCTGCCCTAGTAGACCGCCTTGCCCTTGCCCTTGTCGCCGTCACCACCAGTGAGATCG	405	418	+	12.5152	3.21e-05	0.0616	GACGACGGTGGTGG
Traes_2BL_9CD6E043A	ERF	ACGCTGCCCTAGTAGACCGCCTTGCCCTTGCCCTTGTCGCCGTCACCACCAGTGAGATCG	308	327	-	11.5758	3.25e-05	0.0176	AGCGGTCACCACCGCCCCCA
Traes_1DS_711044AD5	MYB	ACGCTGCCCTAGTAGACCGCCTTGCCCTTGCCCTTGTCGCCGTCACCACCAGTGAGATCG	1570	1579	+	12.0505	3.28e-05	0.0705	TTACCAACCA
Traes_5AS_3D6AA43B5	B3	ACGCTGCCCTAGTAGACCGCCTTGCCCTTGCCCTTGTCGCCGTCACCACCAGTGAGATCG	774	794	-	-2.75714	3.35e-05	0.0628	ATAATGGGTTTGGTTAGCAAA
Traes_1DS_BB8508CC6	LBD	ACGCTGCCCTAGTAGACCGCCTTGCCCTTGCCCTTGTCGCCGTCACCACCAGTGAGATCG	401	417	+	11.7879	3.36e-05	0.0584	CGCCGACGACGGTGGTG
Traes_5DS_AACA2EBA3	MYB	ACGCTGCCCTAGTAGACCGCCTTGCCCTTGCCCTTGTCGCCGTCACCACCAGTGAGATCG	478	488	+	12.2121	3.39e-05	0.0639	AAGGTTGTTGG
Traes_1AL_A9FB6BF52	ERF	ACGCTGCCCTAGTAGACCGCCTTGCCCTTGCCCTTGTCGCCGTCACCACCAGTGAGATCG	67	87	+	10.7042	3.42e-05	0.0259	GACGTTTACTGCGGAGGCGGC
Traes_2AS_4C4190DEB	CAMTA	ACGCTGCCCTAGTAGACCGCCTTGCCCTTGCCCTTGTCGCCGTCACCACCAGTGAGATCG	601	618	-	12.0303	3.48e-05	0.134	ACCCGTCCGCTACGCGTT
Traes_5BL_632EBAD09	MYB	ACGCTGCCCTAGTAGACCGCCTTGCCCTTGCCCTTGTCGCCGTCACCACCAGTGAGATCG	1567	1584	-	11.7576	3.75e-05	0.0931	AGAAGTGGTTGGTAAATT
Traes_2BL_9CD6E043A	ERF	ACGCTGCCCTAGTAGACCGCCTTGCCCTTGCCCTTGTCGCCGTCACCACCAGTGAGATCG	66	85	-	11.303	3.83e-05	0.0181	CGCCTCCGCAGTAAACGTCG
Traes_2BL_B397F2CE3	ERF	ACGCTGCCCTAGTAGACCGCCTTGCCCTTGCCCTTGTCGCCGTCACCACCAGTGAGATCG	402	416	+	11.5	3.89e-05	0.0296	GCCGACGACGGTGGT
Traes_6BL_0D6CD031E	MYB	ACGCTGCCCTAGTAGACCGCCTTGCCCTTGCCCTTGTCGCCGTCACCACCAGTGAGATCG	775	795	-	12.1061	3.97e-05	0.0741	TATAATGGGTTTGGTTAGCAA
Traes_6AL_2BA02CAA9	MYB	ACGCTGCCCTAGTAGACCGCCTTGCCCTTGCCCTTGTCGCCGTCACCACCAGTGAGATCG	775	795	-	12.1061	3.97e-05	0.074	TATAATGGGTTTGGTTAGCAA
Traes_6DS_2B2F9C290	C2H2	ACGCTGCCCTAGTAGACCGCCTTGCCCTTGCCCTTGTCGCCGTCACCACCAGTGAGATCG	352	370	+	10.381	4.16e-05	0.0383	CCTTCTCCAGCTCCGGCTC
Traes_1AS_F08B3720F	FAR1	ACGCTGCCCTAGTAGACCGCCTTGCCCTTGCCCTTGTCGCCGTCACCACCAGTGAGATCG	529	543	-	10.7727	4.17e-05	0.16	AGCAGACGCGCCGCG
Traes_5DL_1868E2A6C	MYB	ACGCTGCCCTAGTAGACCGCCTTGCCCTTGCCCTTGTCGCCGTCACCACCAGTGAGATCG	1012	1026	-	12.2727	4.29e-05	0.0745	GATTTGTTAGGTAAT
Traes_7DS_433704E8E	ERF	ACGCTGCCCTAGTAGACCGCCTTGCCCTTGCCCTTGTCGCCGTCACCACCAGTGAGATCG	58	76	-	10.9394	4.34e-05	0.0393	AGTAAACGTCGGAGGAGGT
Traes_7DS_433704E8E1	ERF	ACGCTGCCCTAGTAGACCGCCTTGCCCTTGCCCTTGTCGCCGTCACCACCAGTGAGATCG	58	76	-	10.9394	4.34e-05	0.0393	AGTAAACGTCGGAGGAGGT
Traes_5DS_9B9365AF7	GATA	ACGCTGCCCTAGTAGACCGCCTTGCCCTTGCCCTTGTCGCCGTCACCACCAGTGAGATCG	1609	1623	+	11.9242	4.45e-05	0.171	TGCCAAATCTGAATT
Traes_5DS_9B9365AF71	GATA	ACGCTGCCCTAGTAGACCGCCTTGCCCTTGCCCTTGTCGCCGTCACCACCAGTGAGATCG	1609	1623	+	11.9242	4.45e-05	0.171	TGCCAAATCTGAATT
Traes_5AS_0ADC996F5	GATA	ACGCTGCCCTAGTAGACCGCCTTGCCCTTGCCCTTGTCGCCGTCACCACCAGTGAGATCG	1609	1623	+	11.9242	4.45e-05	0.171	TGCCAAATCTGAATT
Traes_6DL_30F715B53	MYB_related	ACGCTGCCCTAGTAGACCGCCTTGCCCTTGCCCTTGTCGCCGTCACCACCAGTGAGATCG	1098	1106	+	14.2909	4.48e-05	0.168	AAGATATTT
Traes_2AL_F24D031AA	ERF	ACGCTGCCCTAGTAGACCGCCTTGCCCTTGCCCTTGTCGCCGTCACCACCAGTGAGATCG	393	413	-	10.697	4.54e-05	0.0431	ACCGTCGTCGGCGCCGCCCCT
TRAES3BF075600040CFD_g	ERF	ACGCTGCCCTAGTAGACCGCCTTGCCCTTGCCCTTGTCGCCGTCACCACCAGTGAGATCG	395	402	-	8.71545	4.64e-05	0.0577	CGCCGCCC
Traes_1DS_711044AD5	MYB	ACGCTGCCCTAGTAGACCGCCTTGCCCTTGCCCTTGTCGCCGTCACCACCAGTGAGATCG	447	456	-	11.5354	4.72e-05	0.0705	CCACCTACCG
Traes_5BL_632EBAD09	MYB	ACGCTGCCCTAGTAGACCGCCTTGCCCTTGCCCTTGTCGCCGTCACCACCAGTGAGATCG	477	494	+	11.2879	5.02e-05	0.0931	CAAGGTTGTTGGCCGGTT
TRAES3BF017100030CFD_g	ERF	ACGCTGCCCTAGTAGACCGCCTTGCCCTTGCCCTTGTCGCCGTCACCACCAGTGAGATCG	69	89	-	9.6	5.05e-05	0.048	ATGCCGCCTCCGCAGTAAACG
Traes_6DS_2B2F9C290	C2H2	ACGCTGCCCTAGTAGACCGCCTTGCCCTTGCCCTTGTCGCCGTCACCACCAGTGAGATCG	161	179	+	9.97619	5.15e-05	0.0383	CGTTGGCCCCCTCCTCCAC
TRAES3BF075600050CFD_g	ERF	ACGCTGCCCTAGTAGACCGCCTTGCCCTTGCCCTTGTCGCCGTCACCACCAGTGAGATCG	392	406	-	10.0152	5.16e-05	0.075	TCGGCGCCGCCCCTC
Traes_7DS_433704E8E	ERF	ACGCTGCCCTAGTAGACCGCCTTGCCCTTGCCCTTGTCGCCGTCACCACCAGTGAGATCG	211	229	-	10.5909	5.17e-05	0.0393	CAGTGGAAGAGGAGGCGGT
Traes_7DS_433704E8E1	ERF	ACGCTGCCCTAGTAGACCGCCTTGCCCTTGCCCTTGTCGCCGTCACCACCAGTGAGATCG	211	229	-	10.5909	5.17e-05	0.0393	CAGTGGAAGAGGAGGCGGT
TRAES3BF076800040CFD_g	G2-like	ACGCTGCCCTAGTAGACCGCCTTGCCCTTGCCCTTGTCGCCGTCACCACCAGTGAGATCG	702	715	+	11.136	5.18e-05	0.195	GTTAGATTTGCTCT
TRAES3BF062500050CFD_g	G2-like	ACGCTGCCCTAGTAGACCGCCTTGCCCTTGCCCTTGTCGCCGTCACCACCAGTGAGATCG	767	776	-	11.4839	5.25e-05	0.198	AAAAATCTGT
Traes_2AS_40FA27AE7	MYB	ACGCTGCCCTAGTAGACCGCCTTGCCCTTGCCCTTGTCGCCGTCACCACCAGTGAGATCG	1012	1032	-	11.9091	5.25e-05	0.0969	ACAACAGATTTGTTAGGTAAT
TRAES3BF018800030CFD_g	MYB	ACGCTGCCCTAGTAGACCGCCTTGCCCTTGCCCTTGTCGCCGTCACCACCAGTGAGATCG	1469	1489	-	10.5122	5.28e-05	0.193	AGAAAATAGGATGAAAATTGT
TRAES3BF034000040CFD_g	MYB	ACGCTGCCCTAGTAGACCGCCTTGCCCTTGCCCTTGTCGCCGTCACCACCAGTGAGATCG	1134	1148	-	11.8636	5.41e-05	0.104	ATAATTTTTAGGTAA
Traes_1DS_BB8508CC6	LBD	ACGCTGCCCTAGTAGACCGCCTTGCCCTTGCCCTTGTCGCCGTCACCACCAGTGAGATCG	66	82	+	10.9242	5.45e-05	0.0584	CGACGTTTACTGCGGAG
Traes_1DS_711044AD5	MYB	ACGCTGCCCTAGTAGACCGCCTTGCCCTTGCCCTTGTCGCCGTCACCACCAGTGAGATCG	1013	1022	+	11.1313	5.49e-05	0.0705	TTACCTAACA
Traes_7AL_EA6F4FFDE	GATA	ACGCTGCCCTAGTAGACCGCCTTGCCCTTGCCCTTGTCGCCGTCACCACCAGTGAGATCG	1863	1881	+	3.90789	5.9e-05	0.224	CACCAACATCTCCTTCAGC
Traes_5DS_AACA2EBA3	MYB	ACGCTGCCCTAGTAGACCGCCTTGCCCTTGCCCTTGTCGCCGTCACCACCAGTGAGATCG	1570	1580	-	11.5	5.9e-05	0.0671	GTGGTTGGTAA
Traes_5DL_1868E2A6C	MYB	ACGCTGCCCTAGTAGACCGCCTTGCCCTTGCCCTTGTCGCCGTCACCACCAGTGAGATCG	1133	1147	-	11.8939	5.9e-05	0.0745	TAATTTTTAGGTAAT
Traes_2BS_BD0ED621D	HD-ZIP	ACGCTGCCCTAGTAGACCGCCTTGCCCTTGCCCTTGTCGCCGTCACCACCAGTGAGATCG	826	846	+	10.4179	6.27e-05	0.116	GGACAAATAATATATTTTTAT
Traes_2BL_1E57B73B21	ERF	ACGCTGCCCTAGTAGACCGCCTTGCCCTTGCCCTTGTCGCCGTCACCACCAGTGAGATCG	308	324	+	9.68182	6.28e-05	0.241	TGGGGGCGGTGGTGACC
Traes_2BS_BD0ED621D	HD-ZIP	ACGCTGCCCTAGTAGACCGCCTTGCCCTTGCCCTTGTCGCCGTCACCACCAGTGAGATCG	1168	1188	+	10.3881	6.35e-05	0.116	ATACTAATTATGTAGTACTTT
Traes_1DS_BB8508CC6	LBD	ACGCTGCCCTAGTAGACCGCCTTGCCCTTGCCCTTGTCGCCGTCACCACCAGTGAGATCG	63	79	-	10.6364	6.37e-05	0.0584	CGCAGTAAACGTCGGAG
Traes_6DL_3019F176A	ERF	ACGCTGCCCTAGTAGACCGCCTTGCCCTTGCCCTTGTCGCCGTCACCACCAGTGAGATCG	549	563	-	11.1364	6.41e-05	0.124	ATGCGTCGGCGCGGA
Traes_6DL_3019F176A	ERF	ACGCTGCCCTAGTAGACCGCCTTGCCCTTGCCCTTGTCGCCGTCACCACCAGTGAGATCG	397	411	-	11.1212	6.45e-05	0.124	CGTCGTCGGCGCCGC
Traes_5AS_3D6AA43B5	B3	ACGCTGCCCTAGTAGACCGCCTTGCCCTTGCCCTTGTCGCCGTCACCACCAGTGAGATCG	1446	1466	-	-5.67143	6.67e-05	0.0834	TTTTTTCTTTTTGAGGGGAAA
Traes_2DS_5DF921ABB	NAC	ACGCTGCCCTAGTAGACCGCCTTGCCCTTGCCCTTGTCGCCGTCACCACCAGTGAGATCG	1503	1510	-	12.0303	6.67e-05	0.258	TACGTAAT
TRAES3BF066400010CFD_g	B3	ACGCTGCCCTAGTAGACCGCCTTGCCCTTGCCCTTGTCGCCGTCACCACCAGTGAGATCG	865	873	-	11.539	6.72e-05	0.18	TAGCATGCA
Traes_2BL_361925B62	MYB	ACGCTGCCCTAGTAGACCGCCTTGCCCTTGCCCTTGTCGCCGTCACCACCAGTGAGATCG	1568	1582	-	11.4545	6.74e-05	0.254	AAGTGGTTGGTAAAT
Traes_4AS_0D75149B5	ERF	ACGCTGCCCTAGTAGACCGCCTTGCCCTTGCCCTTGTCGCCGTCACCACCAGTGAGATCG	396	406	-	10.0303	6.78e-05	0.0861	TCGGCGCCGCC
Traes_7AL_D45376F32	G2-like	ACGCTGCCCTAGTAGACCGCCTTGCCCTTGCCCTTGTCGCCGTCACCACCAGTGAGATCG	1528	1536	-	12.0789	6.79e-05	0.259	TGGAAAACA
Traes_5BL_7F56360BF	C2H2	ACGCTGCCCTAGTAGACCGCCTTGCCCTTGCCCTTGTCGCCGTCACCACCAGTGAGATCG	219	229	+	11.0896	6.94e-05	0.268	CTCTTCCACTG
Traes_2BL_9CD6E043A	ERF	ACGCTGCCCTAGTAGACCGCCTTGCCCTTGCCCTTGTCGCCGTCACCACCAGTGAGATCG	72	91	-	10.2727	6.98e-05	0.0278	CAATGCCGCCTCCGCAGTAA
Traes_6DS_DE865EA6D	C2H2	ACGCTGCCCTAGTAGACCGCCTTGCCCTTGCCCTTGTCGCCGTCACCACCAGTGAGATCG	819	830	-	10.451	6.99e-05	0.132	TGTCCTTTCTCG
Traes_2AL_FC6DD1383	ERF	ACGCTGCCCTAGTAGACCGCCTTGCCCTTGCCCTTGTCGCCGTCACCACCAGTGAGATCG	72	86	-	9.84848	6.99e-05	0.0492	CCGCCTCCGCAGTAA
Traes_2AL_E5A9615E2	ERF	ACGCTGCCCTAGTAGACCGCCTTGCCCTTGCCCTTGTCGCCGTCACCACCAGTGAGATCG	72	86	-	9.84848	6.99e-05	0.0492	CCGCCTCCGCAGTAA
Traes_5BL_5DE02D63E	HD-ZIP	ACGCTGCCCTAGTAGACCGCCTTGCCCTTGCCCTTGTCGCCGTCACCACCAGTGAGATCG	1210	1217	+	12.1089	7.04e-05	0.265	CAATAATT
Traes_4BL_9422485B3	bZIP	ACGCTGCCCTAGTAGACCGCCTTGCCCTTGCCCTTGTCGCCGTCACCACCAGTGAGATCG	432	442	-	11.3636	7.09e-05	0.274	CCCGCCTGGCA
Traes_2BS_F1B450FA4	MYB	ACGCTGCCCTAGTAGACCGCCTTGCCCTTGCCCTTGTCGCCGTCACCACCAGTGAGATCG	545	559	+	11.5152	7.09e-05	0.136	AGCATCCGCGCCGAC
Traes_3AL_CF481F6AC	MYB_related	ACGCTGCCCTAGTAGACCGCCTTGCCCTTGCCCTTGTCGCCGTCACCACCAGTGAGATCG	1757	1765	-	11.8857	7.1e-05	0.274	TTTAGGTTT
Traes_5DS_AACA2EBA3	MYB	ACGCTGCCCTAGTAGACCGCCTTGCCCTTGCCCTTGTCGCCGTCACCACCAGTGAGATCG	446	456	+	11.2576	7.11e-05	0.0671	TCGGTAGGTGG
Traes_1AL_A9FB6BF52	ERF	ACGCTGCCCTAGTAGACCGCCTTGCCCTTGCCCTTGTCGCCGTCACCACCAGTGAGATCG	1864	1884	-	9.14085	7.13e-05	0.0451	TGAGCTGAAGGAGATGTTGGT
Traes_1AS_1432A2F79	WRKY	ACGCTGCCCTAGTAGACCGCCTTGCCCTTGCCCTTGTCGCCGTCACCACCAGTGAGATCG	1733	1745	-	9.78788	7.42e-05	0.286	AATTGACTTCTGC
Traes_6AL_A93C6F2FC	MIKC_MADS	ACGCTGCCCTAGTAGACCGCCTTGCCCTTGCCCTTGTCGCCGTCACCACCAGTGAGATCG	1451	1465	-	9.74242	7.49e-05	0.282	TTTTTCTTTTTGAGG
Traes_3DL_2C29058E6	B3	ACGCTGCCCTAGTAGACCGCCTTGCCCTTGCCCTTGTCGCCGTCACCACCAGTGAGATCG	861	875	-	10.6212	7.52e-05	0.073	TTTAGCATGCACAAA
Traes_7DL_DDCC09B24	MIKC_MADS	ACGCTGCCCTAGTAGACCGCCTTGCCCTTGCCCTTGTCGCCGTCACCACCAGTGAGATCG	1449	1463	+	10.507	7.53e-05	0.282	CCCCTCAAAAAGAAA
Traes_3DL_2C29058E6	B3	ACGCTGCCCTAGTAGACCGCCTTGCCCTTGCCCTTGTCGCCGTCACCACCAGTGAGATCG	1878	1892	+	10.5909	7.61e-05	0.073	CAGCTCATGCAAGTA
TRAES3BF057600060CFD_g	WOX	ACGCTGCCCTAGTAGACCGCCTTGCCCTTGCCCTTGTCGCCGTCACCACCAGTGAGATCG	1058	1065	+	11.3069	7.62e-05	0.144	TCAATTAA
TRAES3BF057600060CFD_g	WOX	ACGCTGCCCTAGTAGACCGCCTTGCCCTTGCCCTTGTCGCCGTCACCACCAGTGAGATCG	1194	1201	+	11.3069	7.62e-05	0.144	TCAATTAA
Traes_1DS_BB8508CC6	LBD	ACGCTGCCCTAGTAGACCGCCTTGCCCTTGCCCTTGTCGCCGTCACCACCAGTGAGATCG	398	414	-	10.2879	7.65e-05	0.0584	CACCGTCGTCGGCGCCG
Traes_5BL_F5D379AFC	ERF	ACGCTGCCCTAGTAGACCGCCTTGCCCTTGCCCTTGTCGCCGTCACCACCAGTGAGATCG	85	99	+	10.3636	7.65e-05	0.292	GGCATTGCGGCGAGG
TRAES3BF075600050CFD_g	ERF	ACGCTGCCCTAGTAGACCGCCTTGCCCTTGCCCTTGTCGCCGTCACCACCAGTGAGATCG	404	418	-	8.9697	7.67e-05	0.075	CCACCACCGTCGTCG
Traes_4BL_085791CB2	WOX	ACGCTGCCCTAGTAGACCGCCTTGCCCTTGCCCTTGTCGCCGTCACCACCAGTGAGATCG	1110	1120	+	11.2535	7.7e-05	0.0827	GCTTAATTACT
TRAES3BF075600050CFD_g	ERF	ACGCTGCCCTAGTAGACCGCCTTGCCCTTGCCCTTGTCGCCGTCACCACCAGTGAGATCG	72	86	-	8.95455	7.72e-05	0.075	CCGCCTCCGCAGTAA
Traes_2AL_FC6DD1383	ERF	ACGCTGCCCTAGTAGACCGCCTTGCCCTTGCCCTTGTCGCCGTCACCACCAGTGAGATCG	75	89	-	9.63636	7.74e-05	0.0492	ATGCCGCCTCCGCAG
Traes_2AL_E5A9615E2	ERF	ACGCTGCCCTAGTAGACCGCCTTGCCCTTGCCCTTGTCGCCGTCACCACCAGTGAGATCG	75	89	-	9.63636	7.74e-05	0.0492	ATGCCGCCTCCGCAG
TRAES3BF075600050CFD_g	ERF	ACGCTGCCCTAGTAGACCGCCTTGCCCTTGCCCTTGTCGCCGTCACCACCAGTGAGATCG	549	563	+	8.90909	7.85e-05	0.075	TCCGCGCCGACGCAT
Traes_2AS_40FA27AE7	MYB	ACGCTGCCCTAGTAGACCGCCTTGCCCTTGCCCTTGTCGCCGTCACCACCAGTGAGATCG	437	457	+	11.1667	7.88e-05	0.097	GGCGGGCCCTCGGTAGGTGGC
TRAES3BF021600020CFD_g	MIKC_MADS	ACGCTGCCCTAGTAGACCGCCTTGCCCTTGCCCTTGTCGCCGTCACCACCAGTGAGATCG	1454	1467	+	10.3788	7.92e-05	0.149	CAAAAAGAAAAAAA
Traes_1AL_1B5F51626	MIKC_MADS	ACGCTGCCCTAGTAGACCGCCTTGCCCTTGCCCTTGTCGCCGTCACCACCAGTGAGATCG	1454	1467	+	10.3788	7.92e-05	0.149	CAAAAAGAAAAAAA
Traes_3AL_00FAACD5D	C2H2	ACGCTGCCCTAGTAGACCGCCTTGCCCTTGCCCTTGTCGCCGTCACCACCAGTGAGATCG	303	317	-	10.6667	7.99e-05	0.304	ACCGCCCCCACTTGG
Traes_2BL_9CD6E043A	ERF	ACGCTGCCCTAGTAGACCGCCTTGCCCTTGCCCTTGTCGCCGTCACCACCAGTGAGATCG	356	375	+	10.0303	8.01e-05	0.0278	CTCCAGCTCCGGCTCCGGCT
Traes_2BL_9CD6E043A	ERF	ACGCTGCCCTAGTAGACCGCCTTGCCCTTGCCCTTGTCGCCGTCACCACCAGTGAGATCG	353	372	+	9.98485	8.22e-05	0.0278	CTTCTCCAGCTCCGGCTCCG
Traes_2DS_2CE71025C	C2H2	ACGCTGCCCTAGTAGACCGCCTTGCCCTTGCCCTTGTCGCCGTCACCACCAGTGAGATCG	1240	1246	-	13.4605	8.4e-05	0.314	TTGAAAA
TRAES3BF084400010CFD_g	LBD	ACGCTGCCCTAGTAGACCGCCTTGCCCTTGCCCTTGTCGCCGTCACCACCAGTGAGATCG	352	372	+	9.42424	8.46e-05	0.0524	CCTTCTCCAGCTCCGGCTCCG
Traes_4AL_72ECC7747	G2-like	ACGCTGCCCTAGTAGACCGCCTTGCCCTTGCCCTTGTCGCCGTCACCACCAGTGAGATCG	1420	1430	+	11.3182	8.48e-05	0.325	TGGGGAATGTT
Traes_4BL_085791CB2	WOX	ACGCTGCCCTAGTAGACCGCCTTGCCCTTGCCCTTGTCGCCGTCACCACCAGTGAGATCG	1193	1203	-	10.9859	8.65e-05	0.0827	TTTTAATTGAT
Traes_2BL_9CD6E043A	ERF	ACGCTGCCCTAGTAGACCGCCTTGCCCTTGCCCTTGTCGCCGTCACCACCAGTGAGATCG	75	94	-	9.86364	8.79e-05	0.0278	CCGCAATGCCGCCTCCGCAG
Traes_2BL_B397F2CE3	ERF	ACGCTGCCCTAGTAGACCGCCTTGCCCTTGCCCTTGTCGCCGTCACCACCAGTGAGATCG	109	123	-	9.81818	8.83e-05	0.0491	CGAGGAGGAGGAGGA
Traes_1BL_A5A91DE10	Trihelix	ACGCTGCCCTAGTAGACCGCCTTGCCCTTGCCCTTGTCGCCGTCACCACCAGTGAGATCG	1561	1576	-	10.7424	8.93e-05	0.162	TTGGTAAATTTGTATA
Traes_1AL_A9FB6BF52	ERF	ACGCTGCCCTAGTAGACCGCCTTGCCCTTGCCCTTGTCGCCGTCACCACCAGTGAGATCG	55	75	-	8.6338	8.94e-05	0.0485	GTAAACGTCGGAGGAGGTTGT
Traes_2BL_B397F2CE3	ERF	ACGCTGCCCTAGTAGACCGCCTTGCCCTTGCCCTTGTCGCCGTCACCACCAGTGAGATCG	214	228	-	9.77273	9.02e-05	0.0491	AGTGGAAGAGGAGGC
Traes_2BL_EBA73F94F	AP2	ACGCTGCCCTAGTAGACCGCCTTGCCCTTGCCCTTGTCGCCGTCACCACCAGTGAGATCG	1304	1323	+	9.28205	9.08e-05	0.112	AGTAAAAAAAACACATCAAA
Traes_6AS_4B9F0CBBF	G2-like	ACGCTGCCCTAGTAGACCGCCTTGCCCTTGCCCTTGTCGCCGTCACCACCAGTGAGATCG	1744	1758	+	10.4085	9.14e-05	0.164	TTAGGAATATTCAAA
TRAES3BF066400010CFD_g	B3	ACGCTGCCCTAGTAGACCGCCTTGCCCTTGCCCTTGTCGCCGTCACCACCAGTGAGATCG	864	872	+	10.9007	9.31e-05	0.18	GTGCATGCT
Traes_5BL_1AE458202	G2-like	ACGCTGCCCTAGTAGACCGCCTTGCCCTTGCCCTTGTCGCCGTCACCACCAGTGAGATCG	1747	1757	-	11.0758	9.33e-05	0.342	TTGAATATTCC
Traes_6AL_6B7CBC837	TCP	ACGCTGCCCTAGTAGACCGCCTTGCCCTTGCCCTTGTCGCCGTCACCACCAGTGAGATCG	438	445	-	11.4242	9.35e-05	0.179	GGGCCCGC
Traes_5AS_3D6AA43B5	B3	ACGCTGCCCTAGTAGACCGCCTTGCCCTTGCCCTTGTCGCCGTCACCACCAGTGAGATCG	1088	1108	-	-7.17143	9.37e-05	0.0878	TTAAATATCTTAATGAGAAAT
Traes_2BS_B1A73C7A8	ERF	ACGCTGCCCTAGTAGACCGCCTTGCCCTTGCCCTTGTCGCCGTCACCACCAGTGAGATCG	1780	1794	+	10.7424	9.37e-05	0.122	CGGCTCCTGCCGGCA
Traes_6DS_2B2F9C290	C2H2	ACGCTGCCCTAGTAGACCGCCTTGCCCTTGCCCTTGTCGCCGTCACCACCAGTGAGATCG	209	227	+	8.77778	9.51e-05	0.059	GGACCGCCTCCTCTTCCAC
Traes_5BL_FBC7AF288	ERF	ACGCTGCCCTAGTAGACCGCCTTGCCCTTGCCCTTGTCGCCGTCACCACCAGTGAGATCG	382	409	-	6.65152	9.6e-05	0.362	TCGTCGGCGCCGCCCCTCGTCGAGCGCA
Traes_2BS_B1A73C7A8	ERF	ACGCTGCCCTAGTAGACCGCCTTGCCCTTGCCCTTGTCGCCGTCACCACCAGTGAGATCG	311	325	-	10.697	9.61e-05	0.122	CGGTCACCACCGCCC
TRAES3BF084400010CFD_g	LBD	ACGCTGCCCTAGTAGACCGCCTTGCCCTTGCCCTTGTCGCCGTCACCACCAGTGAGATCG	209	229	+	9.15152	9.66e-05	0.0524	GGACCGCCTCCTCTTCCACTG
Traes_3AS_E01675F4E	Nin-like	ACGCTGCCCTAGTAGACCGCCTTGCCCTTGCCCTTGTCGCCGTCACCACCAGTGAGATCG	819	833	-	10.9091	9.86e-05	0.38	ATTTGTCCTTTCTCG
Traes_7DS_433704E8E	ERF	ACGCTGCCCTAGTAGACCGCCTTGCCCTTGCCCTTGTCGCCGTCACCACCAGTGAGATCG	398	416	+	9.22727	9.91e-05	0.0628	CGGCGCCGACGACGGTGGT
Traes_7DS_433704E8E1	ERF	ACGCTGCCCTAGTAGACCGCCTTGCCCTTGCCCTTGTCGCCGTCACCACCAGTGAGATCG	398	416	+	9.22727	9.91e-05	0.0628	CGGCGCCGACGACGGTGGT
TRAES3BF075600050CFD_g	ERF	ACGCTGCCCTAGTAGACCGCCTTGCCCTTGCCCTTGTCGCCGTCACCACCAGTGAGATCG	397	411	+	8.25758	9.94e-05	0.0759	GCGGCGCCGACGACG
Traes_4DS_F3750ABFD	ZF-HD	ACGCTGCCCTAGTAGACCGCCTTGCCCTTGCCCTTGTCGCCGTCACCACCAGTGAGATCG	1209	1222	+	10.0606	9.95e-05	0.185	ACAATAATTATGGA
