# Supplementary material for: Are TaNAC Transcription Factors Involved in Promoting Wheat Yield by cis-Regulation of TaCKX Gene Family?
Source: Int J Mol Sci. 2024 Feb 7;25(4):2027. doi: 10.3390/ijms25042027 (PMC10889182; doi:10.3390/ijms25042027)
Supplement: Supplementary file 1 [file ijms-25-02027-s001.zip › Folder S1/fimo TaCKX10-7D.txt]

	ID	Family	start	stop	strand	score	p-value	q-value	matched sequence
CKX1 (Threshold p-value e-4)
CKX1-3A
	Traes_6BL_A169A3ECB	NAC	707	724	+	14.1667	1.04E-05	0.0402	TACCGTCTTGATCCCGTC
	Traes_6AL_0D7866801	NAC	707	724	+	14.1667	1.04E-05	0.0402	TACCGTCTTGATCCCGTC
	TRAES3BF114300070CFD_g	NAC	1492	1510	-	11.8333	4.54E-05	0.173	CTTCTCCGGTAGGGCACCC
	Traes_6AL_8BA1FF8B2	NAC	1539	1550	-	10.8081	7.41E-05	0.286	TTACACGACAGT
CKX1-3B
	Traes_5BL_CC18CAD72	NAC	1421	1431	+	12.1212	3.19E-05	0.117	ACACGTATTTT
CKX1-3D
	Traes_1AL_C4FA8404A	NAC	286	306	-	9.63636	3.22E-05	0.119	ATAAACTTGGTCAACAATAGA
	Traes_2DS_5DF921ABB	NAC	1009	1016	-	11.7677	9.69E-05	0.385	CACGTAAT
CKX2.2.1 (Threshold p-value e-4)
CKX2.2.1-3A	Traes_4DL_54E14ABCB	NAC	1070	1082	+	13.2273	8.95E-06	0.0342	CTTGAGATTTACG
	Traes_4DL_54E14ABCB	NAC	1070	1082	-	11.7121	6.43E-05	0.123	CGTAAATCTCAAG
	Traes_5BL_657BF1497	NAC	1754	1771	-	10.3485	7.80E-05	0.281	TTGATTGTGCCGTACGTA
CKX2.2.1-3B
	Traes_2BL_209C14A8F	NAC	602	622	-	9.10606	7.27E-05	0.262	GTAGGAGTATAATATAATCTA
	Traes_2BL_209C14A8F	NAC	602	622	-	9.10606	7.27E-05	0.262	GTAGGAGTATAATATAATCTA
	Traes_2DS_5DF921ABB	NAC	385	392	+	11.7677	9.69E-05	0.373	CACGTAAT
CKX2.2.1-3D
	Traes_5DL_0924913F8	NAC	653	672	+	12.2727	3.05E-05	0.0668	CGTCGTGCTCATCCCGGAGC
	Traes_6BL_A169A3ECB	NAC	653	670	+	12.5152	3.10E-05	0.0952	CGTCGTGCTCATCCCGGA
	Traes_5DL_0924913F8	NAC	537	556	+	11.697	4.26E-05	0.0668	CGGCGTGGGCGTCAGGGCAC
	Traes_5DL_B69423A67	NAC	622	638	+	11.4091	4.85E-05	0.19	GACGTGCCGGCGAAGAA
	Traes_5DL_0924913F8	NAC	536	555	-	10.4242	8.50E-05	0.0668	TGCCCTGACGCCCACGCCGT
	TRAES3BF114300070CFD_g	NAC	540	558	+	10.6061	9.36E-05	0.335	CGTGGGCGTCAGGGCACGC
	Traes_5DL_0924913F8	NAC	652	671	-	10.2121	9.48E-05	0.0668	CTCCGGGATGAGCACGACGT
	Traes_5DL_0924913F8	NAC	614	633	-	10.1515	9.77E-05	0.0668	CGCCGGCACGTCGACGGGGC
CKX2.2.2 (Threshold p-value e-4)
CKX2.2.2-3A	Traes_5BL_657BF1497	NAC	1006	1023	-	10.1515	8.62E-05	0.316	TAACTTATAACACAAACC
CKX2.2.2-3B
	Traes_1AL_C4FA8404A	NAC	1113	1133	+	18.7576	3.38E-07	0.00133	TGTAACTTGGGAGACAAGACA
	Traes_4BL_D592DBAAF	NAC	1115	1130	-	16.4545	1.45E-06	0.00573	CTTGTCTCCCAAGTTA
	Traes_4AS_B95A1C3A1	NAC	1115	1135	+	15.8636	2.57E-06	0.0101	TAACTTGGGAGACAAGACATT
	Traes_1AL_C4FA8404A	NAC	1115	1135	-	14.3182	4.29E-06	0.00848	AATGTCTTGTCTCCCAAGTTA
	Traes_4BS_373BDBA94	NAC	1115	1130	-	14.9242	5.50E-06	0.0218	CTTGTCTCCCAAGTTA
	Traes_5BL_657BF1497	NAC	1115	1132	+	14.4394	6.70E-06	0.0265	TAACTTGGGAGACAAGAC
	Traes_1BL_8925B27BC	NAC	1116	1130	+	14.3333	8.20E-06	0.0325	AACTTGGGAGACAAG
	Traes_7AL_46F73E667	NAC	1113	1133	+	13.7727	9.26E-06	0.0366	TGTAACTTGGGAGACAAGACA
	Traes_2BL_209C14A8F	NAC	1113	1133	+	12.6061	1.61E-05	0.0636	TGTAACTTGGGAGACAAGACA
	Traes_4AS_B95A1C3A1	NAC	1113	1133	-	11.7273	1.84E-05	0.0364	TGTCTTGTCTCCCAAGTTACA
	Traes_4BS_373BDBA94	NAC	1118	1133	+	12.5	2.39E-05	0.0474	CTTGGGAGACAAGACA
	Traes_5DL_B69423A67	NAC	1116	1132	+	12.7121	2.47E-05	0.0979	AACTTGGGAGACAAGAC
	Traes_4AL_99942CBEA	NAC	1115	1131	+	12.0758	3.72E-05	0.147	TAACTTGGGAGACAAGA
	Traes_5BL_657BF1497	NAC	1116	1133	-	11.7121	3.75E-05	0.0741	TGTCTTGTCTCCCAAGTT
	Traes_4BL_D592DBAAF	NAC	1118	1133	+	12.0152	3.97E-05	0.0786	CTTGGGAGACAAGACA
	Traes_2DS_5DF921ABB	NAC	1720	1727	+	12.0303	6.67E-05	0.265	TACGTAAT
	Traes_4DL_54E14ABCB	NAC	1118	1130	-	11.4848	7.98E-05	0.317	CTTGTCTCCCAAG
	TRAES3BF097400030CFD_g	NAC	1116	1130	-	10.8333	8.86E-05	0.351	CTTGTCTCCCAAGTT
CKX2.2.2-3D
	TRAES3BF097400030CFD_g	NAC	100	114	-	12.4545	3.17E-05	0.124	CTTCTTCCTCACATC
	Traes_3DL_C686CE2E3	NAC	100	114	+	11.2121	6.10E-05	0.237	GATGTGAGGAAGAAG
	Traes_4DL_54E14ABCB	NAC	1289	1301	-	11.5606	7.41E-05	0.289	CTTAAGATTTACG
	Traes_5BL_657BF1497	NAC	1709	1726	-	10.3485	7.80E-05	0.303	TTGATTGTGCCGTACGTA
	Traes_2AL_82C3E7E14	NAC	1287	1301	-	10.5303	9.70E-05	0.378	CTTAAGATTTACGAA
CKX5 (Threshold p-value e-4)
CKX5-3A	Traes_5BL_CC18CAD72	NAC	36	46	+	12.1212	3.19E-05	0.113	ACACGTATTTT
	TRAES3BF097400030CFD_g	NAC	1145	1159	+	11.6364	5.48E-05	0.194	CTTCTTCTTCCAGCT
	TRAES3BF002300010CFD_g	NAC	631	652	+	10.7121	9.65E-05	0.34	GCCGTAGGGCACTTGCCTAGCT
CKX5-3B
	Traes_6BL_A169A3ECB	NAC	945	962	-	12.8636	2.52E-05	0.0966	TTCCGTATCTTGACCGGC
	Traes_6AL_0D7866801	NAC	945	962	-	12.8636	2.52E-05	0.0972	TTCCGTATCTTGACCGGC
	Traes_5DL_0924913F8	NAC	943	962	-	11.8182	3.98E-05	0.155	TTCCGTATCTTGACCGGCTT
	Traes_5BL_39FF03C5D	NAC	943	962	-	11.8182	3.98E-05	0.154	TTCCGTATCTTGACCGGCTT
	TRAES3BF097400030CFD_g	NAC	1031	1045	+	11.6364	5.48E-05	0.217	CTTCTTCTTCCAGCT
	Traes_4AL_99942CBEA	NAC	206	222	-	11.1061	6.29E-05	0.248	AAACTTAGAAAATAAGA
	Traes_1BL_8925B27BC	NAC	1481	1495	-	10.8636	7.80E-05	0.308	TGCGTTTGGTTGAAG
	TRAES3BF002300010CFD_g	NAC	759	780	-	10.9242	8.30E-05	0.19	TACGTGCTGCACAAATCTTCAG
	TRAES3BF002300010CFD_g	NAC	556	577	+	10.7121	9.65E-05	0.19	GCCGTAGGGCACTTGCCTAGCT
	Traes_2AL_82C3E7E14	NAC	1481	1495	+	10.5	9.85E-05	0.389	CTTCAACCAAACGCA
CKX5-3D
	Traes_6BL_A169A3ECB	NAC	1213	1230	-	14.2273	9.92E-06	0.0386	TGCCGTATCTTGACCGGC
	Traes_6AL_0D7866801	NAC	1213	1230	-	14.2273	9.92E-06	0.0386	TGCCGTATCTTGACCGGC
	Traes_5DL_0924913F8	NAC	1211	1230	-	13.7727	1.16E-05	0.0445	TGCCGTATCTTGACCGGCTT
	Traes_5BL_39FF03C5D	NAC	1211	1230	-	13.7727	1.16E-05	0.0445	TGCCGTATCTTGACCGGCTT
	TRAES3BF097400030CFD_g	NAC	1298	1312	+	11.6364	5.48E-05	0.175	CTTCTTCTTCCAGCT
	Traes_1AL_C4FA8404A	NAC	217	237	-	7.15152	7.78E-05	0.302	AAATACTTGTAAACCAAATAA
	TRAES3BF097400030CFD_g	NAC	1849	1863	+	10.803	9.01E-05	0.175	CTTCTTCCTCCCGCC
	TRAES3BF002300010CFD_g	NAC	810	831	+	10.7121	9.65E-05	0.375	GCCGTAGGGCACTTGCCTAGCT
CKX9 (Threshold p-value e-4)
CKX9-7A	Traes_2DS_5DF921ABB	NAC	1282	1289	-	12.0303	6.67E-05	0.222	TACGTAAT
CKX9-7B
	Traes_1AL_C4FA8404A	NAC	468	488	+	12.7273	9.05E-06	0.0318	GAAAACTTGCTGATCACTACT
	TRAES3BF002300010CFD_g	NAC	406	427	-	12.5152	2.33E-05	0.0856	TTCGTGTTTGTATTGGCCACGT
	TRAES3BF114300070CFD_g	NAC	160	178	+	12.2576	3.46E-05	0.133	CCTGTATTTCACGGAGTCG
	Traes_5DL_0924913F8	NAC	1023	1042	-	11.5455	4.64E-05	0.178	CTCCGTTTTATTTACTCCGC
	Traes_5BL_39FF03C5D	NAC	1023	1042	-	11.5455	4.64E-05	0.178	CTCCGTTTTATTTACTCCGC
	Traes_2DS_5DF921ABB	NAC	1527	1534	-	12.0303	6.67E-05	0.258	TACGTAAT
CKX9-7D
	Traes_2DS_5DF921ABB	NAC	1503	1510	-	12.0303	6.67E-05	0.258	TACGTAAT
