# Supplementary material for: Are TaNAC Transcription Factors Involved in Promoting Wheat Yield by cis-Regulation of TaCKX Gene Family?
Source: Int J Mol Sci. 2024 Feb 7;25(4):2027. doi: 10.3390/ijms25042027 (PMC10889182; doi:10.3390/ijms25042027)
Supplement: Supplementary file 1 [file ijms-25-02027-s001.zip › Folder S1/fimo TaCKX11-7A.txt]

#pattern name	Family	sequence name	start	stop	strand	score	p-value	q-value	matched sequence
TRAES3BF042000020CFD_g	CPP	CTCACCCCCTATATACAGCCATGAATCTAACCTCTCCGAGAGACCATAGCCCTCTCCCTA	711	720	-	14.01	1.59e-06	0.00434	AATTTGAATT
Traes_2BS_B1A73C7A8	ERF	CTCACCCCCTATATACAGCCATGAATCTAACCTCTCCGAGAGACCATAGCCCTCTCCCTA	362	376	+	15.5303	2.12e-06	0.00606	TCGTCATCGCCGGCA
Traes_5DL_026913547	bHLH	CTCACCCCCTATATACAGCCATGAATCTAACCTCTCCGAGAGACCATAGCCCTCTCCCTA	530	543	+	15.3026	3.32e-06	0.00948	ATTGTGACACGTGG
Traes_5BL_9627436AE	MIKC_MADS	CTCACCCCCTATATACAGCCATGAATCTAACCTCTCCGAGAGACCATAGCCCTCTCCCTA	838	850	-	14.0286	6.76e-06	0.0182	ACATAAATGGGAA
Traes_3AS_55E9080C2	MIKC_MADS	CTCACCCCCTATATACAGCCATGAATCTAACCTCTCCGAGAGACCATAGCCCTCTCCCTA	835	853	+	14.0704	7.47e-06	0.0196	AATTTCCCATTTATGTTTA
Traes_5DL_96F9EED93	HD-ZIP	CTCACCCCCTATATACAGCCATGAATCTAACCTCTCCGAGAGACCATAGCCCTCTCCCTA	765	774	+	11.8364	8.57e-06	0.0237	GTCCAATCAA
Traes_5BL_9C32B27E2	HD-ZIP	CTCACCCCCTATATACAGCCATGAATCTAACCTCTCCGAGAGACCATAGCCCTCTCCCTA	765	774	+	11.8364	8.57e-06	0.0237	GTCCAATCAA
Traes_7DL_3CE000E38	bZIP	CTCACCCCCTATATACAGCCATGAATCTAACCTCTCCGAGAGACCATAGCCCTCTCCCTA	1363	1372	+	13.7397	9.11e-06	0.013	GTGACATCAC
Traes_7DL_3CE000E38	bZIP	CTCACCCCCTATATACAGCCATGAATCTAACCTCTCCGAGAGACCATAGCCCTCTCCCTA	1363	1372	-	13.7397	9.11e-06	0.013	GTGATGTCAC
Traes_1AL_6B108514B	MIKC_MADS	CTCACCCCCTATATACAGCCATGAATCTAACCTCTCCGAGAGACCATAGCCCTCTCCCTA	100	120	+	13.8657	9.29e-06	0.0259	CCCCGTTTTGTCTCTATTTCC
Traes_5BL_1AE458202	G2-like	CTCACCCCCTATATACAGCCATGAATCTAACCTCTCCGAGAGACCATAGCCCTCTCCCTA	942	952	+	14.2121	1.08e-05	0.0287	AAAAAGATTCA
TRAES3BF021600020CFD_g	MIKC_MADS	CTCACCCCCTATATACAGCCATGAATCTAACCTCTCCGAGAGACCATAGCCCTCTCCCTA	1242	1255	-	13.6212	1.08e-05	0.0296	TCAAAAAGAGAAAA
Traes_1AL_1B5F51626	MIKC_MADS	CTCACCCCCTATATACAGCCATGAATCTAACCTCTCCGAGAGACCATAGCCCTCTCCCTA	1242	1255	-	13.6212	1.08e-05	0.0297	TCAAAAAGAGAAAA
Traes_5AL_9BC38814C	bZIP	CTCACCCCCTATATACAGCCATGAATCTAACCTCTCCGAGAGACCATAGCCCTCTCCCTA	536	543	+	14.404	1.31e-05	0.0376	ACACGTGG
TRAES3BF018800030CFD_g	MYB	CTCACCCCCTATATACAGCCATGAATCTAACCTCTCCGAGAGACCATAGCCCTCTCCCTA	1076	1096	-	13.3171	1.33e-05	0.034	AAGTATATAGATAAACATCTA
Traes_2BL_3041037F1	MYB_related	CTCACCCCCTATATACAGCCATGAATCTAACCTCTCCGAGAGACCATAGCCCTCTCCCTA	460	471	-	13.3939	1.39e-05	0.0359	ATAAATATCCAA
Traes_5BS_A5532B750	bZIP	CTCACCCCCTATATACAGCCATGAATCTAACCTCTCCGAGAGACCATAGCCCTCTCCCTA	531	545	+	12.8182	1.47e-05	0.0354	TTGTGACACGTGGAA
Traes_5BL_A5532B750	bZIP	CTCACCCCCTATATACAGCCATGAATCTAACCTCTCCGAGAGACCATAGCCCTCTCCCTA	531	545	+	12.8182	1.47e-05	0.0354	TTGTGACACGTGGAA
Traes_5DL_9CC4EC839	MIKC_MADS	CTCACCCCCTATATACAGCCATGAATCTAACCTCTCCGAGAGACCATAGCCCTCTCCCTA	839	850	-	13.0317	1.55e-05	0.0399	ACATAAATGGGA
Traes_2BS_4818EA1FF	MIKC_MADS	CTCACCCCCTATATACAGCCATGAATCTAACCTCTCCGAGAGACCATAGCCCTCTCCCTA	839	850	-	13.0317	1.55e-05	0.0396	ACATAAATGGGA
TRAES3BF099600130CFD_g	bZIP	CTCACCCCCTATATACAGCCATGAATCTAACCTCTCCGAGAGACCATAGCCCTCTCCCTA	530	547	+	12.6515	1.56e-05	0.0443	ATTGTGACACGTGGAAGC
TRAES3BF001900070CFD_g	bZIP	CTCACCCCCTATATACAGCCATGAATCTAACCTCTCCGAGAGACCATAGCCCTCTCCCTA	531	545	+	12.5455	1.56e-05	0.0446	TTGTGACACGTGGAA
Traes_6BL_7C6B17284	MIKC_MADS	CTCACCCCCTATATACAGCCATGAATCTAACCTCTCCGAGAGACCATAGCCCTCTCCCTA	835	853	-	11.6061	1.65e-05	0.0405	TAAACATAAATGGGAAATT
Traes_6AL_1F7DAC5FA	MIKC_MADS	CTCACCCCCTATATACAGCCATGAATCTAACCTCTCCGAGAGACCATAGCCCTCTCCCTA	835	853	-	11.6061	1.65e-05	0.0403	TAAACATAAATGGGAAATT
Traes_6DS_2B2F9C290	C2H2	CTCACCCCCTATATACAGCCATGAATCTAACCTCTCCGAGAGACCATAGCCCTCTCCCTA	278	296	+	12.0238	1.69e-05	0.0461	CCTCTACCCAGTCCTCCAC
Traes_5BL_FCB1625F3	HSF	CTCACCCCCTATATACAGCCATGAATCTAACCTCTCCGAGAGACCATAGCCCTCTCCCTA	654	667	-	11.7576	1.7e-05	0.0481	TTCTAGAGATTTCA
TRAES3BF094600010CFD_g	C2H2	CTCACCCCCTATATACAGCCATGAATCTAACCTCTCCGAGAGACCATAGCCCTCTCCCTA	1372	1383	+	12.5132	1.84e-05	0.0509	CAAAACAGAGAG
Traes_1AL_6B108514B	MIKC_MADS	CTCACCCCCTATATACAGCCATGAATCTAACCTCTCCGAGAGACCATAGCCCTCTCCCTA	554	574	+	12.7761	1.87e-05	0.026	TCCTTTCATCCGTTTCTTTTC
TRAES3BF057600060CFD_g	WOX	CTCACCCCCTATATACAGCCATGAATCTAACCTCTCCGAGAGACCATAGCCCTCTCCCTA	892	899	+	12.7228	1.96e-05	0.0505	TCAATCAA
Traes_1DS_34596D06E	Trihelix	CTCACCCCCTATATACAGCCATGAATCTAACCTCTCCGAGAGACCATAGCCCTCTCCCTA	528	544	-	13.0286	2.18e-05	0.0571	TCCACGTGTCACAATCT
Traes_4BL_7911992DE	Dof	CTCACCCCCTATATACAGCCATGAATCTAACCTCTCCGAGAGACCATAGCCCTCTCCCTA	552	572	+	12.3485	2.28e-05	0.0573	TTTCCTTTCATCCGTTTCTTT
Traes_2BL_EBA73F94F	AP2	CTCACCCCCTATATACAGCCATGAATCTAACCTCTCCGAGAGACCATAGCCCTCTCCCTA	103	122	-	12.1154	2.31e-05	0.0626	GAGGAAATAGAGACAAAACG
TRAES3BF001100080CFD_g	ARF	CTCACCCCCTATATACAGCCATGAATCTAACCTCTCCGAGAGACCATAGCCCTCTCCCTA	265	274	-	11.7424	2.34e-05	0.0668	ATGCGACAAG
Traes_2AS_5C7B75BC5	HSF	CTCACCCCCTATATACAGCCATGAATCTAACCTCTCCGAGAGACCATAGCCCTCTCCCTA	649	663	-	9.89474	2.38e-05	0.0389	AGAGATTTCAAGAAG
Traes_5BS_A5532B750	bZIP	CTCACCCCCTATATACAGCCATGAATCTAACCTCTCCGAGAGACCATAGCCCTCTCCCTA	534	548	-	11.4848	2.48e-05	0.0354	GGCTTCCACGTGTCA
Traes_5BL_A5532B750	bZIP	CTCACCCCCTATATACAGCCATGAATCTAACCTCTCCGAGAGACCATAGCCCTCTCCCTA	534	548	-	11.4848	2.48e-05	0.0354	GGCTTCCACGTGTCA
Traes_4DS_2E95B3A30	CPP	CTCACCCCCTATATACAGCCATGAATCTAACCTCTCCGAGAGACCATAGCCCTCTCCCTA	711	723	-	11.66	2.57e-05	0.0679	CCAAATTTGAATT
Traes_4BS_929E7B27B	CPP	CTCACCCCCTATATACAGCCATGAATCTAACCTCTCCGAGAGACCATAGCCCTCTCCCTA	711	723	-	11.66	2.57e-05	0.068	CCAAATTTGAATT
Traes_2AS_5C7B75BC5	HSF	CTCACCCCCTATATACAGCCATGAATCTAACCTCTCCGAGAGACCATAGCCCTCTCCCTA	654	668	+	9.53947	2.73e-05	0.0389	TGAAATCTCTAGAAT
Traes_7DL_310E46F15	MYB_related	CTCACCCCCTATATACAGCCATGAATCTAACCTCTCCGAGAGACCATAGCCCTCTCCCTA	1153	1161	-	10.5253	2.76e-05	0.0756	AAGATATTC
Traes_6DL_FA861D610	ERF	CTCACCCCCTATATACAGCCATGAATCTAACCTCTCCGAGAGACCATAGCCCTCTCCCTA	365	378	-	12.6515	2.92e-05	0.0833	GTTGCCGGCGATGA
Traes_1AL_6B108514B	MIKC_MADS	CTCACCCCCTATATACAGCCATGAATCTAACCTCTCCGAGAGACCATAGCCCTCTCCCTA	551	571	+	12.0149	2.94e-05	0.0273	GTTTCCTTTCATCCGTTTCTT
Traes_6DS_DE865EA6D	C2H2	CTCACCCCCTATATACAGCCATGAATCTAACCTCTCCGAGAGACCATAGCCCTCTCCCTA	1243	1254	+	11.1471	3.16e-05	0.0893	TTTCTCTTTTTG
Traes_2BL_8DEC0EFBF	LFY	CTCACCCCCTATATACAGCCATGAATCTAACCTCTCCGAGAGACCATAGCCCTCTCCCTA	974	992	+	10.493	3.17e-05	0.0428	TATTGTCTTCTGGATCATA
Traes_2BL_8DEC0EFBF	LFY	CTCACCCCCTATATACAGCCATGAATCTAACCTCTCCGAGAGACCATAGCCCTCTCCCTA	974	992	-	10.493	3.17e-05	0.0428	TATGATCCAGAAGACAATA
Traes_1DL_23D036A85	bZIP	CTCACCCCCTATATACAGCCATGAATCTAACCTCTCCGAGAGACCATAGCCCTCTCCCTA	531	545	-	10.7879	3.18e-05	0.0853	TTCCACGTGTCACAA
Traes_4DS_926486EE0	MYB	CTCACCCCCTATATACAGCCATGAATCTAACCTCTCCGAGAGACCATAGCCCTCTCCCTA	480	490	-	12.8026	3.27e-05	0.0901	CAGCACCGTTA
Traes_4AS_501676A91	C2H2	CTCACCCCCTATATACAGCCATGAATCTAACCTCTCCGAGAGACCATAGCCCTCTCCCTA	103	119	-	10.1515	3.28e-05	0.088	GAAATAGAGACAAAACG
Traes_4AL_0BB0A30D1	bHLH	CTCACCCCCTATATACAGCCATGAATCTAACCTCTCCGAGAGACCATAGCCCTCTCCCTA	531	551	-	12.2895	3.3e-05	0.0937	CAAGGCTTCCACGTGTCACAA
TRAES3BF001900070CFD_g	bZIP	CTCACCCCCTATATACAGCCATGAATCTAACCTCTCCGAGAGACCATAGCCCTCTCCCTA	534	548	-	9.93939	3.47e-05	0.0495	GGCTTCCACGTGTCA
TRAES3BF099600130CFD_g	bZIP	CTCACCCCCTATATACAGCCATGAATCTAACCTCTCCGAGAGACCATAGCCCTCTCCCTA	532	549	-	10.1212	3.48e-05	0.0495	AGGCTTCCACGTGTCACA
Traes_1AL_A4B5C1474	HSF	CTCACCCCCTATATACAGCCATGAATCTAACCTCTCCGAGAGACCATAGCCCTCTCCCTA	654	668	+	11.3485	3.5e-05	0.0995	TGAAATCTCTAGAAT
Traes_6BL_2F2381640	MYB_related	CTCACCCCCTATATACAGCCATGAATCTAACCTCTCCGAGAGACCATAGCCCTCTCCCTA	460	473	-	12.3636	3.59e-05	0.0938	GGATAAATATCCAA
Traes_5AS_EBCEA6601	bHLH	CTCACCCCCTATATACAGCCATGAATCTAACCTCTCCGAGAGACCATAGCCCTCTCCCTA	536	545	-	12.803	3.59e-05	0.0992	TTCCACGTGT
Traes_7DS_01F74C6F3	WRKY	CTCACCCCCTATATACAGCCATGAATCTAACCTCTCCGAGAGACCATAGCCCTCTCCCTA	860	870	-	11.7424	3.63e-05	0.103	GAAGTCAACAT
Traes_2BS_F3097F116	WRKY	CTCACCCCCTATATACAGCCATGAATCTAACCTCTCCGAGAGACCATAGCCCTCTCCCTA	859	871	-	12.1515	3.64e-05	0.103	TGAAGTCAACATA
Traes_6BL_DD840863A	WRKY	CTCACCCCCTATATACAGCCATGAATCTAACCTCTCCGAGAGACCATAGCCCTCTCCCTA	185	194	+	11.9194	3.64e-05	0.104	CCGTTGACGA
Traes_6AL_BA4636569	WRKY	CTCACCCCCTATATACAGCCATGAATCTAACCTCTCCGAGAGACCATAGCCCTCTCCCTA	185	194	+	11.9194	3.64e-05	0.104	CCGTTGACGA
Traes_5DL_9CC4EC839	MIKC_MADS	CTCACCCCCTATATACAGCCATGAATCTAACCTCTCCGAGAGACCATAGCCCTCTCCCTA	714	725	+	11.8175	3.65e-05	0.0471	TCAAATTTGGAA
Traes_2BS_4818EA1FF	MIKC_MADS	CTCACCCCCTATATACAGCCATGAATCTAACCTCTCCGAGAGACCATAGCCCTCTCCCTA	714	725	+	11.8175	3.65e-05	0.0468	TCAAATTTGGAA
TRAES3BF057600060CFD_g	WOX	CTCACCCCCTATATACAGCCATGAATCTAACCTCTCCGAGAGACCATAGCCCTCTCCCTA	767	774	+	11.8317	3.67e-05	0.0505	CCAATCAA
Traes_6AS_7B3C53009	BES1	CTCACCCCCTATATACAGCCATGAATCTAACCTCTCCGAGAGACCATAGCCCTCTCCCTA	531	545	-	10.8333	3.88e-05	0.0888	TTCCACGTGTCACAA
Traes_5BL_FCB1625F3	HSF	CTCACCCCCTATATACAGCCATGAATCTAACCTCTCCGAGAGACCATAGCCCTCTCCCTA	650	663	+	9.75758	3.98e-05	0.0564	TTCTTGAAATCTCT
Traes_2BL_A69F6C5DF	WRKY	CTCACCCCCTATATACAGCCATGAATCTAACCTCTCCGAGAGACCATAGCCCTCTCCCTA	861	870	-	11.03	4.01e-05	0.107	GAAGTCAACA
Traes_2BS_10A8CAB27	G2-like	CTCACCCCCTATATACAGCCATGAATCTAACCTCTCCGAGAGACCATAGCCCTCTCCCTA	664	674	+	12.4242	4.13e-05	0.11	AGAATATTGTA
TRAES3BF058500060CFD_g	WRKY	CTCACCCCCTATATACAGCCATGAATCTAACCTCTCCGAGAGACCATAGCCCTCTCCCTA	861	871	-	11.6364	4.23e-05	0.118	TGAAGTCAACA
Traes_7DS_FE8BC1125	BBR-BPC	CTCACCCCCTATATACAGCCATGAATCTAACCTCTCCGAGAGACCATAGCCCTCTCCCTA	101	121	+	-0.644737	4.25e-05	0.112	CCCGTTTTGTCTCTATTTCCT
Traes_4AL_A02408BC8	BBR-BPC	CTCACCCCCTATATACAGCCATGAATCTAACCTCTCCGAGAGACCATAGCCCTCTCCCTA	101	121	+	-0.644737	4.25e-05	0.112	CCCGTTTTGTCTCTATTTCCT
TRAES3BF182900010CFD_g	C2H2	CTCACCCCCTATATACAGCCATGAATCTAACCTCTCCGAGAGACCATAGCCCTCTCCCTA	102	119	-	9.34848	4.49e-05	0.122	GAAATAGAGACAAAACGG
Traes_3AS_88AAED4BB	C2H2	CTCACCCCCTATATACAGCCATGAATCTAACCTCTCCGAGAGACCATAGCCCTCTCCCTA	102	119	-	9.34848	4.49e-05	0.122	GAAATAGAGACAAAACGG
Traes_6AS_68775100B	WRKY	CTCACCCCCTATATACAGCCATGAATCTAACCTCTCCGAGAGACCATAGCCCTCTCCCTA	859	870	+	11.8182	4.76e-05	0.135	TATGTTGACTTC
TRAES3BF064300010CFD_g	C2H2	CTCACCCCCTATATACAGCCATGAATCTAACCTCTCCGAGAGACCATAGCCCTCTCCCTA	100	119	-	8.74242	4.84e-05	0.112	GAAATAGAGACAAAACGGGG
Traes_3AL_5490CF370	bZIP	CTCACCCCCTATATACAGCCATGAATCTAACCTCTCCGAGAGACCATAGCCCTCTCCCTA	1362	1381	+	8.60606	4.96e-05	0.0647	AGTGACATCACAAAACAGAG
Traes_3AL_5490CF370	bZIP	CTCACCCCCTATATACAGCCATGAATCTAACCTCTCCGAGAGACCATAGCCCTCTCCCTA	350	369	-	8.5303	5.08e-05	0.0647	GATGACGAAACCATTGTGGT
Traes_7DL_A9EF00572	WRKY	CTCACCCCCTATATACAGCCATGAATCTAACCTCTCCGAGAGACCATAGCCCTCTCCCTA	859	871	+	9.98485	5.08e-05	0.144	TATGTTGACTTCA
Traes_5BL_CC18CAD72	NAC	CTCACCCCCTATATACAGCCATGAATCTAACCTCTCCGAGAGACCATAGCCCTCTCCCTA	1041	1051	+	11.7121	5.15e-05	0.144	ATACGTAAGCT
Traes_2BS_31BB97552	BES1	CTCACCCCCTATATACAGCCATGAATCTAACCTCTCCGAGAGACCATAGCCCTCTCCCTA	535	545	+	11.878	5.15e-05	0.0773	GACACGTGGAA
Traes_6DL_77ACE1279	bZIP	CTCACCCCCTATATACAGCCATGAATCTAACCTCTCCGAGAGACCATAGCCCTCTCCCTA	536	543	+	12.7091	5.24e-05	0.15	ACACGTGG
Traes_2BL_36A3AB3A2	TCP	CTCACCCCCTATATACAGCCATGAATCTAACCTCTCCGAGAGACCATAGCCCTCTCCCTA	310	317	+	8.06504	5.3e-05	0.152	GGGGCCAC
Traes_2AL_15A7BB684	WRKY	CTCACCCCCTATATACAGCCATGAATCTAACCTCTCCGAGAGACCATAGCCCTCTCCCTA	859	872	+	10.6212	5.34e-05	0.147	TATGTTGACTTCAA
Traes_7DL_DDCC09B24	MIKC_MADS	CTCACCCCCTATATACAGCCATGAATCTAACCTCTCCGAGAGACCATAGCCCTCTCCCTA	1243	1257	-	11.1268	5.36e-05	0.105	TTTCAAAAAGAGAAA
Traes_6AL_36AB0312C	HD-ZIP	CTCACCCCCTATATACAGCCATGAATCTAACCTCTCCGAGAGACCATAGCCCTCTCCCTA	772	782	+	11.9403	5.37e-05	0.138	CAAATAATTTT
Traes_5BL_096B0BDA8	C2H2	CTCACCCCCTATATACAGCCATGAATCTAACCTCTCCGAGAGACCATAGCCCTCTCCCTA	103	119	-	8.43939	5.38e-05	0.146	GAAATAGAGACAAAACG
Traes_2BS_31BB97552	BES1	CTCACCCCCTATATACAGCCATGAATCTAACCTCTCCGAGAGACCATAGCCCTCTCCCTA	534	544	-	11.7805	5.41e-05	0.0773	TCCACGTGTCA
Traes_2AS_5C7B75BC5	HSF	CTCACCCCCTATATACAGCCATGAATCTAACCTCTCCGAGAGACCATAGCCCTCTCCCTA	659	673	-	7.47368	5.74e-05	0.0545	ACAATATTCTAGAGA
Traes_6DL_EF6D5D4FA	Dof	CTCACCCCCTATATACAGCCATGAATCTAACCTCTCCGAGAGACCATAGCCCTCTCCCTA	685	705	-	11.2879	5.78e-05	0.149	TGGAATTTCCAAAAGTTAAAT
Traes_5DL_96F9EED93	HD-ZIP	CTCACCCCCTATATACAGCCATGAATCTAACCTCTCCGAGAGACCATAGCCCTCTCCCTA	890	899	+	11.1364	5.89e-05	0.0814	TTTCAATCAA
Traes_5BL_9C32B27E2	HD-ZIP	CTCACCCCCTATATACAGCCATGAATCTAACCTCTCCGAGAGACCATAGCCCTCTCCCTA	890	899	+	11.1364	5.89e-05	0.0814	TTTCAATCAA
TRAES3BF025700030CFD_g	HSF	CTCACCCCCTATATACAGCCATGAATCTAACCTCTCCGAGAGACCATAGCCCTCTCCCTA	655	665	-	9.81818	5.93e-05	0.17	CTAGAGATTTC
Traes_1DL_23D036A85	bZIP	CTCACCCCCTATATACAGCCATGAATCTAACCTCTCCGAGAGACCATAGCCCTCTCCCTA	534	548	+	8.83333	5.98e-05	0.0853	TGACACGTGGAAGCC
Traes_1DL_918A8F357	MYB	CTCACCCCCTATATACAGCCATGAATCTAACCTCTCCGAGAGACCATAGCCCTCTCCCTA	560	574	-	11.5	6.04e-05	0.161	GAAAAGAAACGGATG
Traes_5DL_1950C1FC2	bZIP	CTCACCCCCTATATACAGCCATGAATCTAACCTCTCCGAGAGACCATAGCCCTCTCCCTA	358	372	-	9.86364	6.17e-05	0.135	GGCGATGACGAAACC
Traes_4AL_72ECC7747	G2-like	CTCACCCCCTATATACAGCCATGAATCTAACCTCTCCGAGAGACCATAGCCCTCTCCCTA	596	606	-	11.7727	6.22e-05	0.0871	TTAAGAATTTT
Traes_6AS_7B3C53009	BES1	CTCACCCCCTATATACAGCCATGAATCTAACCTCTCCGAGAGACCATAGCCCTCTCCCTA	534	548	+	9.5303	6.23e-05	0.0888	TGACACGTGGAAGCC
Traes_5DL_1868E2A6C	MYB	CTCACCCCCTATATACAGCCATGAATCTAACCTCTCCGAGAGACCATAGCCCTCTCCCTA	1020	1034	+	11.8182	6.27e-05	0.168	GAAGATTTTGGTAAA
Traes_4AL_72ECC7747	G2-like	CTCACCCCCTATATACAGCCATGAATCTAACCTCTCCGAGAGACCATAGCCCTCTCCCTA	1031	1041	-	11.7576	6.32e-05	0.0871	TAAGGAATTTA
TRAES3BF096900180CFD_g	MYB_related	CTCACCCCCTATATACAGCCATGAATCTAACCTCTCCGAGAGACCATAGCCCTCTCCCTA	1079	1093	+	10.8182	6.36e-05	0.169	ATGTTTATCTATATA
Traes_1AL_914726769	bHLH	CTCACCCCCTATATACAGCCATGAATCTAACCTCTCCGAGAGACCATAGCCCTCTCCCTA	536	543	-	12.2626	6.39e-05	0.183	CCACGTGT
TRAES3BF084400010CFD_g	LBD	CTCACCCCCTATATACAGCCATGAATCTAACCTCTCCGAGAGACCATAGCCCTCTCCCTA	113	133	+	9.92424	6.59e-05	0.187	CTATTTCCTCATACCCCGCCA
Traes_2BS_B1A73C7A8	ERF	CTCACCCCCTATATACAGCCATGAATCTAACCTCTCCGAGAGACCATAGCCCTCTCCCTA	369	383	-	11.2879	6.86e-05	0.0978	TCTTGGTTGCCGGCG
Traes_1AL_0404BC790	WRKY	CTCACCCCCTATATACAGCCATGAATCTAACCTCTCCGAGAGACCATAGCCCTCTCCCTA	860	873	+	10.3485	6.89e-05	0.193	ATGTTGACTTCAAA
TRAES3BF034000040CFD_g	MYB	CTCACCCCCTATATACAGCCATGAATCTAACCTCTCCGAGAGACCATAGCCCTCTCCCTA	675	689	-	11.4848	6.91e-05	0.189	TAAATAGTTTGGTTA
Traes_3AL_5490CF370	bZIP	CTCACCCCCTATATACAGCCATGAATCTAACCTCTCCGAGAGACCATAGCCCTCTCCCTA	1354	1373	-	7.51515	6.91e-05	0.0647	TGTGATGTCACTCGCGGTGC
Traes_5AS_EBCEA6601	bHLH	CTCACCCCCTATATACAGCCATGAATCTAACCTCTCCGAGAGACCATAGCCCTCTCCCTA	412	421	+	11.7576	6.93e-05	0.0992	AACCATGTGA
Traes_1DS_BB8508CC6	LBD	CTCACCCCCTATATACAGCCATGAATCTAACCTCTCCGAGAGACCATAGCCCTCTCCCTA	117	133	-	10.4697	6.96e-05	0.198	TGGCGGGGTATGAGGAA
Traes_7AL_EA6F4FFDE	GATA	CTCACCCCCTATATACAGCCATGAATCTAACCTCTCCGAGAGACCATAGCCCTCTCCCTA	11	29	+	3.38158	7.02e-05	0.193	CCCTATCGCCATCATCCTA
Traes_3AS_E01675F4E	Nin-like	CTCACCCCCTATATACAGCCATGAATCTAACCTCTCCGAGAGACCATAGCCCTCTCCCTA	685	699	+	11.3788	7.09e-05	0.202	ATTTAACTTTTGGAA
Traes_4DL_88ABAD6C0	HD-ZIP	CTCACCCCCTATATACAGCCATGAATCTAACCTCTCCGAGAGACCATAGCCCTCTCCCTA	772	782	+	11.806	7.13e-05	0.178	CAAATAATTTT
Traes_6AS_4B9F0CBBF	G2-like	CTCACCCCCTATATACAGCCATGAATCTAACCTCTCCGAGAGACCATAGCCCTCTCCCTA	662	676	-	10.9437	7.2e-05	0.179	TATACAATATTCTAG
Traes_6AL_A93C6F2FC	MIKC_MADS	CTCACCCCCTATATACAGCCATGAATCTAACCTCTCCGAGAGACCATAGCCCTCTCCCTA	1241	1255	+	9.77273	7.39e-05	0.192	ATTTTCTCTTTTTGA
Traes_1AS_1432A2F79	WRKY	CTCACCCCCTATATACAGCCATGAATCTAACCTCTCCGAGAGACCATAGCCCTCTCCCTA	861	873	+	9.74242	7.56e-05	0.207	TGTTGACTTCAAA
Traes_2BL_361925B62	MYB	CTCACCCCCTATATACAGCCATGAATCTAACCTCTCCGAGAGACCATAGCCCTCTCCCTA	1021	1035	+	11.2576	7.6e-05	0.2	AAGATTTTGGTAAAT
Traes_1AL_A4B5C1474	HSF	CTCACCCCCTATATACAGCCATGAATCTAACCTCTCCGAGAGACCATAGCCCTCTCCCTA	649	663	-	9.75758	7.66e-05	0.109	AGAGATTTCAAGAAG
Traes_2AS_C0C74B775	bHLH	CTCACCCCCTATATACAGCCATGAATCTAACCTCTCCGAGAGACCATAGCCCTCTCCCTA	316	329	+	6.75455	7.67e-05	0.218	ACTGCATCACGAGA
TRAES3BF013700050CFD_g	BES1	CTCACCCCCTATATACAGCCATGAATCTAACCTCTCCGAGAGACCATAGCCCTCTCCCTA	534	544	-	6.78788	7.68e-05	0.137	TCCACGTGTCA
Traes_5DL_9CC4EC839	MIKC_MADS	CTCACCCCCTATATACAGCCATGAATCTAACCTCTCCGAGAGACCATAGCCCTCTCCCTA	701	712	-	10.7302	7.88e-05	0.0678	TTAAATTTGGAA
Traes_2BS_4818EA1FF	MIKC_MADS	CTCACCCCCTATATACAGCCATGAATCTAACCTCTCCGAGAGACCATAGCCCTCTCCCTA	701	712	-	10.7302	7.88e-05	0.0673	TTAAATTTGGAA
Traes_4DS_2E95B3A30	CPP	CTCACCCCCTATATACAGCCATGAATCTAACCTCTCCGAGAGACCATAGCCCTCTCCCTA	703	715	+	10.65	7.92e-05	0.0818	CCAAATTTAATTC
Traes_4BS_929E7B27B	CPP	CTCACCCCCTATATACAGCCATGAATCTAACCTCTCCGAGAGACCATAGCCCTCTCCCTA	703	715	+	10.65	7.92e-05	0.0819	CCAAATTTAATTC
Traes_7DL_DDCC09B24	MIKC_MADS	CTCACCCCCTATATACAGCCATGAATCTAACCTCTCCGAGAGACCATAGCCCTCTCCCTA	838	852	-	10.3944	8e-05	0.105	AAACATAAATGGGAA
Traes_2BS_BD0ED621D	HD-ZIP	CTCACCCCCTATATACAGCCATGAATCTAACCTCTCCGAGAGACCATAGCCCTCTCCCTA	769	789	+	9.80597	8.07e-05	0.204	AATCAAATAATTTTCTTCATC
TRAES3BF064300010CFD_g	C2H2	CTCACCCCCTATATACAGCCATGAATCTAACCTCTCCGAGAGACCATAGCCCTCTCCCTA	969	988	-	7.21212	8.12e-05	0.112	ATCCAGAAGACAATAAAATA
TRAES3BF127400030CFD_g	C2H2	CTCACCCCCTATATACAGCCATGAATCTAACCTCTCCGAGAGACCATAGCCCTCTCCCTA	1323	1335	-	10.1515	8.15e-05	0.233	CCTGACTGTGCTG
TRAES3BF094600010CFD_g	C2H2	CTCACCCCCTATATACAGCCATGAATCTAACCTCTCCGAGAGACCATAGCCCTCTCCCTA	1242	1253	-	8.53947	8.17e-05	0.0822	AAAAAGAGAAAA
Traes_1DS_A6733B734	WRKY	CTCACCCCCTATATACAGCCATGAATCTAACCTCTCCGAGAGACCATAGCCCTCTCCCTA	861	871	-	11	8.18e-05	0.23	TGAAGTCAACA
TRAES3BF014900010CFD_g	TCP	CTCACCCCCTATATACAGCCATGAATCTAACCTCTCCGAGAGACCATAGCCCTCTCCCTA	308	317	+	10.5657	8.22e-05	0.235	TGGGGGCCAC
Traes_5DL_5FD3B95C7	TALE	CTCACCCCCTATATACAGCCATGAATCTAACCTCTCCGAGAGACCATAGCCCTCTCCCTA	1363	1370	-	11.0909	8.27e-05	0.237	GATGTCAC
Traes_5BL_B2792D532	TALE	CTCACCCCCTATATACAGCCATGAATCTAACCTCTCCGAGAGACCATAGCCCTCTCCCTA	1363	1370	-	11.0909	8.27e-05	0.237	GATGTCAC
Traes_6DL_30F715B53	MYB_related	CTCACCCCCTATATACAGCCATGAATCTAACCTCTCCGAGAGACCATAGCCCTCTCCCTA	1153	1161	-	7.38182	8.4e-05	0.22	AAGATATTC
Traes_2BS_31BB97552	BES1	CTCACCCCCTATATACAGCCATGAATCTAACCTCTCCGAGAGACCATAGCCCTCTCCCTA	823	833	+	10.6585	8.48e-05	0.0807	AGCTCGTGTCA
Traes_6AS_70AD4B0D5	C3H	CTCACCCCCTATATACAGCCATGAATCTAACCTCTCCGAGAGACCATAGCCCTCTCCCTA	687	700	-	11.1667	8.57e-05	0.227	TTTCCAAAAGTTAA
Traes_2BL_EBA73F94F	AP2	CTCACCCCCTATATACAGCCATGAATCTAACCTCTCCGAGAGACCATAGCCCTCTCCCTA	935	954	+	9.38462	8.68e-05	0.118	GATAAAAAAAAAGATTCAAT
Traes_2BL_8DEC0EFBF	LFY	CTCACCCCCTATATACAGCCATGAATCTAACCTCTCCGAGAGACCATAGCCCTCTCCCTA	466	484	+	8.14085	8.8e-05	0.0593	ATTTATCCGATGGATAACG
Traes_2BL_8DEC0EFBF	LFY	CTCACCCCCTATATACAGCCATGAATCTAACCTCTCCGAGAGACCATAGCCCTCTCCCTA	466	484	-	8.14085	8.8e-05	0.0593	CGTTATCCATCGGATAAAT
Traes_4BL_FD0D3B74A	bHLH	CTCACCCCCTATATACAGCCATGAATCTAACCTCTCCGAGAGACCATAGCCCTCTCCCTA	536	543	-	10.5667	8.87e-05	0.254	CCACGTGT
TRAES3BF094600010CFD_g	C2H2	CTCACCCCCTATATACAGCCATGAATCTAACCTCTCCGAGAGACCATAGCCCTCTCCCTA	1337	1348	+	8.13158	8.91e-05	0.0822	GGAGACAGAGCG
Traes_4DS_2E95B3A30	CPP	CTCACCCCCTATATACAGCCATGAATCTAACCTCTCCGAGAGACCATAGCCCTCTCCCTA	1168	1180	+	10.49	9.28e-05	0.0818	ATTAATTTTAATC
Traes_4BS_929E7B27B	CPP	CTCACCCCCTATATACAGCCATGAATCTAACCTCTCCGAGAGACCATAGCCCTCTCCCTA	1168	1180	+	10.49	9.28e-05	0.0819	ATTAATTTTAATC
Traes_5DS_5DEA5C9E3	WRKY	CTCACCCCCTATATACAGCCATGAATCTAACCTCTCCGAGAGACCATAGCCCTCTCCCTA	861	871	-	10.6061	9.36e-05	0.259	TGAAGTCAACA
Traes_5DL_1950C1FC2	bZIP	CTCACCCCCTATATACAGCCATGAATCTAACCTCTCCGAGAGACCATAGCCCTCTCCCTA	1362	1376	-	8.78788	9.5e-05	0.135	TTTTGTGATGTCACT
Traes_4AL_5E7F93445	bZIP	CTCACCCCCTATATACAGCCATGAATCTAACCTCTCCGAGAGACCATAGCCCTCTCCCTA	1362	1372	+	7.90909	9.52e-05	0.271	AGTGACATCAC
TRAES3BF013700050CFD_g	BES1	CTCACCCCCTATATACAGCCATGAATCTAACCTCTCCGAGAGACCATAGCCCTCTCCCTA	535	545	+	5.45455	9.61e-05	0.137	GACACGTGGAA
Traes_6DL_136DE13FB	TCP	CTCACCCCCTATATACAGCCATGAATCTAACCTCTCCGAGAGACCATAGCCCTCTCCCTA	298	317	+	-2.84444	9.63e-05	0.274	CGACAGTCGTTGGGGGCCAC
TRAES3BF146000020CFD_g	TCP	CTCACCCCCTATATACAGCCATGAATCTAACCTCTCCGAGAGACCATAGCCCTCTCCCTA	309	317	+	10.4747	9.67e-05	0.277	GGGGGCCAC
Traes_5AL_B65EF5518	EIL	CTCACCCCCTATATACAGCCATGAATCTAACCTCTCCGAGAGACCATAGCCCTCTCCCTA	1004	1024	-	9.19512	9.83e-05	0.259	TCTTCTAGGTTCAAGTTTGGA
Traes_6DL_D1C1DBD34	MIKC_MADS	CTCACCCCCTATATACAGCCATGAATCTAACCTCTCCGAGAGACCATAGCCCTCTCCCTA	1034	1048	+	8.92424	9.99e-05	0.265	ATTCCTTATACGTAA
