# Supplementary material for: Are TaNAC Transcription Factors Involved in Promoting Wheat Yield by cis-Regulation of TaCKX Gene Family?
Source: Int J Mol Sci. 2024 Feb 7;25(4):2027. doi: 10.3390/ijms25042027 (PMC10889182; doi:10.3390/ijms25042027)
Supplement: Supplementary file 1 [file ijms-25-02027-s001.zip › Folder S1/fimo TaCKX11-7B.txt]

#pattern name	Family	sequence name	start	stop	strand	score	p-value	q-value	matched sequence
TRAES3BF042000020CFD_g	CPP	GCGGTCGTCGTGTGGGTGGAGGGGTTTATATCGAGAGGACACGCGGACGTCGATGGCCAT	601	610	+	14.01	1.59e-06	0.00119	AATTTGAATT
TRAES3BF042000020CFD_g	CPP	GCGGTCGTCGTGTGGGTGGAGGGGTTTATATCGAGAGGACACGCGGACGTCGATGGCCAT	694	703	+	14.01	1.59e-06	0.00119	AATTTGAATT
TRAES3BF042000020CFD_g	CPP	GCGGTCGTCGTGTGGGTGGAGGGGTTTATATCGAGAGGACACGCGGACGTCGATGGCCAT	582	591	-	14.01	1.59e-06	0.00119	AATTTGAATT
TRAES3BF042000020CFD_g	CPP	GCGGTCGTCGTGTGGGTGGAGGGGTTTATATCGAGAGGACACGCGGACGTCGATGGCCAT	588	597	-	14.01	1.59e-06	0.00119	AATTTGAATT
Traes_5DL_026913547	bHLH	GCGGTCGTCGTGTGGGTGGAGGGGTTTATATCGAGAGGACACGCGGACGTCGATGGCCAT	780	793	-	15.3026	3.32e-06	0.0104	ATTGTGACACGTGG
Traes_4BL_7911992DE	Dof	GCGGTCGTCGTGTGGGTGGAGGGGTTTATATCGAGAGGACACGCGGACGTCGATGGCCAT	751	771	-	14.8485	4.34e-06	0.0121	TTTCCTTTAATTCGTTTCTTT
Traes_6DS_2B2F9C290	C2H2	GCGGTCGTCGTGTGGGTGGAGGGGTTTATATCGAGAGGACACGCGGACGTCGATGGCCAT	1029	1047	+	13.8889	5.65e-06	0.0167	CCCCCCCCCCCACCCCCAC
TRAES3BF042000020CFD_g	CPP	GCGGTCGTCGTGTGGGTGGAGGGGTTTATATCGAGAGGACACGCGGACGTCGATGGCCAT	515	524	-	13.68	7.17e-06	0.0043	AATTTGAATG
TRAES3BF094600010CFD_g	C2H2	GCGGTCGTCGTGTGGGTGGAGGGGTTTATATCGAGAGGACACGCGGACGTCGATGGCCAT	204	215	+	14.1711	7.19e-06	0.0184	AAAAACAAAGGA
TRAES3BF015800060CFD_g	Trihelix	GCGGTCGTCGTGTGGGTGGAGGGGTTTATATCGAGAGGACACGCGGACGTCGATGGCCAT	86	103	-	13.6	8.72e-06	0.0263	AATCAAAGAGGCCCTTAA
Traes_7DL_3CE000E38	bZIP	GCGGTCGTCGTGTGGGTGGAGGGGTTTATATCGAGAGGACACGCGGACGTCGATGGCCAT	1480	1489	+	13.7397	9.11e-06	0.0142	GTGACATCAC
Traes_7DL_3CE000E38	bZIP	GCGGTCGTCGTGTGGGTGGAGGGGTTTATATCGAGAGGACACGCGGACGTCGATGGCCAT	1480	1489	-	13.7397	9.11e-06	0.0142	GTGATGTCAC
Traes_7DS_FE8BC1125	BBR-BPC	GCGGTCGTCGTGTGGGTGGAGGGGTTTATATCGAGAGGACACGCGGACGTCGATGGCCAT	1346	1366	-	3.73684	1.18e-05	0.0262	TTCTCCCTCTCTCCATCATCC
Traes_4AL_A02408BC8	BBR-BPC	GCGGTCGTCGTGTGGGTGGAGGGGTTTATATCGAGAGGACACGCGGACGTCGATGGCCAT	1346	1366	-	3.73684	1.18e-05	0.0262	TTCTCCCTCTCTCCATCATCC
TRAES3BF094600010CFD_g	C2H2	GCGGTCGTCGTGTGGGTGGAGGGGTTTATATCGAGAGGACACGCGGACGTCGATGGCCAT	450	461	+	13.2237	1.29e-05	0.0184	CAAAACAGAGAC
Traes_5AL_9BC38814C	bZIP	GCGGTCGTCGTGTGGGTGGAGGGGTTTATATCGAGAGGACACGCGGACGTCGATGGCCAT	780	787	-	14.404	1.31e-05	0.041	ACACGTGG
Traes_5BS_A5532B750	bZIP	GCGGTCGTCGTGTGGGTGGAGGGGTTTATATCGAGAGGACACGCGGACGTCGATGGCCAT	778	792	-	12.8182	1.47e-05	0.0387	TTGTGACACGTGGAA
Traes_5BL_A5532B750	bZIP	GCGGTCGTCGTGTGGGTGGAGGGGTTTATATCGAGAGGACACGCGGACGTCGATGGCCAT	778	792	-	12.8182	1.47e-05	0.0387	TTGTGACACGTGGAA
TRAES3BF099600130CFD_g	bZIP	GCGGTCGTCGTGTGGGTGGAGGGGTTTATATCGAGAGGACACGCGGACGTCGATGGCCAT	776	793	-	12.6515	1.56e-05	0.0484	ATTGTGACACGTGGAAGC
TRAES3BF001900070CFD_g	bZIP	GCGGTCGTCGTGTGGGTGGAGGGGTTTATATCGAGAGGACACGCGGACGTCGATGGCCAT	778	792	-	12.5455	1.56e-05	0.0487	TTGTGACACGTGGAA
Traes_6DL_136DE13FB	TCP	GCGGTCGTCGTGTGGGTGGAGGGGTTTATATCGAGAGGACACGCGGACGTCGATGGCCAT	938	957	+	3.98889	1.72e-05	0.0533	AAAGAGGGAGTGGTGCTCAC
Traes_6DS_2B2F9C290	C2H2	GCGGTCGTCGTGTGGGTGGAGGGGTTTATATCGAGAGGACACGCGGACGTCGATGGCCAT	1032	1050	+	11.9841	1.73e-05	0.0199	CCCCCCCCACCCCCACCCC
Traes_4DL_AE5093871	BBR-BPC	GCGGTCGTCGTGTGGGTGGAGGGGTTTATATCGAGAGGACACGCGGACGTCGATGGCCAT	1340	1363	+	3.40909	1.77e-05	0.0222	AATTTAGGATGATGGAGAGAGGGA
Traes_4AS_48979CBE1	BBR-BPC	GCGGTCGTCGTGTGGGTGGAGGGGTTTATATCGAGAGGACACGCGGACGTCGATGGCCAT	1340	1363	+	3.40909	1.77e-05	0.0225	AATTTAGGATGATGGAGAGAGGGA
Traes_7DS_FE8BC1125	BBR-BPC	GCGGTCGTCGTGTGGGTGGAGGGGTTTATATCGAGAGGACACGCGGACGTCGATGGCCAT	1252	1272	-	2.34211	1.8e-05	0.0262	CCCATTTCGTCTCTATTTCTT
Traes_4AL_A02408BC8	BBR-BPC	GCGGTCGTCGTGTGGGTGGAGGGGTTTATATCGAGAGGACACGCGGACGTCGATGGCCAT	1252	1272	-	2.34211	1.8e-05	0.0262	CCCATTTCGTCTCTATTTCTT
TRAES3BF094600010CFD_g	C2H2	GCGGTCGTCGTGTGGGTGGAGGGGTTTATATCGAGAGGACACGCGGACGTCGATGGCCAT	1489	1500	+	12.5132	1.84e-05	0.0184	CAAAACAGAGAG
Traes_3AS_E01675F4E	Nin-like	GCGGTCGTCGTGTGGGTGGAGGGGTTTATATCGAGAGGACACGCGGACGTCGATGGCCAT	331	345	-	12.9545	1.84e-05	0.0468	TATTGTCTCTTGGAT
Traes_6DS_2B2F9C290	C2H2	GCGGTCGTCGTGTGGGTGGAGGGGTTTATATCGAGAGGACACGCGGACGTCGATGGCCAT	1347	1365	-	11.6984	2.03e-05	0.0199	TCTCCCTCTCTCCATCATC
Traes_1DS_34596D06E	Trihelix	GCGGTCGTCGTGTGGGTGGAGGGGTTTATATCGAGAGGACACGCGGACGTCGATGGCCAT	779	795	+	13.0286	2.18e-05	0.0651	TCCACGTGTCACAATCT
Traes_2BL_EBA73F94F	AP2	GCGGTCGTCGTGTGGGTGGAGGGGTTTATATCGAGAGGACACGCGGACGTCGATGGCCAT	255	274	+	12.1538	2.26e-05	0.0666	GAAAAGTAGTATAAAAAAAA
Traes_4DL_AE5093871	BBR-BPC	GCGGTCGTCGTGTGGGTGGAGGGGTTTATATCGAGAGGACACGCGGACGTCGATGGCCAT	1346	1369	+	2.62121	2.29e-05	0.0222	GGATGATGGAGAGAGGGAGAACTC
Traes_4AS_48979CBE1	BBR-BPC	GCGGTCGTCGTGTGGGTGGAGGGGTTTATATCGAGAGGACACGCGGACGTCGATGGCCAT	1346	1369	+	2.62121	2.29e-05	0.0225	GGATGATGGAGAGAGGGAGAACTC
Traes_4DL_AE5093871	BBR-BPC	GCGGTCGTCGTGTGGGTGGAGGGGTTTATATCGAGAGGACACGCGGACGTCGATGGCCAT	1252	1275	+	2.59091	2.31e-05	0.0222	AAGAAATAGAGACGAAATGGGGGT
Traes_4AS_48979CBE1	BBR-BPC	GCGGTCGTCGTGTGGGTGGAGGGGTTTATATCGAGAGGACACGCGGACGTCGATGGCCAT	1252	1275	+	2.59091	2.31e-05	0.0225	AAGAAATAGAGACGAAATGGGGGT
Traes_2BL_569371098	AP2	GCGGTCGTCGTGTGGGTGGAGGGGTTTATATCGAGAGGACACGCGGACGTCGATGGCCAT	466	486	-	9.98889	2.32e-05	0.0721	TGTCACAATTTCCCAATTATG
Traes_1AL_297FBF3A3	MYB_related	GCGGTCGTCGTGTGGGTGGAGGGGTTTATATCGAGAGGACACGCGGACGTCGATGGCCAT	847	861	-	12.9394	2.35e-05	0.0702	GGATCTTTATCCAAT
Traes_4AS_0D75149B5	ERF	GCGGTCGTCGTGTGGGTGGAGGGGTTTATATCGAGAGGACACGCGGACGTCGATGGCCAT	973	983	-	12.2727	2.39e-05	0.0745	TCGTCACCGCC
Traes_5BS_A5532B750	bZIP	GCGGTCGTCGTGTGGGTGGAGGGGTTTATATCGAGAGGACACGCGGACGTCGATGGCCAT	775	789	+	11.4848	2.48e-05	0.0387	GGCTTCCACGTGTCA
Traes_5BL_A5532B750	bZIP	GCGGTCGTCGTGTGGGTGGAGGGGTTTATATCGAGAGGACACGCGGACGTCGATGGCCAT	775	789	+	11.4848	2.48e-05	0.0387	GGCTTCCACGTGTCA
Traes_2BL_9CD6E043A	ERF	GCGGTCGTCGTGTGGGTGGAGGGGTTTATATCGAGAGGACACGCGGACGTCGATGGCCAT	972	991	-	11.9697	2.55e-05	0.0793	TGCCAGTTTCGTCACCGCCA
Traes_4DS_2E95B3A30	CPP	GCGGTCGTCGTGTGGGTGGAGGGGTTTATATCGAGAGGACACGCGGACGTCGATGGCCAT	598	610	+	11.66	2.57e-05	0.059	CCAAATTTGAATT
Traes_4BS_929E7B27B	CPP	GCGGTCGTCGTGTGGGTGGAGGGGTTTATATCGAGAGGACACGCGGACGTCGATGGCCAT	598	610	+	11.66	2.57e-05	0.0592	CCAAATTTGAATT
Traes_3AS_E01675F4E	Nin-like	GCGGTCGTCGTGTGGGTGGAGGGGTTTATATCGAGAGGACACGCGGACGTCGATGGCCAT	8	22	-	12.4394	3.01e-05	0.0468	TTTTGCCTTTTTGAA
Traes_1DL_23D036A85	bZIP	GCGGTCGTCGTGTGGGTGGAGGGGTTTATATCGAGAGGACACGCGGACGTCGATGGCCAT	778	792	+	10.7879	3.18e-05	0.0932	TTCCACGTGTCACAA
Traes_4AL_0BB0A30D1	bHLH	GCGGTCGTCGTGTGGGTGGAGGGGTTTATATCGAGAGGACACGCGGACGTCGATGGCCAT	772	792	+	12.2895	3.3e-05	0.102	CAAGGCTTCCACGTGTCACAA
Traes_6DS_2B2F9C290	C2H2	GCGGTCGTCGTGTGGGTGGAGGGGTTTATATCGAGAGGACACGCGGACGTCGATGGCCAT	1344	1362	-	10.7857	3.35e-05	0.0221	CCCTCTCTCCATCATCCTA
Traes_2BL_B397F2CE3	ERF	GCGGTCGTCGTGTGGGTGGAGGGGTTTATATCGAGAGGACACGCGGACGTCGATGGCCAT	967	981	+	11.7424	3.42e-05	0.106	GTTGCTGGCGGTGAC
TRAES3BF001900070CFD_g	bZIP	GCGGTCGTCGTGTGGGTGGAGGGGTTTATATCGAGAGGACACGCGGACGTCGATGGCCAT	775	789	+	9.93939	3.47e-05	0.054	GGCTTCCACGTGTCA
TRAES3BF099600130CFD_g	bZIP	GCGGTCGTCGTGTGGGTGGAGGGGTTTATATCGAGAGGACACGCGGACGTCGATGGCCAT	774	791	+	10.1212	3.48e-05	0.0541	AGGCTTCCACGTGTCACA
Traes_5AS_EBCEA6601	bHLH	GCGGTCGTCGTGTGGGTGGAGGGGTTTATATCGAGAGGACACGCGGACGTCGATGGCCAT	778	787	+	12.803	3.59e-05	0.108	TTCCACGTGT
Traes_5DL_9CC4EC839	MIKC_MADS	GCGGTCGTCGTGTGGGTGGAGGGGTTTATATCGAGAGGACACGCGGACGTCGATGGCCAT	596	607	-	11.8175	3.65e-05	0.0785	TCAAATTTGGAA
Traes_2BS_4818EA1FF	MIKC_MADS	GCGGTCGTCGTGTGGGTGGAGGGGTTTATATCGAGAGGACACGCGGACGTCGATGGCCAT	596	607	-	11.8175	3.65e-05	0.0793	TCAAATTTGGAA
Traes_6DS_2B2F9C290	C2H2	GCGGTCGTCGTGTGGGTGGAGGGGTTTATATCGAGAGGACACGCGGACGTCGATGGCCAT	1063	1081	-	10.5794	3.74e-05	0.0221	CCTCTGCCCAGTCCTCCAC
Traes_6AS_7B3C53009	BES1	GCGGTCGTCGTGTGGGTGGAGGGGTTTATATCGAGAGGACACGCGGACGTCGATGGCCAT	778	792	+	10.8333	3.88e-05	0.097	TTCCACGTGTCACAA
Traes_7DL_ED348696E	SBP	GCGGTCGTCGTGTGGGTGGAGGGGTTTATATCGAGAGGACACGCGGACGTCGATGGCCAT	639	654	+	12.3333	4.3e-05	0.106	TTGGTTGTACAATAAT
TRAES3BF096900180CFD_g	MYB_related	GCGGTCGTCGTGTGGGTGGAGGGGTTTATATCGAGAGGACACGCGGACGTCGATGGCCAT	845	859	-	11.5152	4.45e-05	0.132	ATCTTTATCCAATGG
Traes_6AS_70AD4B0D5	C3H	GCGGTCGTCGTGTGGGTGGAGGGGTTTATATCGAGAGGACACGCGGACGTCGATGGCCAT	7	20	+	11.8333	4.83e-05	0.145	TTTCAAAAAGGCAA
Traes_2BL_8DEC0EFBF	LFY	GCGGTCGTCGTGTGGGTGGAGGGGTTTATATCGAGAGGACACGCGGACGTCGATGGCCAT	839	857	+	9.53521	4.87e-05	0.0742	CTTGATCCATTGGATAAAG
Traes_2BL_8DEC0EFBF	LFY	GCGGTCGTCGTGTGGGTGGAGGGGTTTATATCGAGAGGACACGCGGACGTCGATGGCCAT	839	857	-	9.53521	4.87e-05	0.0742	CTTTATCCAATGGATCAAG
Traes_4DS_2E95B3A30	CPP	GCGGTCGTCGTGTGGGTGGAGGGGTTTATATCGAGAGGACACGCGGACGTCGATGGCCAT	515	527	-	11.13	4.88e-05	0.059	TCAAATTTGAATG
Traes_4BS_929E7B27B	CPP	GCGGTCGTCGTGTGGGTGGAGGGGTTTATATCGAGAGGACACGCGGACGTCGATGGCCAT	515	527	-	11.13	4.88e-05	0.0592	TCAAATTTGAATG
Traes_3AL_5490CF370	bZIP	GCGGTCGTCGTGTGGGTGGAGGGGTTTATATCGAGAGGACACGCGGACGTCGATGGCCAT	1479	1498	+	8.60606	4.96e-05	0.104	AGTGACATCACAAAACAGAG
Traes_2BS_31BB97552	BES1	GCGGTCGTCGTGTGGGTGGAGGGGTTTATATCGAGAGGACACGCGGACGTCGATGGCCAT	778	788	-	11.878	5.15e-05	0.0844	GACACGTGGAA
TRAES3BF107400040CFD_g	ARR-B	GCGGTCGTCGTGTGGGTGGAGGGGTTTATATCGAGAGGACACGCGGACGTCGATGGCCAT	500	509	+	11.9727	5.17e-05	0.159	AAAGATATGA
TRAES3BF094200030CFD_g	ARR-B	GCGGTCGTCGTGTGGGTGGAGGGGTTTATATCGAGAGGACACGCGGACGTCGATGGCCAT	500	509	+	11.9727	5.17e-05	0.16	AAAGATATGA
Traes_6DL_77ACE1279	bZIP	GCGGTCGTCGTGTGGGTGGAGGGGTTTATATCGAGAGGACACGCGGACGTCGATGGCCAT	780	787	-	12.7091	5.24e-05	0.164	ACACGTGG
Traes_6AL_36AB0312C	HD-ZIP	GCGGTCGTCGTGTGGGTGGAGGGGTTTATATCGAGAGGACACGCGGACGTCGATGGCCAT	533	543	-	11.9403	5.37e-05	0.154	CAAATAATTTT
Traes_6BL_7C6B17284	MIKC_MADS	GCGGTCGTCGTGTGGGTGGAGGGGTTTATATCGAGAGGACACGCGGACGTCGATGGCCAT	462	480	+	8.83333	5.41e-05	0.152	TAAACATAATTGGGAAATT
Traes_6AL_1F7DAC5FA	MIKC_MADS	GCGGTCGTCGTGTGGGTGGAGGGGTTTATATCGAGAGGACACGCGGACGTCGATGGCCAT	462	480	+	8.83333	5.41e-05	0.151	TAAACATAATTGGGAAATT
Traes_2BS_31BB97552	BES1	GCGGTCGTCGTGTGGGTGGAGGGGTTTATATCGAGAGGACACGCGGACGTCGATGGCCAT	779	789	+	11.7805	5.41e-05	0.0844	TCCACGTGTCA
Traes_5DL_9CC4EC839	MIKC_MADS	GCGGTCGTCGTGTGGGTGGAGGGGTTTATATCGAGAGGACACGCGGACGTCGATGGCCAT	465	476	+	11.2619	5.5e-05	0.0785	ACATAATTGGGA
Traes_2BS_4818EA1FF	MIKC_MADS	GCGGTCGTCGTGTGGGTGGAGGGGTTTATATCGAGAGGACACGCGGACGTCGATGGCCAT	465	476	+	11.2619	5.5e-05	0.0793	ACATAATTGGGA
Traes_6DS_DE865EA6D	C2H2	GCGGTCGTCGTGTGGGTGGAGGGGTTTATATCGAGAGGACACGCGGACGTCGATGGCCAT	10	21	-	10.6569	5.54e-05	0.171	TTTGCCTTTTTG
Traes_4BL_7911992DE	Dof	GCGGTCGTCGTGTGGGTGGAGGGGTTTATATCGAGAGGACACGCGGACGTCGATGGCCAT	254	274	-	10.7121	5.82e-05	0.0815	TTTTTTTTATACTACTTTTCA
Traes_2AL_FC6DD1383	ERF	GCGGTCGTCGTGTGGGTGGAGGGGTTTATATCGAGAGGACACGCGGACGTCGATGGCCAT	969	983	-	10.2121	5.86e-05	0.182	TCGTCACCGCCAGCA
Traes_2AL_E5A9615E2	ERF	GCGGTCGTCGTGTGGGTGGAGGGGTTTATATCGAGAGGACACGCGGACGTCGATGGCCAT	969	983	-	10.2121	5.86e-05	0.182	TCGTCACCGCCAGCA
TRAES3BF025700030CFD_g	HSF	GCGGTCGTCGTGTGGGTGGAGGGGTTTATATCGAGAGGACACGCGGACGTCGATGGCCAT	655	665	+	9.81818	5.93e-05	0.185	CTAGAGATTTC
Traes_1DL_23D036A85	bZIP	GCGGTCGTCGTGTGGGTGGAGGGGTTTATATCGAGAGGACACGCGGACGTCGATGGCCAT	775	789	-	8.83333	5.98e-05	0.0932	TGACACGTGGAAGCC
Traes_1AL_A1EA76E83	GATA	GCGGTCGTCGTGTGGGTGGAGGGGTTTATATCGAGAGGACACGCGGACGTCGATGGCCAT	914	924	+	11.4868	6.04e-05	0.185	CGGATCGGAGT
TRAES3BF064300010CFD_g	C2H2	GCGGTCGTCGTGTGGGTGGAGGGGTTTATATCGAGAGGACACGCGGACGTCGATGGCCAT	8	27	+	8.07576	6.09e-05	0.186	TTCAAAAAGGCAAAATCTAG
Traes_5BL_FCB1625F3	HSF	GCGGTCGTCGTGTGGGTGGAGGGGTTTATATCGAGAGGACACGCGGACGTCGATGGCCAT	653	666	+	8.68182	6.12e-05	0.188	ATCTAGAGATTTCA
Traes_6AS_7B3C53009	BES1	GCGGTCGTCGTGTGGGTGGAGGGGTTTATATCGAGAGGACACGCGGACGTCGATGGCCAT	775	789	-	9.5303	6.23e-05	0.097	TGACACGTGGAAGCC
Traes_5DL_1868E2A6C	MYB	GCGGTCGTCGTGTGGGTGGAGGGGTTTATATCGAGAGGACACGCGGACGTCGATGGCCAT	285	299	-	11.8182	6.27e-05	0.192	GAAGATTTTGGTAAA
Traes_2BL_209C14A8F	NAC	GCGGTCGTCGTGTGGGTGGAGGGGTTTATATCGAGAGGACACGCGGACGTCGATGGCCAT	687	707	-	9.48485	6.29e-05	0.115	CATAAATTCAAATTTAATCAA
Traes_3AS_55E9080C2	MIKC_MADS	GCGGTCGTCGTGTGGGTGGAGGGGTTTATATCGAGAGGACACGCGGACGTCGATGGCCAT	462	480	-	10.9296	6.3e-05	0.129	AATTTCCCAATTATGTTTA
TRAES3BF042000020CFD_g	CPP	GCGGTCGTCGTGTGGGTGGAGGGGTTTATATCGAGAGGACACGCGGACGTCGATGGCCAT	39	48	+	11.83	6.36e-05	0.0318	ATTTTGAATT
Traes_1AL_914726769	bHLH	GCGGTCGTCGTGTGGGTGGAGGGGTTTATATCGAGAGGACACGCGGACGTCGATGGCCAT	780	787	+	12.2626	6.39e-05	0.2	CCACGTGT
TRAES3BF058500060CFD_g	WRKY	GCGGTCGTCGTGTGGGTGGAGGGGTTTATATCGAGAGGACACGCGGACGTCGATGGCCAT	444	454	+	10.5	6.61e-05	0.205	TTAAGTCAAAA
Traes_3AL_5490CF370	bZIP	GCGGTCGTCGTGTGGGTGGAGGGGTTTATATCGAGAGGACACGCGGACGTCGATGGCCAT	1471	1490	-	7.51515	6.91e-05	0.104	TGTGATGTCACTCGCGGTGC
Traes_5AS_EBCEA6601	bHLH	GCGGTCGTCGTGTGGGTGGAGGGGTTTATATCGAGAGGACACGCGGACGTCGATGGCCAT	924	933	-	11.7576	6.93e-05	0.108	AACCATGTGA
Traes_4DL_AE5093871	BBR-BPC	GCGGTCGTCGTGTGGGTGGAGGGGTTTATATCGAGAGGACACGCGGACGTCGATGGCCAT	1342	1365	+	-0.954545	6.97e-05	0.0446	TTTAGGATGATGGAGAGAGGGAGA
Traes_4AS_48979CBE1	BBR-BPC	GCGGTCGTCGTGTGGGTGGAGGGGTTTATATCGAGAGGACACGCGGACGTCGATGGCCAT	1342	1365	+	-0.954545	6.97e-05	0.045	TTTAGGATGATGGAGAGAGGGAGA
Traes_4DS_2E95B3A30	CPP	GCGGTCGTCGTGTGGGTGGAGGGGTTTATATCGAGAGGACACGCGGACGTCGATGGCCAT	691	703	+	10.76	7.09e-05	0.059	TTAAATTTGAATT
Traes_4BS_929E7B27B	CPP	GCGGTCGTCGTGTGGGTGGAGGGGTTTATATCGAGAGGACACGCGGACGTCGATGGCCAT	691	703	+	10.76	7.09e-05	0.0592	TTAAATTTGAATT
Traes_6DL_EF6D5D4FA	Dof	GCGGTCGTCGTGTGGGTGGAGGGGTTTATATCGAGAGGACACGCGGACGTCGATGGCCAT	753	773	+	10.9394	7.09e-05	0.204	AGAAACGAATTAAAGGAAACA
Traes_4DL_88ABAD6C0	HD-ZIP	GCGGTCGTCGTGTGGGTGGAGGGGTTTATATCGAGAGGACACGCGGACGTCGATGGCCAT	533	543	-	11.806	7.13e-05	0.201	CAAATAATTTT
Traes_5DL_96F9EED93	HD-ZIP	GCGGTCGTCGTGTGGGTGGAGGGGTTTATATCGAGAGGACACGCGGACGTCGATGGCCAT	188	197	-	10.8909	7.26e-05	0.22	ATGCAATCAA
Traes_5BL_9C32B27E2	HD-ZIP	GCGGTCGTCGTGTGGGTGGAGGGGTTTATATCGAGAGGACACGCGGACGTCGATGGCCAT	188	197	-	10.8909	7.26e-05	0.218	ATGCAATCAA
Traes_1AS_1432A2F79	WRKY	GCGGTCGTCGTGTGGGTGGAGGGGTTTATATCGAGAGGACACGCGGACGTCGATGGCCAT	442	454	-	9.83333	7.3e-05	0.223	TTTTGACTTAAAA
Traes_2BL_361925B62	MYB	GCGGTCGTCGTGTGGGTGGAGGGGTTTATATCGAGAGGACACGCGGACGTCGATGGCCAT	284	298	-	11.2576	7.6e-05	0.225	AAGATTTTGGTAAAT
Traes_2BL_209C14A8F	NAC	GCGGTCGTCGTGTGGGTGGAGGGGTTTATATCGAGAGGACACGCGGACGTCGATGGCCAT	685	705	+	8.98485	7.61e-05	0.115	AATTGATTAAATTTGAATTTA
Traes_7DL_ED348696E	SBP	GCGGTCGTCGTGTGGGTGGAGGGGTTTATATCGAGAGGACACGCGGACGTCGATGGCCAT	639	654	-	11.5556	7.64e-05	0.106	ATTATTGTACAACCAA
TRAES3BF013700050CFD_g	BES1	GCGGTCGTCGTGTGGGTGGAGGGGTTTATATCGAGAGGACACGCGGACGTCGATGGCCAT	779	789	+	6.78788	7.68e-05	0.15	TCCACGTGTCA
Traes_4DL_AE5093871	BBR-BPC	GCGGTCGTCGTGTGGGTGGAGGGGTTTATATCGAGAGGACACGCGGACGTCGATGGCCAT	1348	1371	+	-1.30303	7.73e-05	0.0446	ATGATGGAGAGAGGGAGAACTCAC
Traes_4AS_48979CBE1	BBR-BPC	GCGGTCGTCGTGTGGGTGGAGGGGTTTATATCGAGAGGACACGCGGACGTCGATGGCCAT	1348	1371	+	-1.30303	7.73e-05	0.045	ATGATGGAGAGAGGGAGAACTCAC
Traes_7AL_EA6F4FFDE	GATA	GCGGTCGTCGTGTGGGTGGAGGGGTTTATATCGAGAGGACACGCGGACGTCGATGGCCAT	153	171	+	3.07895	7.75e-05	0.237	CATGCTCATCTCAATCCTA
Traes_6DL_3019F176A	ERF	GCGGTCGTCGTGTGGGTGGAGGGGTTTATATCGAGAGGACACGCGGACGTCGATGGCCAT	969	983	+	10.6818	7.81e-05	0.243	TGCTGGCGGTGACGA
Traes_4DS_2E95B3A30	CPP	GCGGTCGTCGTGTGGGTGGAGGGGTTTATATCGAGAGGACACGCGGACGTCGATGGCCAT	606	618	-	10.65	7.92e-05	0.059	CCAAATTTAATTC
Traes_4BS_929E7B27B	CPP	GCGGTCGTCGTGTGGGTGGAGGGGTTTATATCGAGAGGACACGCGGACGTCGATGGCCAT	606	618	-	10.65	7.92e-05	0.0592	CCAAATTTAATTC
Traes_7DS_FE8BC1125	BBR-BPC	GCGGTCGTCGTGTGGGTGGAGGGGTTTATATCGAGAGGACACGCGGACGTCGATGGCCAT	1344	1364	-	-2.94737	7.93e-05	0.0767	CTCCCTCTCTCCATCATCCTA
Traes_4AL_A02408BC8	BBR-BPC	GCGGTCGTCGTGTGGGTGGAGGGGTTTATATCGAGAGGACACGCGGACGTCGATGGCCAT	1344	1364	-	-2.94737	7.93e-05	0.0767	CTCCCTCTCTCCATCATCCTA
Traes_5BL_9627436AE	MIKC_MADS	GCGGTCGTCGTGTGGGTGGAGGGGTTTATATCGAGAGGACACGCGGACGTCGATGGCCAT	465	477	+	10.8714	8e-05	0.126	ACATAATTGGGAA
Traes_1DS_A6733B734	WRKY	GCGGTCGTCGTGTGGGTGGAGGGGTTTATATCGAGAGGACACGCGGACGTCGATGGCCAT	444	454	+	11.0303	8.06e-05	0.25	TTAAGTCAAAA
Traes_2BL_9CD6E043A	ERF	GCGGTCGTCGTGTGGGTGGAGGGGTTTATATCGAGAGGACACGCGGACGTCGATGGCCAT	969	988	-	10	8.15e-05	0.126	CAGTTTCGTCACCGCCAGCA
Traes_5DL_5FD3B95C7	TALE	GCGGTCGTCGTGTGGGTGGAGGGGTTTATATCGAGAGGACACGCGGACGTCGATGGCCAT	1480	1487	-	11.0909	8.27e-05	0.259	GATGTCAC
Traes_5BL_B2792D532	TALE	GCGGTCGTCGTGTGGGTGGAGGGGTTTATATCGAGAGGACACGCGGACGTCGATGGCCAT	1480	1487	-	11.0909	8.27e-05	0.259	GATGTCAC
Traes_5BL_9627436AE	MIKC_MADS	GCGGTCGTCGTGTGGGTGGAGGGGTTTATATCGAGAGGACACGCGGACGTCGATGGCCAT	1150	1162	+	10.8	8.35e-05	0.126	CCACAATTGGACA
Traes_2DS_2CE71025C	C2H2	GCGGTCGTCGTGTGGGTGGAGGGGTTTATATCGAGAGGACACGCGGACGTCGATGGCCAT	820	826	-	13.4605	8.4e-05	0.249	TTGAAAA
TRAES3BF094600010CFD_g	C2H2	GCGGTCGTCGTGTGGGTGGAGGGGTTTATATCGAGAGGACACGCGGACGTCGATGGCCAT	1499	1510	-	8.28947	8.57e-05	0.0536	CAGAGCAGAGCT
Traes_3AS_55E9080C2	MIKC_MADS	GCGGTCGTCGTGTGGGTGGAGGGGTTTATATCGAGAGGACACGCGGACGTCGATGGCCAT	1147	1165	-	10.3803	8.72e-05	0.129	ATCTGTCCAATTGTGGCGA
Traes_4BL_FD0D3B74A	bHLH	GCGGTCGTCGTGTGGGTGGAGGGGTTTATATCGAGAGGACACGCGGACGTCGATGGCCAT	780	787	+	10.5667	8.87e-05	0.278	CCACGTGT
TRAES3BF094600010CFD_g	C2H2	GCGGTCGTCGTGTGGGTGGAGGGGTTTATATCGAGAGGACACGCGGACGTCGATGGCCAT	1454	1465	+	8.13158	8.91e-05	0.0536	GGAGACAGAGCG
Traes_7DS_433704E8E	ERF	GCGGTCGTCGTGTGGGTGGAGGGGTTTATATCGAGAGGACACGCGGACGTCGATGGCCAT	966	984	+	9.43939	8.99e-05	0.279	GGTTGCTGGCGGTGACGAA
Traes_7DS_433704E8E1	ERF	GCGGTCGTCGTGTGGGTGGAGGGGTTTATATCGAGAGGACACGCGGACGTCGATGGCCAT	966	984	+	9.43939	8.99e-05	0.279	GGTTGCTGGCGGTGACGAA
Traes_1AL_2CAAB9D4A	Dof	GCGGTCGTCGTGTGGGTGGAGGGGTTTATATCGAGAGGACACGCGGACGTCGATGGCCAT	10	20	+	11.4545	9.15e-05	0.275	CAAAAAGGCAA
TRAES3BF057600060CFD_g	WOX	GCGGTCGTCGTGTGGGTGGAGGGGTTTATATCGAGAGGACACGCGGACGTCGATGGCCAT	188	195	-	11.2475	9.34e-05	0.285	GCAATCAA
Traes_6DL_991931CF9	MYB	GCGGTCGTCGTGTGGGTGGAGGGGTTTATATCGAGAGGACACGCGGACGTCGATGGCCAT	965	985	-	10.6364	9.35e-05	0.275	TTTCGTCACCGCCAGCAACCA
Traes_5DL_1950C1FC2	bZIP	GCGGTCGTCGTGTGGGTGGAGGGGTTTATATCGAGAGGACACGCGGACGTCGATGGCCAT	1479	1493	-	8.78788	9.5e-05	0.296	TTTTGTGATGTCACT
Traes_4AL_5E7F93445	bZIP	GCGGTCGTCGTGTGGGTGGAGGGGTTTATATCGAGAGGACACGCGGACGTCGATGGCCAT	1479	1489	+	7.90909	9.52e-05	0.297	AGTGACATCAC
Traes_7AL_D45376F32	G2-like	GCGGTCGTCGTGTGGGTGGAGGGGTTTATATCGAGAGGACACGCGGACGTCGATGGCCAT	130	138	+	11.6579	9.54e-05	0.29	GGGAAAACA
Traes_5AS_3D6AA43B5	B3	GCGGTCGTCGTGTGGGTGGAGGGGTTTATATCGAGAGGACACGCGGACGTCGATGGCCAT	630	650	+	-7.25714	9.55e-05	0.289	TTAAATATTTTGGTTGTACAA
TRAES3BF013700050CFD_g	BES1	GCGGTCGTCGTGTGGGTGGAGGGGTTTATATCGAGAGGACACGCGGACGTCGATGGCCAT	778	788	-	5.45455	9.61e-05	0.15	GACACGTGGAA
