# Supplementary material for: Are TaNAC Transcription Factors Involved in Promoting Wheat Yield by cis-Regulation of TaCKX Gene Family?
Source: Int J Mol Sci. 2024 Feb 7;25(4):2027. doi: 10.3390/ijms25042027 (PMC10889182; doi:10.3390/ijms25042027)
Supplement: Supplementary file 1 [file ijms-25-02027-s001.zip › Folder S1/fimo TaCKX11-7D.txt]

#pattern name	Family	sequence name	start	stop	strand	score	p-value	q-value	matched sequence
Traes_5DS_AACA2EBA3	MYB	GCTTTGGAAAGAAGCAATGCATATGCGCTATGTTTACAGTCATTTTCACCAACCAATCAG	726	736	+	15.1818	1.12e-06	0.00315	GGTGTTGGTGG
Traes_1AL_6B108514B	MIKC_MADS	GCTTTGGAAAGAAGCAATGCATATGCGCTATGTTTACAGTCATTTTCACCAACCAATCAG	974	994	+	15.3582	3.19e-06	0.00874	TGTCCTTGTCTTTGTTTTTAT
TRAES3BF018800030CFD_g	MYB	GCTTTGGAAAGAAGCAATGCATATGCGCTATGTTTACAGTCATTTTCACCAACCAATCAG	1120	1140	-	15.5488	3.26e-06	0.00842	TAAAAATAAGATAAGGTGCAT
Traes_6DL_EF6D5D4FA	Dof	GCTTTGGAAAGAAGCAATGCATATGCGCTATGTTTACAGTCATTTTCACCAACCAATCAG	101	121	+	15.0152	3.84e-06	0.0104	AAGACAAAAAAAAAGTCGAGA
Traes_2BL_EBA73F94F	AP2	GCTTTGGAAAGAAGCAATGCATATGCGCTATGTTTACAGTCATTTTCACCAACCAATCAG	95	114	+	15.0513	3.99e-06	0.0107	AGAGCAAAGACAAAAAAAAA
Traes_2BL_EBA73F94F	AP2	GCTTTGGAAAGAAGCAATGCATATGCGCTATGTTTACAGTCATTTTCACCAACCAATCAG	1098	1117	-	13.8333	8.66e-06	0.0116	ACAAGAAAGGAAGAAACAGA
Traes_5BL_9627436AE	MIKC_MADS	GCTTTGGAAAGAAGCAATGCATATGCGCTATGTTTACAGTCATTTTCACCAACCAATCAG	1040	1052	-	13.6571	9.64e-06	0.0269	ACAAAAAAAGATA
Traes_5BL_632EBAD09	MYB	GCTTTGGAAAGAAGCAATGCATATGCGCTATGTTTACAGTCATTTTCACCAACCAATCAG	1172	1189	+	13.7121	9.9e-06	0.0267	GCATGTCGTTAGTGGTTG
Traes_6AS_52AE4A6E2	Trihelix	GCTTTGGAAAGAAGCAATGCATATGCGCTATGTTTACAGTCATTTTCACCAACCAATCAG	1134	1143	+	11.8485	1.04e-05	0.0278	ATTTTTACCA
Traes_1BL_A5A91DE10	Trihelix	GCTTTGGAAAGAAGCAATGCATATGCGCTATGTTTACAGTCATTTTCACCAACCAATCAG	1129	1144	-	13.7727	1.1e-05	0.0288	CTGGTAAAAATAAGAT
Traes_7DL_DDCC09B24	MIKC_MADS	GCTTTGGAAAGAAGCAATGCATATGCGCTATGTTTACAGTCATTTTCACCAACCAATCAG	1040	1054	-	13.662	1.11e-05	0.0302	TAACAAAAAAAGATA
Traes_4BL_7911992DE	Dof	GCTTTGGAAAGAAGCAATGCATATGCGCTATGTTTACAGTCATTTTCACCAACCAATCAG	95	115	-	13.3939	1.18e-05	0.0288	CTTTTTTTTTGTCTTTGCTCT
Traes_1DL_918A8F357	MYB	GCTTTGGAAAGAAGCAATGCATATGCGCTATGTTTACAGTCATTTTCACCAACCAATCAG	1211	1225	-	13.9394	1.25e-05	0.0335	TAATGGTAACGTACT
Traes_1AL_297FBF3A3	MYB_related	GCTTTGGAAAGAAGCAATGCATATGCGCTATGTTTACAGTCATTTTCACCAACCAATCAG	949	963	-	13.4848	1.61e-05	0.0444	TACCTCTTATCCAAT
Traes_1AL_6B108514B	MIKC_MADS	GCTTTGGAAAGAAGCAATGCATATGCGCTATGTTTACAGTCATTTTCACCAACCAATCAG	978	998	+	12.8806	1.75e-05	0.0166	CTTGTCTTTGTTTTTATATTT
Traes_1AL_6B108514B	MIKC_MADS	GCTTTGGAAAGAAGCAATGCATATGCGCTATGTTTACAGTCATTTTCACCAACCAATCAG	98	118	-	12.8209	1.82e-05	0.0166	CGACTTTTTTTTTGTCTTTGC
Traes_6AS_70AD4B0D5	C3H	GCTTTGGAAAGAAGCAATGCATATGCGCTATGTTTACAGTCATTTTCACCAACCAATCAG	106	119	+	12.7576	1.91e-05	0.0527	AAAAAAAAAGTCGA
Traes_3AS_55E9080C2	MIKC_MADS	GCTTTGGAAAGAAGCAATGCATATGCGCTATGTTTACAGTCATTTTCACCAACCAATCAG	1037	1055	+	12.7746	1.91e-05	0.0525	CAATATCTTTTTTTGTTAT
Traes_5DL_1868E2A6C	MYB	GCTTTGGAAAGAAGCAATGCATATGCGCTATGTTTACAGTCATTTTCACCAACCAATCAG	453	467	+	13	2.04e-05	0.0553	ACATTATTTGGTAAG
TRAES3BF094600010CFD_g	C2H2	GCTTTGGAAAGAAGCAATGCATATGCGCTATGTTTACAGTCATTTTCACCAACCAATCAG	1095	1106	-	12.1184	2.07e-05	0.0571	AGAAACAGAATT
Traes_3DL_2C29058E6	B3	GCTTTGGAAAGAAGCAATGCATATGCGCTATGTTTACAGTCATTTTCACCAACCAATCAG	1164	1178	+	13.2727	2.07e-05	0.0319	TTCTACATGCATGTC
Traes_4BL_7911992DE	Dof	GCTTTGGAAAGAAGCAATGCATATGCGCTATGTTTACAGTCATTTTCACCAACCAATCAG	1039	1059	+	12.4242	2.17e-05	0.0288	ATATCTTTTTTTGTTATATGT
Traes_3DL_2C29058E6	B3	GCTTTGGAAAGAAGCAATGCATATGCGCTATGTTTACAGTCATTTTCACCAACCAATCAG	1167	1181	-	13.1212	2.27e-05	0.0319	AACGACATGCATGTA
TRAES3BF096900180CFD_g	MYB_related	GCTTTGGAAAGAAGCAATGCATATGCGCTATGTTTACAGTCATTTTCACCAACCAATCAG	1123	1137	+	12.6061	2.41e-05	0.0643	CACCTTATCTTATTT
Traes_7DS_FE8BC1125	BBR-BPC	GCTTTGGAAAGAAGCAATGCATATGCGCTATGTTTACAGTCATTTTCACCAACCAATCAG	1093	1113	+	1.28947	2.46e-05	0.0673	CAAATTCTGTTTCTTCCTTTC
Traes_4AL_A02408BC8	BBR-BPC	GCTTTGGAAAGAAGCAATGCATATGCGCTATGTTTACAGTCATTTTCACCAACCAATCAG	1093	1113	+	1.28947	2.46e-05	0.0673	CAAATTCTGTTTCTTCCTTTC
Traes_5AL_315285EFC	Nin-like	GCTTTGGAAAGAAGCAATGCATATGCGCTATGTTTACAGTCATTTTCACCAACCAATCAG	128	142	-	12.6286	2.49e-05	0.0353	GCCCCAGCAGCGGCC
Traes_5AL_315285EFC	Nin-like	GCTTTGGAAAGAAGCAATGCATATGCGCTATGTTTACAGTCATTTTCACCAACCAATCAG	1146	1160	-	12.6286	2.49e-05	0.0353	AATGCAGCAGAGATA
Traes_5AL_315285EFC1	Nin-like	GCTTTGGAAAGAAGCAATGCATATGCGCTATGTTTACAGTCATTTTCACCAACCAATCAG	128	142	-	12.6286	2.49e-05	0.0353	GCCCCAGCAGCGGCC
Traes_5AL_315285EFC1	Nin-like	GCTTTGGAAAGAAGCAATGCATATGCGCTATGTTTACAGTCATTTTCACCAACCAATCAG	1146	1160	-	12.6286	2.49e-05	0.0353	AATGCAGCAGAGATA
Traes_2BS_DD07C2EE6	C2H2	GCTTTGGAAAGAAGCAATGCATATGCGCTATGTTTACAGTCATTTTCACCAACCAATCAG	1399	1409	+	12.1667	2.55e-05	0.0714	AATGTGAGTGT
TRAES3BF021600020CFD_g	MIKC_MADS	GCTTTGGAAAGAAGCAATGCATATGCGCTATGTTTACAGTCATTTTCACCAACCAATCAG	1039	1052	-	12.1667	2.79e-05	0.0431	ACAAAAAAAGATAT
Traes_1AL_1B5F51626	MIKC_MADS	GCTTTGGAAAGAAGCAATGCATATGCGCTATGTTTACAGTCATTTTCACCAACCAATCAG	1039	1052	-	12.1667	2.79e-05	0.0433	ACAAAAAAAGATAT
Traes_6DL_88DFCF552	C2H2	GCTTTGGAAAGAAGCAATGCATATGCGCTATGTTTACAGTCATTTTCACCAACCAATCAG	205	215	+	11.3636	3e-05	0.0837	GAGTGAAGAAA
Traes_6AS_7B3C53009	BES1	GCTTTGGAAAGAAGCAATGCATATGCGCTATGTTTACAGTCATTTTCACCAACCAATCAG	370	384	-	11.4697	3.02e-05	0.086	CCACACGCGTCAGGA
Traes_1AL_6B108514B	MIKC_MADS	GCTTTGGAAAGAAGCAATGCATATGCGCTATGTTTACAGTCATTTTCACCAACCAATCAG	93	113	-	11.9254	3.1e-05	0.0179	TTTTTTTTGTCTTTGCTCTCT
TRAES3BF021600020CFD_g	MIKC_MADS	GCTTTGGAAAGAAGCAATGCATATGCGCTATGTTTACAGTCATTTTCACCAACCAATCAG	8	21	-	11.9545	3.17e-05	0.0431	CAGAATGAGGAAAA
Traes_1AL_1B5F51626	MIKC_MADS	GCTTTGGAAAGAAGCAATGCATATGCGCTATGTTTACAGTCATTTTCACCAACCAATCAG	8	21	-	11.9545	3.17e-05	0.0433	CAGAATGAGGAAAA
Traes_1AL_6B108514B	MIKC_MADS	GCTTTGGAAAGAAGCAATGCATATGCGCTATGTTTACAGTCATTTTCACCAACCAATCAG	976	996	+	11.8358	3.26e-05	0.0179	TCCTTGTCTTTGTTTTTATAT
Traes_6DL_EF6D5D4FA	Dof	GCTTTGGAAAGAAGCAATGCATATGCGCTATGTTTACAGTCATTTTCACCAACCAATCAG	1037	1057	-	12.0758	3.54e-05	0.0477	ATATAACAAAAAAAGATATTG
TRAES3BF066400010CFD_g	B3	GCTTTGGAAAGAAGCAATGCATATGCGCTATGTTTACAGTCATTTTCACCAACCAATCAG	1116	1124	+	12.0851	3.73e-05	0.0532	GTGCATGCA
TRAES3BF066400010CFD_g	B3	GCTTTGGAAAGAAGCAATGCATATGCGCTATGTTTACAGTCATTTTCACCAACCAATCAG	1117	1125	-	12.0851	3.73e-05	0.0532	GTGCATGCA
Traes_5DL_B69423A67	NAC	GCTTTGGAAAGAAGCAATGCATATGCGCTATGTTTACAGTCATTTTCACCAACCAATCAG	1403	1419	+	11.8636	3.88e-05	0.11	TGAGTGTGTCTGAAGCA
Traes_6AL_8BA1FF8B2	NAC	GCTTTGGAAAGAAGCAATGCATATGCGCTATGTTTACAGTCATTTTCACCAACCAATCAG	398	409	+	11.303	3.93e-05	0.112	CAGCAAGCCAAC
Traes_2BL_9CD6E043A	ERF	GCTTTGGAAAGAAGCAATGCATATGCGCTATGTTTACAGTCATTTTCACCAACCAATCAG	722	741	-	11.1818	4.11e-05	0.117	CTAGGCCACCAACACCAACA
Traes_2BL_EBA73F94F	AP2	GCTTTGGAAAGAAGCAATGCATATGCGCTATGTTTACAGTCATTTTCACCAACCAATCAG	94	113	+	10.9359	4.22e-05	0.0218	GAGAGCAAAGACAAAAAAAA
Traes_2DL_D39684C41	MYB	GCTTTGGAAAGAAGCAATGCATATGCGCTATGTTTACAGTCATTTTCACCAACCAATCAG	724	744	-	11.4545	4.4e-05	0.124	TGCCTAGGCCACCAACACCAA
TRAES3BF018800030CFD_g	MYB	GCTTTGGAAAGAAGCAATGCATATGCGCTATGTTTACAGTCATTTTCACCAACCAATCAG	1032	1052	-	10.878	4.5e-05	0.0578	ACAAAAAAAGATATTGATATG
TRAES3BF094600010CFD_g	C2H2	GCTTTGGAAAGAAGCAATGCATATGCGCTATGTTTACAGTCATTTTCACCAACCAATCAG	981	992	-	10.2632	4.55e-05	0.0628	AAAAACAAAGAC
Traes_5BL_632EBAD09	MYB	GCTTTGGAAAGAAGCAATGCATATGCGCTATGTTTACAGTCATTTTCACCAACCAATCAG	719	736	+	11.4242	4.62e-05	0.0622	TATTGTTGGTGTTGGTGG
Traes_2BL_EBA73F94F	AP2	GCTTTGGAAAGAAGCAATGCATATGCGCTATGTTTACAGTCATTTTCACCAACCAATCAG	1102	1121	-	10.7436	4.64e-05	0.0218	ATGCACAAGAAAGGAAGAAA
TRAES3BF182900010CFD_g	C2H2	GCTTTGGAAAGAAGCAATGCATATGCGCTATGTTTACAGTCATTTTCACCAACCAATCAG	95	112	+	9.21212	4.73e-05	0.13	AGAGCAAAGACAAAAAAA
Traes_3AS_88AAED4BB	C2H2	GCTTTGGAAAGAAGCAATGCATATGCGCTATGTTTACAGTCATTTTCACCAACCAATCAG	95	112	+	9.21212	4.73e-05	0.13	AGAGCAAAGACAAAAAAA
Traes_6BL_0D6CD031E	MYB	GCTTTGGAAAGAAGCAATGCATATGCGCTATGTTTACAGTCATTTTCACCAACCAATCAG	720	740	+	11.8333	4.83e-05	0.132	ATTGTTGGTGTTGGTGGCCTA
Traes_6AL_2BA02CAA9	MYB	GCTTTGGAAAGAAGCAATGCATATGCGCTATGTTTACAGTCATTTTCACCAACCAATCAG	720	740	+	11.8333	4.83e-05	0.133	ATTGTTGGTGTTGGTGGCCTA
Traes_4BL_7911992DE	Dof	GCTTTGGAAAGAAGCAATGCATATGCGCTATGTTTACAGTCATTTTCACCAACCAATCAG	99	119	-	11.0303	4.89e-05	0.0432	TCGACTTTTTTTTTGTCTTTG
Traes_6DL_9FC9C02351	C2H2	GCTTTGGAAAGAAGCAATGCATATGCGCTATGTTTACAGTCATTTTCACCAACCAATCAG	1009	1016	+	10.8636	5.14e-05	0.143	TGAAGTAG
Traes_7AL_EA6F4FFDE	GATA	GCTTTGGAAAGAAGCAATGCATATGCGCTATGTTTACAGTCATTTTCACCAACCAATCAG	351	369	-	4.23684	5.29e-05	0.146	AGTCGTCAACAGCGTCTTC
Traes_2BL_EBA73F94F	AP2	GCTTTGGAAAGAAGCAATGCATATGCGCTATGTTTACAGTCATTTTCACCAACCAATCAG	1100	1119	-	10.3846	5.51e-05	0.0218	GCACAAGAAAGGAAGAAACA
Traes_5BL_096B0BDA8	C2H2	GCTTTGGAAAGAAGCAATGCATATGCGCTATGTTTACAGTCATTTTCACCAACCAATCAG	981	997	-	8.33333	5.59e-05	0.153	AATATAAAAACAAAGAC
Traes_6DL_59DB06B9F	YABBY	GCTTTGGAAAGAAGCAATGCATATGCGCTATGTTTACAGTCATTTTCACCAACCAATCAG	887	896	+	10.8639	5.68e-05	0.149	CATTCATAAT
Traes_2BL_EBA73F94F	AP2	GCTTTGGAAAGAAGCAATGCATATGCGCTATGTTTACAGTCATTTTCACCAACCAATCAG	1036	1055	-	10.2821	5.78e-05	0.0218	ATAACAAAAAAAGATATTGA
Traes_2BL_EBA73F94F	AP2	GCTTTGGAAAGAAGCAATGCATATGCGCTATGTTTACAGTCATTTTCACCAACCAATCAG	972	991	-	10.1538	6.13e-05	0.0218	AAAACAAAGACAAGGACAAT
Traes_4DL_AE5093871	BBR-BPC	GCTTTGGAAAGAAGCAATGCATATGCGCTATGTTTACAGTCATTTTCACCAACCAATCAG	1319	1342	+	-0.530303	6.14e-05	0.167	GGGAAGAAGAAATATGGAGATTTA
Traes_4AS_48979CBE1	BBR-BPC	GCTTTGGAAAGAAGCAATGCATATGCGCTATGTTTACAGTCATTTTCACCAACCAATCAG	1319	1342	+	-0.530303	6.14e-05	0.167	GGGAAGAAGAAATATGGAGATTTA
Traes_5DS_AACA2EBA3	MYB	GCTTTGGAAAGAAGCAATGCATATGCGCTATGTTTACAGTCATTTTCACCAACCAATCAG	720	730	+	11.3939	6.35e-05	0.085	ATTGTTGGTGT
Traes_2BL_EBA73F94F	AP2	GCTTTGGAAAGAAGCAATGCATATGCGCTATGTTTACAGTCATTTTCACCAACCAATCAG	99	118	+	10.0256	6.51e-05	0.0218	CAAAGACAAAAAAAAAGTCG
Traes_6BL_7C6B17284	MIKC_MADS	GCTTTGGAAAGAAGCAATGCATATGCGCTATGTTTACAGTCATTTTCACCAACCAATCAG	1037	1055	-	8.33333	6.59e-05	0.174	ATAACAAAAAAAGATATTG
Traes_6AL_1F7DAC5FA	MIKC_MADS	GCTTTGGAAAGAAGCAATGCATATGCGCTATGTTTACAGTCATTTTCACCAACCAATCAG	1037	1055	-	8.33333	6.59e-05	0.174	ATAACAAAAAAAGATATTG
TRAES3BF018800030CFD_g	MYB	GCTTTGGAAAGAAGCAATGCATATGCGCTATGTTTACAGTCATTTTCACCAACCAATCAG	944	964	+	9.93902	6.71e-05	0.0578	TCTGGATTGGATAAGAGGTAT
TRAES3BF098300010CFD_g	RAV	GCTTTGGAAAGAAGCAATGCATATGCGCTATGTTTACAGTCATTTTCACCAACCAATCAG	1224	1231	+	12.1818	6.88e-05	0.195	TATGTTGT
Traes_6BL_DD840863A	WRKY	GCTTTGGAAAGAAGCAATGCATATGCGCTATGTTTACAGTCATTTTCACCAACCAATCAG	586	595	+	11.0645	7.31e-05	0.209	CCATTGACCC
Traes_6AL_BA4636569	WRKY	GCTTTGGAAAGAAGCAATGCATATGCGCTATGTTTACAGTCATTTTCACCAACCAATCAG	586	595	+	11.0645	7.31e-05	0.209	CCATTGACCC
Traes_2BL_B397F2CE3	ERF	GCTTTGGAAAGAAGCAATGCATATGCGCTATGTTTACAGTCATTTTCACCAACCAATCAG	723	737	+	10.197	7.42e-05	0.211	GTTGGTGTTGGTGGC
Traes_6DL_D1C1DBD34	MIKC_MADS	GCTTTGGAAAGAAGCAATGCATATGCGCTATGTTTACAGTCATTTTCACCAACCAATCAG	1040	1054	+	9.56061	7.69e-05	0.21	TATCTTTTTTTGTTA
Traes_6DL_991931CF9	MYB	GCTTTGGAAAGAAGCAATGCATATGCGCTATGTTTACAGTCATTTTCACCAACCAATCAG	743	763	+	10.9394	7.76e-05	0.211	CAAGACAACCCTCACCAAAGC
Traes_3DL_2C29058E6	B3	GCTTTGGAAAGAAGCAATGCATATGCGCTATGTTTACAGTCATTTTCACCAACCAATCAG	1113	1127	-	10.4242	8.08e-05	0.0755	AGGTGCATGCACAAG
Traes_5BL_F5D379AFC	ERF	GCTTTGGAAAGAAGCAATGCATATGCGCTATGTTTACAGTCATTTTCACCAACCAATCAG	280	294	-	10.2273	8.12e-05	0.232	GCTGATCCGGCGGCA
TRAES3BF097400030CFD_g	NAC	GCTTTGGAAAGAAGCAATGCATATGCGCTATGTTTACAGTCATTTTCACCAACCAATCAG	1403	1417	-	10.9545	8.27e-05	0.227	CTTCAGACACACTCA
Traes_1AL_C4FA8404A	NAC	GCTTTGGAAAGAAGCAATGCATATGCGCTATGTTTACAGTCATTTTCACCAACCAATCAG	1201	1221	-	6.92424	8.39e-05	0.233	GGTAACGTACTAAGCAAACCA
Traes_6DL_30F715B53	MYB_related	GCTTTGGAAAGAAGCAATGCATATGCGCTATGTTTACAGTCATTTTCACCAACCAATCAG	1037	1045	-	7.38182	8.4e-05	0.227	AAGATATTG
Traes_2DS_2CE71025C	C2H2	GCTTTGGAAAGAAGCAATGCATATGCGCTATGTTTACAGTCATTTTCACCAACCAATCAG	26	32	+	13.4605	8.4e-05	0.117	TTGAAAA
Traes_2DS_2CE71025C	C2H2	GCTTTGGAAAGAAGCAATGCATATGCGCTATGTTTACAGTCATTTTCACCAACCAATCAG	841	847	-	13.4605	8.4e-05	0.117	TTGAAAA
Traes_2AS_C0C74B775	bHLH	GCTTTGGAAAGAAGCAATGCATATGCGCTATGTTTACAGTCATTTTCACCAACCAATCAG	1196	1209	-	6.43636	8.55e-05	0.239	AGCAAACCACATGA
Traes_7DL_ED348696E	SBP	GCTTTGGAAAGAAGCAATGCATATGCGCTATGTTTACAGTCATTTTCACCAACCAATCAG	213	228	-	11.3667	8.65e-05	0.232	GTGATTGTACACCTTT
TRAES3BF002700090CFD_g	TCP	GCTTTGGAAAGAAGCAATGCATATGCGCTATGTTTACAGTCATTTTCACCAACCAATCAG	1073	1080	-	7.68182	8.69e-05	0.249	AGGACCAC
Traes_1AL_79B8C6F15	TCP	GCTTTGGAAAGAAGCAATGCATATGCGCTATGTTTACAGTCATTTTCACCAACCAATCAG	1073	1080	-	8.33636	8.69e-05	0.249	AGGACCAC
Traes_6DL_E7910DD23	Trihelix	GCTTTGGAAAGAAGCAATGCATATGCGCTATGTTTACAGTCATTTTCACCAACCAATCAG	1134	1147	+	10.9394	8.96e-05	0.236	ATTTTTACCAGTTA
Traes_5DS_AACA2EBA3	MYB	GCTTTGGAAAGAAGCAATGCATATGCGCTATGTTTACAGTCATTTTCACCAACCAATCAG	723	733	+	10.8939	9.08e-05	0.085	GTTGGTGTTGG
TRAES3BF096900180CFD_g	MYB_related	GCTTTGGAAAGAAGCAATGCATATGCGCTATGTTTACAGTCATTTTCACCAACCAATCAG	947	961	-	10.0909	9.1e-05	0.121	CCTCTTATCCAATCC
Traes_6AS_70AD4B0D5	C3H	GCTTTGGAAAGAAGCAATGCATATGCGCTATGTTTACAGTCATTTTCACCAACCAATCAG	1039	1052	-	11.0303	9.54e-05	0.132	ACAAAAAAAGATAT
Traes_2BL_569371098	AP2	GCTTTGGAAAGAAGCAATGCATATGCGCTATGTTTACAGTCATTTTCACCAACCAATCAG	409	429	-	5.83333	9.67e-05	0.275	TGACTCGACTCCTCATGTCCG
TRAES3BF064300010CFD_g	C2H2	GCTTTGGAAAGAAGCAATGCATATGCGCTATGTTTACAGTCATTTTCACCAACCAATCAG	95	114	+	6.62121	9.81e-05	0.27	AGAGCAAAGACAAAAAAAAA
Traes_2BL_EBA73F94F	AP2	GCTTTGGAAAGAAGCAATGCATATGCGCTATGTTTACAGTCATTTTCACCAACCAATCAG	1126	1145	-	9.07692	9.92e-05	0.0296	ACTGGTAAAAATAAGATAAG
Traes_6BL_0D6CD031E	MYB	GCTTTGGAAAGAAGCAATGCATATGCGCTATGTTTACAGTCATTTTCACCAACCAATCAG	1174	1194	+	10.7273	9.94e-05	0.135	ATGTCGTTAGTGGTTGAATAA
Traes_6AL_2BA02CAA9	MYB	GCTTTGGAAAGAAGCAATGCATATGCGCTATGTTTACAGTCATTTTCACCAACCAATCAG	1174	1194	+	10.7273	9.94e-05	0.137	ATGTCGTTAGTGGTTGAATAA
Traes_1AL_6B108514B	MIKC_MADS	GCTTTGGAAAGAAGCAATGCATATGCGCTATGTTTACAGTCATTTTCACCAACCAATCAG	895	915	-	9.70149	9.95e-05	0.0454	GTTTCTCATCTCTTGTTGTAT
