# Supplementary material for: Are TaNAC Transcription Factors Involved in Promoting Wheat Yield by cis-Regulation of TaCKX Gene Family?
Source: Int J Mol Sci. 2024 Feb 7;25(4):2027. doi: 10.3390/ijms25042027 (PMC10889182; doi:10.3390/ijms25042027)
Supplement: Supplementary file 1 [file ijms-25-02027-s001.zip › Folder S1/fimo TaCKX2.1-3A.txt]

#pattern name	Family	sequence name	start	stop	strand	score	p-value	q-value	matched sequence
Traes_2BL_EBA73F94F	AP2	TAATAGCAGTAAGAGGAAACACACTCTCCAAAGCATCACTAATCAGGATCCTATCTAACT	212	231	-	16.3462	1.61e-06	0.00579	CGAAAAATGAAAAAAAAAGG
Traes_5BL_96D5EA4EE	SBP	TAATAGCAGTAAGAGGAAACACACTCTCCAAAGCATCACTAATCAGGATCCTATCTAACT	1639	1649	+	12.9848	3.14e-06	0.0121	ATTGTACTGTT
Traes_5BL_AAC9C7238	bHLH	TAATAGCAGTAAGAGGAAACACACTCTCCAAAGCATCACTAATCAGGATCCTATCTAACT	460	474	+	15.3939	4.06e-06	0.0156	CACGTGCCATAAGCG
Traes_5AL_0D4BDDDCD	bHLH	TAATAGCAGTAAGAGGAAACACACTCTCCAAAGCATCACTAATCAGGATCCTATCTAACT	460	474	+	15.3939	4.06e-06	0.0156	CACGTGCCATAAGCG
Traes_5BL_FBC7AF288	ERF	TAATAGCAGTAAGAGGAAACACACTCTCCAAAGCATCACTAATCAGGATCCTATCTAACT	1761	1788	+	15.4697	4.16e-06	0.0159	GCAACTGAGCCGCCGCTTTCAGTGGCTA
Traes_5BL_1AE458202	G2-like	TAATAGCAGTAAGAGGAAACACACTCTCCAAAGCATCACTAATCAGGATCCTATCTAACT	1169	1179	+	14.7424	4.86e-06	0.0171	CTAAAGATTCC
Traes_6DL_DD82BD107	ERF	TAATAGCAGTAAGAGGAAACACACTCTCCAAAGCATCACTAATCAGGATCCTATCTAACT	1764	1784	-	14.803	5.02e-06	0.0193	CACTGAAAGCGGCGGCTCAGT
Traes_6AS_FDF16F4EA	bZIP	TAATAGCAGTAAGAGGAAACACACTCTCCAAAGCATCACTAATCAGGATCCTATCTAACT	382	396	-	13.0152	8.33e-06	0.032	GTAGATTACGTGGAT
Traes_4AL_0BB0A30D1	bHLH	TAATAGCAGTAAGAGGAAACACACTCTCCAAAGCATCACTAATCAGGATCCTATCTAACT	451	471	+	14.3026	9.15e-06	0.0351	GGCTAGAACCACGTGCCATAA
Traes_5BS_FF44610EF1	bZIP	TAATAGCAGTAAGAGGAAACACACTCTCCAAAGCATCACTAATCAGGATCCTATCTAACT	382	396	-	12.9697	9.67e-06	0.0372	GTAGATTACGTGGAT
Traes_5BL_F258582BB	GATA	TAATAGCAGTAAGAGGAAACACACTCTCCAAAGCATCACTAATCAGGATCCTATCTAACT	1535	1553	-	10.6901	9.87e-06	0.0346	GATCAACATAATAAGCATC
Traes_4BL_7911992DE	Dof	TAATAGCAGTAAGAGGAAACACACTCTCCAAAGCATCACTAATCAGGATCCTATCTAACT	208	228	+	13.5	1.1e-05	0.0233	TAGACCTTTTTTTTTCATTTT
Traes_1AL_914726769	bHLH	TAATAGCAGTAAGAGGAAACACACTCTCCAAAGCATCACTAATCAGGATCCTATCTAACT	459	466	+	14.4343	1.15e-05	0.0442	CCACGTGC
Traes_2AS_40FA27AE7	MYB	TAATAGCAGTAAGAGGAAACACACTCTCCAAAGCATCACTAATCAGGATCCTATCTAACT	1326	1346	+	13.9848	1.17e-05	0.0407	GATGTATTAGTATTAGGTGCA
Traes_5AL_B65EF5518	EIL	TAATAGCAGTAAGAGGAAACACACTCTCCAAAGCATCACTAATCAGGATCCTATCTAACT	1201	1221	-	13.2561	1.24e-05	0.0258	CAGTGTAGATTCACTCATTTT
Traes_4AL_72ECC7747	G2-like	TAATAGCAGTAAGAGGAAACACACTCTCCAAAGCATCACTAATCAGGATCCTATCTAACT	1295	1305	-	13.4091	1.31e-05	0.0477	GAAAGAATTTT
Traes_4BL_7911992DE	Dof	TAATAGCAGTAAGAGGAAACACACTCTCCAAAGCATCACTAATCAGGATCCTATCTAACT	213	233	+	13.1364	1.39e-05	0.0233	CTTTTTTTTTCATTTTTCGAA
Traes_6BL_2F2381640	MYB_related	TAATAGCAGTAAGAGGAAACACACTCTCCAAAGCATCACTAATCAGGATCCTATCTAACT	1037	1050	-	13.9394	1.43e-05	0.048	AGTGAAATATCTAA
Traes_5AL_B65EF5518	EIL	TAATAGCAGTAAGAGGAAACACACTCTCCAAAGCATCACTAATCAGGATCCTATCTAACT	1077	1097	+	12.9878	1.44e-05	0.0258	TAGTGTAGATTCACTCATTTT
Traes_6DL_9FC9C02351	C2H2	TAATAGCAGTAAGAGGAAACACACTCTCCAAAGCATCACTAATCAGGATCCTATCTAACT	499	506	+	11.0909	1.71e-05	0.032	TGTAGTAG
Traes_6DL_9FC9C02351	C2H2	TAATAGCAGTAAGAGGAAACACACTCTCCAAAGCATCACTAATCAGGATCCTATCTAACT	933	940	+	11.0909	1.71e-05	0.032	TGTAGTAG
Traes_4BL_32D8155C6	G2-like	TAATAGCAGTAAGAGGAAACACACTCTCCAAAGCATCACTAATCAGGATCCTATCTAACT	1169	1182	-	13.3939	1.94e-05	0.0683	ATTGGAATCTTTAG
Traes_6DL_991931CF9	MYB	TAATAGCAGTAAGAGGAAACACACTCTCCAAAGCATCACTAATCAGGATCCTATCTAACT	1808	1828	+	12.9242	1.95e-05	0.0699	CACCTATTCTTTCACCTACAG
Traes_5BL_F5D379AFC	ERF	TAATAGCAGTAAGAGGAAACACACTCTCCAAAGCATCACTAATCAGGATCCTATCTAACT	1768	1782	-	13	2e-05	0.0769	CTGAAAGCGGCGGCT
Traes_2BL_3041037F1	MYB_related	TAATAGCAGTAAGAGGAAACACACTCTCCAAAGCATCACTAATCAGGATCCTATCTAACT	1037	1048	-	12.1515	2.17e-05	0.0732	TGAAATATCTAA
Traes_4AL_5E7F93445	bZIP	TAATAGCAGTAAGAGGAAACACACTCTCCAAAGCATCACTAATCAGGATCCTATCTAACT	294	304	+	11.8182	2.23e-05	0.0862	AATGATGTCAT
Traes_7DL_310E46F15	MYB_related	TAATAGCAGTAAGAGGAAACACACTCTCCAAAGCATCACTAATCAGGATCCTATCTAACT	1038	1046	+	11.3131	2.24e-05	0.0778	TAGATATTT
Traes_1DS_34596D06E	Trihelix	TAATAGCAGTAAGAGGAAACACACTCTCCAAAGCATCACTAATCAGGATCCTATCTAACT	458	474	+	12.9571	2.27e-05	0.0812	ACCACGTGCCATAAGCG
Traes_7DL_3CE000E38	bZIP	TAATAGCAGTAAGAGGAAACACACTCTCCAAAGCATCACTAATCAGGATCCTATCTAACT	295	304	-	12.4521	2.29e-05	0.0441	ATGACATCAT
Traes_7DL_3CE000E38	bZIP	TAATAGCAGTAAGAGGAAACACACTCTCCAAAGCATCACTAATCAGGATCCTATCTAACT	295	304	+	12.4521	2.29e-05	0.0441	ATGATGTCAT
Traes_2BL_B397F2CE3	ERF	TAATAGCAGTAAGAGGAAACACACTCTCCAAAGCATCACTAATCAGGATCCTATCTAACT	1769	1783	-	12.4242	2.35e-05	0.0905	ACTGAAAGCGGCGGC
TRAES3BF064300010CFD_g	C2H2	TAATAGCAGTAAGAGGAAACACACTCTCCAAAGCATCACTAATCAGGATCCTATCTAACT	1360	1379	+	10.6061	2.42e-05	0.0891	AAATGTAAGACAAAAAATTT
Traes_2BS_10A8CAB27	G2-like	TAATAGCAGTAAGAGGAAACACACTCTCCAAAGCATCACTAATCAGGATCCTATCTAACT	1169	1179	-	12.9697	2.46e-05	0.0883	GGAATCTTTAG
Traes_4AL_0BB0A30D1	bHLH	TAATAGCAGTAAGAGGAAACACACTCTCCAAAGCATCACTAATCAGGATCCTATCTAACT	454	474	-	12.6842	2.65e-05	0.0507	CGCTTATGGCACGTGGTTCTA
Traes_5BL_F258582BB	GATA	TAATAGCAGTAAGAGGAAACACACTCTCCAAAGCATCACTAATCAGGATCCTATCTAACT	1532	1550	-	8.35211	2.68e-05	0.047	CAACATAATAAGCATCATG
Traes_5DL_026913547	bHLH	TAATAGCAGTAAGAGGAAACACACTCTCCAAAGCATCACTAATCAGGATCCTATCTAACT	459	472	-	12.8421	3.05e-05	0.117	CTTATGGCACGTGG
Traes_6AS_FDF16F4EA	bZIP	TAATAGCAGTAAGAGGAAACACACTCTCCAAAGCATCACTAATCAGGATCCTATCTAACT	1581	1595	-	9.40909	3.06e-05	0.0587	ATATCTGACGAGGAA
Traes_7BS_13A10F9A4	bHLH	TAATAGCAGTAAGAGGAAACACACTCTCCAAAGCATCACTAATCAGGATCCTATCTAACT	458	467	+	11.8384	3.42e-05	0.0633	ACCACGTGCC
Traes_7BS_13A10F9A4	bHLH	TAATAGCAGTAAGAGGAAACACACTCTCCAAAGCATCACTAATCAGGATCCTATCTAACT	458	467	-	11.8384	3.42e-05	0.0633	GGCACGTGGT
Traes_5DL_1CD573458	bHLH	TAATAGCAGTAAGAGGAAACACACTCTCCAAAGCATCACTAATCAGGATCCTATCTAACT	458	467	+	11.8384	3.42e-05	0.0633	ACCACGTGCC
Traes_5DL_1CD573458	bHLH	TAATAGCAGTAAGAGGAAACACACTCTCCAAAGCATCACTAATCAGGATCCTATCTAACT	458	467	-	11.8384	3.42e-05	0.0633	GGCACGTGGT
Traes_5BL_DB5410008	bHLH	TAATAGCAGTAAGAGGAAACACACTCTCCAAAGCATCACTAATCAGGATCCTATCTAACT	458	467	+	11.8384	3.42e-05	0.0633	ACCACGTGCC
Traes_5BL_DB5410008	bHLH	TAATAGCAGTAAGAGGAAACACACTCTCCAAAGCATCACTAATCAGGATCCTATCTAACT	458	467	-	11.8384	3.42e-05	0.0633	GGCACGTGGT
Traes_7DL_68B814464	bZIP	TAATAGCAGTAAGAGGAAACACACTCTCCAAAGCATCACTAATCAGGATCCTATCTAACT	382	396	-	11.2121	3.47e-05	0.133	GTAGATTACGTGGAT
Traes_5AS_3D6AA43B5	B3	TAATAGCAGTAAGAGGAAACACACTCTCCAAAGCATCACTAATCAGGATCCTATCTAACT	722	742	-	-2.91429	3.48e-05	0.124	CACATGGTCTTTGCTGCAAAA
Traes_3AL_5490CF370	bZIP	TAATAGCAGTAAGAGGAAACACACTCTCCAAAGCATCACTAATCAGGATCCTATCTAACT	286	305	-	9.65152	3.54e-05	0.0729	CATGACATCATTCACGTTTA
Traes_2AL_F24D031AA	ERF	TAATAGCAGTAAGAGGAAACACACTCTCCAAAGCATCACTAATCAGGATCCTATCTAACT	1766	1786	+	11.1212	3.68e-05	0.141	TGAGCCGCCGCTTTCAGTGGC
TRAES3BF066400010CFD_g	B3	TAATAGCAGTAAGAGGAAACACACTCTCCAAAGCATCACTAATCAGGATCCTATCTAACT	1464	1472	+	12.0851	3.73e-05	0.143	GTGCATGCA
Traes_5BL_7F56360BF	C2H2	TAATAGCAGTAAGAGGAAACACACTCTCCAAAGCATCACTAATCAGGATCCTATCTAACT	846	856	-	11.5672	3.75e-05	0.141	CATTCTCACTC
Traes_1DL_23D036A85	bZIP	TAATAGCAGTAAGAGGAAACACACTCTCCAAAGCATCACTAATCAGGATCCTATCTAACT	382	396	+	10.1515	3.95e-05	0.152	ATCCACGTAATCTAC
Traes_3AL_5490CF370	bZIP	TAATAGCAGTAAGAGGAAACACACTCTCCAAAGCATCACTAATCAGGATCCTATCTAACT	294	313	+	9.30303	3.97e-05	0.0729	AATGATGTCATGGCCTCGAG
TRAES3BF017100030CFD_g	ERF	TAATAGCAGTAAGAGGAAACACACTCTCCAAAGCATCACTAATCAGGATCCTATCTAACT	1764	1784	+	10.1143	4.01e-05	0.154	ACTGAGCCGCCGCTTTCAGTG
Traes_6AL_72D2B7C35	G2-like	TAATAGCAGTAAGAGGAAACACACTCTCCAAAGCATCACTAATCAGGATCCTATCTAACT	1169	1182	-	12.197	4.08e-05	0.147	ATTGGAATCTTTAG
Traes_2AL_FC6DD1383	ERF	TAATAGCAGTAAGAGGAAACACACTCTCCAAAGCATCACTAATCAGGATCCTATCTAACT	1764	1778	+	10.9091	4.14e-05	0.16	ACTGAGCCGCCGCTT
Traes_2AL_E5A9615E2	ERF	TAATAGCAGTAAGAGGAAACACACTCTCCAAAGCATCACTAATCAGGATCCTATCTAACT	1764	1778	+	10.9091	4.14e-05	0.16	ACTGAGCCGCCGCTT
Traes_7DL_ED348696E	SBP	TAATAGCAGTAAGAGGAAACACACTCTCCAAAGCATCACTAATCAGGATCCTATCTAACT	53	68	+	12.3778	4.15e-05	0.146	TAAATTGTACTTCTCT
TRAES3BF075600050CFD_g	ERF	TAATAGCAGTAAGAGGAAACACACTCTCCAAAGCATCACTAATCAGGATCCTATCTAACT	1764	1778	+	10.4848	4.28e-05	0.165	ACTGAGCCGCCGCTT
Traes_5AS_EBCEA6601	bHLH	TAATAGCAGTAAGAGGAAACACACTCTCCAAAGCATCACTAATCAGGATCCTATCTAACT	459	468	-	12.5	4.38e-05	0.126	TGGCACGTGG
Traes_6DL_30F715B53	MYB_related	TAATAGCAGTAAGAGGAAACACACTCTCCAAAGCATCACTAATCAGGATCCTATCTAACT	1038	1046	+	14.2909	4.48e-05	0.111	TAGATATTT
Traes_2DL_EEF2E71FA	GATA	TAATAGCAGTAAGAGGAAACACACTCTCCAAAGCATCACTAATCAGGATCCTATCTAACT	698	710	-	11.9242	4.56e-05	0.175	GTTCTAGATCCCG
Traes_7DL_310E46F15	MYB_related	TAATAGCAGTAAGAGGAAACACACTCTCCAAAGCATCACTAATCAGGATCCTATCTAACT	153	161	-	10.3737	4.79e-05	0.0833	CAGATATTC
Traes_4AL_5E7F93445	bZIP	TAATAGCAGTAAGAGGAAACACACTCTCCAAAGCATCACTAATCAGGATCCTATCTAACT	295	305	-	9.93939	4.87e-05	0.094	CATGACATCAT
Traes_4BL_FD0D3B74A	bHLH	TAATAGCAGTAAGAGGAAACACACTCTCCAAAGCATCACTAATCAGGATCCTATCTAACT	459	466	+	12.5556	4.92e-05	0.145	CCACGTGC
TRAES3BF018800030CFD_g	MYB	TAATAGCAGTAAGAGGAAACACACTCTCCAAAGCATCACTAATCAGGATCCTATCTAACT	1348	1368	+	10.6463	4.98e-05	0.168	CCATATCTAGATAAATGTAAG
Traes_1AL_6B108514B	MIKC_MADS	TAATAGCAGTAAGAGGAAACACACTCTCCAAAGCATCACTAATCAGGATCCTATCTAACT	1725	1745	-	11.0597	5e-05	0.183	GCTGCATGTTTTTCGTTTTCT
Traes_6DL_991931CF9	MYB	TAATAGCAGTAAGAGGAAACACACTCTCCAAAGCATCACTAATCAGGATCCTATCTAACT	12	32	-	11.6061	5.05e-05	0.0904	GTCTAACAATCCAAACAACCC
Traes_7AL_EA6F4FFDE	GATA	TAATAGCAGTAAGAGGAAACACACTCTCCAAAGCATCACTAATCAGGATCCTATCTAACT	378	396	+	4.36842	5.06e-05	0.191	GCTCATCCACGTAATCTAC
TRAES3BF057600060CFD_g	WOX	TAATAGCAGTAAGAGGAAACACACTCTCCAAAGCATCACTAATCAGGATCCTATCTAACT	416	423	-	11.4851	5.39e-05	0.188	TCAATCAG
Traes_5BL_96D5EA4EE	SBP	TAATAGCAGTAAGAGGAAACACACTCTCCAAAGCATCACTAATCAGGATCCTATCTAACT	56	66	+	11.4545	5.93e-05	0.114	ATTGTACTTCT
Traes_4AS_0D75149B5	ERF	TAATAGCAGTAAGAGGAAACACACTCTCCAAAGCATCACTAATCAGGATCCTATCTAACT	1767	1777	+	10.3485	5.96e-05	0.23	GAGCCGCCGCT
Traes_6DL_30F715B53	MYB_related	TAATAGCAGTAAGAGGAAACACACTCTCCAAAGCATCACTAATCAGGATCCTATCTAACT	153	161	-	7.57273	6.31e-05	0.111	CAGATATTC
TRAES3BF015800060CFD_g	Trihelix	TAATAGCAGTAAGAGGAAACACACTCTCCAAAGCATCACTAATCAGGATCCTATCTAACT	1921	1938	+	11.2857	6.37e-05	0.126	TACACACGGTGCCCTTAT
Traes_7DS_433704E8E	ERF	TAATAGCAGTAAGAGGAAACACACTCTCCAAAGCATCACTAATCAGGATCCTATCTAACT	1766	1784	-	10.1515	6.42e-05	0.247	CACTGAAAGCGGCGGCTCA
Traes_7DS_433704E8E1	ERF	TAATAGCAGTAAGAGGAAACACACTCTCCAAAGCATCACTAATCAGGATCCTATCTAACT	1766	1784	-	10.1515	6.42e-05	0.247	CACTGAAAGCGGCGGCTCA
Traes_5AL_315285EFC	Nin-like	TAATAGCAGTAAGAGGAAACACACTCTCCAAAGCATCACTAATCAGGATCCTATCTAACT	723	737	+	11.6	6.52e-05	0.251	TTTGCAGCAAAGACC
Traes_5AL_315285EFC1	Nin-like	TAATAGCAGTAAGAGGAAACACACTCTCCAAAGCATCACTAATCAGGATCCTATCTAACT	723	737	+	11.6	6.52e-05	0.251	TTTGCAGCAAAGACC
Traes_4DL_C083C804E	EIL	TAATAGCAGTAAGAGGAAACACACTCTCCAAAGCATCACTAATCAGGATCCTATCTAACT	1900	1914	-	10.9798	6.66e-05	0.0944	GAATATGTACACTGA
Traes_6DL_9FC9C02351	C2H2	TAATAGCAGTAAGAGGAAACACACTCTCCAAAGCATCACTAATCAGGATCCTATCTAACT	662	669	+	10.8333	6.85e-05	0.0855	AGAAGTAG
TRAES3BF013700050CFD_g	BES1	TAATAGCAGTAAGAGGAAACACACTCTCCAAAGCATCACTAATCAGGATCCTATCTAACT	1851	1861	-	7.40909	6.87e-05	0.188	TGCACGAGTAG
Traes_2BS_31BB97552	BES1	TAATAGCAGTAAGAGGAAACACACTCTCCAAAGCATCACTAATCAGGATCCTATCTAACT	136	146	+	11.061	7.03e-05	0.27	TGCTCGTGTGG
Traes_1DS_34596D06E	Trihelix	TAATAGCAGTAAGAGGAAACACACTCTCCAAAGCATCACTAATCAGGATCCTATCTAACT	451	467	-	10.7429	7.05e-05	0.126	GGCACGTGGTTCTAGCC
TRAES3BF015800060CFD_g	Trihelix	TAATAGCAGTAAGAGGAAACACACTCTCCAAAGCATCACTAATCAGGATCCTATCTAACT	418	435	+	11.1429	7.06e-05	0.126	GATTGAATAAACCCTACA
Traes_3AS_55E9080C2	MIKC_MADS	TAATAGCAGTAAGAGGAAACACACTCTCCAAAGCATCACTAATCAGGATCCTATCTAACT	216	234	+	10.7324	7.09e-05	0.249	TTTTTTTCATTTTTCGAAA
Traes_2BL_209C14A8F	NAC	TAATAGCAGTAAGAGGAAACACACTCTCCAAAGCATCACTAATCAGGATCCTATCTAACT	602	622	-	9.10606	7.27e-05	0.262	GTAGGAGTATAATATAATCTA
Traes_6DL_136DE13FB	TCP	TAATAGCAGTAAGAGGAAACACACTCTCCAAAGCATCACTAATCAGGATCCTATCTAACT	38	57	-	-1.77778	7.31e-05	0.281	ATTTATCTCGTGGGGCTTAC
Traes_4BL_7911992DE	Dof	TAATAGCAGTAAGAGGAAACACACTCTCCAAAGCATCACTAATCAGGATCCTATCTAACT	212	232	+	10.2576	7.41e-05	0.0828	CCTTTTTTTTTCATTTTTCGA
Traes_5DS_AACA2EBA3	MYB	TAATAGCAGTAAGAGGAAACACACTCTCCAAAGCATCACTAATCAGGATCCTATCTAACT	11	21	+	11.1515	7.5e-05	0.288	GGGGTTGTTTG
Traes_4BL_FD0D3B74A	bHLH	TAATAGCAGTAAGAGGAAACACACTCTCCAAAGCATCACTAATCAGGATCCTATCTAACT	459	466	-	11.4333	7.56e-05	0.145	GCACGTGG
TRAES3BF076800040CFD_g	G2-like	TAATAGCAGTAAGAGGAAACACACTCTCCAAAGCATCACTAATCAGGATCCTATCTAACT	1306	1319	+	10.728	7.66e-05	0.275	CTTAGATTTGCCTA
TRAES3BF094600010CFD_g	C2H2	TAATAGCAGTAAGAGGAAACACACTCTCCAAAGCATCACTAATCAGGATCCTATCTAACT	249	260	-	8.67105	7.66e-05	0.285	CAATACAGAGGC
Traes_4DL_C083C804E	EIL	TAATAGCAGTAAGAGGAAACACACTCTCCAAAGCATCACTAATCAGGATCCTATCTAACT	1079	1093	+	10.7576	7.74e-05	0.0944	GTGTAGATTCACTCA
Traes_4DL_C083C804E	EIL	TAATAGCAGTAAGAGGAAACACACTCTCCAAAGCATCACTAATCAGGATCCTATCTAACT	1205	1219	-	10.7576	7.74e-05	0.0944	GTGTAGATTCACTCA
Traes_7AL_D45376F32	G2-like	TAATAGCAGTAAGAGGAAACACACTCTCCAAAGCATCACTAATCAGGATCCTATCTAACT	1724	1732	+	11.8947	7.77e-05	0.293	AAGAAAACG
Traes_5AS_EBCEA6601	bHLH	TAATAGCAGTAAGAGGAAACACACTCTCCAAAGCATCACTAATCAGGATCCTATCTAACT	734	743	+	11.4545	7.9e-05	0.126	GACCATGTGA
Traes_3DL_2C29058E6	B3	TAATAGCAGTAAGAGGAAACACACTCTCCAAAGCATCACTAATCAGGATCCTATCTAACT	1461	1475	-	10.4545	7.99e-05	0.12	TGATGCATGCACCGA
Traes_4DS_2E95B3A30	CPP	TAATAGCAGTAAGAGGAAACACACTCTCCAAAGCATCACTAATCAGGATCCTATCTAACT	1256	1268	-	10.62	8.23e-05	0.282	AGAGATTTTAATA
Traes_4BS_929E7B27B	CPP	TAATAGCAGTAAGAGGAAACACACTCTCCAAAGCATCACTAATCAGGATCCTATCTAACT	1256	1268	-	10.62	8.23e-05	0.28	AGAGATTTTAATA
TRAES3BF066400010CFD_g	B3	TAATAGCAGTAAGAGGAAACACACTCTCCAAAGCATCACTAATCAGGATCCTATCTAACT	1465	1473	-	11.305	8.31e-05	0.16	ATGCATGCA
Traes_5BL_AAC9C7238	bHLH	TAATAGCAGTAAGAGGAAACACACTCTCCAAAGCATCACTAATCAGGATCCTATCTAACT	451	465	-	10.2727	8.34e-05	0.16	CACGTGGTTCTAGCC
Traes_5AL_0D4BDDDCD	bHLH	TAATAGCAGTAAGAGGAAACACACTCTCCAAAGCATCACTAATCAGGATCCTATCTAACT	451	465	-	10.2727	8.34e-05	0.16	CACGTGGTTCTAGCC
Traes_2DS_2CE71025C	C2H2	TAATAGCAGTAAGAGGAAACACACTCTCCAAAGCATCACTAATCAGGATCCTATCTAACT	976	982	-	13.4605	8.4e-05	0.304	TTGAAAA
Traes_5DS_9B9365AF7	GATA	TAATAGCAGTAAGAGGAAACACACTCTCCAAAGCATCACTAATCAGGATCCTATCTAACT	784	798	-	10.8788	8.44e-05	0.184	TTGCGGATTTGGTTT
Traes_5DS_9B9365AF71	GATA	TAATAGCAGTAAGAGGAAACACACTCTCCAAAGCATCACTAATCAGGATCCTATCTAACT	784	798	-	10.8788	8.44e-05	0.184	TTGCGGATTTGGTTT
Traes_5AS_0ADC996F5	GATA	TAATAGCAGTAAGAGGAAACACACTCTCCAAAGCATCACTAATCAGGATCCTATCTAACT	784	798	-	10.8788	8.44e-05	0.184	TTGCGGATTTGGTTT
Traes_5DL_9CC4EC839	MIKC_MADS	TAATAGCAGTAAGAGGAAACACACTCTCCAAAGCATCACTAATCAGGATCCTATCTAACT	1696	1707	-	10.619	8.47e-05	0.146	CTAAAAATGTAC
Traes_2BS_4818EA1FF	MIKC_MADS	TAATAGCAGTAAGAGGAAACACACTCTCCAAAGCATCACTAATCAGGATCCTATCTAACT	1696	1707	-	10.619	8.47e-05	0.144	CTAAAAATGTAC
Traes_5DL_9CC4EC839	MIKC_MADS	TAATAGCAGTAAGAGGAAACACACTCTCCAAAGCATCACTAATCAGGATCCTATCTAACT	1240	1251	-	10.5873	8.64e-05	0.146	CTATATATGGAT
Traes_2BS_4818EA1FF	MIKC_MADS	TAATAGCAGTAAGAGGAAACACACTCTCCAAAGCATCACTAATCAGGATCCTATCTAACT	1240	1251	-	10.5873	8.64e-05	0.144	CTATATATGGAT
Traes_3DL_2C29058E6	B3	TAATAGCAGTAAGAGGAAACACACTCTCCAAAGCATCACTAATCAGGATCCTATCTAACT	1462	1476	+	10.197	8.73e-05	0.12	CGGTGCATGCATCAG
Traes_5DL_1950C1FC2	bZIP	TAATAGCAGTAAGAGGAAACACACTCTCCAAAGCATCACTAATCAGGATCCTATCTAACT	291	305	+	8.9697	8.85e-05	0.172	GTGAATGATGTCATG
TRAES3BF099600130CFD_g	bZIP	TAATAGCAGTAAGAGGAAACACACTCTCCAAAGCATCACTAATCAGGATCCTATCTAACT	380	397	-	5.13636	8.86e-05	0.339	CGTAGATTACGTGGATGA
Traes_2BL_361925B62	MYB	TAATAGCAGTAAGAGGAAACACACTCTCCAAAGCATCACTAATCAGGATCCTATCTAACT	1333	1347	+	11	8.89e-05	0.319	TAGTATTAGGTGCAT
Traes_5DL_1950C1FC2	bZIP	TAATAGCAGTAAGAGGAAACACACTCTCCAAAGCATCACTAATCAGGATCCTATCTAACT	294	308	-	8.89394	9.12e-05	0.172	GGCCATGACATCATT
TRAES3BF075600050CFD_g	ERF	TAATAGCAGTAAGAGGAAACACACTCTCCAAAGCATCACTAATCAGGATCCTATCTAACT	1767	1781	+	8.4697	9.22e-05	0.178	GAGCCGCCGCTTTCA
TRAES3BF021600020CFD_g	MIKC_MADS	TAATAGCAGTAAGAGGAAACACACTCTCCAAAGCATCACTAATCAGGATCCTATCTAACT	218	231	-	10.0758	9.3e-05	0.341	CGAAAAATGAAAAA
Traes_1AL_1B5F51626	MIKC_MADS	TAATAGCAGTAAGAGGAAACACACTCTCCAAAGCATCACTAATCAGGATCCTATCTAACT	218	231	-	10.0758	9.3e-05	0.342	CGAAAAATGAAAAA
Traes_5BL_CC18CAD72	NAC	TAATAGCAGTAAGAGGAAACACACTCTCCAAAGCATCACTAATCAGGATCCTATCTAACT	384	394	+	10.9697	9.47e-05	0.364	CCACGTAATCT
Traes_6DL_410C5CD3B	GATA	TAATAGCAGTAAGAGGAAACACACTCTCCAAAGCATCACTAATCAGGATCCTATCTAACT	694	708	+	10.303	9.58e-05	0.366	ACATCGGGATCTAGA
Traes_5DS_9B9365AF7	GATA	TAATAGCAGTAAGAGGAAACACACTCTCCAAAGCATCACTAATCAGGATCCTATCTAACT	798	812	-	10.6515	9.6e-05	0.184	CTTTGGATCCGTTCT
Traes_5DS_9B9365AF71	GATA	TAATAGCAGTAAGAGGAAACACACTCTCCAAAGCATCACTAATCAGGATCCTATCTAACT	798	812	-	10.6515	9.6e-05	0.184	CTTTGGATCCGTTCT
Traes_5AS_0ADC996F5	GATA	TAATAGCAGTAAGAGGAAACACACTCTCCAAAGCATCACTAATCAGGATCCTATCTAACT	798	812	-	10.6515	9.6e-05	0.184	CTTTGGATCCGTTCT
Traes_2BL_EBA73F94F	AP2	TAATAGCAGTAAGAGGAAACACACTCTCCAAAGCATCACTAATCAGGATCCTATCTAACT	1720	1739	+	9.15385	9.6e-05	0.173	CCGAAAGAAAACGAAAAACA
Traes_1AL_6B108514B	MIKC_MADS	TAATAGCAGTAAGAGGAAACACACTCTCCAAAGCATCACTAATCAGGATCCTATCTAACT	569	589	+	9.76119	9.67e-05	0.183	GTTCCATGTTAGTCTATTTTC
Traes_3DL_2C29058E6	B3	TAATAGCAGTAAGAGGAAACACACTCTCCAAAGCATCACTAATCAGGATCCTATCTAACT	1234	1248	+	9.87879	9.68e-05	0.12	ATATACATCCATATA
Traes_2DS_5DF921ABB	NAC	TAATAGCAGTAAGAGGAAACACACTCTCCAAAGCATCACTAATCAGGATCCTATCTAACT	385	392	+	11.7677	9.69e-05	0.373	CACGTAAT
TRAES3BF013700050CFD_g	BES1	TAATAGCAGTAAGAGGAAACACACTCTCCAAAGCATCACTAATCAGGATCCTATCTAACT	457	467	-	5.33333	9.82e-05	0.188	GGCACGTGGTT
Traes_5AS_EBCEA6601	bHLH	TAATAGCAGTAAGAGGAAACACACTCTCCAAAGCATCACTAATCAGGATCCTATCTAACT	457	466	+	10.9697	9.89e-05	0.126	AACCACGTGC
Traes_6DS_DE865EA6D	C2H2	TAATAGCAGTAAGAGGAAACACACTCTCCAAAGCATCACTAATCAGGATCCTATCTAACT	1725	1736	-	10.1176	9.94e-05	0.383	TTTTCGTTTTCT
Traes_5BL_096B0BDA8	C2H2	TAATAGCAGTAAGAGGAAACACACTCTCCAAAGCATCACTAATCAGGATCCTATCTAACT	1721	1737	+	6.66667	9.97e-05	0.357	CGAAAGAAAACGAAAAA
