# Supplementary material for: Are TaNAC Transcription Factors Involved in Promoting Wheat Yield by cis-Regulation of TaCKX Gene Family?
Source: Int J Mol Sci. 2024 Feb 7;25(4):2027. doi: 10.3390/ijms25042027 (PMC10889182; doi:10.3390/ijms25042027)
Supplement: Supplementary file 1 [file ijms-25-02027-s001.zip › Folder S1/fimo TaCKX2.1-3B.txt]

#pattern name	Family	sequence name	start	stop	strand	score	p-value	q-value	matched sequence
Traes_2AL_F24D031AA	ERF	TCATAATTAACTTAAAACCAAAATA	730	750	-	21.2727	1.79e-08	6.19e-05	AACGCCGCCGTCGCCTCCTCC
Traes_1AL_A9FB6BF52	ERF	TCATAATTAACTTAAAACCAAAATA	335	355	-	21.831	1.96e-08	7.04e-05	GAAGGAGGAGGTGGTGGAGGA
TRAES3BF017100030CFD_g	ERF	TCATAATTAACTTAAAACCAAAATA	729	749	-	21.7	2.36e-08	6.21e-05	ACGCCGCCGTCGCCTCCTCCC
Traes_6DS_2B2F9C290	C2H2	TCATAATTAACTTAAAACCAAAATA	336	354	+	21.0873	3.48e-08	0.000133	CCTCCACCACCTCCTCCTT
TRAES3BF017100030CFD_g	ERF	TCATAATTAACTTAAAACCAAAATA	732	752	-	21.2429	3.54e-08	6.21e-05	CCAACGCCGCCGTCGCCTCCT
Traes_1AL_A9FB6BF52	ERF	TCATAATTAACTTAAAACCAAAATA	733	753	+	20.1408	8.48e-08	0.000152	GGAGGCGACGGCGGCGTTGGA
Traes_2AL_FC6DD1383	ERF	TCATAATTAACTTAAAACCAAAATA	489	503	+	19.8182	8.53e-08	0.000311	CCTCCTCCGCCGTCA
Traes_2AL_E5A9615E2	ERF	TCATAATTAACTTAAAACCAAAATA	489	503	+	19.8182	8.53e-08	0.000311	CCTCCTCCGCCGTCA
Traes_2BL_9CD6E043A	ERF	TCATAATTAACTTAAAACCAAAATA	484	503	+	19.0152	1.31e-07	0.00037	GGCCTCCTCCTCCGCCGTCA
Traes_7DS_433704E8E	ERF	TCATAATTAACTTAAAACCAAAATA	335	353	-	19.1364	1.5e-07	0.000327	AGGAGGAGGTGGTGGAGGA
Traes_7DS_433704E8E1	ERF	TCATAATTAACTTAAAACCAAAATA	335	353	-	19.1364	1.5e-07	0.000327	AGGAGGAGGTGGTGGAGGA
Traes_6DS_2B2F9C290	C2H2	TCATAATTAACTTAAAACCAAAATA	333	351	+	19.1825	1.58e-07	0.0003	GCTCCTCCACCACCTCCTC
Traes_7DS_433704E8E	ERF	TCATAATTAACTTAAAACCAAAATA	732	750	+	18.9091	1.86e-07	0.000327	AGGAGGCGACGGCGGCGTT
Traes_7DS_433704E8E1	ERF	TCATAATTAACTTAAAACCAAAATA	732	750	+	18.9091	1.86e-07	0.000327	AGGAGGCGACGGCGGCGTT
Traes_1AL_A9FB6BF52	ERF	TCATAATTAACTTAAAACCAAAATA	338	358	-	19.0845	1.96e-07	0.000234	GCCGAAGGAGGAGGTGGTGGA
Traes_2BL_B397F2CE3	ERF	TCATAATTAACTTAAAACCAAAATA	338	352	-	18.4091	2.41e-07	0.000884	GGAGGAGGTGGTGGA
Traes_2BL_9CD6E043A	ERF	TCATAATTAACTTAAAACCAAAATA	337	356	+	18.303	2.47e-07	0.00037	CTCCACCACCTCCTCCTTCG
Traes_5BL_FBC7AF288	ERF	TCATAATTAACTTAAAACCAAAATA	728	755	-	18.7576	2.55e-07	0.000779	GATCCAACGCCGCCGTCGCCTCCTCCCG
Traes_6DL_DD82BD107	ERF	TCATAATTAACTTAAAACCAAAATA	729	749	+	18.5758	2.74e-07	0.000586	GGGAGGAGGCGACGGCGGCGT
Traes_2AL_FC6DD1383	ERF	TCATAATTAACTTAAAACCAAAATA	738	752	-	18.5	2.94e-07	0.000536	CCAACGCCGCCGTCG
Traes_2AL_E5A9615E2	ERF	TCATAATTAACTTAAAACCAAAATA	738	752	-	18.5	2.94e-07	0.000536	CCAACGCCGCCGTCG
Traes_2BL_9CD6E043A	ERF	TCATAATTAACTTAAAACCAAAATA	732	751	-	17.9848	3.26e-07	0.00037	CAACGCCGCCGTCGCCTCCT
Traes_6DL_DD82BD107	ERF	TCATAATTAACTTAAAACCAAAATA	732	752	+	18.3636	3.35e-07	0.000586	AGGAGGCGACGGCGGCGTTGG
TRAES3BF017100030CFD_g	ERF	TCATAATTAACTTAAAACCAAAATA	333	353	+	18.1857	3.98e-07	0.000465	GCTCCTCCACCACCTCCTCCT
Traes_2BL_9CD6E043A	ERF	TCATAATTAACTTAAAACCAAAATA	334	353	+	17.5758	4.6e-07	0.00037	CTCCTCCACCACCTCCTCCT
Traes_1AL_A9FB6BF52	ERF	TCATAATTAACTTAAAACCAAAATA	341	361	-	17.831	4.97e-07	0.000445	GGTGCCGAAGGAGGAGGTGGT
Traes_2BL_9CD6E043A	ERF	TCATAATTAACTTAAAACCAAAATA	519	538	-	17.4697	5.02e-07	0.00037	CGTCGCCATCTCCATCGCCA
TRAES3BF017100030CFD_g	ERF	TCATAATTAACTTAAAACCAAAATA	211	231	-	17.7286	5.49e-07	0.000481	CCCACGCCGCCGCGGTCGCTG
Traes_2BL_9CD6E043A	ERF	TCATAATTAACTTAAAACCAAAATA	522	541	-	16.9394	7.74e-07	0.000475	CGCCGTCGCCATCTCCATCG
Traes_1AL_A9FB6BF52	ERF	TCATAATTAACTTAAAACCAAAATA	332	352	-	17.1549	7.99e-07	0.000573	GGAGGAGGTGGTGGAGGAGCC
Traes_2BS_B1A73C7A8	ERF	TCATAATTAACTTAAAACCAAAATA	489	503	+	16.3333	8.07e-07	0.00169	CCTCCTCCGCCGTCA
Traes_5DS_6E33F5034	bZIP	TCATAATTAACTTAAAACCAAAATA	595	606	+	14.9394	8.8e-07	0.0029	GGCTCACGTGGC
Traes_5AS_2F996234C	bZIP	TCATAATTAACTTAAAACCAAAATA	595	606	+	14.9394	8.8e-07	0.0029	GGCTCACGTGGC
Traes_2BL_9CD6E043A	ERF	TCATAATTAACTTAAAACCAAAATA	971	990	-	16.6515	9.73e-07	0.000512	CCGCGTCGCCATCGCCACCA
TRAES3BF017100030CFD_g	ERF	TCATAATTAACTTAAAACCAAAATA	525	545	-	16.8286	1.01e-06	0.000708	CCCACGCCGTCGCCATCTCCA
Traes_2BS_B1A73C7A8	ERF	TCATAATTAACTTAAAACCAAAATA	919	933	-	16.0455	1.16e-06	0.00169	CCACGGCCGCCGGCG
TRAES3BF017100030CFD_g	ERF	TCATAATTAACTTAAAACCAAAATA	336	356	+	16.5	1.25e-06	0.000732	CCTCCACCACCTCCTCCTTCG
Traes_1AL_A9FB6BF52	ERF	TCATAATTAACTTAAAACCAAAATA	517	537	+	16.1972	1.52e-06	0.000814	GGTGGCGATGGAGATGGCGAC
Traes_5AS_EBCEA6601	bHLH	TCATAATTAACTTAAAACCAAAATA	598	607	-	15.5606	1.53e-06	0.0054	GGCCACGTGA
Traes_1AL_A9FB6BF52	ERF	TCATAATTAACTTAAAACCAAAATA	730	750	+	16.1268	1.59e-06	0.000814	GGAGGAGGCGACGGCGGCGTT
Traes_2BS_B1A73C7A8	ERF	TCATAATTAACTTAAAACCAAAATA	738	752	-	15.7273	1.69e-06	0.00169	CCAACGCCGCCGTCG
Traes_2AL_F24D031AA	ERF	TCATAATTAACTTAAAACCAAAATA	733	753	-	16.2424	1.69e-06	0.00293	TCCAACGCCGCCGTCGCCTCC
Traes_2BL_9CD6E043A	ERF	TCATAATTAACTTAAAACCAAAATA	481	500	+	15.8485	1.81e-06	0.000748	CCGGGCCTCCTCCTCCGCCG
Traes_2BL_9CD6E043A	ERF	TCATAATTAACTTAAAACCAAAATA	331	350	+	15.8333	1.83e-06	0.000748	CGGCTCCTCCACCACCTCCT
TRAES3BF084400010CFD_g	LBD	TCATAATTAACTTAAAACCAAAATA	339	359	+	15.7121	2.17e-06	0.00355	CCACCACCTCCTCCTTCGGCA
Traes_7DS_433704E8E	ERF	TCATAATTAACTTAAAACCAAAATA	735	753	+	15.803	2.32e-06	0.00273	AGGCGACGGCGGCGTTGGA
Traes_7DS_433704E8E1	ERF	TCATAATTAACTTAAAACCAAAATA	735	753	+	15.803	2.32e-06	0.00273	AGGCGACGGCGGCGTTGGA
Traes_2BS_B1A73C7A8	ERF	TCATAATTAACTTAAAACCAAAATA	387	401	-	15.4394	2.34e-06	0.00169	TCTCCGCGGCCGGCG
Traes_2AL_FC6DD1383	ERF	TCATAATTAACTTAAAACCAAAATA	486	500	+	15.6364	2.54e-06	0.00309	CCTCCTCCTCCGCCG
Traes_2AL_E5A9615E2	ERF	TCATAATTAACTTAAAACCAAAATA	486	500	+	15.6364	2.54e-06	0.00309	CCTCCTCCTCCGCCG
Traes_3DL_2C29058E6	B3	TCATAATTAACTTAAAACCAAAATA	1611	1625	-	15.8788	2.57e-06	0.0101	ACACACATGCATGTG
Traes_1AL_A9FB6BF52	ERF	TCATAATTAACTTAAAACCAAAATA	347	367	-	15.3662	2.58e-06	0.00116	GGAGATGGTGCCGAAGGAGGA
TRAES3BF075600050CFD_g	ERF	TCATAATTAACTTAAAACCAAAATA	735	749	-	15.9697	2.63e-06	0.00687	ACGCCGCCGTCGCCT
Traes_2BS_B1A73C7A8	ERF	TCATAATTAACTTAAAACCAAAATA	380	394	+	15.2727	2.81e-06	0.00169	GCGACGTCGCCGGCC
Traes_2BL_9CD6E043A	ERF	TCATAATTAACTTAAAACCAAAATA	735	754	-	15.2273	2.87e-06	0.00103	ATCCAACGCCGCCGTCGCCT
Traes_2AL_F24D031AA	ERF	TCATAATTAACTTAAAACCAAAATA	520	540	-	15.4848	2.87e-06	0.00331	GCCGTCGCCATCTCCATCGCC
Traes_2BL_9CD6E043A	ERF	TCATAATTAACTTAAAACCAAAATA	729	748	-	15.1364	3.06e-06	0.00103	CGCCGCCGTCGCCTCCTCCC
TRAES3BF084400010CFD_g	LBD	TCATAATTAACTTAAAACCAAAATA	732	752	-	15.1515	3.18e-06	0.00355	CCAACGCCGCCGTCGCCTCCT
Traes_2BL_9CD6E043A	ERF	TCATAATTAACTTAAAACCAAAATA	343	362	+	14.9697	3.46e-06	0.00106	CACCTCCTCCTTCGGCACCA
TRAES3BF084400010CFD_g	LBD	TCATAATTAACTTAAAACCAAAATA	729	749	-	14.9394	3.66e-06	0.00355	ACGCCGCCGTCGCCTCCTCCC
Traes_2BL_9CD6E043A	ERF	TCATAATTAACTTAAAACCAAAATA	340	359	+	14.8636	3.73e-06	0.00106	CACCACCTCCTCCTTCGGCA
TRAES3BF075600050CFD_g	ERF	TCATAATTAACTTAAAACCAAAATA	492	506	+	15.3636	3.9e-06	0.00687	CCTCCGCCGTCATGC
TRAES3BF084400010CFD_g	LBD	TCATAATTAACTTAAAACCAAAATA	519	539	-	14.7879	4.04e-06	0.00355	CCGTCGCCATCTCCATCGCCA
Traes_2BS_B1A73C7A8	ERF	TCATAATTAACTTAAAACCAAAATA	626	640	-	14.9091	4.09e-06	0.00205	CGTTCTTCGCCGGCA
Traes_5BL_FBC7AF288	ERF	TCATAATTAACTTAAAACCAAAATA	1722	1749	+	15.4697	4.16e-06	0.00634	GCAACTGAGCCGCCGCTTTCAGTGGCTA
Traes_2AL_FC6DD1383	ERF	TCATAATTAACTTAAAACCAAAATA	735	749	-	14.7576	4.54e-06	0.00414	ACGCCGCCGTCGCCT
Traes_2AL_E5A9615E2	ERF	TCATAATTAACTTAAAACCAAAATA	735	749	-	14.7576	4.54e-06	0.00414	ACGCCGCCGTCGCCT
Traes_2BL_B397F2CE3	ERF	TCATAATTAACTTAAAACCAAAATA	733	747	+	15	4.56e-06	0.00683	GGAGGCGACGGCGGC
Traes_1DL_23D036A85	bZIP	TCATAATTAACTTAAAACCAAAATA	593	607	-	15.0758	4.72e-06	0.0178	GGCCACGTGAGCCCC
Traes_7DS_433704E8E	ERF	TCATAATTAACTTAAAACCAAAATA	338	356	-	14.7424	4.81e-06	0.00423	CGAAGGAGGAGGTGGTGGA
Traes_7DS_433704E8E1	ERF	TCATAATTAACTTAAAACCAAAATA	338	356	-	14.7424	4.81e-06	0.00423	CGAAGGAGGAGGTGGTGGA
Traes_6DL_DD82BD107	ERF	TCATAATTAACTTAAAACCAAAATA	1725	1745	-	14.803	5.02e-06	0.00586	CACTGAAAGCGGCGGCTCAGT
Traes_7DL_68B814464	bZIP	TCATAATTAACTTAAAACCAAAATA	376	390	+	14.9848	5.26e-06	0.0199	GATGGCGACGTCGCC
TRAES3BF017100030CFD_g	ERF	TCATAATTAACTTAAAACCAAAATA	330	350	+	14.1286	5.26e-06	0.00263	GCGGCTCCTCCACCACCTCCT
Traes_2BL_B397F2CE3	ERF	TCATAATTAACTTAAAACCAAAATA	176	190	-	14.7121	5.59e-06	0.00683	GGAGGAGGTGGTGCA
Traes_2BL_83EDE2CBB	Trihelix	TCATAATTAACTTAAAACCAAAATA	873	886	+	14.7879	5.75e-06	0.0226	CAATAACGGCGGCA
Traes_5BL_F5D379AFC	ERF	TCATAATTAACTTAAAACCAAAATA	734	748	+	14.803	5.96e-06	0.00859	GAGGCGACGGCGGCG
Traes_5BL_F5D379AFC	ERF	TCATAATTAACTTAAAACCAAAATA	493	507	-	14.7879	6.02e-06	0.00859	CGCATGACGGCGGAG
TRAES3BF099600130CFD_g	bZIP	TCATAATTAACTTAAAACCAAAATA	592	609	+	14.7576	6.08e-06	0.0225	CGGGGCTCACGTGGCCGC
Traes_1AL_A9FB6BF52	ERF	TCATAATTAACTTAAAACCAAAATA	344	364	-	13.9296	6.13e-06	0.00244	GATGGTGCCGAAGGAGGAGGT
Traes_2AL_F24D031AA	ERF	TCATAATTAACTTAAAACCAAAATA	335	355	+	14.2727	6.31e-06	0.00546	TCCTCCACCACCTCCTCCTTC
Traes_2BL_9CD6E043A	ERF	TCATAATTAACTTAAAACCAAAATA	346	365	+	14.1061	6.35e-06	0.00167	CTCCTCCTTCGGCACCATCT
Traes_2AL_FC6DD1383	ERF	TCATAATTAACTTAAAACCAAAATA	217	231	-	14.2121	6.43e-06	0.00469	CCCACGCCGCCGCGG
Traes_2AL_E5A9615E2	ERF	TCATAATTAACTTAAAACCAAAATA	217	231	-	14.2121	6.43e-06	0.00469	CCCACGCCGCCGCGG
Traes_5BL_632EBAD09	MYB	TCATAATTAACTTAAAACCAAAATA	1255	1272	+	14.2576	6.58e-06	0.0257	GTGGGCGGGTGGGAGGTA
Traes_7DS_433704E8E	ERF	TCATAATTAACTTAAAACCAAAATA	173	191	-	14.197	6.84e-06	0.00481	GGGAGGAGGTGGTGCAGGC
Traes_7DS_433704E8E1	ERF	TCATAATTAACTTAAAACCAAAATA	173	191	-	14.197	6.84e-06	0.00481	GGGAGGAGGTGGTGCAGGC
Traes_2BL_9CD6E043A	ERF	TCATAATTAACTTAAAACCAAAATA	325	344	+	13.9545	7.04e-06	0.00173	CACCGGCGGCTCCTCCACCA
Traes_5BL_F5D379AFC	ERF	TCATAATTAACTTAAAACCAAAATA	872	886	+	14.5	7.45e-06	0.00859	CCAATAACGGCGGCA
Traes_5BS_FF44610EF1	bZIP	TCATAATTAACTTAAAACCAAAATA	593	607	+	13.5606	7.47e-06	0.0275	GGGGCTCACGTGGCC
Traes_2BS_F1B450FA4	MYB	TCATAATTAACTTAAAACCAAAATA	951	965	-	14.1667	7.67e-06	0.0227	GGCCCCCGCGCCGCC
Traes_2AL_F24D031AA	ERF	TCATAATTAACTTAAAACCAAAATA	727	747	-	13.8485	8.18e-06	0.00566	GCCGCCGTCGCCTCCTCCCGG
TRAES3BF075600050CFD_g	ERF	TCATAATTAACTTAAAACCAAAATA	738	752	-	14.0606	8.25e-06	0.0097	CCAACGCCGCCGTCG
Traes_4AS_0D75149B5	ERF	TCATAATTAACTTAAAACCAAAATA	336	346	+	14.1667	8.61e-06	0.0292	CCTCCACCACC
Traes_5BS_A5532B750	bZIP	TCATAATTAACTTAAAACCAAAATA	593	607	+	14	8.66e-06	0.031	GGGGCTCACGTGGCC
Traes_5BL_A5532B750	bZIP	TCATAATTAACTTAAAACCAAAATA	593	607	+	14	8.66e-06	0.031	GGGGCTCACGTGGCC
Traes_2AL_FC6DD1383	ERF	TCATAATTAACTTAAAACCAAAATA	732	746	-	13.7121	8.75e-06	0.00532	CCGCCGTCGCCTCCT
Traes_2AL_E5A9615E2	ERF	TCATAATTAACTTAAAACCAAAATA	732	746	-	13.7121	8.75e-06	0.00532	CCGCCGTCGCCTCCT
TRAES3BF075600040CFD_g	ERF	TCATAATTAACTTAAAACCAAAATA	220	227	-	15.065	8.78e-06	0.00749	CGCCGCCG
TRAES3BF075600040CFD_g	ERF	TCATAATTAACTTAAAACCAAAATA	741	748	-	15.065	8.78e-06	0.00749	CGCCGCCG
TRAES3BF075600040CFD_g	ERF	TCATAATTAACTTAAAACCAAAATA	1014	1021	-	15.065	8.78e-06	0.00749	CGCCGCCG
Traes_1AL_A9FB6BF52	ERF	TCATAATTAACTTAAAACCAAAATA	379	399	+	13.2958	8.79e-06	0.00315	GGCGACGTCGCCGGCCGCGGA
Traes_6DS_2B2F9C290	C2H2	TCATAATTAACTTAAAACCAAAATA	486	504	+	13.127	8.92e-06	0.0113	CCTCCTCCTCCGCCGTCAT
Traes_2BL_9CD6E043A	ERF	TCATAATTAACTTAAAACCAAAATA	38	57	+	13.5909	9e-06	0.00207	TGCCGTGGCCGTCACCGTCT
Traes_2BL_B397F2CE3	ERF	TCATAATTAACTTAAAACCAAAATA	341	355	-	13.9848	9.11e-06	0.00835	GAAGGAGGAGGTGGT
TRAES3BF001900070CFD_g	bZIP	TCATAATTAACTTAAAACCAAAATA	593	607	+	13.8485	9.22e-06	0.0342	GGGGCTCACGTGGCC
Traes_4AL_0BB0A30D1	bHLH	TCATAATTAACTTAAAACCAAAATA	593	613	-	14.2632	9.42e-06	0.0327	CGCGGCGGCCACGTGAGCCCC
TRAES3BF084400010CFD_g	LBD	TCATAATTAACTTAAAACCAAAATA	324	344	+	13.4242	9.52e-06	0.0048	CCACCGGCGGCTCCTCCACCA
Traes_2BL_9CD6E043A	ERF	TCATAATTAACTTAAAACCAAAATA	516	535	-	13.4848	9.66e-06	0.00209	CGCCATCTCCATCGCCACCC
TRAES3BF017100030CFD_g	ERF	TCATAATTAACTTAAAACCAAAATA	519	539	-	13.0143	9.68e-06	0.00424	CCGTCGCCATCTCCATCGCCA
Traes_7DS_433704E8E	ERF	TCATAATTAACTTAAAACCAAAATA	332	350	-	13.6364	9.7e-06	0.00498	AGGAGGTGGTGGAGGAGCC
Traes_7DS_433704E8E1	ERF	TCATAATTAACTTAAAACCAAAATA	332	350	-	13.6364	9.7e-06	0.00498	AGGAGGTGGTGGAGGAGCC
Traes_7DS_433704E8E	ERF	TCATAATTAACTTAAAACCAAAATA	729	747	+	13.5909	9.97e-06	0.00498	GGGAGGAGGCGACGGCGGC
Traes_7DS_433704E8E1	ERF	TCATAATTAACTTAAAACCAAAATA	729	747	+	13.5909	9.97e-06	0.00498	GGGAGGAGGCGACGGCGGC
Traes_5BL_FBC7AF288	ERF	TCATAATTAACTTAAAACCAAAATA	207	234	-	13.8636	1.02e-05	0.0103	TGCCCCACGCCGCCGCGGTCGCTGGAGC
Traes_2BL_9CD6E043A	ERF	TCATAATTAACTTAAAACCAAAATA	525	544	-	13.2576	1.12e-05	0.0023	CCACGCCGTCGCCATCTCCA
Traes_2AS_40FA27AE7	MYB	TCATAATTAACTTAAAACCAAAATA	1258	1278	+	14.0303	1.13e-05	0.0441	GGCGGGTGGGAGGTAGGTGGC
Traes_7DS_433704E8E	ERF	TCATAATTAACTTAAAACCAAAATA	488	506	-	13.3788	1.13e-05	0.00498	GCATGACGGCGGAGGAGGA
Traes_7DS_433704E8E1	ERF	TCATAATTAACTTAAAACCAAAATA	488	506	-	13.3788	1.13e-05	0.00498	GCATGACGGCGGAGGAGGA
TRAES3BF084400010CFD_g	LBD	TCATAATTAACTTAAAACCAAAATA	208	228	-	13.1212	1.14e-05	0.0048	ACGCCGCCGCGGTCGCTGGAG
TRAES3BF017100030CFD_g	ERF	TCATAATTAACTTAAAACCAAAATA	339	359	+	12.6143	1.19e-05	0.00464	CCACCACCTCCTCCTTCGGCA
TRAES3BF084400010CFD_g	LBD	TCATAATTAACTTAAAACCAAAATA	378	398	-	13.0152	1.22e-05	0.0048	CCGCGGCCGGCGACGTCGCCA
Traes_5BL_AAC9C7238	bHLH	TCATAATTAACTTAAAACCAAAATA	599	613	+	13.9848	1.23e-05	0.0253	CACGTGGCCGCCGCG
Traes_5AL_0D4BDDDCD	bHLH	TCATAATTAACTTAAAACCAAAATA	599	613	+	13.9848	1.23e-05	0.0256	CACGTGGCCGCCGCG
Traes_2BL_9CD6E043A	ERF	TCATAATTAACTTAAAACCAAAATA	328	347	+	13.0909	1.25e-05	0.00243	CGGCGGCTCCTCCACCACCT
Traes_3DL_2C29058E6	B3	TCATAATTAACTTAAAACCAAAATA	1608	1622	+	13.9697	1.3e-05	0.0255	GTACACATGCATGTG
Traes_2AL_FC6DD1383	ERF	TCATAATTAACTTAAAACCAAAATA	531	545	-	13	1.33e-05	0.00616	CCCACGCCGTCGCCA
Traes_2AL_E5A9615E2	ERF	TCATAATTAACTTAAAACCAAAATA	531	545	-	13	1.33e-05	0.00616	CCCACGCCGTCGCCA
Traes_2AL_F24D031AA	ERF	TCATAATTAACTTAAAACCAAAATA	526	546	-	13.0152	1.33e-05	0.00618	GCCCACGCCGTCGCCATCTCC
Traes_2AL_FC6DD1383	ERF	TCATAATTAACTTAAAACCAAAATA	336	350	+	12.9697	1.35e-05	0.00616	CCTCCACCACCTCCT
Traes_2AL_E5A9615E2	ERF	TCATAATTAACTTAAAACCAAAATA	336	350	+	12.9697	1.35e-05	0.00616	CCTCCACCACCTCCT
TRAES3BF084400010CFD_g	LBD	TCATAATTAACTTAAAACCAAAATA	333	353	+	12.8182	1.37e-05	0.0048	GCTCCTCCACCACCTCCTCCT
Traes_2AL_F24D031AA	ERF	TCATAATTAACTTAAAACCAAAATA	332	352	+	12.9697	1.37e-05	0.00618	GGCTCCTCCACCACCTCCTCC
Traes_5DS_AACA2EBA3	MYB	TCATAATTAACTTAAAACCAAAATA	1267	1277	+	13.1667	1.38e-05	0.0529	GAGGTAGGTGG
Traes_1AL_A9FB6BF52	ERF	TCATAATTAACTTAAAACCAAAATA	727	747	+	12.4648	1.39e-05	0.00412	CCGGGAGGAGGCGACGGCGGC
Traes_5BL_FBC7AF288	ERF	TCATAATTAACTTAAAACCAAAATA	518	545	-	13.1515	1.4e-05	0.0107	CCCACGCCGTCGCCATCTCCATCGCCAC
TRAES3BF017100030CFD_g	ERF	TCATAATTAACTTAAAACCAAAATA	489	509	+	12.2857	1.41e-05	0.00464	CCTCCTCCGCCGTCATGCGAG
Traes_1DS_5BAD8947E	MYB	TCATAATTAACTTAAAACCAAAATA	1264	1278	-	13.5	1.42e-05	0.0557	GCCACCTACCTCCCA
Traes_1BS_92EA1F290	MYB	TCATAATTAACTTAAAACCAAAATA	1264	1278	-	13.5	1.42e-05	0.0557	GCCACCTACCTCCCA
Traes_1AS_1EE692FDC	MYB	TCATAATTAACTTAAAACCAAAATA	1264	1278	-	13.5	1.42e-05	0.0557	GCCACCTACCTCCCA
Traes_6DS_2B2F9C290	C2H2	TCATAATTAACTTAAAACCAAAATA	339	357	+	12.3175	1.43e-05	0.0125	CCACCACCTCCTCCTTCGG
Traes_2AL_F24D031AA	ERF	TCATAATTAACTTAAAACCAAAATA	523	543	-	12.8939	1.43e-05	0.00618	CACGCCGTCGCCATCTCCATC
Traes_5BL_AAC9C7238	bHLH	TCATAATTAACTTAAAACCAAAATA	590	604	-	13.7576	1.43e-05	0.0253	CACGTGAGCCCCGAG
Traes_5AL_0D4BDDDCD	bHLH	TCATAATTAACTTAAAACCAAAATA	590	604	-	13.7576	1.43e-05	0.0256	CACGTGAGCCCCGAG
Traes_2BL_B397F2CE3	ERF	TCATAATTAACTTAAAACCAAAATA	335	349	-	13.2424	1.45e-05	0.00963	GGAGGTGGTGGAGGA
TRAES3BF084400010CFD_g	LBD	TCATAATTAACTTAAAACCAAAATA	480	500	+	12.7121	1.45e-05	0.0048	GCCGGGCCTCCTCCTCCGCCG
TRAES3BF017100030CFD_g	ERF	TCATAATTAACTTAAAACCAAAATA	486	506	+	12.2286	1.46e-05	0.00464	CCTCCTCCTCCGCCGTCATGC
TRAES3BF084400010CFD_g	LBD	TCATAATTAACTTAAAACCAAAATA	62	82	+	12.697	1.47e-05	0.0048	TGACCGCCGGTGTCGTCGTCG
Traes_5DL_026913547	bHLH	TCATAATTAACTTAAAACCAAAATA	592	605	+	13.8158	1.47e-05	0.0474	CGGGGCTCACGTGG
TRAES3BF084400010CFD_g	LBD	TCATAATTAACTTAAAACCAAAATA	336	356	+	12.6515	1.5e-05	0.0048	CCTCCACCACCTCCTCCTTCG
Traes_2BL_9CD6E043A	ERF	TCATAATTAACTTAAAACCAAAATA	534	553	-	12.7727	1.54e-05	0.00283	CCCTGACGCCCACGCCGTCG
Traes_1AL_A9FB6BF52	ERF	TCATAATTAACTTAAAACCAAAATA	320	340	-	12.2535	1.55e-05	0.00412	GGAGGAGCCGCCGGTGGCCGC
Traes_6DL_FA861D610	ERF	TCATAATTAACTTAAAACCAAAATA	164	177	+	13.4848	1.56e-05	0.0359	GTGGCCGGTGCCTG
Traes_1AL_A9FB6BF52	ERF	TCATAATTAACTTAAAACCAAAATA	485	505	-	12.2394	1.56e-05	0.00412	CATGACGGCGGAGGAGGAGGC
Traes_2BL_B397F2CE3	ERF	TCATAATTAACTTAAAACCAAAATA	485	499	-	13.1061	1.58e-05	0.00963	GGCGGAGGAGGAGGC
Traes_2AL_FC6DD1383	ERF	TCATAATTAACTTAAAACCAAAATA	919	933	-	12.697	1.58e-05	0.00641	CCACGGCCGCCGGCG
Traes_2AL_E5A9615E2	ERF	TCATAATTAACTTAAAACCAAAATA	919	933	-	12.697	1.58e-05	0.00641	CCACGGCCGCCGGCG
Traes_1AL_A9FB6BF52	ERF	TCATAATTAACTTAAAACCAAAATA	736	756	+	12.1831	1.61e-05	0.00412	GGCGACGGCGGCGTTGGATCT
Traes_6DL_DD82BD107	ERF	TCATAATTAACTTAAAACCAAAATA	525	545	+	12.7727	1.62e-05	0.0108	TGGAGATGGCGACGGCGTGGG
Traes_2AL_F24D031AA	ERF	TCATAATTAACTTAAAACCAAAATA	491	511	+	12.6515	1.64e-05	0.00629	TCCTCCGCCGTCATGCGAGGA
Traes_7DS_433704E8E	ERF	TCATAATTAACTTAAAACCAAAATA	491	509	-	12.7424	1.64e-05	0.00642	CTCGCATGACGGCGGAGGA
Traes_7DS_433704E8E1	ERF	TCATAATTAACTTAAAACCAAAATA	491	509	-	12.7424	1.64e-05	0.00642	CTCGCATGACGGCGGAGGA
Traes_6DS_2B2F9C290	C2H2	TCATAATTAACTTAAAACCAAAATA	342	360	+	12.0714	1.64e-05	0.0125	CCACCTCCTCCTTCGGCAC
Traes_6DL_DD82BD107	ERF	TCATAATTAACTTAAAACCAAAATA	211	231	+	12.7424	1.64e-05	0.0108	CAGCGACCGCGGCGGCGTGGG
Traes_2BL_9CD6E043A	ERF	TCATAATTAACTTAAAACCAAAATA	381	400	-	12.6515	1.66e-05	0.00292	CTCCGCGGCCGGCGACGTCG
TRAES3BF098300010CFD_g	RAV	TCATAATTAACTTAAAACCAAAATA	1500	1507	+	14.101	1.71e-05	0.0674	TATGTTGC
Traes_5BL_96D5EA4EE	SBP	TCATAATTAACTTAAAACCAAAATA	1646	1656	-	12.197	1.74e-05	0.0682	AATGTACGTAC
Traes_6DL_DD82BD107	ERF	TCATAATTAACTTAAAACCAAAATA	208	228	+	12.5152	1.85e-05	0.0108	CTCCAGCGACCGCGGCGGCGT
Traes_2AL_F24D031AA	ERF	TCATAATTAACTTAAAACCAAAATA	972	992	-	12.4091	1.87e-05	0.00647	GCCCGCGTCGCCATCGCCACC
TRAES3BF075600040CFD_g	ERF	TCATAATTAACTTAAAACCAAAATA	106	113	-	14.8699	1.88e-05	0.00964	CGCCGCCA
TRAES3BF075600040CFD_g	ERF	TCATAATTAACTTAAAACCAAAATA	759	766	-	14.8699	1.88e-05	0.00964	CGCCGCCA
TRAES3BF075600050CFD_g	ERF	TCATAATTAACTTAAAACCAAAATA	489	503	+	12.3788	1.9e-05	0.0167	CCTCCTCCGCCGTCA
Traes_7DL_68B814464	bZIP	TCATAATTAACTTAAAACCAAAATA	379	393	-	12.5152	1.93e-05	0.0364	GCCGGCGACGTCGCC
Traes_6DL_991931CF9	MYB	TCATAATTAACTTAAAACCAAAATA	1769	1789	+	12.9242	1.95e-05	0.0762	CACCTATTCTTTCACCTACAG
Traes_1DS_BB8508CC6	LBD	TCATAATTAACTTAAAACCAAAATA	732	748	+	12.697	1.95e-05	0.0314	AGGAGGCGACGGCGGCG
Traes_6BL_0D6CD031E	MYB	TCATAATTAACTTAAAACCAAAATA	1261	1281	+	13.0152	1.96e-05	0.0767	GGGTGGGAGGTAGGTGGCCGC
Traes_6AL_2BA02CAA9	MYB	TCATAATTAACTTAAAACCAAAATA	1261	1281	+	13.0152	1.96e-05	0.0767	GGGTGGGAGGTAGGTGGCCGC
Traes_1DS_BB8508CC6	LBD	TCATAATTAACTTAAAACCAAAATA	484	500	-	12.6667	1.99e-05	0.0314	CGGCGGAGGAGGAGGCC
Traes_5BL_F5D379AFC	ERF	TCATAATTAACTTAAAACCAAAATA	1729	1743	-	13	2e-05	0.0173	CTGAAAGCGGCGGCT
Traes_2BL_8DEC0EFBF	LFY	TCATAATTAACTTAAAACCAAAATA	120	138	+	11.4507	2.03e-05	0.0396	GGTGGGCCGGCGGTCCGTG
Traes_2BL_8DEC0EFBF	LFY	TCATAATTAACTTAAAACCAAAATA	120	138	-	11.4507	2.03e-05	0.0396	CACGGACCGCCGGCCCACC
Traes_4AS_0D75149B5	ERF	TCATAATTAACTTAAAACCAAAATA	492	502	+	12.6061	2.03e-05	0.0345	CCTCCGCCGTC
Traes_2AL_FC6DD1383	ERF	TCATAATTAACTTAAAACCAAAATA	519	533	-	12.2273	2.05e-05	0.00748	CCATCTCCATCGCCA
Traes_2AL_E5A9615E2	ERF	TCATAATTAACTTAAAACCAAAATA	519	533	-	12.2273	2.05e-05	0.00748	CCATCTCCATCGCCA
TRAES3BF084400010CFD_g	LBD	TCATAATTAACTTAAAACCAAAATA	211	231	-	12.1061	2.06e-05	0.00601	CCCACGCCGCCGCGGTCGCTG
Traes_2AL_F24D031AA	ERF	TCATAATTAACTTAAAACCAAAATA	209	229	-	12.197	2.1e-05	0.0066	CACGCCGCCGCGGTCGCTGGA
TRAES3BF017100030CFD_g	ERF	TCATAATTAACTTAAAACCAAAATA	342	362	+	11.4429	2.15e-05	0.00629	CCACCTCCTCCTTCGGCACCA
TRAES3BF127400030CFD_g	C2H2	TCATAATTAACTTAAAACCAAAATA	463	475	-	11.0808	2.18e-05	0.0812	GGCGAGTGTGCTG
Traes_1BL_8709BB152	SBP	TCATAATTAACTTAAAACCAAAATA	563	572	+	12.2517	2.18e-05	0.0675	GCGTACGCCC
Traes_7DL_C89614A4D	ARF	TCATAATTAACTTAAAACCAAAATA	810	818	-	11.39	2.19e-05	0.0862	CCTGTCGGC
TRAES3BF017100030CFD_g	ERF	TCATAATTAACTTAAAACCAAAATA	968	988	-	11.2714	2.34e-05	0.0063	GCGTCGCCATCGCCACCACGT
Traes_2BL_B397F2CE3	ERF	TCATAATTAACTTAAAACCAAAATA	1730	1744	-	12.4242	2.35e-05	0.0123	ACTGAAAGCGGCGGC
Traes_2AL_F24D031AA	ERF	TCATAATTAACTTAAAACCAAAATA	45	65	+	11.9242	2.43e-05	0.007	GCCGTCACCGTCTTCACTGAC
Traes_1AL_914726769	bHLH	TCATAATTAACTTAAAACCAAAATA	598	605	-	13.2525	2.46e-05	0.0794	CCACGTGA
Traes_6DL_77ACE1279	bZIP	TCATAATTAACTTAAAACCAAAATA	598	605	+	14.0182	2.62e-05	0.0931	TCACGTGG
Traes_6DL_DD82BD107	ERF	TCATAATTAACTTAAAACCAAAATA	489	509	-	11.803	2.65e-05	0.0133	CTCGCATGACGGCGGAGGAGG
Traes_1AS_F08B3720F	FAR1	TCATAATTAACTTAAAACCAAAATA	1407	1421	+	12.0758	2.65e-05	0.0841	CCGTCACGCGCTAGG
Traes_7DS_433704E8E	ERF	TCATAATTAACTTAAAACCAAAATA	485	503	-	11.8485	2.7e-05	0.0095	TGACGGCGGAGGAGGAGGC
Traes_7DS_433704E8E1	ERF	TCATAATTAACTTAAAACCAAAATA	485	503	-	11.8485	2.7e-05	0.0095	TGACGGCGGAGGAGGAGGC
Traes_2BL_9CD6E043A	ERF	TCATAATTAACTTAAAACCAAAATA	738	757	-	11.8485	2.75e-05	0.00453	GAGATCCAACGCCGCCGTCG
Traes_6DL_FC5CFB787	TCP	TCATAATTAACTTAAAACCAAAATA	959	968	+	11.899	2.78e-05	0.0397	GGGGGCCCGA
Traes_6DL_FC5CFB787	TCP	TCATAATTAACTTAAAACCAAAATA	959	968	-	11.899	2.78e-05	0.0397	TCGGGCCCCC
Traes_2BL_9CD6E043A	ERF	TCATAATTAACTTAAAACCAAAATA	378	397	-	11.803	2.83e-05	0.00453	CGCGGCCGGCGACGTCGCCA
Traes_5BS_FF44610EF1	bZIP	TCATAATTAACTTAAAACCAAAATA	376	390	+	10.1364	2.94e-05	0.054	GATGGCGACGTCGCC
Traes_6DL_FA861D610	ERF	TCATAATTAACTTAAAACCAAAATA	46	59	-	12.6364	2.95e-05	0.0359	GAAGACGGTGACGG
Traes_2BS_B1A73C7A8	ERF	TCATAATTAACTTAAAACCAAAATA	486	500	+	12.5758	2.98e-05	0.0128	CCTCCTCCTCCGCCG
Traes_7DS_433704E8E	ERF	TCATAATTAACTTAAAACCAAAATA	45	63	-	11.6515	3e-05	0.0096	CAGTGAAGACGGTGACGGC
Traes_7DS_433704E8E1	ERF	TCATAATTAACTTAAAACCAAAATA	45	63	-	11.6515	3e-05	0.0096	CAGTGAAGACGGTGACGGC
Traes_5DL_0924913F8	NAC	TCATAATTAACTTAAAACCAAAATA	653	672	+	12.2727	3.05e-05	0.0668	CGTCGTGCTCATCCCGGAGC
Traes_5BL_39FF03C5D	NAC	TCATAATTAACTTAAAACCAAAATA	653	672	+	12.2727	3.05e-05	0.0668	CGTCGTGCTCATCCCGGAGC
Traes_6BL_A169A3ECB	NAC	TCATAATTAACTTAAAACCAAAATA	653	670	+	12.5152	3.1e-05	0.0952	CGTCGTGCTCATCCCGGA
Traes_6AL_0D7866801	NAC	TCATAATTAACTTAAAACCAAAATA	653	670	+	12.5152	3.1e-05	0.0945	CGTCGTGCTCATCCCGGA
Traes_1AL_A9FB6BF52	ERF	TCATAATTAACTTAAAACCAAAATA	966	986	+	10.9014	3.1e-05	0.00741	CGACGTGGTGGCGATGGCGAC
Traes_5BL_FBC7AF288	ERF	TCATAATTAACTTAAAACCAAAATA	315	342	-	10.8485	3.15e-05	0.0161	GTGGAGGAGCCGCCGGTGGCCGCGTTCC
Traes_7AL_EA6F4FFDE	GATA	TCATAATTAACTTAAAACCAAAATA	520	538	-	5.68421	3.21e-05	0.0577	CGTCGCCATCTCCATCGCC
Traes_6DL_FA861D610	ERF	TCATAATTAACTTAAAACCAAAATA	492	505	-	12.5152	3.21e-05	0.0359	CATGACGGCGGAGG
Traes_2BL_9CD6E043A	ERF	TCATAATTAACTTAAAACCAAAATA	531	550	-	11.5909	3.22e-05	0.00494	TGACGCCCACGCCGTCGCCA
Traes_2AL_FC6DD1383	ERF	TCATAATTAACTTAAAACCAAAATA	971	985	-	11.3939	3.22e-05	0.00984	TCGCCATCGCCACCA
Traes_2AL_E5A9615E2	ERF	TCATAATTAACTTAAAACCAAAATA	971	985	-	11.3939	3.22e-05	0.00984	TCGCCATCGCCACCA
Traes_2AL_F24D031AA	ERF	TCATAATTAACTTAAAACCAAAATA	212	232	-	11.3788	3.23e-05	0.00859	CCCCACGCCGCCGCGGTCGCT
TRAES3BF017100030CFD_g	ERF	TCATAATTAACTTAAAACCAAAATA	962	982	-	10.5571	3.28e-05	0.0082	CCATCGCCACCACGTCGGGCC
TRAES3BF075600050CFD_g	ERF	TCATAATTAACTTAAAACCAAAATA	531	545	-	11.0758	3.36e-05	0.0205	CCCACGCCGTCGCCA
TRAES3BF084400010CFD_g	LBD	TCATAATTAACTTAAAACCAAAATA	496	516	-	11.197	3.39e-05	0.00868	CCACCTCCTCGCATGACGGCG
Traes_2BL_9CD6E043A	ERF	TCATAATTAACTTAAAACCAAAATA	384	403	-	11.4697	3.46e-05	0.0051	CCTCTCCGCGGCCGGCGACG
TRAES3BF015800060CFD_g	Trihelix	TCATAATTAACTTAAAACCAAAATA	1882	1899	+	12.0714	3.49e-05	0.136	TATACATGGTGCCCTTAT
Traes_6AL_D6045E37C	LBD	TCATAATTAACTTAAAACCAAAATA	1691	1705	+	11.8182	3.49e-05	0.127	ACGGAAAACATGCAG
Traes_5BL_FBC7AF288	ERF	TCATAATTAACTTAAAACCAAAATA	746	773	-	10.4848	3.5e-05	0.0161	CCGTGCGCGCCGCCAGGAGATCCAACGC
Traes_5DS_AACA2EBA3	MYB	TCATAATTAACTTAAAACCAAAATA	339	349	-	12.1515	3.5e-05	0.0674	GGAGGTGGTGG
Traes_5DS_6E33F5034	bZIP	TCATAATTAACTTAAAACCAAAATA	963	974	+	12.2525	3.52e-05	0.0579	GCCCGACGTGGT
Traes_5AS_2F996234C	bZIP	TCATAATTAACTTAAAACCAAAATA	963	974	+	12.2525	3.52e-05	0.0579	GCCCGACGTGGT
Traes_7AL_EA6F4FFDE	GATA	TCATAATTAACTTAAAACCAAAATA	517	535	-	5.40789	3.54e-05	0.0577	CGCCATCTCCATCGCCACC
Traes_5BL_632EBAD09	MYB	TCATAATTAACTTAAAACCAAAATA	1259	1276	+	11.8333	3.57e-05	0.0699	GCGGGTGGGAGGTAGGTG
TRAES3BF084400010CFD_g	LBD	TCATAATTAACTTAAAACCAAAATA	483	503	+	11.0909	3.59e-05	0.00868	GGGCCTCCTCCTCCGCCGTCA
TRAES3BF075600050CFD_g	ERF	TCATAATTAACTTAAAACCAAAATA	873	887	-	10.9091	3.61e-05	0.0205	CTGCCGCCGTTATTG
Traes_2AL_FC6DD1383	ERF	TCATAATTAACTTAAAACCAAAATA	333	347	+	11.1667	3.62e-05	0.00984	GCTCCTCCACCACCT
Traes_2AL_E5A9615E2	ERF	TCATAATTAACTTAAAACCAAAATA	333	347	+	11.1667	3.62e-05	0.00984	GCTCCTCCACCACCT
Traes_2AL_F24D031AA	ERF	TCATAATTAACTTAAAACCAAAATA	1727	1747	+	11.1212	3.68e-05	0.00909	TGAGCCGCCGCTTTCAGTGGC
Traes_5BL_FBC7AF288	ERF	TCATAATTAACTTAAAACCAAAATA	486	513	+	10.303	3.69e-05	0.0161	CCTCCTCCTCCGCCGTCATGCGAGGAGG
TRAES3BF084400010CFD_g	LBD	TCATAATTAACTTAAAACCAAAATA	525	545	-	11.0303	3.71e-05	0.00868	CCCACGCCGTCGCCATCTCCA
Traes_2AL_FC6DD1383	ERF	TCATAATTAACTTAAAACCAAAATA	968	982	-	11.0455	3.86e-05	0.00984	CCATCGCCACCACGT
Traes_2AL_E5A9615E2	ERF	TCATAATTAACTTAAAACCAAAATA	968	982	-	11.0455	3.86e-05	0.00984	CCATCGCCACCACGT
Traes_2BL_9CD6E043A	ERF	TCATAATTAACTTAAAACCAAAATA	349	368	+	11.2727	3.9e-05	0.00552	CTCCTTCGGCACCATCTCCA
Traes_7DS_433704E8E	ERF	TCATAATTAACTTAAAACCAAAATA	522	540	+	11.1364	3.93e-05	0.0115	CGATGGAGATGGCGACGGC
Traes_7DS_433704E8E1	ERF	TCATAATTAACTTAAAACCAAAATA	522	540	+	11.1364	3.93e-05	0.0115	CGATGGAGATGGCGACGGC
Traes_5AL_9BC38814C	bZIP	TCATAATTAACTTAAAACCAAAATA	598	605	+	13.2323	3.93e-05	0.14	TCACGTGG
TRAES3BF017100030CFD_g	ERF	TCATAATTAACTTAAAACCAAAATA	1725	1745	+	10.1143	4.01e-05	0.00938	ACTGAGCCGCCGCTTTCAGTG
Traes_1DS_BB8508CC6	LBD	TCATAATTAACTTAAAACCAAAATA	729	745	+	11.4545	4.06e-05	0.0314	GGGAGGAGGCGACGGCG
Traes_1DS_BB8508CC6	LBD	TCATAATTAACTTAAAACCAAAATA	343	359	-	11.4394	4.1e-05	0.0314	TGCCGAAGGAGGAGGTG
Traes_2BS_B1A73C7A8	ERF	TCATAATTAACTTAAAACCAAAATA	912	926	+	12.1061	4.11e-05	0.0139	TCGCGCTCGCCGGCG
Traes_2AL_FC6DD1383	ERF	TCATAATTAACTTAAAACCAAAATA	1725	1739	+	10.9091	4.14e-05	0.00984	ACTGAGCCGCCGCTT
Traes_2AL_E5A9615E2	ERF	TCATAATTAACTTAAAACCAAAATA	1725	1739	+	10.9091	4.14e-05	0.00984	ACTGAGCCGCCGCTT
Traes_2BS_B1A73C7A8	ERF	TCATAATTAACTTAAAACCAAAATA	37	51	+	12.0909	4.15e-05	0.0139	ATGCCGTGGCCGTCA
Traes_5BL_96D5EA4EE	SBP	TCATAATTAACTTAAAACCAAAATA	1595	1605	+	11.697	4.17e-05	0.0819	ATTGTACTGGT
Traes_2BS_F1B450FA4	MYB	TCATAATTAACTTAAAACCAAAATA	200	214	+	12.2727	4.25e-05	0.0629	GCCTCCCGCTCCAGC
Traes_6DL_DD82BD107	ERF	TCATAATTAACTTAAAACCAAAATA	252	272	-	10.803	4.26e-05	0.0186	CTGAGCAGATGGCGGCCGCCC
Traes_5DL_0924913F8	NAC	TCATAATTAACTTAAAACCAAAATA	537	556	+	11.697	4.26e-05	0.0668	CGGCGTGGGCGTCAGGGCAC
Traes_5BL_39FF03C5D	NAC	TCATAATTAACTTAAAACCAAAATA	537	556	+	11.697	4.26e-05	0.0668	CGGCGTGGGCGTCAGGGCAC
TRAES3BF075600050CFD_g	ERF	TCATAATTAACTTAAAACCAAAATA	1725	1739	+	10.4848	4.28e-05	0.0205	ACTGAGCCGCCGCTT
Traes_2AL_FC6DD1383	ERF	TCATAATTAACTTAAAACCAAAATA	342	356	+	10.803	4.37e-05	0.00984	CCACCTCCTCCTTCG
Traes_2AL_E5A9615E2	ERF	TCATAATTAACTTAAAACCAAAATA	342	356	+	10.803	4.37e-05	0.00984	CCACCTCCTCCTTCG
Traes_7AL_EA6F4FFDE	GATA	TCATAATTAACTTAAAACCAAAATA	523	541	-	4.75	4.44e-05	0.0577	CGCCGTCGCCATCTCCATC
TRAES3BF075600040CFD_g	ERF	TCATAATTAACTTAAAACCAAAATA	950	957	-	8.71545	4.64e-05	0.0198	CGCCGCCC
TRAES3BF075600050CFD_g	ERF	TCATAATTAACTTAAAACCAAAATA	217	231	-	10.2727	4.66e-05	0.0205	CCCACGCCGCCGCGG
Traes_2BL_9CD6E043A	ERF	TCATAATTAACTTAAAACCAAAATA	66	85	-	10.9697	4.67e-05	0.00636	CGACGACGACGACACCGGCG
TRAES3BF018800030CFD_g	MYB	TCATAATTAACTTAAAACCAAAATA	1458	1478	+	10.7927	4.67e-05	0.183	GCCGGACAGGATAAGGTCGCG
Traes_2AL_FC6DD1383	ERF	TCATAATTAACTTAAAACCAAAATA	174	188	+	10.6515	4.71e-05	0.00984	CCTGCACCACCTCCT
Traes_2AL_E5A9615E2	ERF	TCATAATTAACTTAAAACCAAAATA	174	188	+	10.6515	4.71e-05	0.00984	CCTGCACCACCTCCT
Traes_2AL_FC6DD1383	ERF	TCATAATTAACTTAAAACCAAAATA	339	353	+	10.6212	4.78e-05	0.00984	CCACCACCTCCTCCT
Traes_2AL_E5A9615E2	ERF	TCATAATTAACTTAAAACCAAAATA	339	353	+	10.6212	4.78e-05	0.00984	CCACCACCTCCTCCT
Traes_5DL_B69423A67	NAC	TCATAATTAACTTAAAACCAAAATA	622	638	+	11.4091	4.85e-05	0.19	GACGTGCCGGCGAAGAA
Traes_2BL_361925B62	MYB	TCATAATTAACTTAAAACCAAAATA	1265	1279	+	11.9545	4.86e-05	0.191	GGGAGGTAGGTGGCC
Traes_2AL_FC6DD1383	ERF	TCATAATTAACTTAAAACCAAAATA	974	988	-	10.5909	4.86e-05	0.00984	GCGTCGCCATCGCCA
Traes_2AL_E5A9615E2	ERF	TCATAATTAACTTAAAACCAAAATA	974	988	-	10.5909	4.86e-05	0.00984	GCGTCGCCATCGCCA
Traes_7DS_433704E8E	ERF	TCATAATTAACTTAAAACCAAAATA	211	229	+	10.697	4.91e-05	0.0133	CAGCGACCGCGGCGGCGTG
Traes_7DS_433704E8E1	ERF	TCATAATTAACTTAAAACCAAAATA	211	229	+	10.697	4.91e-05	0.0133	CAGCGACCGCGGCGGCGTG
TRAES3BF017100030CFD_g	ERF	TCATAATTAACTTAAAACCAAAATA	492	512	+	9.64286	4.95e-05	0.0103	CCTCCGCCGTCATGCGAGGAG
Traes_2BL_9CD6E043A	ERF	TCATAATTAACTTAAAACCAAAATA	968	987	-	10.8636	4.96e-05	0.00652	CGTCGCCATCGCCACCACGT
Traes_1DS_711044AD5	MYB	TCATAATTAACTTAAAACCAAAATA	1268	1277	-	11.2323	4.99e-05	0.196	CCACCTACCT
TRAES3BF017100030CFD_g	ERF	TCATAATTAACTTAAAACCAAAATA	345	365	+	9.61429	5.02e-05	0.0103	CCTCCTCCTTCGGCACCATCT
Traes_6DL_DD82BD107	ERF	TCATAATTAACTTAAAACCAAAATA	492	512	-	10.4242	5.05e-05	0.0196	CTCCTCGCATGACGGCGGAGG
Traes_4AL_0BB0A30D1	bHLH	TCATAATTAACTTAAAACCAAAATA	590	610	+	11.4474	5.07e-05	0.088	CTCGGGGCTCACGTGGCCGCC
Traes_1AL_A9FB6BF52	ERF	TCATAATTAACTTAAAACCAAAATA	323	343	-	9.78873	5.29e-05	0.0119	GGTGGAGGAGCCGCCGGTGGC
Traes_2AL_F24D031AA	ERF	TCATAATTAACTTAAAACCAAAATA	969	989	-	10.3788	5.3e-05	0.0122	CGCGTCGCCATCGCCACCACG
Traes_5DL_9CC4EC839	MIKC_MADS	TCATAATTAACTTAAAACCAAAATA	1181	1192	-	11.3016	5.31e-05	0.166	CTTAAATGGGAA
Traes_2BS_4818EA1FF	MIKC_MADS	TCATAATTAACTTAAAACCAAAATA	1181	1192	-	11.3016	5.31e-05	0.166	CTTAAATGGGAA
Traes_7DS_433704E8E	ERF	TCATAATTAACTTAAAACCAAAATA	528	546	+	10.4848	5.45e-05	0.0137	AGATGGCGACGGCGTGGGC
Traes_7DS_433704E8E1	ERF	TCATAATTAACTTAAAACCAAAATA	528	546	+	10.4848	5.45e-05	0.0137	AGATGGCGACGGCGTGGGC
Traes_6DS_2B2F9C290	C2H2	TCATAATTAACTTAAAACCAAAATA	348	366	+	9.80159	5.64e-05	0.0358	CCTCCTTCGGCACCATCTC
Traes_2DL_D39684C41	MYB	TCATAATTAACTTAAAACCAAAATA	1265	1285	-	10.9242	5.69e-05	0.222	GCAGGCGGCCACCTACCTCCC
Traes_5BL_06A206038	SRS	TCATAATTAACTTAAAACCAAAATA	576	585	+	11.0493	5.76e-05	0.0907	CGCCTAGGGA
Traes_2BL_9CD6E043A	ERF	TCATAATTAACTTAAAACCAAAATA	169	188	+	10.6061	5.77e-05	0.00726	CGGTGCCTGCACCACCTCCT
Traes_2AL_F24D031AA	ERF	TCATAATTAACTTAAAACCAAAATA	338	358	+	10.197	5.78e-05	0.0125	TCCACCACCTCCTCCTTCGGC
Traes_2AL_FC6DD1383	ERF	TCATAATTAACTTAAAACCAAAATA	324	338	+	10.2273	5.81e-05	0.0107	CCACCGGCGGCTCCT
Traes_2AL_E5A9615E2	ERF	TCATAATTAACTTAAAACCAAAATA	324	338	+	10.2273	5.81e-05	0.0107	CCACCGGCGGCTCCT
Traes_2AL_FC6DD1383	ERF	TCATAATTAACTTAAAACCAAAATA	525	539	-	10.2121	5.86e-05	0.0107	CCGTCGCCATCTCCA
Traes_2AL_E5A9615E2	ERF	TCATAATTAACTTAAAACCAAAATA	525	539	-	10.2121	5.86e-05	0.0107	CCGTCGCCATCTCCA
Traes_2BL_EBA73F94F	AP2	TCATAATTAACTTAAAACCAAAATA	1425	1444	-	10.2436	5.88e-05	0.125	AATAAAATAGACAAACGAGG
Traes_2BL_9CD6E043A	ERF	TCATAATTAACTTAAAACCAAAATA	72	91	+	10.5606	5.92e-05	0.00726	TGTCGTCGTCGTCGCTGACA
Traes_4AS_0D75149B5	ERF	TCATAATTAACTTAAAACCAAAATA	1728	1738	+	10.3485	5.96e-05	0.0511	GAGCCGCCGCT
Traes_4AS_0D75149B5	ERF	TCATAATTAACTTAAAACCAAAATA	739	749	-	10.3333	6.01e-05	0.0511	ACGCCGCCGTC
TRAES3BF075600050CFD_g	ERF	TCATAATTAACTTAAAACCAAAATA	214	228	-	9.60606	6.05e-05	0.0237	ACGCCGCCGCGGTCG
Traes_1DS_BB8508CC6	LBD	TCATAATTAACTTAAAACCAAAATA	66	82	-	10.7121	6.11e-05	0.0314	CGACGACGACACCGGCG
Traes_5BL_FBC7AF288	ERF	TCATAATTAACTTAAAACCAAAATA	597	624	+	8.37879	6.12e-05	0.019	CTCACGTGGCCGCCGCGGCCCCGTCGAC
Traes_1AS_F08B3720F	FAR1	TCATAATTAACTTAAAACCAAAATA	1235	1249	-	9.65152	6.18e-05	0.0978	TGCGCACGCGCGGGC
Traes_1DS_BB8508CC6	LBD	TCATAATTAACTTAAAACCAAAATA	519	535	+	10.6818	6.21e-05	0.0314	TGGCGATGGAGATGGCG
Traes_2BL_9CD6E043A	ERF	TCATAATTAACTTAAAACCAAAATA	322	341	+	10.4697	6.24e-05	0.00741	GGCCACCGGCGGCTCCTCCA
Traes_1AL_A9FB6BF52	ERF	TCATAATTAACTTAAAACCAAAATA	520	540	+	9.42254	6.27e-05	0.0132	GGCGATGGAGATGGCGACGGC
TRAES3BF084400010CFD_g	LBD	TCATAATTAACTTAAAACCAAAATA	974	994	-	9.98485	6.39e-05	0.014	GAGCCCGCGTCGCCATCGCCA
Traes_2BL_EBA73F94F	AP2	TCATAATTAACTTAAAACCAAAATA	1681	1700	+	10.0641	6.39e-05	0.125	CAGAAAGAAAACGGAAAACA
Traes_5BL_06A206038	SRS	TCATAATTAACTTAAAACCAAAATA	576	585	-	11.0423	6.39e-05	0.0907	TCCCTAGGCG
TRAES3BF096900180CFD_g	MYB_related	TCATAATTAACTTAAAACCAAAATA	1461	1475	-	10.803	6.41e-05	0.251	GACCTTATCCTGTCC
Traes_7DS_433704E8E	ERF	TCATAATTAACTTAAAACCAAAATA	1727	1745	-	10.1515	6.42e-05	0.0151	CACTGAAAGCGGCGGCTCA
Traes_7DS_433704E8E1	ERF	TCATAATTAACTTAAAACCAAAATA	1727	1745	-	10.1515	6.42e-05	0.0151	CACTGAAAGCGGCGGCTCA
Traes_2AS_4C4190DEB	CAMTA	TCATAATTAACTTAAAACCAAAATA	1286	1303	-	11.1515	6.46e-05	0.245	CCGCGCCGGGGCCGCGTG
Traes_1DS_BB8508CC6	LBD	TCATAATTAACTTAAAACCAAAATA	208	224	+	10.5909	6.52e-05	0.0314	CTCCAGCGACCGCGGCG
Traes_2AL_F24D031AA	ERF	TCATAATTAACTTAAAACCAAAATA	963	983	-	9.93939	6.53e-05	0.0133	GCCATCGCCACCACGTCGGGC
Traes_6DL_D1C1DBD34	MIKC_MADS	TCATAATTAACTTAAAACCAAAATA	1180	1194	+	9.93939	6.54e-05	0.256	GTTCCCATTTAAGAA
Traes_5BL_F5D379AFC	ERF	TCATAATTAACTTAAAACCAAAATA	213	227	+	10.6818	6.64e-05	0.046	GCGACCGCGGCGGCG
Traes_4DL_C083C804E	EIL	TCATAATTAACTTAAAACCAAAATA	1861	1875	-	10.9798	6.66e-05	0.261	GAATATGTACACTGA
Traes_1AL_A9FB6BF52	ERF	TCATAATTAACTTAAAACCAAAATA	820	840	+	9.28169	6.69e-05	0.0133	GCCAGTTATTGGGGAGGTGGA
Traes_2AL_FC6DD1383	ERF	TCATAATTAACTTAAAACCAAAATA	528	542	-	9.92424	6.75e-05	0.0117	ACGCCGTCGCCATCT
Traes_2AL_E5A9615E2	ERF	TCATAATTAACTTAAAACCAAAATA	528	542	-	9.92424	6.75e-05	0.0117	ACGCCGTCGCCATCT
Traes_5DL_5FD3B95C7	TALE	TCATAATTAACTTAAAACCAAAATA	45	52	+	11.2727	6.77e-05	0.123	GCCGTCAC
Traes_5DL_5FD3B95C7	TALE	TCATAATTAACTTAAAACCAAAATA	1406	1413	+	11.2727	6.77e-05	0.123	GCCGTCAC
Traes_5BL_B2792D532	TALE	TCATAATTAACTTAAAACCAAAATA	45	52	+	11.2727	6.77e-05	0.123	GCCGTCAC
Traes_5BL_B2792D532	TALE	TCATAATTAACTTAAAACCAAAATA	1406	1413	+	11.2727	6.77e-05	0.123	GCCGTCAC
Traes_5BL_FBC7AF288	ERF	TCATAATTAACTTAAAACCAAAATA	249	276	+	7.93939	6.85e-05	0.019	CCAGGGCGGCCGCCATCTGCTCAGCGGA
Traes_1DS_BB8508CC6	LBD	TCATAATTAACTTAAAACCAAAATA	211	227	+	10.4697	6.96e-05	0.0314	CAGCGACCGCGGCGGCG
Traes_5BL_FBC7AF288	ERF	TCATAATTAACTTAAAACCAAAATA	967	994	-	7.87879	6.96e-05	0.019	GAGCCCGCGTCGCCATCGCCACCACGTC
Traes_2BL_B397F2CE3	ERF	TCATAATTAACTTAAAACCAAAATA	179	193	-	10.303	7.06e-05	0.0258	TCGGGAGGAGGTGGT
Traes_6DL_DD82BD107	ERF	TCATAATTAACTTAAAACCAAAATA	870	890	+	9.65152	7.06e-05	0.0247	TCCCAATAACGGCGGCAGACG
Traes_2BL_9CD6E043A	ERF	TCATAATTAACTTAAAACCAAAATA	32	51	+	10.2424	7.1e-05	0.00799	CGTCGATGCCGTGGCCGTCA
Traes_2BL_9CD6E043A	ERF	TCATAATTAACTTAAAACCAAAATA	66	85	+	10.2273	7.17e-05	0.00799	CGCCGGTGTCGTCGTCGTCG
Traes_6DS_2B2F9C290	C2H2	TCATAATTAACTTAAAACCAAAATA	171	189	+	9.3254	7.21e-05	0.0365	GTGCCTGCACCACCTCCTC
Traes_2BL_B397F2CE3	ERF	TCATAATTAACTTAAAACCAAAATA	488	502	-	10.2424	7.26e-05	0.0258	GACGGCGGAGGAGGA
Traes_1AL_A9FB6BF52	ERF	TCATAATTAACTTAAAACCAAAATA	276	296	-	9.08451	7.31e-05	0.0138	AGGGGTGGAGCTGGTCGTGCT
TRAES3BF146000020CFD_g	TCP	TCATAATTAACTTAAAACCAAAATA	227	235	-	10.8182	7.32e-05	0.197	GTGCCCCAC
Traes_2AL_F24D031AA	ERF	TCATAATTAACTTAAAACCAAAATA	942	962	-	9.66667	7.41e-05	0.0142	CCCCGCGCCGCCCGCGTTCTC
Traes_5BL_FBC7AF288	ERF	TCATAATTAACTTAAAACCAAAATA	722	749	-	7.63636	7.41e-05	0.019	ACGCCGCCGTCGCCTCCTCCCGGACGAC
Traes_2BS_B1A73C7A8	ERF	TCATAATTAACTTAAAACCAAAATA	597	611	+	11.1515	7.43e-05	0.0223	CTCACGTGGCCGCCG
Traes_2BL_B397F2CE3	ERF	TCATAATTAACTTAAAACCAAAATA	48	62	-	10.1667	7.52e-05	0.0258	AGTGAAGACGGTGAC
Traes_6DL_77ACE1279	bZIP	TCATAATTAACTTAAAACCAAAATA	966	973	+	11.9091	7.54e-05	0.134	CGACGTGG
Traes_5BL_FBC7AF288	ERF	TCATAATTAACTTAAAACCAAAATA	93	120	-	7.54545	7.59e-05	0.019	CTGTGGACGCCGCCAGACTACGTCAACC
Traes_2BL_9CD6E043A	ERF	TCATAATTAACTTAAAACCAAAATA	41	60	+	10.1212	7.61e-05	0.00814	CGTGGCCGTCACCGTCTTCA
Traes_6DS_2B2F9C290	C2H2	TCATAATTAACTTAAAACCAAAATA	330	348	+	9.20635	7.66e-05	0.0365	GCGGCTCCTCCACCACCTC
Traes_2BL_B397F2CE3	ERF	TCATAATTAACTTAAAACCAAAATA	736	750	+	10.1061	7.74e-05	0.0258	GGCGACGGCGGCGTT
Traes_2BL_9CD6E043A	ERF	TCATAATTAACTTAAAACCAAAATA	63	82	+	10.0909	7.74e-05	0.00814	GACCGCCGGTGTCGTCGTCG
Traes_7AL_D45376F32	G2-like	TCATAATTAACTTAAAACCAAAATA	1685	1693	+	11.8947	7.77e-05	0.306	AAGAAAACG
TRAES3BF084400010CFD_g	LBD	TCATAATTAACTTAAAACCAAAATA	321	341	+	9.57576	7.84e-05	0.0162	CGGCCACCGGCGGCTCCTCCA
Traes_2AL_FC6DD1383	ERF	TCATAATTAACTTAAAACCAAAATA	977	991	-	9.60606	7.86e-05	0.013	CCCGCGTCGCCATCG
Traes_2AL_E5A9615E2	ERF	TCATAATTAACTTAAAACCAAAATA	977	991	-	9.60606	7.86e-05	0.013	CCCGCGTCGCCATCG
Traes_7DS_433704E8E	ERF	TCATAATTAACTTAAAACCAAAATA	353	371	-	9.71212	7.92e-05	0.0167	AGCTGGAGATGGTGCCGAA
Traes_7DS_433704E8E1	ERF	TCATAATTAACTTAAAACCAAAATA	353	371	-	9.71212	7.92e-05	0.0167	AGCTGGAGATGGTGCCGAA
Traes_4AS_501676A91	C2H2	TCATAATTAACTTAAAACCAAAATA	1427	1443	-	7.60606	8.01e-05	0.314	ATAAAATAGACAAACGA
Traes_2BS_DD07C2EE6	C2H2	TCATAATTAACTTAAAACCAAAATA	1150	1160	+	11.1212	8.04e-05	0.316	TGGGACAGTGT
Traes_5BL_FBC7AF288	ERF	TCATAATTAACTTAAAACCAAAATA	1001	1028	-	7.30303	8.09e-05	0.019	GTCGGGACGCCGCCGCGGCTCGGTGAAG
Traes_7DS_433704E8E	ERF	TCATAATTAACTTAAAACCAAAATA	323	341	-	9.66667	8.09e-05	0.0167	TGGAGGAGCCGCCGGTGGC
Traes_7DS_433704E8E1	ERF	TCATAATTAACTTAAAACCAAAATA	323	341	-	9.66667	8.09e-05	0.0167	TGGAGGAGCCGCCGGTGGC
TRAES3BF075600050CFD_g	ERF	TCATAATTAACTTAAAACCAAAATA	1008	1022	-	8.78788	8.21e-05	0.0289	ACGCCGCCGCGGCTC
Traes_4AS_0D75149B5	ERF	TCATAATTAACTTAAAACCAAAATA	46	56	+	9.51515	8.23e-05	0.0548	CCGTCACCGTC
Traes_2AL_F24D031AA	ERF	TCATAATTAACTTAAAACCAAAATA	966	986	-	9.40909	8.33e-05	0.0147	GTCGCCATCGCCACCACGTCG
Traes_2DS_2CE71025C	C2H2	TCATAATTAACTTAAAACCAAAATA	1918	1924	+	13.4605	8.4e-05	0.331	TTGAAAA
Traes_5DL_9CC4EC839	MIKC_MADS	TCATAATTAACTTAAAACCAAAATA	1650	1661	-	10.619	8.47e-05	0.166	CTAAAAATGTAC
Traes_2BS_4818EA1FF	MIKC_MADS	TCATAATTAACTTAAAACCAAAATA	1650	1661	-	10.619	8.47e-05	0.166	CTAAAAATGTAC
Traes_5DL_0924913F8	NAC	TCATAATTAACTTAAAACCAAAATA	536	555	-	10.4242	8.5e-05	0.0668	TGCCCTGACGCCCACGCCGT
Traes_5BL_39FF03C5D	NAC	TCATAATTAACTTAAAACCAAAATA	536	555	-	10.4242	8.5e-05	0.0668	TGCCCTGACGCCCACGCCGT
TRAES3BF017100030CFD_g	ERF	TCATAATTAACTTAAAACCAAAATA	174	194	+	8.37143	8.51e-05	0.0166	CCTGCACCACCTCCTCCCGAG
TRAES3BF075600040CFD_g	ERF	TCATAATTAACTTAAAACCAAAATA	1513	1520	-	7.71545	8.53e-05	0.0273	CGACGCCG
TRAES3BF075600040CFD_g	ERF	TCATAATTAACTTAAAACCAAAATA	384	391	+	7.71545	8.53e-05	0.0273	CGTCGCCG
Traes_6DS_2B2F9C290	C2H2	TCATAATTAACTTAAAACCAAAATA	174	192	+	8.97619	8.61e-05	0.0365	CCTGCACCACCTCCTCCCG
Traes_2AL_F24D031AA	ERF	TCATAATTAACTTAAAACCAAAATA	320	340	+	9.31818	8.68e-05	0.0147	GCGGCCACCGGCGGCTCCTCC
Traes_2AL_FC6DD1383	ERF	TCATAATTAACTTAAAACCAAAATA	876	890	-	9.37879	8.75e-05	0.0139	CGTCTGCCGCCGTTA
Traes_2AL_E5A9615E2	ERF	TCATAATTAACTTAAAACCAAAATA	876	890	-	9.37879	8.75e-05	0.0139	CGTCTGCCGCCGTTA
Traes_1AL_A9FB6BF52	ERF	TCATAATTAACTTAAAACCAAAATA	176	196	-	8.64789	8.89e-05	0.0155	GCCTCGGGAGGAGGTGGTGCA
Traes_2AL_F24D031AA	ERF	TCATAATTAACTTAAAACCAAAATA	511	531	-	9.25758	8.92e-05	0.0147	ATCTCCATCGCCACCCCACCT
Traes_2BL_B397F2CE3	ERF	TCATAATTAACTTAAAACCAAAATA	491	505	-	9.78788	8.95e-05	0.0274	CATGACGGCGGAGGA
TRAES3BF066400010CFD_g	B3	TCATAATTAACTTAAAACCAAAATA	449	457	-	11.2199	8.96e-05	0.304	CTCCATGCA
Traes_2BS_B1A73C7A8	ERF	TCATAATTAACTTAAAACCAAAATA	922	936	-	10.8182	8.98e-05	0.023	TGCCCACGGCCGCCG
Traes_6AS_FDF16F4EA	bZIP	TCATAATTAACTTAAAACCAAAATA	1537	1551	-	5.83333	9.03e-05	0.345	ATACCTGACGAGGAA
Traes_1AL_6B108514B	MIKC_MADS	TCATAATTAACTTAAAACCAAAATA	1680	1700	-	9.89552	9.06e-05	0.348	TGTTTTCCGTTTTCTTTCTGA
Traes_6BL_DD840863A	WRKY	TCATAATTAACTTAAAACCAAAATA	1171	1180	-	10.8065	9.1e-05	0.34	CCGTGGACCG
Traes_6AL_BA4636569	WRKY	TCATAATTAACTTAAAACCAAAATA	1171	1180	-	10.8065	9.1e-05	0.339	CCGTGGACCG
Traes_5BL_FBC7AF288	ERF	TCATAATTAACTTAAAACCAAAATA	377	404	-	6.83333	9.15e-05	0.0199	CCCTCTCCGCGGCCGGCGACGTCGCCAT
TRAES3BF017100030CFD_g	ERF	TCATAATTAACTTAAAACCAAAATA	46	66	+	8.18571	9.18e-05	0.0169	CCGTCACCGTCTTCACTGACC
Traes_2BL_1E57B73B21	ERF	TCATAATTAACTTAAAACCAAAATA	490	506	-	8.43939	9.2e-05	0.316	GCATGACGGCGGAGGAG
Traes_2BS_B1A73C7A8	ERF	TCATAATTAACTTAAAACCAAAATA	318	332	+	10.7727	9.21e-05	0.023	ACGCGGCCACCGGCG
TRAES3BF075600050CFD_g	ERF	TCATAATTAACTTAAAACCAAAATA	1728	1742	+	8.4697	9.22e-05	0.0295	GAGCCGCCGCTTTCA
Traes_6AL_6B7CBC837	TCP	TCATAATTAACTTAAAACCAAAATA	959	966	-	11.4242	9.35e-05	0.233	GGGCCCCC
TRAES3BF114300070CFD_g	NAC	TCATAATTAACTTAAAACCAAAATA	540	558	+	10.6061	9.36e-05	0.335	CGTGGGCGTCAGGGCACGC
Traes_5DL_0924913F8	NAC	TCATAATTAACTTAAAACCAAAATA	652	671	-	10.2121	9.48e-05	0.0668	CTCCGGGATGAGCACGACGT
Traes_5BL_39FF03C5D	NAC	TCATAATTAACTTAAAACCAAAATA	652	671	-	10.2121	9.48e-05	0.0668	CTCCGGGATGAGCACGACGT
Traes_2BL_9CD6E043A	ERF	TCATAATTAACTTAAAACCAAAATA	759	778	-	9.72727	9.49e-05	0.0097	AGCGGCCGTGCGCGCCGCCA
Traes_7DL_68B814464	bZIP	TCATAATTAACTTAAAACCAAAATA	91	105	+	8.69697	9.49e-05	0.12	AAGGTTGACGTAGTC
Traes_1AL_A9FB6BF52	ERF	TCATAATTAACTTAAAACCAAAATA	482	502	-	8.49296	9.51e-05	0.0155	GACGGCGGAGGAGGAGGCCCG
Traes_1AL_A9FB6BF52	ERF	TCATAATTAACTTAAAACCAAAATA	523	543	+	8.49296	9.51e-05	0.0155	GATGGAGATGGCGACGGCGTG
Traes_2AL_F24D031AA	ERF	TCATAATTAACTTAAAACCAAAATA	488	508	+	9.10606	9.55e-05	0.015	TCCTCCTCCGCCGTCATGCGA
Traes_7DS_433704E8E	ERF	TCATAATTAACTTAAAACCAAAATA	971	989	+	9.30303	9.58e-05	0.0181	TGGTGGCGATGGCGACGCG
Traes_7DS_433704E8E1	ERF	TCATAATTAACTTAAAACCAAAATA	971	989	+	9.30303	9.58e-05	0.0181	TGGTGGCGATGGCGACGCG
Traes_4AS_0D75149B5	ERF	TCATAATTAACTTAAAACCAAAATA	877	887	-	9.10606	9.68e-05	0.0548	CTGCCGCCGTT
Traes_2AL_FC6DD1383	ERF	TCATAATTAACTTAAAACCAAAATA	46	60	+	9.15152	9.74e-05	0.0148	CCGTCACCGTCTTCA
Traes_2AL_E5A9615E2	ERF	TCATAATTAACTTAAAACCAAAATA	46	60	+	9.15152	9.74e-05	0.0148	CCGTCACCGTCTTCA
Traes_5DL_0924913F8	NAC	TCATAATTAACTTAAAACCAAAATA	614	633	-	10.1515	9.77e-05	0.0668	CGCCGGCACGTCGACGGGGC
Traes_5BL_39FF03C5D	NAC	TCATAATTAACTTAAAACCAAAATA	614	633	-	10.1515	9.77e-05	0.0668	CGCCGGCACGTCGACGGGGC
Traes_7DS_433704E8E	ERF	TCATAATTAACTTAAAACCAAAATA	214	232	+	9.25758	9.78e-05	0.0181	CGACCGCGGCGGCGTGGGG
Traes_7DS_433704E8E1	ERF	TCATAATTAACTTAAAACCAAAATA	214	232	+	9.25758	9.78e-05	0.0181	CGACCGCGGCGGCGTGGGG
TRAES3BF084400010CFD_g	LBD	TCATAATTAACTTAAAACCAAAATA	384	404	-	9.12121	9.81e-05	0.0191	CCCTCTCCGCGGCCGGCGACG
Traes_1DS_BB8508CC6	LBD	TCATAATTAACTTAAAACCAAAATA	525	541	+	9.80303	9.82e-05	0.0393	TGGAGATGGCGACGGCG
Traes_5BL_F5D379AFC	ERF	TCATAATTAACTTAAAACCAAAATA	737	751	+	9.75758	9.92e-05	0.0572	GCGACGGCGGCGTTG
Traes_5BL_632EBAD09	MYB	TCATAATTAACTTAAAACCAAAATA	336	353	-	10.1212	9.98e-05	0.13	AGGAGGAGGTGGTGGAGG
