# Supplementary material for: Are TaNAC Transcription Factors Involved in Promoting Wheat Yield by cis-Regulation of TaCKX Gene Family?
Source: Int J Mol Sci. 2024 Feb 7;25(4):2027. doi: 10.3390/ijms25042027 (PMC10889182; doi:10.3390/ijms25042027)
Supplement: Supplementary file 1 [file ijms-25-02027-s001.zip › Folder S1/fimo TaCKX2.1-3D.txt]

#pattern name	Family	sequence name	start	stop	strand	score	p-value	q-value	matched sequence
Traes_2BL_EBA73F94F	AP2	TAAACTGAATTCTAGATATATTAT	1546	1565	+	18.1282	3.87e-07	0.00118	CAAAAGAAAAGAAAAAAAAA
Traes_2BL_EBA73F94F	AP2	TAAACTGAATTCTAGATATATTAT	1545	1564	+	17.5128	6.49e-07	0.00118	TCAAAAGAAAAGAAAAAAAA
Traes_5AL_B65EF5518	EIL	TAAACTGAATTCTAGATATATTAT	951	971	+	16.9024	1.06e-06	0.00378	GCGTCCAAATTCATAGTAGTA
Traes_4DL_C083C804E	EIL	TAAACTGAATTCTAGATATATTAT	953	967	+	15.5556	1.44e-06	0.00526	GTCCAAATTCATAGT
Traes_2BL_EBA73F94F	AP2	TAAACTGAATTCTAGATATATTAT	1547	1566	+	16.4359	1.5e-06	0.00182	AAAAGAAAAGAAAAAAAAAT
Traes_4BL_7911992DE	Dof	TAAACTGAATTCTAGATATATTAT	1546	1566	-	15.6667	2.36e-06	0.00408	ATTTTTTTTTCTTTTCTTTTG
Traes_3DL_2C29058E6	B3	TAAACTGAATTCTAGATATATTAT	1473	1487	-	15.9242	2.46e-06	0.00929	ACAGACATGCATGTA
Traes_7DL_DDCC09B24	MIKC_MADS	TAAACTGAATTCTAGATATATTAT	847	861	+	15.4366	2.96e-06	0.0101	ATCTCAAAAAAGAAA
Traes_4BL_7911992DE	Dof	TAAACTGAATTCTAGATATATTAT	1549	1569	-	15.3485	3e-06	0.00408	TACATTTTTTTTTCTTTTCTT
Traes_4BL_7911992DE	Dof	TAAACTGAATTCTAGATATATTAT	1547	1567	-	14.8333	4.38e-06	0.00408	CATTTTTTTTTCTTTTCTTTT
Traes_4BL_78DD63002	HD-ZIP	TAAACTGAATTCTAGATATATTAT	893	902	+	14.6447	5.42e-06	0.0199	ATTAATCATT
Traes_4BL_7911992DE	Dof	TAAACTGAATTCTAGATATATTAT	1548	1568	-	14.5303	5.44e-06	0.00408	ACATTTTTTTTTCTTTTCTTT
Traes_4BL_7911992DE	Dof	TAAACTGAATTCTAGATATATTAT	1545	1565	-	14.2879	6.45e-06	0.00408	TTTTTTTTTCTTTTCTTTTGA
Traes_1AL_6B108514B	MIKC_MADS	TAAACTGAATTCTAGATATATTAT	694	714	+	14.1791	7.51e-06	0.0251	GTTTTCTTTTGTTGTCTTTGG
Traes_6BL_7C6B17284	MIKC_MADS	TAAACTGAATTCTAGATATATTAT	846	864	+	12.9091	8.9e-06	0.0269	TATCTCAAAAAAGAAATGC
Traes_6AL_1F7DAC5FA	MIKC_MADS	TAAACTGAATTCTAGATATATTAT	846	864	+	12.9091	8.9e-06	0.0269	TATCTCAAAAAAGAAATGC
Traes_7AL_D45376F32	G2-like	TAAACTGAATTCTAGATATATTAT	572	580	+	13.9211	1.04e-05	0.0395	ATGAAAACA
Traes_4DS_2E95B3A30	CPP	TAAACTGAATTCTAGATATATTAT	1019	1031	-	12.4	1.06e-05	0.0358	GAAAATTTTAACT
Traes_4BS_929E7B27B	CPP	TAAACTGAATTCTAGATATATTAT	1019	1031	-	12.4	1.06e-05	0.0356	GAAAATTTTAACT
Traes_5BL_9627436AE	MIKC_MADS	TAAACTGAATTCTAGATATATTAT	849	861	+	13.5429	1.07e-05	0.0384	CTCAAAAAAGAAA
Traes_6DL_D1C1DBD34	MIKC_MADS	TAAACTGAATTCTAGATATATTAT	847	861	-	13.5455	1.09e-05	0.0388	TTTCTTTTTTGAGAT
Traes_3DL_2C29058E6	B3	TAAACTGAATTCTAGATATATTAT	1299	1313	-	14.2121	1.1e-05	0.0207	TTGTACATGCATATG
TRAES3BF094600010CFD_g	C2H2	TAAACTGAATTCTAGATATATTAT	84	95	+	13.5395	1.18e-05	0.0447	AAAGACAGAGTA
Traes_6BL_2F2381640	MYB_related	TAAACTGAATTCTAGATATATTAT	1142	1155	-	14.2121	1.2e-05	0.0241	GAAAAAATATCAAC
Traes_7DS_FE8BC1125	BBR-BPC	TAAACTGAATTCTAGATATATTAT	1779	1799	+	3.65789	1.21e-05	0.0418	ATCTTTGAGTCTCTCTCCCCC
Traes_4AL_A02408BC8	BBR-BPC	TAAACTGAATTCTAGATATATTAT	1779	1799	+	3.65789	1.21e-05	0.0416	ATCTTTGAGTCTCTCTCCCCC
Traes_5BL_F5D379AFC	ERF	TAAACTGAATTCTAGATATATTAT	798	812	+	13.7424	1.25e-05	0.0267	AGAAAAACGGCGCAG
Traes_5BL_1AE458202	G2-like	TAAACTGAATTCTAGATATATTAT	1776	1786	-	14.0606	1.27e-05	0.0436	TCAAAGATTCT
Traes_1AL_6B108514B	MIKC_MADS	TAAACTGAATTCTAGATATATTAT	693	713	+	13.3433	1.31e-05	0.0251	GGTTTTCTTTTGTTGTCTTTG
Traes_5BL_F5D379AFC	ERF	TAAACTGAATTCTAGATATATTAT	1883	1897	-	13.6212	1.36e-05	0.0267	TAAATACCGGCGCCG
Traes_6AS_7B3C53009	BES1	TAAACTGAATTCTAGATATATTAT	1573	1587	+	13.1061	1.44e-05	0.0564	TCACACGTACCTACG
Traes_6BL_2F2381640	MYB_related	TAAACTGAATTCTAGATATATTAT	66	79	-	13.8939	1.48e-05	0.0241	TAGAAAATATCAAC
Traes_6DL_EF6D5D4FA	Dof	TAAACTGAATTCTAGATATATTAT	1542	1562	+	13.2576	1.56e-05	0.0517	CATTCAAAAGAAAAGAAAAAA
Traes_1DS_A6733B734	WRKY	TAAACTGAATTCTAGATATATTAT	77	87	+	13.6818	1.59e-05	0.0589	CTAAGTCAAAG
Traes_3AS_55E9080C2	MIKC_MADS	TAAACTGAATTCTAGATATATTAT	846	864	-	13.0141	1.62e-05	0.0563	GCATTTCTTTTTTGAGATA
Traes_4DL_AE5093871	BBR-BPC	TAAACTGAATTCTAGATATATTAT	1780	1803	-	3.40909	1.77e-05	0.0608	GGTTGGGGGAGAGAGACTCAAAGA
Traes_4AS_48979CBE1	BBR-BPC	TAAACTGAATTCTAGATATATTAT	1780	1803	-	3.40909	1.77e-05	0.0608	GGTTGGGGGAGAGAGACTCAAAGA
Traes_5BL_F258582BB	GATA	TAAACTGAATTCTAGATATATTAT	1340	1358	-	9.19718	1.88e-05	0.0641	CATCATCATGAGAACGTAC
Traes_2BL_EBA73F94F	AP2	TAAACTGAATTCTAGATATATTAT	1543	1562	+	12.3718	2.01e-05	0.0182	ATTCAAAAGAAAAGAAAAAA
TRAES3BF062500050CFD_g	G2-like	TAAACTGAATTCTAGATATATTAT	1775	1784	+	12.4919	2.11e-05	0.0751	AAGAATCTTT
Traes_2BL_3041037F1	MYB_related	TAAACTGAATTCTAGATATATTAT	1142	1153	-	12.2727	2.12e-05	0.0404	AAAAATATCAAC
TRAES3BF021600020CFD_g	MIKC_MADS	TAAACTGAATTCTAGATATATTAT	849	862	+	12.5909	2.15e-05	0.0801	CTCAAAAAAGAAAT
Traes_1AL_1B5F51626	MIKC_MADS	TAAACTGAATTCTAGATATATTAT	849	862	+	12.5909	2.15e-05	0.0801	CTCAAAAAAGAAAT
Traes_1AL_6B108514B	MIKC_MADS	TAAACTGAATTCTAGATATATTAT	1913	1933	-	12.4776	2.24e-05	0.0287	TGTCTTTGTGGCTCTTCTCTT
Traes_5DS_5DEA5C9E3	WRKY	TAAACTGAATTCTAGATATATTAT	77	87	+	13.2576	2.25e-05	0.0827	CTAAGTCAAAG
Traes_2BS_10A8CAB27	G2-like	TAAACTGAATTCTAGATATATTAT	1776	1786	+	13.0152	2.25e-05	0.0782	AGAATCTTTGA
Traes_3DL_2C29058E6	B3	TAAACTGAATTCTAGATATATTAT	1470	1484	+	13.1212	2.27e-05	0.0286	GCGTACATGCATGTC
Traes_2DL_D39684C41	MYB	TAAACTGAATTCTAGATATATTAT	1787	1807	+	12.6515	2.33e-05	0.0898	GTCTCTCTCCCCCAACCCCAA
Traes_2BL_3041037F1	MYB_related	TAAACTGAATTCTAGATATATTAT	66	77	-	11.8485	2.45e-05	0.0404	GAAAATATCAAC
TRAES3BF058500060CFD_g	WRKY	TAAACTGAATTCTAGATATATTAT	77	87	+	12.5	2.57e-05	0.0948	CTAAGTCAAAG
Traes_2BS_F3097F116	WRKY	TAAACTGAATTCTAGATATATTAT	77	89	+	12.6667	2.63e-05	0.101	CTAAGTCAAAGAC
TRAES3BF076800040CFD_g	G2-like	TAAACTGAATTCTAGATATATTAT	33	46	+	11.752	2.73e-05	0.0959	GTAAGATACTGCAA
TRAES3BF075600040CFD_g	ERF	TAAACTGAATTCTAGATATATTAT	1883	1890	+	14.0732	2.76e-05	0.0543	CGGCGCCG
TRAES3BF075600040CFD_g	ERF	TAAACTGAATTCTAGATATATTAT	1883	1890	-	14.0732	2.76e-05	0.0543	CGGCGCCG
Traes_4BL_7911992DE	Dof	TAAACTGAATTCTAGATATATTAT	695	715	+	12	2.8e-05	0.0148	TTTTCTTTTGTTGTCTTTGGA
TRAES3BF027700010CFD_g	MYB	TAAACTGAATTCTAGATATATTAT	248	258	+	12.4242	2.86e-05	0.1	TTAACCGACTT
TRAES3BF091700010CFD_g	GATA	TAAACTGAATTCTAGATATATTAT	622	634	-	12.3182	3.08e-05	0.116	ACGATCAGATTAT
Traes_1AL_6B108514B	MIKC_MADS	TAAACTGAATTCTAGATATATTAT	1543	1563	-	11.9104	3.13e-05	0.03	TTTTTTTCTTTTCTTTTGAAT
TRAES3BF182900010CFD_g	C2H2	TAAACTGAATTCTAGATATATTAT	1406	1423	-	10.2576	3.13e-05	0.0901	CAAGAGACGCCAAAACTG
Traes_3AS_88AAED4BB	C2H2	TAAACTGAATTCTAGATATATTAT	1406	1423	-	10.2576	3.13e-05	0.0896	CAAGAGACGCCAAAACTG
Traes_5BL_90757F0CC	WRKY	TAAACTGAATTCTAGATATATTAT	75	89	-	12.6364	3.2e-05	0.119	GTCTTTGACTTAGAA
TRAES3BF003800010CFD_g	WRKY	TAAACTGAATTCTAGATATATTAT	69	87	-	12.4143	3.27e-05	0.119	CTTTGACTTAGAAAATATC
Traes_7DS_FE8BC1125	BBR-BPC	TAAACTGAATTCTAGATATATTAT	1781	1801	+	0.289474	3.27e-05	0.0564	CTTTGAGTCTCTCTCCCCCAA
Traes_4AL_A02408BC8	BBR-BPC	TAAACTGAATTCTAGATATATTAT	1781	1801	+	0.289474	3.27e-05	0.0562	CTTTGAGTCTCTCTCCCCCAA
Traes_2AL_15A7BB684	WRKY	TAAACTGAATTCTAGATATATTAT	76	89	-	11.7273	3.3e-05	0.12	GTCTTTGACTTAGA
Traes_2AS_C407071E4	WRKY	TAAACTGAATTCTAGATATATTAT	77	89	-	12.803	3.32e-05	0.129	GTCTTTGACTTAG
Traes_4AS_501676A91	C2H2	TAAACTGAATTCTAGATATATTAT	698	714	-	10.0909	3.36e-05	0.121	CCAAAGACAACAAAAGA
Traes_1BL_8709BB152	SBP	TAAACTGAATTCTAGATATATTAT	1756	1765	+	11.6853	3.36e-05	0.132	ACGTACGGCA
Traes_3DL_2C29058E6	B3	TAAACTGAATTCTAGATATATTAT	1270	1284	+	12.303	3.6e-05	0.034	CGATGCATGCATCAT
Traes_7AS_0F019FB93	SBP	TAAACTGAATTCTAGATATATTAT	1640	1650	-	12.7576	3.79e-05	0.148	ACCGTACAAAC
Traes_2BL_EBA73F94F	AP2	TAAACTGAATTCTAGATATATTAT	1549	1568	+	11.141	3.81e-05	0.0277	AAGAAAAGAAAAAAAAATGT
Traes_5BL_96D5EA4EE	SBP	TAAACTGAATTCTAGATATATTAT	1641	1651	+	11.7424	3.9e-05	0.153	TTTGTACGGTA
Traes_4DS_2E95B3A30	CPP	TAAACTGAATTCTAGATATATTAT	1022	1034	+	11.3	3.99e-05	0.0677	TAAAATTTTCAAA
Traes_4BS_929E7B27B	CPP	TAAACTGAATTCTAGATATATTAT	1022	1034	+	11.3	3.99e-05	0.0673	TAAAATTTTCAAA
Traes_6AL_A93C6F2FC	MIKC_MADS	TAAACTGAATTCTAGATATATTAT	849	863	-	11.0758	4.05e-05	0.136	CATTTCTTTTTTGAG
Traes_5BL_096B0BDA8	C2H2	TAAACTGAATTCTAGATATATTAT	630	646	-	9.06061	4.27e-05	0.107	TGTAAAAGGACAACGAT
Traes_7AL_D45376F32	G2-like	TAAACTGAATTCTAGATATATTAT	693	701	-	12.7105	4.44e-05	0.084	AAGAAAACC
Traes_2BL_A69F6C5DF	WRKY	TAAACTGAATTCTAGATATATTAT	78	87	+	10.96	4.67e-05	0.164	TAAGTCAAAG
Traes_6AL_36AB0312C	HD-ZIP	TAAACTGAATTCTAGATATATTAT	1102	1112	+	12.2537	4.69e-05	0.106	TCAATAATGAA
Traes_2BS_BD0ED621D	HD-ZIP	TAAACTGAATTCTAGATATATTAT	1099	1119	+	11.0597	4.73e-05	0.148	CATTCAATAATGAATCTAATA
Traes_5BL_B6051DD37	EIL	TAAACTGAATTCTAGATATATTAT	1106	1116	+	12.1616	4.76e-05	0.18	TAATGAATCTA
Traes_5BL_5DE02D63E	HD-ZIP	TAAACTGAATTCTAGATATATTAT	895	902	+	13.0594	4.8e-05	0.16	TAATCATT
Traes_2BL_EBA73F94F	AP2	TAAACTGAATTCTAGATATATTAT	1548	1567	+	10.641	4.87e-05	0.0295	AAAGAAAAGAAAAAAAAATG
Traes_6AS_7B3C53009	BES1	TAAACTGAATTCTAGATATATTAT	1524	1538	-	10.2121	4.89e-05	0.0956	TCACACGTACTACAT
Traes_4DL_88ABAD6C0	HD-ZIP	TAAACTGAATTCTAGATATATTAT	1102	1112	+	12.3731	4.91e-05	0.098	TCAATAATGAA
Traes_1AL_0404BC790	WRKY	TAAACTGAATTCTAGATATATTAT	75	88	-	11.1212	4.97e-05	0.182	TCTTTGACTTAGAA
Traes_5AS_3D6AA43B5	B3	TAAACTGAATTCTAGATATATTAT	177	197	+	-4.47143	5.05e-05	0.175	TATGGCTTCTTTACTGAAAAA
Traes_4AL_5062917C4	SBP	TAAACTGAATTCTAGATATATTAT	1642	1650	+	11.0727	5.09e-05	0.125	TTGTACGGT
Traes_4BL_7911992DE	Dof	TAAACTGAATTCTAGATATATTAT	1544	1564	-	10.9545	5.1e-05	0.023	TTTTTTTTCTTTTCTTTTGAA
Traes_6DL_9FC9C02351	C2H2	TAAACTGAATTCTAGATATATTAT	8	15	+	10.8636	5.14e-05	0.187	TGAAGTAG
Traes_3DL_2C29058E6	B3	TAAACTGAATTCTAGATATATTAT	1269	1283	-	11.5455	5.17e-05	0.0391	TGATGCATGCATCGC
Traes_5DL_156E53683	G2-like	TAAACTGAATTCTAGATATATTAT	780	787	-	11.4394	5.17e-05	0.132	AGAATCTA
Traes_5BL_A28533902	G2-like	TAAACTGAATTCTAGATATATTAT	780	787	-	11.4394	5.17e-05	0.132	AGAATCTA
TRAES3BF127400030CFD_g	C2H2	TAAACTGAATTCTAGATATATTAT	348	360	+	10.4747	5.26e-05	0.207	CTTCAGTGTACCA
Traes_5AL_B65EF5518	EIL	TAAACTGAATTCTAGATATATTAT	1054	1074	-	10.5244	5.3e-05	0.0949	TTGTATATGTTCATATATTTT
Traes_1DS_5BAD8947E	MYB	TAAACTGAATTCTAGATATATTAT	393	407	+	12.0303	5.36e-05	0.149	CTTAACAACCAGACT
Traes_1BS_92EA1F290	MYB	TAAACTGAATTCTAGATATATTAT	393	407	+	12.0303	5.36e-05	0.149	CTTAACAACCAGACT
Traes_1AS_1EE692FDC	MYB	TAAACTGAATTCTAGATATATTAT	393	407	+	12.0303	5.36e-05	0.148	CTTAACAACCAGACT
Traes_6DL_59DB06B9F	YABBY	TAAACTGAATTCTAGATATATTAT	673	682	-	10.8844	5.4e-05	0.168	CAATAATGAT
Traes_4BL_941E7DE4D	ARR-B	TAAACTGAATTCTAGATATATTAT	1775	1784	+	12	5.44e-05	0.199	AAGAATCTTT
Traes_7DL_ED348696E	SBP	TAAACTGAATTCTAGATATATTAT	1561	1576	+	12.0222	5.49e-05	0.181	AAAAATGTACTATCAC
Traes_1AS_1432A2F79	WRKY	TAAACTGAATTCTAGATATATTAT	75	87	-	10.5152	5.5e-05	0.154	CTTTGACTTAGAA
Traes_6AS_68775100B	WRKY	TAAACTGAATTCTAGATATATTAT	78	89	-	11.4697	5.59e-05	0.209	GTCTTTGACTTA
Traes_4DS_F3750ABFD	ZF-HD	TAAACTGAATTCTAGATATATTAT	673	686	-	11.3636	5.76e-05	0.189	CCATCAATAATGAT
TRAES3BF075600050CFD_g	ERF	TAAACTGAATTCTAGATATATTAT	1393	1407	+	9.68182	5.88e-05	0.231	CTTGCGCCGCATACA
Traes_7DS_B671A4EAD	bHLH	TAAACTGAATTCTAGATATATTAT	1614	1622	+	12.3333	5.97e-05	0.235	GCAACTTGC
TRAES3BF182900010CFD_g	C2H2	TAAACTGAATTCTAGATATATTAT	629	646	-	8.5303	6.11e-05	0.0901	TGTAAAAGGACAACGATC
Traes_3AS_88AAED4BB	C2H2	TAAACTGAATTCTAGATATATTAT	629	646	-	8.5303	6.11e-05	0.0896	TGTAAAAGGACAACGATC
Traes_4BL_32D8155C6	G2-like	TAAACTGAATTCTAGATATATTAT	1773	1786	+	11.8182	6.32e-05	0.218	ACAAGAATCTTTGA
Traes_4AL_5062917C4	SBP	TAAACTGAATTCTAGATATATTAT	1756	1764	+	10.9455	6.37e-05	0.125	ACGTACGGC
Traes_5BL_096B0BDA8	C2H2	TAAACTGAATTCTAGATATATTAT	1407	1423	-	7.95455	6.4e-05	0.107	CAAGAGACGCCAAAACT
Traes_6AL_72D2B7C35	G2-like	TAAACTGAATTCTAGATATATTAT	1773	1786	+	11.4091	6.42e-05	0.225	ACAAGAATCTTTGA
Traes_4AS_BE972A266	YABBY	TAAACTGAATTCTAGATATATTAT	895	902	-	12.2576	6.72e-05	0.237	AATGATTA
Traes_4AS_BE972A2661	YABBY	TAAACTGAATTCTAGATATATTAT	895	902	-	12.2576	6.72e-05	0.239	AATGATTA
Traes_4AS_501676A91	C2H2	TAAACTGAATTCTAGATATATTAT	630	646	-	8.13636	6.73e-05	0.121	TGTAAAAGGACAACGAT
Traes_6DS_DE865EA6D	C2H2	TAAACTGAATTCTAGATATATTAT	1550	1561	-	10.4804	6.78e-05	0.152	TTTTTCTTTTCT
Traes_6AL_36AB0312C	HD-ZIP	TAAACTGAATTCTAGATATATTAT	673	683	-	11.2537	6.84e-05	0.106	TCAATAATGAT
TRAES3BF098300010CFD_g	RAV	TAAACTGAATTCTAGATATATTAT	590	597	+	12.1818	6.88e-05	0.266	TATGTTGT
Traes_2AL_B45245746	SBP	TAAACTGAATTCTAGATATATTAT	1643	1650	-	12.2237	7.12e-05	0.28	ACCGTACA
Traes_5DL_156E53683	G2-like	TAAACTGAATTCTAGATATATTAT	1776	1783	+	11.3939	7.13e-05	0.132	AGAATCTT
Traes_5BL_A28533902	G2-like	TAAACTGAATTCTAGATATATTAT	1776	1783	+	11.3939	7.13e-05	0.132	AGAATCTT
TRAES3BF182900010CFD_g	C2H2	TAAACTGAATTCTAGATATATTAT	697	714	-	8.01515	7.38e-05	0.0901	CCAAAGACAACAAAAGAA
Traes_3AS_88AAED4BB	C2H2	TAAACTGAATTCTAGATATATTAT	697	714	-	8.01515	7.38e-05	0.0896	CCAAAGACAACAAAAGAA
Traes_7DL_310E46F15	MYB_related	TAAACTGAATTCTAGATATATTAT	738	746	-	10.1818	7.42e-05	0.26	GAGATACTT
Traes_5BL_FCB1625F3	HSF	TAAACTGAATTCTAGATATATTAT	1335	1348	+	8.16667	7.48e-05	0.284	CTCTCGTACGTTCT
Traes_5AL_315285EFC	Nin-like	TAAACTGAATTCTAGATATATTAT	1416	1430	-	11.4286	7.53e-05	0.295	GCCGCAGCAAGAGAC
Traes_5AL_315285EFC1	Nin-like	TAAACTGAATTCTAGATATATTAT	1416	1430	-	11.4286	7.53e-05	0.295	GCCGCAGCAAGAGAC
TRAES3BF064300010CFD_g	C2H2	TAAACTGAATTCTAGATATATTAT	627	646	-	7.34848	7.76e-05	0.288	TGTAAAAGGACAACGATCAG
Traes_6DS_DE865EA6D	C2H2	TAAACTGAATTCTAGATATATTAT	1910	1921	-	10.3431	7.86e-05	0.152	TCTTCTCTTGCG
Traes_1DS_5BAD8947E	MYB	TAAACTGAATTCTAGATATATTAT	916	930	-	11.4848	7.9e-05	0.149	ATCAACTACCTTCAT
Traes_1BS_92EA1F290	MYB	TAAACTGAATTCTAGATATATTAT	916	930	-	11.4848	7.9e-05	0.149	ATCAACTACCTTCAT
Traes_1AS_1EE692FDC	MYB	TAAACTGAATTCTAGATATATTAT	916	930	-	11.4848	7.9e-05	0.148	ATCAACTACCTTCAT
TRAES3BF058500060CFD_g	WRKY	TAAACTGAATTCTAGATATATTAT	1181	1191	-	10.0758	7.91e-05	0.146	TGAAGTCAAAA
Traes_4DL_88ABAD6C0	HD-ZIP	TAAACTGAATTCTAGATATATTAT	673	683	-	11.6269	7.93e-05	0.098	TCAATAATGAT
Traes_1AL_A4B5C1474	HSF	TAAACTGAATTCTAGATATATTAT	1334	1348	-	9.68182	7.94e-05	0.312	AGAACGTACGAGAGA
Traes_2AS_4C4190DEB	CAMTA	TAAACTGAATTCTAGATATATTAT	1520	1537	+	10.8333	7.99e-05	0.309	ACATATGTAGTACGTGTG
Traes_6DL_EF6D5D4FA	Dof	TAAACTGAATTCTAGATATATTAT	1537	1557	+	10.7273	8e-05	0.132	GAGATCATTCAAAAGAAAAGA
Traes_6DL_DD82BD107	ERF	TAAACTGAATTCTAGATATATTAT	1393	1413	-	9.30303	8.17e-05	0.32	CAAAACTGTATGCGGCGCAAG
Traes_5BL_F5D379AFC	ERF	TAAACTGAATTCTAGATATATTAT	1394	1408	-	10.1818	8.28e-05	0.108	CTGTATGCGGCGCAA
TRAES3BF066400010CFD_g	B3	TAAACTGAATTCTAGATATATTAT	1272	1280	+	11.305	8.31e-05	0.162	ATGCATGCA
TRAES3BF066400010CFD_g	B3	TAAACTGAATTCTAGATATATTAT	1273	1281	-	11.305	8.31e-05	0.162	ATGCATGCA
Traes_2DS_2CE71025C	C2H2	TAAACTGAATTCTAGATATATTAT	1027	1033	-	13.4605	8.4e-05	0.305	TTGAAAA
Traes_4DS_2E95B3A30	CPP	TAAACTGAATTCTAGATATATTAT	753	765	-	10.59	8.42e-05	0.0952	ACAATTTTTAAGA
Traes_4BS_929E7B27B	CPP	TAAACTGAATTCTAGATATATTAT	753	765	-	10.59	8.42e-05	0.0946	ACAATTTTTAAGA
Traes_1AS_1432A2F79	WRKY	TAAACTGAATTCTAGATATATTAT	1181	1193	+	9.4697	8.54e-05	0.154	TTTTGACTTCACA
Traes_5BL_657BF1497	NAC	TAAACTGAATTCTAGATATATTAT	1006	1023	-	10.1515	8.62e-05	0.316	TAACTTATAACACAAACC
Traes_5BL_096B0BDA8	C2H2	TAAACTGAATTCTAGATATATTAT	698	714	-	7.01515	8.87e-05	0.107	CCAAAGACAACAAAAGA
Traes_6DL_3019F176A	ERF	TAAACTGAATTCTAGATATATTAT	1807	1821	+	10.4091	8.88e-05	0.348	AGTCGTCGGTCGCGC
Traes_1DS_34596D06E	Trihelix	TAAACTGAATTCTAGATATATTAT	834	850	+	10.1714	8.98e-05	0.323	GTCACGTTTATATATCT
Traes_2AS_5C7B75BC5	HSF	TAAACTGAATTCTAGATATATTAT	1334	1348	-	6.06579	9.22e-05	0.362	AGAACGTACGAGAGA
Traes_4DL_88ABAD6C0	HD-ZIP	TAAACTGAATTCTAGATATATTAT	894	904	+	11.3134	9.31e-05	0.098	TTAATCATTTG
Traes_6BL_0D6CD031E	MYB	TAAACTGAATTCTAGATATATTAT	913	933	+	10.8333	9.32e-05	0.326	TCAATGAAGGTAGTTGATCGT
Traes_6AL_2BA02CAA9	MYB	TAAACTGAATTCTAGATATATTAT	913	933	+	10.8333	9.32e-05	0.327	TCAATGAAGGTAGTTGATCGT
TRAES3BF104600030CFD_g	MYB	TAAACTGAATTCTAGATATATTAT	649	663	-	10	9.35e-05	0.327	AAATATTGGCCGTAA
