# Supplementary material for: Are TaNAC Transcription Factors Involved in Promoting Wheat Yield by cis-Regulation of TaCKX Gene Family?
Source: Int J Mol Sci. 2024 Feb 7;25(4):2027. doi: 10.3390/ijms25042027 (PMC10889182; doi:10.3390/ijms25042027)
Supplement: Supplementary file 1 [file ijms-25-02027-s001.zip › Folder S1/fimo TaCKX2.2.1-3A.txt]

#pattern name	Family	sequence name	start	stop	strand	score	p-value	q-value	matched sequence
TRAES3BF064300010CFD_g	C2H2	CGGT	1440	1459	-	19.2879	2.24e-07	0.000884	ACGAAAAAGACAAAATTACA
Traes_4AS_501676A91	C2H2	CGGT	1443	1459	-	19.0606	2.67e-07	0.00105	ACGAAAAAGACAAAATT
Traes_1AL_C4FA8404A	NAC	CGGT	1113	1133	+	18.7576	3.38e-07	0.00133	TGTAACTTGGGAGACAAGACA
TRAES3BF182900010CFD_g	C2H2	CGGT	1442	1459	-	17.8485	6.1e-07	0.0024	ACGAAAAAGACAAAATTA
Traes_3AS_88AAED4BB	C2H2	CGGT	1442	1459	-	17.8485	6.1e-07	0.00241	ACGAAAAAGACAAAATTA
Traes_5BL_096B0BDA8	C2H2	CGGT	1443	1459	-	16.5303	1.32e-06	0.00522	ACGAAAAAGACAAAATT
Traes_4BL_D592DBAAF	NAC	CGGT	1115	1130	-	16.4545	1.45e-06	0.00573	CTTGTCTCCCAAGTTA
TRAES3BF064300010CFD_g	C2H2	CGGT	1379	1398	+	15.8485	2.08e-06	0.0041	ACAAAAAAGACAAATTAACT
Traes_4AS_501676A91	C2H2	CGGT	1379	1395	+	15.9394	2.19e-06	0.00433	ACAAAAAAGACAAATTA
Traes_6DS_DE865EA6D	C2H2	CGGT	1447	1458	+	12.8627	2.36e-06	0.0091	TTGTCTTTTTCG
Traes_2DL_D39684C41	MYB	CGGT	539	559	+	15.8788	2.51e-06	0.0099	CGACCTCGTCACCTACTCCAC
Traes_4AS_B95A1C3A1	NAC	CGGT	1115	1135	+	15.8636	2.57e-06	0.0101	TAACTTGGGAGACAAGACATT
Traes_2BL_1E57B73B21	ERF	CGGT	530	546	-	16.3485	2.59e-06	0.01	CGAGGTCGGTGGCAGAG
Traes_6DL_FA861D610	ERF	CGGT	532	545	-	15.1364	3.48e-06	0.0135	GAGGTCGGTGGCAG
TRAES3BF182900010CFD_g	C2H2	CGGT	1379	1396	+	14.7121	3.99e-06	0.00786	ACAAAAAAGACAAATTAA
Traes_3AS_88AAED4BB	C2H2	CGGT	1379	1396	+	14.7121	3.99e-06	0.00788	ACAAAAAAGACAAATTAA
Traes_1AL_C4FA8404A	NAC	CGGT	1115	1135	-	14.3182	4.29e-06	0.00848	AATGTCTTGTCTCCCAAGTTA
Traes_7AL_D45376F32	G2-like	CGGT	1566	1574	-	14.4474	5.22e-06	0.0207	AAGAAAACA
Traes_4BS_373BDBA94	NAC	CGGT	1115	1130	-	14.9242	5.5e-06	0.0218	CTTGTCTCCCAAGTTA
Traes_5BL_657BF1497	NAC	CGGT	1115	1132	+	14.4394	6.7e-06	0.0265	TAACTTGGGAGACAAGAC
Traes_2DL_D39684C41	MYB	CGGT	1798	1818	+	14.5758	6.89e-06	0.0136	CACTCACTCCCCCAACCCCAA
Traes_4DS_2E95B3A30	CPP	CGGT	1533	1545	+	12.72	7.36e-06	0.0291	CAAAATTTTAGAA
Traes_4BS_929E7B27B	CPP	CGGT	1533	1545	+	12.72	7.36e-06	0.0291	CAAAATTTTAGAA
Traes_6DL_991931CF9	MYB	CGGT	536	556	+	14.0303	7.74e-06	0.0299	CACCGACCTCGTCACCTACTC
Traes_1BL_8925B27BC	NAC	CGGT	1116	1130	+	14.3333	8.2e-06	0.0325	AACTTGGGAGACAAG
Traes_7AL_46F73E667	NAC	CGGT	1113	1133	+	13.7727	9.26e-06	0.0366	TGTAACTTGGGAGACAAGACA
Traes_6DS_2B2F9C290	C2H2	CGGT	1605	1623	+	12.9127	1.01e-05	0.0287	CTACTTTCTCTTCTTCCTA
Traes_1AL_A9FB6BF52	ERF	CGGT	534	554	-	12.9296	1.08e-05	0.0416	GTAGGTGACGAGGTCGGTGGC
TRAES3BF066400010CFD_g	B3	CGGT	1193	1201	-	13.3617	1.1e-05	0.0432	TTGCATGCA
Traes_2BS_DD07C2EE6	C2H2	CGGT	1797	1807	-	12.8333	1.11e-05	0.0442	GGAGTGAGTGT
Traes_1DS_711044AD5	MYB	CGGT	953	962	+	14.3333	1.15e-05	0.0457	CTACCTACCT
Traes_5BL_096B0BDA8	C2H2	CGGT	1379	1395	+	12.2727	1.15e-05	0.0227	ACAAAAAAGACAAATTA
Traes_6AL_FD17E787A	GATA	CGGT	1662	1672	+	13.303	1.21e-05	0.0482	GCAAGATCTGT
Traes_5BL_1AE458202	G2-like	CGGT	1764	1774	-	14.0606	1.27e-05	0.0505	TCAAAGATTCT
Traes_6DS_2B2F9C290	C2H2	CGGT	1602	1620	+	12.2619	1.47e-05	0.0287	CCACTACTTTCTCTTCTTC
Traes_2BL_209C14A8F	NAC	CGGT	1113	1133	+	12.6061	1.61e-05	0.0636	TGTAACTTGGGAGACAAGACA
Traes_3DL_2C29058E6	B3	CGGT	1190	1204	+	13.4697	1.83e-05	0.0429	CAATGCATGCAATCC
Traes_4AS_B95A1C3A1	NAC	CGGT	1113	1133	-	11.7273	1.84e-05	0.0364	TGTCTTGTCTCCCAAGTTACA
Traes_2AS_40FA27AE7	MYB	CGGT	1334	1354	+	13.3636	1.97e-05	0.0778	GGGCTTGTAAAGTTTGGTGGT
Traes_6BL_0D6CD031E	MYB	CGGT	1337	1357	+	12.9394	2.09e-05	0.0823	CTTGTAAAGTTTGGTGGTCAA
Traes_6AL_2BA02CAA9	MYB	CGGT	1337	1357	+	12.9394	2.09e-05	0.0823	CTTGTAAAGTTTGGTGGTCAA
Traes_5DS_AACA2EBA3	MYB	CGGT	745	755	+	12.7727	2.09e-05	0.0625	GGAGTTGTTGG
TRAES3BF062500050CFD_g	G2-like	CGGT	1763	1772	+	12.4919	2.11e-05	0.0839	AAGAATCTTT
Traes_2BS_10A8CAB27	G2-like	CGGT	1764	1774	+	13.0152	2.25e-05	0.0894	AGAATCTTTGA
Traes_6DS_DE865EA6D	C2H2	CGGT	1380	1391	-	11.3922	2.26e-05	0.0436	TTGTCTTTTTTG
Traes_4AS_0D75149B5	ERF	CGGT	532	542	+	12.303	2.31e-05	0.0888	CTGCCACCGAC
Traes_4BS_373BDBA94	NAC	CGGT	1118	1133	+	12.5	2.39e-05	0.0474	CTTGGGAGACAAGACA
Traes_5DL_B69423A67	NAC	CGGT	1116	1132	+	12.7121	2.47e-05	0.0979	AACTTGGGAGACAAGAC
Traes_5BL_3503725F1	SBP	CGGT	1743	1752	-	12.1545	2.58e-05	0.101	GCCGTACGTA
Traes_5DL_92CBBE968	MYB	CGGT	1394	1404	+	12.7121	2.67e-05	0.106	TAACTGAAAAT
Traes_3DL_2C29058E6	B3	CGGT	1189	1203	-	12.8182	2.71e-05	0.0429	GATTGCATGCATTGA
Traes_2DL_D39684C41	MYB	CGGT	743	763	-	12.3333	2.78e-05	0.0365	AACCTCAACCAACAACTCCCG
TRAES3BF014900010CFD_g	TCP	CGGT	493	502	+	12.3939	2.88e-05	0.11	GTGGCACCAC
Traes_2BL_9CD6E043A	ERF	CGGT	536	555	+	11.7121	2.99e-05	0.115	CACCGACCTCGTCACCTACT
Traes_5BS_A5532B750	bZIP	CGGT	484	498	+	10.9394	3.02e-05	0.118	GATCTATACGTGGCA
Traes_5BL_A5532B750	bZIP	CGGT	484	498	+	10.9394	3.02e-05	0.118	GATCTATACGTGGCA
Traes_5DL_1868E2A6C	MYB	CGGT	1340	1354	+	12.6364	3.02e-05	0.12	GTAAAGTTTGGTGGT
Traes_3DL_2C29058E6	B3	CGGT	1570	1584	-	12.4848	3.26e-05	0.0429	GCACCCATGCAAGAA
Traes_4BL_78DD63002	HD-ZIP	CGGT	1312	1321	-	12.8947	3.29e-05	0.0653	GATAATCATT
Traes_4BL_78DD63002	HD-ZIP	CGGT	1519	1528	+	12.8947	3.29e-05	0.0653	GATAATCATT
Traes_5BL_632EBAD09	MYB	CGGT	741	758	+	11.9394	3.34e-05	0.0735	TTCGGGAGTTGTTGGTTG
Traes_1BL_8709BB152	SBP	CGGT	1744	1753	+	11.6853	3.36e-05	0.129	ACGTACGGCA
Traes_5DL_45B242D3E1	ERF	CGGT	532	546	+	12.4545	3.36e-05	0.131	CTGCCACCGACCTCG
Traes_5BL_B795CE108	ERF	CGGT	532	546	+	12.4545	3.36e-05	0.131	CTGCCACCGACCTCG
Traes_5DS_AACA2EBA3	MYB	CGGT	748	758	+	12.2121	3.39e-05	0.0625	GTTGTTGGTTG
Traes_5BL_F258582BB	GATA	CGGT	818	836	+	7.69014	3.52e-05	0.112	AACCATGTTCATCATCGAC
Traes_5BL_632EBAD09	MYB	CGGT	744	761	+	11.7727	3.71e-05	0.0735	GGGAGTTGTTGGTTGAGG
Traes_4AL_99942CBEA	NAC	CGGT	1115	1131	+	12.0758	3.72e-05	0.147	TAACTTGGGAGACAAGA
Traes_5BL_96D5EA4EE	SBP	CGGT	1712	1722	+	11.7727	3.73e-05	0.148	ACTGTACGTAC
Traes_5BL_657BF1497	NAC	CGGT	1116	1133	-	11.7121	3.75e-05	0.0741	TGTCTTGTCTCCCAAGTT
Traes_7AL_EA6F4FFDE	GATA	CGGT	1172	1190	+	5.15789	3.86e-05	0.0772	CACGATCAATGAAATCATC
Traes_5AL_315285EFC	Nin-like	CGGT	413	427	+	12.1714	3.91e-05	0.154	AGTGCAGCAGGTGTG
Traes_5AL_315285EFC1	Nin-like	CGGT	413	427	+	12.1714	3.91e-05	0.154	AGTGCAGCAGGTGTG
Traes_7AL_EA6F4FFDE	GATA	CGGT	821	839	+	5.11842	3.91e-05	0.0772	CATGTTCATCATCGACGAA
Traes_4BL_D592DBAAF	NAC	CGGT	1118	1133	+	12.0152	3.97e-05	0.0786	CTTGGGAGACAAGACA
Traes_1DS_5BAD8947E	MYB	CGGT	952	966	+	12.3939	4.02e-05	0.124	ACTACCTACCTCGAC
Traes_1BS_92EA1F290	MYB	CGGT	952	966	+	12.3939	4.02e-05	0.124	ACTACCTACCTCGAC
Traes_1AS_1EE692FDC	MYB	CGGT	952	966	+	12.3939	4.02e-05	0.124	ACTACCTACCTCGAC
Traes_6DS_2B2F9C290	C2H2	CGGT	56	74	+	10.373	4.17e-05	0.0456	CCTCCTCCTTTACGTCGAC
Traes_2BL_36A3AB3A2	TCP	CGGT	495	502	+	13.1057	4.3e-05	0.16	GGCACCAC
Traes_1AS_1432A2F79	WRKY	CGGT	1401	1413	-	11.0758	4.34e-05	0.172	TTTTGACTAATTT
TRAES3BF001900070CFD_g	bZIP	CGGT	484	498	+	8.86364	4.48e-05	0.177	GATCTATACGTGGCA
Traes_1AL_A1EA76E83	GATA	CGGT	5	15	+	11.9211	4.55e-05	0.181	CTGATCTGATG
Traes_5DL_026913547	bHLH	CGGT	1084	1097	-	12.2237	4.61e-05	0.179	GGAGAGAGACGTGA
Traes_6DS_2B2F9C290	C2H2	CGGT	1608	1626	+	10.1587	4.68e-05	0.0456	CTTTCTCTTCTTCCTAAAT
Traes_2AL_F24D031AA	ERF	CGGT	42	62	+	10.6364	4.68e-05	0.18	GCCGCCACCGTGTACCTCCTC
Traes_5DS_AACA2EBA3	MYB	CGGT	1343	1353	+	11.803	4.75e-05	0.0625	AAGTTTGGTGG
Traes_5BL_5DE02D63E	HD-ZIP	CGGT	1312	1319	-	13.0594	4.8e-05	0.0954	TAATCATT
Traes_5BL_5DE02D63E	HD-ZIP	CGGT	1521	1528	+	13.0594	4.8e-05	0.0954	TAATCATT
Traes_2BL_361925B62	MYB	CGGT	1341	1355	+	11.9545	4.86e-05	0.192	TAAAGTTTGGTGGTC
Traes_2BL_EBA73F94F	AP2	CGGT	1680	1699	-	10.4872	5.24e-05	0.204	AGTGACAAAAGAACACAAGA
Traes_2AS_40FA27AE7	MYB	CGGT	1122	1142	+	11.8939	5.29e-05	0.0965	GGAGACAAGACATTAGGTGCA
Traes_6DL_991931CF9	MYB	CGGT	749	769	-	11.5152	5.36e-05	0.104	CTTGGGAACCTCAACCAACAA
Traes_4BL_941E7DE4D	ARR-B	CGGT	1763	1772	+	12	5.44e-05	0.138	AAGAATCTTT
TRAES3BF017100030CFD_g	ERF	CGGT	1005	1025	-	9.35714	5.61e-05	0.118	CATCCCCCGCAGTCGAAGCGT
Traes_5DL_5FD3B95C7	TALE	CGGT	1080	1087	+	11.3434	5.62e-05	0.221	CCTGTCAC
Traes_5BL_B2792D532	TALE	CGGT	1080	1087	+	11.3434	5.62e-05	0.221	CCTGTCAC
Traes_2DL_D39684C41	MYB	CGGT	945	965	+	10.8485	5.9e-05	0.0582	CAAAAGGACTACCTACCTCGA
Traes_7DS_B671A4EAD	bHLH	CGGT	569	577	-	12.3333	5.97e-05	0.233	GCAACTTGC
TRAES3BF107400040CFD_g	ARR-B	CGGT	1675	1684	-	11.6182	5.98e-05	0.238	CAAGATACGT
TRAES3BF094200030CFD_g	ARR-B	CGGT	1675	1684	-	11.6182	5.98e-05	0.238	CAAGATACGT
Traes_1DS_5BAD8947E	MYB	CGGT	746	760	-	11.8182	6.27e-05	0.124	CTCAACCAACAACTC
Traes_1BS_92EA1F290	MYB	CGGT	746	760	-	11.8182	6.27e-05	0.124	CTCAACCAACAACTC
Traes_1AS_1EE692FDC	MYB	CGGT	746	760	-	11.8182	6.27e-05	0.124	CTCAACCAACAACTC
Traes_4AL_5062917C4	SBP	CGGT	1744	1752	+	10.9455	6.37e-05	0.253	ACGTACGGC
Traes_4AL_0BB0A30D1	bHLH	CGGT	1079	1099	-	10.9342	6.41e-05	0.251	GGGGAGAGAGACGTGACAGGT
Traes_1DL_23D036A85	bZIP	CGGT	484	498	-	8.59091	6.43e-05	0.253	TGCCACGTATAGATC
Traes_2DS_5DF921ABB	NAC	CGGT	1720	1727	+	12.0303	6.67e-05	0.265	TACGTAAT
Traes_4AS_BE972A266	YABBY	CGGT	1312	1319	+	12.2576	6.72e-05	0.133	AATGATTA
Traes_4AS_BE972A2661	YABBY	CGGT	1312	1319	+	12.2576	6.72e-05	0.133	AATGATTA
Traes_4AS_BE972A266	YABBY	CGGT	1521	1528	-	12.2576	6.72e-05	0.133	AATGATTA
Traes_4AS_BE972A2661	YABBY	CGGT	1521	1528	-	12.2576	6.72e-05	0.133	AATGATTA
Traes_2AS_4C4190DEB	CAMTA	CGGT	1248	1265	-	11.0758	6.8e-05	0.264	GCGTGGGTGCACCGTGGA
Traes_4BL_941E7DE4D	ARR-B	CGGT	1675	1684	+	11.6061	6.95e-05	0.138	ACGTATCTTG
Traes_5BL_3503725F1	SBP	CGGT	1743	1752	+	10.5909	7.1e-05	0.138	TACGTACGGC
Traes_7DS_433704E8E	ERF	CGGT	531	549	-	9.93939	7.11e-05	0.187	TGACGAGGTCGGTGGCAGA
Traes_7DS_433704E8E1	ERF	CGGT	531	549	-	9.93939	7.11e-05	0.187	TGACGAGGTCGGTGGCAGA
Traes_5DL_156E53683	G2-like	CGGT	1764	1771	+	11.3939	7.13e-05	0.284	AGAATCTT
Traes_5BL_A28533902	G2-like	CGGT	1764	1771	+	11.3939	7.13e-05	0.284	AGAATCTT
Traes_3AS_E01675F4E	Nin-like	CGGT	1930	1944	-	11.3333	7.33e-05	0.29	TTGTGACTCTTCTGT
Traes_3AL_00FAACD5D	C2H2	CGGT	242	256	-	10.7879	7.33e-05	0.291	GCCTACTCCAGAAGT
Traes_2AS_40FA27AE7	MYB	CGGT	952	972	-	11.303	7.34e-05	0.0965	TCAAACGTCGAGGTAGGTAGT
TRAES3BF099600130CFD_g	bZIP	CGGT	483	500	+	6.40909	7.35e-05	0.29	CGATCTATACGTGGCACC
Traes_4DS_0ECE7A421	MYB	CGGT	953	962	-	11.1774	7.58e-05	0.301	AGGTAGGTAG
Traes_5BL_F258582BB	GATA	CGGT	821	839	+	5.71831	7.63e-05	0.112	CATGTTCATCATCGACGAA
Traes_7DL_68B814464	bZIP	CGGT	69	83	-	9.27273	7.66e-05	0.302	GATGATGGCGTCGAC
Traes_1DS_A6733B734	WRKY	CGGT	1403	1413	+	11.1667	7.7e-05	0.305	ATTAGTCAAAA
Traes_2BL_569371098	AP2	CGGT	1797	1817	+	6.52222	7.74e-05	0.305	ACACTCACTCCCCCAACCCCA
Traes_4AL_5E7F93445	bZIP	CGGT	726	736	+	8.59091	7.75e-05	0.307	GGTTATGTCAG
Traes_5BL_657BF1497	NAC	CGGT	1743	1760	-	10.3485	7.8e-05	0.103	TTGATTGTGCCGTACGTA
Traes_2DL_D39684C41	MYB	CGGT	1341	1361	-	10.2273	7.85e-05	0.0619	TTATTTGACCACCAAACTTTA
Traes_3AS_55E9080C2	MIKC_MADS	CGGT	1376	1394	-	10.5493	7.9e-05	0.313	AATTTGTCTTTTTTGTAGA
Traes_6DL_FC5CFB787	TCP	CGGT	618	627	+	10.9596	7.92e-05	0.149	TTGGGCCCTC
Traes_6DL_FC5CFB787	TCP	CGGT	618	627	-	10.9596	7.92e-05	0.149	GAGGGCCCAA
Traes_3AL_5490CF370	bZIP	CGGT	726	745	+	7.0303	7.96e-05	0.165	GGTTATGTCAGCTGCTTCGG
Traes_4DL_54E14ABCB	NAC	CGGT	1118	1130	-	11.4848	7.98e-05	0.317	CTTGTCTCCCAAG
Traes_1AL_0404BC790	WRKY	CGGT	1401	1414	-	9.95455	7.99e-05	0.317	ATTTTGACTAATTT
TRAES3BF017100030CFD_g	ERF	CGGT	529	549	+	8.5	8.07e-05	0.118	CCTCTGCCACCGACCTCGTCA
Traes_5AL_9BC38814C	bZIP	CGGT	489	496	+	11.4343	8.24e-05	0.324	ATACGTGG
Traes_7DS_FE8BC1125	BBR-BPC	CGGT	1792	1812	+	-3.11842	8.29e-05	0.324	CTCATACACTCACTCCCCCAA
Traes_4AL_A02408BC8	BBR-BPC	CGGT	1792	1812	+	-3.11842	8.29e-05	0.325	CTCATACACTCACTCCCCCAA
TRAES3BF066400010CFD_g	B3	CGGT	1192	1200	+	11.305	8.31e-05	0.163	ATGCATGCA
Traes_3AL_5490CF370	bZIP	CGGT	718	737	-	6.86364	8.34e-05	0.165	GCTGACATAACCAAGAGCAC
TRAES3BF098300010CFD_g	RAV	CGGT	1927	1934	-	11.6465	8.38e-05	0.333	TCTGTTGC
Traes_5BL_F258582BB	GATA	CGGT	1172	1190	+	5.43662	8.49e-05	0.112	CACGATCAATGAAATCATC
TRAES3BF091700010CFD_g	GATA	CGGT	5	17	+	10.9242	8.64e-05	0.342	CTGATCTGATGCC
Traes_5DS_5DEA5C9E3	WRKY	CGGT	1403	1413	+	10.8182	8.7e-05	0.346	ATTAGTCAAAA
TRAES3BF097400030CFD_g	NAC	CGGT	1116	1130	-	10.8333	8.86e-05	0.351	CTTGTCTCCCAAGTT
TRAES3BF027700010CFD_g	MYB	CGGT	1393	1403	+	11.3182	8.93e-05	0.355	TTAACTGAAAA
Traes_6DL_991931CF9	MYB	CGGT	1344	1364	-	10.6667	9.18e-05	0.118	ATGTTATTTGACCACCAAACT
TRAES3BF017100030CFD_g	ERF	CGGT	40	60	+	8.18571	9.18e-05	0.118	GTGCCGCCACCGTGTACCTCC
Traes_1AL_6B108514B	MIKC_MADS	CGGT	1683	1703	+	9.86567	9.19e-05	0.35	TGTGTTCTTTTGTCACTGTTC
Traes_1AL_A9FB6BF52	ERF	CGGT	1598	1618	-	8.56338	9.22e-05	0.178	AGAAGAGAAAGTAGTGGCTGC
Traes_7DS_433704E8E	ERF	CGGT	42	60	-	9.28788	9.64e-05	0.187	GGAGGTACACGGTGGCGGC
Traes_7DS_433704E8E1	ERF	CGGT	42	60	-	9.28788	9.64e-05	0.187	GGAGGTACACGGTGGCGGC
Traes_5DS_AACA2EBA3	MYB	CGGT	547	557	-	10.8333	9.65e-05	0.0952	GGAGTAGGTGA
TRAES3BF021600020CFD_g	MIKC_MADS	CGGT	1379	1392	+	10	9.67e-05	0.382	ACAAAAAAGACAAA
Traes_1AL_1B5F51626	MIKC_MADS	CGGT	1379	1392	+	10	9.67e-05	0.382	ACAAAAAAGACAAA
Traes_5BL_90757F0CC	WRKY	CGGT	1401	1415	-	10.7121	9.97e-05	0.395	CATTTTGACTAATTT
