# Supplementary material for: Are TaNAC Transcription Factors Involved in Promoting Wheat Yield by cis-Regulation of TaCKX Gene Family?
Source: Int J Mol Sci. 2024 Feb 7;25(4):2027. doi: 10.3390/ijms25042027 (PMC10889182; doi:10.3390/ijms25042027)
Supplement: Supplementary file 1 [file ijms-25-02027-s001.zip › Folder S1/fimo TaCKX2.2.1-3B.txt]

#pattern name	Family	sequence name	start	stop	strand	score	p-value	q-value	matched sequence
Traes_2AL_FC6DD1383	ERF	GGTCCTCGGAAGAGTGGACGCGGACGCCGCGGTAG	66	80	-	21.7727	1.08e-08	4.2e-05	CCCCCGCCGCCGCCG
Traes_2AL_E5A9615E2	ERF	GGTCCTCGGAAGAGTGGACGCGGACGCCGCGGTAG	66	80	-	21.7727	1.08e-08	4.2e-05	CCCCCGCCGCCGCCG
TRAES3BF017100030CFD_g	ERF	GGTCCTCGGAAGAGTGGACGCGGACGCCGCGGTAG	60	80	-	22.1571	1.55e-08	5.97e-05	CCCCCGCCGCCGCCGCGCCCT
Traes_2AL_F24D031AA	ERF	GGTCCTCGGAAGAGTGGACGCGGACGCCGCGGTAG	58	78	-	20.2273	5.55e-08	0.000214	CCCGCCGCCGCCGCGCCCTTC
Traes_2BL_9CD6E043A	ERF	GGTCCTCGGAAGAGTGGACGCGGACGCCGCGGTAG	32	51	-	19.7273	6.74e-08	0.000254	CACCTTCTCCCCCGCCGCCG
TRAES3BF017100030CFD_g	ERF	GGTCCTCGGAAGAGTGGACGCGGACGCCGCGGTAG	57	77	-	20.2857	7.96e-08	0.000153	CCGCCGCCGCCGCGCCCTTCT
Traes_2AL_F24D031AA	ERF	GGTCCTCGGAAGAGTGGACGCGGACGCCGCGGTAG	61	81	-	19.4394	1.21e-07	0.000233	CCCCCCGCCGCCGCCGCGCCC
Traes_2BL_9CD6E043A	ERF	GGTCCTCGGAAGAGTGGACGCGGACGCCGCGGTAG	29	48	-	19.0152	1.31e-07	0.000254	CTTCTCCCCCGCCGCCGACA
TRAES3BF084400010CFD_g	LBD	GGTCCTCGGAAGAGTGGACGCGGACGCCGCGGTAG	35	55	-	19.197	1.49e-07	0.000576	CCGCCACCTTCTCCCCCGCCG
Traes_6DL_DD82BD107	ERF	GGTCCTCGGAAGAGTGGACGCGGACGCCGCGGTAG	60	80	+	18.5606	2.78e-07	0.00108	AGGGCGCGGCGGCGGCGGGGG
Traes_2BS_B1A73C7A8	ERF	GGTCCTCGGAAGAGTGGACGCGGACGCCGCGGTAG	66	80	-	17.0758	2.82e-07	0.00109	CCCCCGCCGCCGCCG
Traes_1AL_A9FB6BF52	ERF	GGTCCTCGGAAGAGTGGACGCGGACGCCGCGGTAG	33	53	+	18.5211	3e-07	0.000972	GGCGGCGGGGGAGAAGGTGGC
Traes_5BL_FBC7AF288	ERF	GGTCCTCGGAAGAGTGGACGCGGACGCCGCGGTAG	53	80	-	18.5152	3.31e-07	0.000778	CCCCCGCCGCCGCCGCGCCCTTCTCCCG
Traes_5BL_FBC7AF288	ERF	GGTCCTCGGAAGAGTGGACGCGGACGCCGCGGTAG	56	83	-	18.3182	4.06e-07	0.000778	CGCCCCCCGCCGCCGCCGCGCCCTTCTC
Traes_7DS_433704E8E	ERF	GGTCCTCGGAAGAGTGGACGCGGACGCCGCGGTAG	60	78	+	17.9697	4.27e-07	0.00165	AGGGCGCGGCGGCGGCGGG
Traes_7DS_433704E8E1	ERF	GGTCCTCGGAAGAGTGGACGCGGACGCCGCGGTAG	60	78	+	17.9697	4.27e-07	0.00165	AGGGCGCGGCGGCGGCGGG
Traes_2AL_F24D031AA	ERF	GGTCCTCGGAAGAGTGGACGCGGACGCCGCGGTAG	55	75	-	18.0152	4.29e-07	0.000552	GCCGCCGCCGCGCCCTTCTCC
Traes_1AL_A9FB6BF52	ERF	GGTCCTCGGAAGAGTGGACGCGGACGCCGCGGTAG	36	56	+	17.8169	5.02e-07	0.000972	GGCGGGGGAGAAGGTGGCGGG
Traes_4AS_0D75149B5	ERF	GGTCCTCGGAAGAGTGGACGCGGACGCCGCGGTAG	67	77	-	18.2273	5.3e-07	0.00206	CCGCCGCCGCC
Traes_3DL_2C29058E6	B3	GGTCCTCGGAAGAGTGGACGCGGACGCCGCGGTAG	864	878	-	17.1818	5.85e-07	0.00222	ACAAACATGCATGTA
TRAES3BF075600050CFD_g	ERF	GGTCCTCGGAAGAGTGGACGCGGACGCCGCGGTAG	66	80	-	17.5909	7.79e-07	0.00202	CCCCCGCCGCCGCCG
TRAES3BF075600050CFD_g	ERF	GGTCCTCGGAAGAGTGGACGCGGACGCCGCGGTAG	29	43	-	17.2121	1.04e-06	0.00202	CCCCCGCCGCCGACA
Traes_2BL_9CD6E043A	ERF	GGTCCTCGGAAGAGTGGACGCGGACGCCGCGGTAG	35	54	-	16.1667	1.42e-06	0.00183	CGCCACCTTCTCCCCCGCCG
Traes_6DL_DD82BD107	ERF	GGTCCTCGGAAGAGTGGACGCGGACGCCGCGGTAG	57	77	+	16.6212	1.43e-06	0.00277	AGAAGGGCGCGGCGGCGGCGG
Traes_7DS_433704E8E	ERF	GGTCCTCGGAAGAGTGGACGCGGACGCCGCGGTAG	63	81	+	16.3182	1.6e-06	0.00308	GCGCGGCGGCGGCGGGGGG
Traes_7DS_433704E8E1	ERF	GGTCCTCGGAAGAGTGGACGCGGACGCCGCGGTAG	63	81	+	16.3182	1.6e-06	0.00308	GCGCGGCGGCGGCGGGGGG
Traes_2AL_FC6DD1383	ERF	GGTCCTCGGAAGAGTGGACGCGGACGCCGCGGTAG	63	77	-	16.303	1.61e-06	0.00311	CCGCCGCCGCCGCGC
Traes_2AL_E5A9615E2	ERF	GGTCCTCGGAAGAGTGGACGCGGACGCCGCGGTAG	63	77	-	16.303	1.61e-06	0.00311	CCGCCGCCGCCGCGC
Traes_6DS_2B2F9C290	C2H2	GGTCCTCGGAAGAGTGGACGCGGACGCCGCGGTAG	43	61	-	15.873	1.61e-06	0.00615	CTTCTCCCGCCACCTTCTC
Traes_3DL_2C29058E6	B3	GGTCCTCGGAAGAGTGGACGCGGACGCCGCGGTAG	861	875	+	16.0152	2.23e-06	0.00423	ACGTACATGCATGTT
TRAES3BF075600050CFD_g	ERF	GGTCCTCGGAAGAGTGGACGCGGACGCCGCGGTAG	63	77	-	16.1212	2.37e-06	0.00306	CCGCCGCCGCCGCGC
TRAES3BF017100030CFD_g	ERF	GGTCCTCGGAAGAGTGGACGCGGACGCCGCGGTAG	126	146	-	15.1571	2.89e-06	0.00371	GCCCCGCCGCCCCCTTCTTCC
Traes_5DL_45B242D3E1	ERF	GGTCCTCGGAAGAGTGGACGCGGACGCCGCGGTAG	26	40	-	15.7576	2.95e-06	0.0115	CCGCCGCCGACATGC
Traes_5BL_B795CE108	ERF	GGTCCTCGGAAGAGTGGACGCGGACGCCGCGGTAG	26	40	-	15.7576	2.95e-06	0.0115	CCGCCGCCGACATGC
Traes_1AL_A9FB6BF52	ERF	GGTCCTCGGAAGAGTGGACGCGGACGCCGCGGTAG	58	78	+	14.9859	3.27e-06	0.00422	GAAGGGCGCGGCGGCGGCGGG
Traes_2BL_B397F2CE3	ERF	GGTCCTCGGAAGAGTGGACGCGGACGCCGCGGTAG	61	75	+	15.4394	3.29e-06	0.00905	GGGCGCGGCGGCGGC
Traes_6DL_DD82BD107	ERF	GGTCCTCGGAAGAGTGGACGCGGACGCCGCGGTAG	23	43	+	15.3182	3.6e-06	0.00464	GCGGCATGTCGGCGGCGGGGG
Traes_1BS_E68807072	AP2	GGTCCTCGGAAGAGTGGACGCGGACGCCGCGGTAG	731	740	+	15.3455	4.31e-06	0.0169	TCCTCGTACC
Traes_2BL_B397F2CE3	ERF	GGTCCTCGGAAGAGTGGACGCGGACGCCGCGGTAG	64	78	+	14.9697	4.66e-06	0.00905	CGCGGCGGCGGCGGG
Traes_2AL_F24D031AA	ERF	GGTCCTCGGAAGAGTGGACGCGGACGCCGCGGTAG	127	147	-	14.7273	4.74e-06	0.00411	CGCCCCGCCGCCCCCTTCTTC
Traes_6DS_2B2F9C290	C2H2	GGTCCTCGGAAGAGTGGACGCGGACGCCGCGGTAG	37	55	-	14.1667	4.77e-06	0.0074	CCGCCACCTTCTCCCCCGC
Traes_2AL_F24D031AA	ERF	GGTCCTCGGAAGAGTGGACGCGGACGCCGCGGTAG	24	44	-	14.5455	5.32e-06	0.00411	TCCCCCGCCGCCGACATGCCG
Traes_2AL_FC6DD1383	ERF	GGTCCTCGGAAGAGTGGACGCGGACGCCGCGGTAG	29	43	-	14.3939	5.73e-06	0.0074	CCCCCGCCGCCGACA
Traes_2AL_E5A9615E2	ERF	GGTCCTCGGAAGAGTGGACGCGGACGCCGCGGTAG	29	43	-	14.3939	5.73e-06	0.0074	CCCCCGCCGCCGACA
TRAES3BF017100030CFD_g	ERF	GGTCCTCGGAAGAGTGGACGCGGACGCCGCGGTAG	35	55	-	13.9571	5.79e-06	0.0051	CCGCCACCTTCTCCCCCGCCG
Traes_6DS_2B2F9C290	C2H2	GGTCCTCGGAAGAGTGGACGCGGACGCCGCGGTAG	34	52	-	13.8413	5.82e-06	0.0074	CCACCTTCTCCCCCGCCGC
Traes_7DS_B671A4EAD	bHLH	GGTCCTCGGAAGAGTGGACGCGGACGCCGCGGTAG	1482	1490	+	14.4343	6.12e-06	0.0239	CCCACTTGC
Traes_5BL_B6051DD37	EIL	GGTCCTCGGAAGAGTGGACGCGGACGCCGCGGTAG	618	628	-	13.9798	6.51e-06	0.0252	AAATGTATCTA
TRAES3BF017100030CFD_g	ERF	GGTCCTCGGAAGAGTGGACGCGGACGCCGCGGTAG	38	58	-	13.7143	6.63e-06	0.0051	CTCCCGCCACCTTCTCCCCCG
Traes_5BL_F5D379AFC	ERF	GGTCCTCGGAAGAGTGGACGCGGACGCCGCGGTAG	25	39	+	14.4242	7.89e-06	0.0306	GGCATGTCGGCGGCG
TRAES3BF013700050CFD_g	BES1	GGTCCTCGGAAGAGTGGACGCGGACGCCGCGGTAG	171	181	-	15.0455	7.94e-06	0.0301	TGCACGTGTCC
TRAES3BF021600020CFD_g	MIKC_MADS	GGTCCTCGGAAGAGTGGACGCGGACGCCGCGGTAG	939	952	-	14.0303	8.13e-06	0.0316	CGAAAAAAAGAAGA
Traes_1AL_1B5F51626	MIKC_MADS	GGTCCTCGGAAGAGTGGACGCGGACGCCGCGGTAG	939	952	-	14.0303	8.13e-06	0.0316	CGAAAAAAAGAAGA
Traes_7DS_433704E8E	ERF	GGTCCTCGGAAGAGTGGACGCGGACGCCGCGGTAG	26	44	+	13.8333	8.59e-06	0.00964	GCATGTCGGCGGCGGGGGA
Traes_7DS_433704E8E1	ERF	GGTCCTCGGAAGAGTGGACGCGGACGCCGCGGTAG	26	44	+	13.8333	8.59e-06	0.00964	GCATGTCGGCGGCGGGGGA
TRAES3BF075600040CFD_g	ERF	GGTCCTCGGAAGAGTGGACGCGGACGCCGCGGTAG	32	39	-	15.065	8.78e-06	0.0112	CGCCGCCG
TRAES3BF075600040CFD_g	ERF	GGTCCTCGGAAGAGTGGACGCGGACGCCGCGGTAG	66	73	-	15.065	8.78e-06	0.0112	CGCCGCCG
TRAES3BF075600040CFD_g	ERF	GGTCCTCGGAAGAGTGGACGCGGACGCCGCGGTAG	69	76	-	15.065	8.78e-06	0.0112	CGCCGCCG
Traes_1AL_A9FB6BF52	ERF	GGTCCTCGGAAGAGTGGACGCGGACGCCGCGGTAG	124	144	+	13.2817	8.86e-06	0.00702	GGGGAAGAAGGGGGCGGCGGG
Traes_1AL_A9FB6BF52	ERF	GGTCCTCGGAAGAGTGGACGCGGACGCCGCGGTAG	55	75	+	13.2394	9.07e-06	0.00702	GGAGAAGGGCGCGGCGGCGGC
Traes_1DS_34596D06E	Trihelix	GGTCCTCGGAAGAGTGGACGCGGACGCCGCGGTAG	172	188	+	14.3	9.33e-06	0.0364	GACACGTGCATTTTATA
TRAES3BF017100030CFD_g	ERF	GGTCCTCGGAAGAGTGGACGCGGACGCCGCGGTAG	23	43	-	13.0286	9.61e-06	0.00616	CCCCCGCCGCCGACATGCCGC
TRAES3BF182900010CFD_g	C2H2	GGTCCTCGGAAGAGTGGACGCGGACGCCGCGGTAG	802	819	-	12.9091	9.83e-06	0.0383	CAAGAAACGCCAAAACAG
Traes_3AS_88AAED4BB	C2H2	GGTCCTCGGAAGAGTGGACGCGGACGCCGCGGTAG	802	819	-	12.9091	9.83e-06	0.0383	CAAGAAACGCCAAAACAG
Traes_7DS_433704E8E	ERF	GGTCCTCGGAAGAGTGGACGCGGACGCCGCGGTAG	38	56	+	13.5758	1.01e-05	0.00964	CGGGGGAGAAGGTGGCGGG
Traes_7DS_433704E8E1	ERF	GGTCCTCGGAAGAGTGGACGCGGACGCCGCGGTAG	38	56	+	13.5758	1.01e-05	0.00964	CGGGGGAGAAGGTGGCGGG
Traes_4AS_0D75149B5	ERF	GGTCCTCGGAAGAGTGGACGCGGACGCCGCGGTAG	33	43	-	13.9394	1.05e-05	0.0121	CCCCCGCCGCC
Traes_4AS_0D75149B5	ERF	GGTCCTCGGAAGAGTGGACGCGGACGCCGCGGTAG	70	80	-	13.9394	1.05e-05	0.0121	CCCCCGCCGCC
Traes_2BS_B1A73C7A8	ERF	GGTCCTCGGAAGAGTGGACGCGGACGCCGCGGTAG	32	46	-	13.8939	1.06e-05	0.0205	TCTCCCCCGCCGCCG
Traes_2DL_D39684C41	MYB	GGTCCTCGGAAGAGTGGACGCGGACGCCGCGGTAG	1764	1784	+	13.9242	1.07e-05	0.0412	CACTCGCTCCCCCAACCCCAA
Traes_3DL_2C29058E6	B3	GGTCCTCGGAAGAGTGGACGCGGACGCCGCGGTAG	534	548	-	14.2121	1.1e-05	0.0138	TTGTACATGCATATG
Traes_4DL_C083C804E	EIL	GGTCCTCGGAAGAGTGGACGCGGACGCCGCGGTAG	452	466	+	13.2323	1.21e-05	0.047	GTTCAAATTCATAGT
Traes_2BL_1E57B73B21	ERF	GGTCCTCGGAAGAGTGGACGCGGACGCCGCGGTAG	26	42	+	14.0909	1.22e-05	0.0472	GCATGTCGGCGGCGGGG
Traes_4AS_0D75149B5	ERF	GGTCCTCGGAAGAGTGGACGCGGACGCCGCGGTAG	30	40	-	13.6515	1.25e-05	0.0121	CCGCCGCCGAC
Traes_7DS_433704E8E	ERF	GGTCCTCGGAAGAGTGGACGCGGACGCCGCGGTAG	57	75	+	13.2121	1.25e-05	0.00964	AGAAGGGCGCGGCGGCGGC
Traes_7DS_433704E8E1	ERF	GGTCCTCGGAAGAGTGGACGCGGACGCCGCGGTAG	57	75	+	13.2121	1.25e-05	0.00964	AGAAGGGCGCGGCGGCGGC
Traes_5BL_1AE458202	G2-like	GGTCCTCGGAAGAGTGGACGCGGACGCCGCGGTAG	1730	1740	-	14.0606	1.27e-05	0.0493	TCAAAGATTCT
Traes_2BS_31BB97552	BES1	GGTCCTCGGAAGAGTGGACGCGGACGCCGCGGTAG	171	181	-	14.2927	1.33e-05	0.0507	TGCACGTGTCC
TRAES3BF017100030CFD_g	ERF	GGTCCTCGGAAGAGTGGACGCGGACGCCGCGGTAG	26	46	-	12.3286	1.38e-05	0.00761	TCTCCCCCGCCGCCGACATGC
Traes_5AS_3D6AA43B5	B3	GGTCCTCGGAAGAGTGGACGCGGACGCCGCGGTAG	1571	1591	+	0.528571	1.47e-05	0.0471	GTATTGTTTTTGAAAGAAAAA
Traes_6DS_2B2F9C290	C2H2	GGTCCTCGGAAGAGTGGACGCGGACGCCGCGGTAG	40	58	-	12.2302	1.5e-05	0.0143	CTCCCGCCACCTTCTCCCC
TRAES3BF042000020CFD_g	CPP	GGTCCTCGGAAGAGTGGACGCGGACGCCGCGGTAG	1180	1189	-	13.41	1.52e-05	0.0595	GATTTGAATC
Traes_1DS_BB8508CC6	LBD	GGTCCTCGGAAGAGTGGACGCGGACGCCGCGGTAG	35	51	+	13.0152	1.6e-05	0.0606	CGGCGGGGGAGAAGGTG
Traes_2BL_9CD6E043A	ERF	GGTCCTCGGAAGAGTGGACGCGGACGCCGCGGTAG	38	57	-	12.7121	1.6e-05	0.0155	TCCCGCCACCTTCTCCCCCG
Traes_7DS_433704E8E	ERF	GGTCCTCGGAAGAGTGGACGCGGACGCCGCGGTAG	129	147	+	12.7273	1.66e-05	0.0106	AGAAGGGGGCGGCGGGGCG
Traes_7DS_433704E8E1	ERF	GGTCCTCGGAAGAGTGGACGCGGACGCCGCGGTAG	129	147	+	12.7273	1.66e-05	0.0106	AGAAGGGGGCGGCGGGGCG
Traes_2AL_F24D031AA	ERF	GGTCCTCGGAAGAGTGGACGCGGACGCCGCGGTAG	36	56	-	12.5909	1.69e-05	0.0109	CCCGCCACCTTCTCCCCCGCC
Traes_2BL_B397F2CE3	ERF	GGTCCTCGGAAGAGTGGACGCGGACGCCGCGGTAG	42	56	+	12.9848	1.7e-05	0.022	GGAGAAGGTGGCGGG
Traes_1AS_F08B3720F	FAR1	GGTCCTCGGAAGAGTGGACGCGGACGCCGCGGTAG	216	230	+	13.2273	1.75e-05	0.0663	CTACCACGCGCCGGG
TRAES3BF084400010CFD_g	LBD	GGTCCTCGGAAGAGTGGACGCGGACGCCGCGGTAG	38	58	-	12.3333	1.81e-05	0.0349	CTCCCGCCACCTTCTCCCCCG
Traes_6DL_DD82BD107	ERF	GGTCCTCGGAAGAGTGGACGCGGACGCCGCGGTAG	126	146	+	12.5152	1.85e-05	0.0179	GGAAGAAGGGGGCGGCGGGGC
Traes_7DL_ED348696E	SBP	GGTCCTCGGAAGAGTGGACGCGGACGCCGCGGTAG	1001	1016	+	13.2111	1.93e-05	0.057	AATTTTGTACCATCAC
TRAES3BF017100030CFD_g	ERF	GGTCCTCGGAAGAGTGGACGCGGACGCCGCGGTAG	41	61	-	11.6286	1.97e-05	0.00945	CTTCTCCCGCCACCTTCTCCC
Traes_6AL_36AB0312C	HD-ZIP	GGTCCTCGGAAGAGTGGACGCGGACGCCGCGGTAG	393	403	-	13.6418	2.01e-05	0.0778	CAAATAATTAA
Traes_5BL_F5D379AFC	ERF	GGTCCTCGGAAGAGTGGACGCGGACGCCGCGGTAG	62	76	+	12.9545	2.05e-05	0.0397	GGCGCGGCGGCGGCG
TRAES3BF062500050CFD_g	G2-like	GGTCCTCGGAAGAGTGGACGCGGACGCCGCGGTAG	1729	1738	+	12.4919	2.11e-05	0.0824	AAGAATCTTT
Traes_2BS_B1A73C7A8	ERF	GGTCCTCGGAAGAGTGGACGCGGACGCCGCGGTAG	69	83	-	13.0303	2.13e-05	0.0275	CGCCCCCCGCCGCCG
Traes_1AL_6B108514B	MIKC_MADS	GGTCCTCGGAAGAGTGGACGCGGACGCCGCGGTAG	1898	1918	-	12.5522	2.14e-05	0.0824	TGTTTTTGTGACTCTTCTCTT
Traes_5BL_096B0BDA8	C2H2	GGTCCTCGGAAGAGTGGACGCGGACGCCGCGGTAG	803	819	-	10.7879	2.17e-05	0.0787	CAAGAAACGCCAAAACA
Traes_6DL_8D95F127B	HD-ZIP	GGTCCTCGGAAGAGTGGACGCGGACGCCGCGGTAG	665	675	-	13.4394	2.25e-05	0.0874	TCATTAAATGG
Traes_2BS_10A8CAB27	G2-like	GGTCCTCGGAAGAGTGGACGCGGACGCCGCGGTAG	1730	1740	+	13.0152	2.25e-05	0.0878	AGAATCTTTGA
Traes_5AS_3D6AA43B5	B3	GGTCCTCGGAAGAGTGGACGCGGACGCCGCGGTAG	1570	1590	+	-1.44286	2.42e-05	0.0471	TGTATTGTTTTTGAAAGAAAA
Traes_4BL_FD0D3B74A	bHLH	GGTCCTCGGAAGAGTGGACGCGGACGCCGCGGTAG	173	180	+	13.7111	2.46e-05	0.0718	ACACGTGC
Traes_7BS_CCA195724	E2F/DP	GGTCCTCGGAAGAGTGGACGCGGACGCCGCGGTAG	940	960	+	4.45714	2.49e-05	0.0962	CTTCTTTTTTTCGGGCCAAAA
Traes_5BL_3503725F1	SBP	GGTCCTCGGAAGAGTGGACGCGGACGCCGCGGTAG	1709	1718	-	12.1545	2.58e-05	0.101	GCCGTACGTA
Traes_6DL_3019F176A	ERF	GGTCCTCGGAAGAGTGGACGCGGACGCCGCGGTAG	26	40	+	12.8182	2.59e-05	0.1	GCATGTCGGCGGCGG
Traes_6DS_2B2F9C290	C2H2	GGTCCTCGGAAGAGTGGACGCGGACGCCGCGGTAG	118	136	-	11.1667	2.72e-05	0.0204	CCCCTTCTTCCCCCGCTGC
Traes_5BL_F258582BB	GATA	GGTCCTCGGAAGAGTGGACGCGGACGCCGCGGTAG	736	754	-	8.19718	2.86e-05	0.111	CATCATCATGAGAAGGTAC
Traes_4DL_88ABAD6C0	HD-ZIP	GGTCCTCGGAAGAGTGGACGCGGACGCCGCGGTAG	393	403	-	13.0597	2.92e-05	0.113	CAAATAATTAA
Traes_7DL_ED348696E	SBP	GGTCCTCGGAAGAGTGGACGCGGACGCCGCGGTAG	1420	1435	+	12.7778	2.94e-05	0.057	CTTTTTGTACTTTTTA
Traes_2AL_F24D031AA	ERF	GGTCCTCGGAAGAGTGGACGCGGACGCCGCGGTAG	39	59	-	11.5152	3.01e-05	0.0166	TCTCCCGCCACCTTCTCCCCC
TRAES3BF097400030CFD_g	NAC	GGTCCTCGGAAGAGTGGACGCGGACGCCGCGGTAG	100	114	-	12.4545	3.17e-05	0.124	CTTCTTCCTCACATC
Traes_2BL_EBA73F94F	AP2	GGTCCTCGGAAGAGTGGACGCGGACGCCGCGGTAG	1646	1665	-	11.4615	3.25e-05	0.124	AGTAACAAAAGAACACAAGA
Traes_5BL_FBC7AF288	ERF	GGTCCTCGGAAGAGTGGACGCGGACGCCGCGGTAG	19	46	-	10.7273	3.27e-05	0.0376	TCTCCCCCGCCGCCGACATGCCGCCGCG
Traes_1BL_8709BB152	SBP	GGTCCTCGGAAGAGTGGACGCGGACGCCGCGGTAG	1710	1719	+	11.6853	3.36e-05	0.13	ACGTACGGCA
Traes_2BL_B397F2CE3	ERF	GGTCCTCGGAAGAGTGGACGCGGACGCCGCGGTAG	130	144	+	11.7727	3.36e-05	0.0324	GAAGGGGGCGGCGGG
Traes_2AL_FC6DD1383	ERF	GGTCCTCGGAAGAGTGGACGCGGACGCCGCGGTAG	1355	1369	-	11.2273	3.51e-05	0.034	CTAGCTCCGCCTCTG
Traes_2AL_E5A9615E2	ERF	GGTCCTCGGAAGAGTGGACGCGGACGCCGCGGTAG	1355	1369	-	11.2273	3.51e-05	0.034	CTAGCTCCGCCTCTG
Traes_3DL_2C29058E6	B3	GGTCCTCGGAAGAGTGGACGCGGACGCCGCGGTAG	505	519	+	12.303	3.6e-05	0.0341	CGATGCATGCATCAT
Traes_6DS_2B2F9C290	C2H2	GGTCCTCGGAAGAGTGGACGCGGACGCCGCGGTAG	105	123	-	10.6508	3.6e-05	0.0204	CGCTGCCCTCTTCTTCCTC
TRAES3BF075600050CFD_g	ERF	GGTCCTCGGAAGAGTGGACGCGGACGCCGCGGTAG	26	40	-	10.8636	3.67e-05	0.0322	CCGCCGCCGACATGC
Traes_5BL_96D5EA4EE	SBP	GGTCCTCGGAAGAGTGGACGCGGACGCCGCGGTAG	1678	1688	+	11.7727	3.73e-05	0.0965	ACTGTACGTAC
Traes_6DS_2B2F9C290	C2H2	GGTCCTCGGAAGAGTGGACGCGGACGCCGCGGTAG	121	139	-	10.5794	3.74e-05	0.0204	CGCCCCCTTCTTCCCCCGC
Traes_7DS_433704E8E	ERF	GGTCCTCGGAAGAGTGGACGCGGACGCCGCGGTAG	41	59	+	11.2273	3.75e-05	0.0207	GGGAGAAGGTGGCGGGAGA
Traes_7DS_433704E8E1	ERF	GGTCCTCGGAAGAGTGGACGCGGACGCCGCGGTAG	41	59	+	11.2273	3.75e-05	0.0207	GGGAGAAGGTGGCGGGAGA
Traes_4BL_FD0D3B74A	bHLH	GGTCCTCGGAAGAGTGGACGCGGACGCCGCGGTAG	173	180	-	12.8667	3.77e-05	0.0718	GCACGTGT
TRAES3BF042000020CFD_g	CPP	GGTCCTCGGAAGAGTGGACGCGGACGCCGCGGTAG	451	460	-	12.38	3.77e-05	0.0737	AATTTGAACG
Traes_7DS_FE8BC1125	BBR-BPC	GGTCCTCGGAAGAGTGGACGCGGACGCCGCGGTAG	692	712	-	-0.315789	3.88e-05	0.147	CTCCCTCCGTTTCTAAATATA
Traes_4AL_A02408BC8	BBR-BPC	GGTCCTCGGAAGAGTGGACGCGGACGCCGCGGTAG	692	712	-	-0.315789	3.88e-05	0.146	CTCCCTCCGTTTCTAAATATA
Traes_5BL_FBC7AF288	ERF	GGTCCTCGGAAGAGTGGACGCGGACGCCGCGGTAG	122	149	-	10.0758	3.93e-05	0.0376	AGCGCCCCGCCGCCCCCTTCTTCCCCCG
Traes_5AS_3D6AA43B5	B3	GGTCCTCGGAAGAGTGGACGCGGACGCCGCGGTAG	938	958	+	-3.51429	4.02e-05	0.0521	TTCTTCTTTTTTTCGGGCCAA
Traes_4AL_0BB0A30D1	bHLH	GGTCCTCGGAAGAGTGGACGCGGACGCCGCGGTAG	165	185	+	11.9079	4.04e-05	0.157	CGGCTCGGACACGTGCATTTT
Traes_6DL_DD82BD107	ERF	GGTCCTCGGAAGAGTGGACGCGGACGCCGCGGTAG	54	74	+	10.8939	4.08e-05	0.0316	GGGAGAAGGGCGCGGCGGCGG
Traes_7BS_D06222817	MYB_related	GGTCCTCGGAAGAGTGGACGCGGACGCCGCGGTAG	1383	1390	+	12.7273	4.12e-05	0.0807	CTAGGGCT
Traes_7BS_D06222817	MYB_related	GGTCCTCGGAAGAGTGGACGCGGACGCCGCGGTAG	1468	1475	+	12.7273	4.12e-05	0.0807	CTAGGGCT
Traes_2BL_B397F2CE3	ERF	GGTCCTCGGAAGAGTGGACGCGGACGCCGCGGTAG	39	53	+	11.3636	4.17e-05	0.0324	GGGGGAGAAGGTGGC
TRAES3BF075600050CFD_g	ERF	GGTCCTCGGAAGAGTGGACGCGGACGCCGCGGTAG	132	146	-	10.5303	4.2e-05	0.0322	GCCCCGCCGCCCCCT
Traes_5BL_06A206038	SRS	GGTCCTCGGAAGAGTGGACGCGGACGCCGCGGTAG	1465	1474	+	11.3944	4.22e-05	0.0657	GGCCTAGGGC
Traes_5BL_06A206038	SRS	GGTCCTCGGAAGAGTGGACGCGGACGCCGCGGTAG	1465	1474	-	11.3944	4.22e-05	0.0657	GCCCTAGGCC
Traes_1AL_A9FB6BF52	ERF	GGTCCTCGGAAGAGTGGACGCGGACGCCGCGGTAG	1344	1364	+	10.1549	4.45e-05	0.0287	GGATGTGCGTGCAGAGGCGGA
Traes_5BL_F5D379AFC	ERF	GGTCCTCGGAAGAGTGGACGCGGACGCCGCGGTAG	65	79	+	11.5	4.5e-05	0.0439	GCGGCGGCGGCGGGG
Traes_4AS_0D75149B5	ERF	GGTCCTCGGAAGAGTGGACGCGGACGCCGCGGTAG	136	146	-	10.9545	4.5e-05	0.0318	GCCCCGCCGCC
Traes_2BL_9CD6E043A	ERF	GGTCCTCGGAAGAGTGGACGCGGACGCCGCGGTAG	60	79	-	10.9848	4.62e-05	0.0359	CCCCGCCGCCGCCGCGCCCT
TRAES3BF075600040CFD_g	ERF	GGTCCTCGGAAGAGTGGACGCGGACGCCGCGGTAG	135	142	-	8.71545	4.64e-05	0.0444	CGCCGCCC
TRAES3BF084400010CFD_g	LBD	GGTCCTCGGAAGAGTGGACGCGGACGCCGCGGTAG	54	74	-	10.5606	4.75e-05	0.0611	CCGCCGCCGCGCCCTTCTCCC
Traes_1AL_6B108514B	MIKC_MADS	GGTCCTCGGAAGAGTGGACGCGGACGCCGCGGTAG	930	950	+	11.1045	4.89e-05	0.0896	TGCGATCATTCTTCTTTTTTT
Traes_5BL_AAC9C7238	bHLH	GGTCCTCGGAAGAGTGGACGCGGACGCCGCGGTAG	174	188	+	11.5758	4.9e-05	0.107	CACGTGCATTTTATA
Traes_5AL_0D4BDDDCD	bHLH	GGTCCTCGGAAGAGTGGACGCGGACGCCGCGGTAG	174	188	+	11.5758	4.9e-05	0.107	CACGTGCATTTTATA
Traes_4AS_0D75149B5	ERF	GGTCCTCGGAAGAGTGGACGCGGACGCCGCGGTAG	64	74	-	10.803	4.91e-05	0.0318	CCGCCGCCGCG
TRAES3BF075600050CFD_g	ERF	GGTCCTCGGAAGAGTGGACGCGGACGCCGCGGTAG	789	803	+	10.1061	4.98e-05	0.0322	CTTGCGCCGCATACT
TRAES3BF017100030CFD_g	ERF	GGTCCTCGGAAGAGTGGACGCGGACGCCGCGGTAG	1349	1369	-	9.6	5.05e-05	0.0216	CTAGCTCCGCCTCTGCACGCA
Traes_1AL_914726769	bHLH	GGTCCTCGGAAGAGTGGACGCGGACGCCGCGGTAG	173	180	+	13.0303	5.08e-05	0.193	ACACGTGC
Traes_5BL_06A206038	SRS	GGTCCTCGGAAGAGTGGACGCGGACGCCGCGGTAG	1380	1389	+	11.2183	5.14e-05	0.0657	TGCCTAGGGC
Traes_3DL_2C29058E6	B3	GGTCCTCGGAAGAGTGGACGCGGACGCCGCGGTAG	504	518	-	11.5455	5.17e-05	0.0392	TGATGCATGCATCGC
Traes_6DL_FA861D610	ERF	GGTCCTCGGAAGAGTGGACGCGGACGCCGCGGTAG	27	40	+	11.7576	5.25e-05	0.203	CATGTCGGCGGCGG
Traes_3AL_12B53AB09	MYB_related	GGTCCTCGGAAGAGTGGACGCGGACGCCGCGGTAG	1381	1390	-	10.9394	5.3e-05	0.104	AGCCCTAGGC
Traes_3AL_12B53AB09	MYB_related	GGTCCTCGGAAGAGTGGACGCGGACGCCGCGGTAG	1466	1475	-	10.9394	5.3e-05	0.104	AGCCCTAGGC
Traes_4BL_941E7DE4D	ARR-B	GGTCCTCGGAAGAGTGGACGCGGACGCCGCGGTAG	1729	1738	+	12	5.44e-05	0.136	AAGAATCTTT
Traes_2BL_9528AAD7C	bZIP	GGTCCTCGGAAGAGTGGACGCGGACGCCGCGGTAG	1023	1033	+	11.1818	5.47e-05	0.214	TTACGTAAGCA
Traes_2BS_F1B450FA4	MYB	GGTCCTCGGAAGAGTGGACGCGGACGCCGCGGTAG	14	28	-	11.9091	5.49e-05	0.0936	TGCCGCCGCGCCGCT
Traes_7BS_13A10F9A4	bHLH	GGTCCTCGGAAGAGTGGACGCGGACGCCGCGGTAG	172	181	+	11.5354	5.57e-05	0.105	GACACGTGCA
Traes_7BS_13A10F9A4	bHLH	GGTCCTCGGAAGAGTGGACGCGGACGCCGCGGTAG	172	181	-	11.5354	5.57e-05	0.105	TGCACGTGTC
Traes_5DL_1CD573458	bHLH	GGTCCTCGGAAGAGTGGACGCGGACGCCGCGGTAG	172	181	+	11.5354	5.57e-05	0.105	GACACGTGCA
Traes_5DL_1CD573458	bHLH	GGTCCTCGGAAGAGTGGACGCGGACGCCGCGGTAG	172	181	-	11.5354	5.57e-05	0.105	TGCACGTGTC
Traes_5BL_DB5410008	bHLH	GGTCCTCGGAAGAGTGGACGCGGACGCCGCGGTAG	172	181	+	11.5354	5.57e-05	0.105	GACACGTGCA
Traes_5BL_DB5410008	bHLH	GGTCCTCGGAAGAGTGGACGCGGACGCCGCGGTAG	172	181	-	11.5354	5.57e-05	0.105	TGCACGTGTC
Traes_5BL_096B0BDA8	C2H2	GGTCCTCGGAAGAGTGGACGCGGACGCCGCGGTAG	1646	1662	-	8.30303	5.65e-05	0.0787	AACAAAAGAACACAAGA
Traes_5BL_AAC9C7238	bHLH	GGTCCTCGGAAGAGTGGACGCGGACGCCGCGGTAG	165	179	-	11.2576	5.66e-05	0.107	CACGTGTCCGAGCCG
Traes_5AL_0D4BDDDCD	bHLH	GGTCCTCGGAAGAGTGGACGCGGACGCCGCGGTAG	165	179	-	11.2576	5.66e-05	0.107	CACGTGTCCGAGCCG
Traes_5BL_F5D379AFC	ERF	GGTCCTCGGAAGAGTGGACGCGGACGCCGCGGTAG	790	804	-	11.0303	5.66e-05	0.0439	CAGTATGCGGCGCAA
Traes_5BL_F5D379AFC	ERF	GGTCCTCGGAAGAGTGGACGCGGACGCCGCGGTAG	28	42	+	11.0303	5.66e-05	0.0439	ATGTCGGCGGCGGGG
Traes_6AS_7B3C53009	BES1	GGTCCTCGGAAGAGTGGACGCGGACGCCGCGGTAG	1013	1027	+	9.75758	5.75e-05	0.181	TCACACGTACTTACG
Traes_2BS_F1B450FA4	MYB	GGTCCTCGGAAGAGTGGACGCGGACGCCGCGGTAG	270	284	+	11.8333	5.78e-05	0.0936	ATCCCCCGCGCCCGC
TRAES3BF017100030CFD_g	ERF	GGTCCTCGGAAGAGTGGACGCGGACGCCGCGGTAG	54	74	-	9.28571	5.79e-05	0.0223	CCGCCGCCGCGCCCTTCTCCC
Traes_6DS_2B2F9C290	C2H2	GGTCCTCGGAAGAGTGGACGCGGACGCCGCGGTAG	99	117	-	9.73016	5.85e-05	0.0269	CCTCTTCTTCCTCACATCC
TRAES3BF107400040CFD_g	ARR-B	GGTCCTCGGAAGAGTGGACGCGGACGCCGCGGTAG	1641	1650	-	11.6182	5.98e-05	0.129	CAAGATACGT
TRAES3BF094200030CFD_g	ARR-B	GGTCCTCGGAAGAGTGGACGCGGACGCCGCGGTAG	1641	1650	-	11.6182	5.98e-05	0.129	CAAGATACGT
Traes_2AL_F24D031AA	ERF	GGTCCTCGGAAGAGTGGACGCGGACGCCGCGGTAG	21	41	-	10.1212	5.99e-05	0.0289	CCCGCCGCCGACATGCCGCCG
Traes_5BL_096B0BDA8	C2H2	GGTCCTCGGAAGAGTGGACGCGGACGCCGCGGTAG	774	790	-	8.10606	6.07e-05	0.0787	AGCAAGCTGACAAGAAC
Traes_3DL_C686CE2E3	NAC	GGTCCTCGGAAGAGTGGACGCGGACGCCGCGGTAG	100	114	+	11.2121	6.1e-05	0.237	GATGTGAGGAAGAAG
Traes_5BL_96D5EA4EE	SBP	GGTCCTCGGAAGAGTGGACGCGGACGCCGCGGTAG	1423	1433	+	11.4242	6.16e-05	0.0965	TTTGTACTTTT
Traes_7DS_433704E8E	ERF	GGTCCTCGGAAGAGTGGACGCGGACGCCGCGGTAG	23	41	+	10.197	6.28e-05	0.0303	GCGGCATGTCGGCGGCGGG
Traes_7DS_433704E8E1	ERF	GGTCCTCGGAAGAGTGGACGCGGACGCCGCGGTAG	23	41	+	10.197	6.28e-05	0.0303	GCGGCATGTCGGCGGCGGG
Traes_6DS_2B2F9C290	C2H2	GGTCCTCGGAAGAGTGGACGCGGACGCCGCGGTAG	74	92	-	9.57143	6.35e-05	0.0269	CCCCCTCCCCGCCCCCCGC
Traes_4AL_5062917C4	SBP	GGTCCTCGGAAGAGTGGACGCGGACGCCGCGGTAG	1710	1718	+	10.9455	6.37e-05	0.248	ACGTACGGC
TRAES3BF075600040CFD_g	ERF	GGTCCTCGGAAGAGTGGACGCGGACGCCGCGGTAG	92	99	-	7.72358	6.52e-05	0.0499	CGGCGCCC
Traes_6DL_DD82BD107	ERF	GGTCCTCGGAAGAGTGGACGCGGACGCCGCGGTAG	789	809	-	9.83333	6.54e-05	0.0421	CAAAACAGTATGCGGCGCAAG
Traes_4DS_2E95B3A30	CPP	GGTCCTCGGAAGAGTGGACGCGGACGCCGCGGTAG	1093	1105	-	10.83	6.6e-05	0.257	TCAAATTTTGAGG
Traes_4BS_929E7B27B	CPP	GGTCCTCGGAAGAGTGGACGCGGACGCCGCGGTAG	1093	1105	-	10.83	6.6e-05	0.257	TCAAATTTTGAGG
TRAES3BF001100080CFD_g	ARF	GGTCCTCGGAAGAGTGGACGCGGACGCCGCGGTAG	27	36	-	11.0455	6.81e-05	0.26	CGCCGACATG
TRAES3BF098300010CFD_g	RAV	GGTCCTCGGAAGAGTGGACGCGGACGCCGCGGTAG	1069	1076	-	12.1818	6.88e-05	0.269	TATGTTGT
Traes_2AL_89543BA1A	ARF	GGTCCTCGGAAGAGTGGACGCGGACGCCGCGGTAG	28	35	-	12.4667	6.93e-05	0.268	GCCGACAT
Traes_4BL_941E7DE4D	ARR-B	GGTCCTCGGAAGAGTGGACGCGGACGCCGCGGTAG	1641	1650	+	11.6061	6.95e-05	0.136	ACGTATCTTG
Traes_3AL_5490CF370	bZIP	GGTCCTCGGAAGAGTGGACGCGGACGCCGCGGTAG	1021	1040	+	7.48485	6.97e-05	0.271	ACTTACGTAAGCAGGATCGA
Traes_7DL_C89614A4D	ARF	GGTCCTCGGAAGAGTGGACGCGGACGCCGCGGTAG	27	35	+	11	7.07e-05	0.277	CATGTCGGC
Traes_5BL_3503725F1	SBP	GGTCCTCGGAAGAGTGGACGCGGACGCCGCGGTAG	1709	1718	+	10.5909	7.1e-05	0.138	TACGTACGGC
Traes_5DL_156E53683	G2-like	GGTCCTCGGAAGAGTGGACGCGGACGCCGCGGTAG	1730	1737	+	11.3939	7.13e-05	0.279	AGAATCTT
Traes_5BL_A28533902	G2-like	GGTCCTCGGAAGAGTGGACGCGGACGCCGCGGTAG	1730	1737	+	11.3939	7.13e-05	0.279	AGAATCTT
Traes_2AL_FC6DD1383	ERF	GGTCCTCGGAAGAGTGGACGCGGACGCCGCGGTAG	44	58	-	9.80303	7.14e-05	0.0554	CTCCCGCCACCTTCT
Traes_2AL_E5A9615E2	ERF	GGTCCTCGGAAGAGTGGACGCGGACGCCGCGGTAG	44	58	-	9.80303	7.14e-05	0.0554	CTCCCGCCACCTTCT
TRAES3BF182900010CFD_g	C2H2	GGTCCTCGGAAGAGTGGACGCGGACGCCGCGGTAG	773	790	-	8.06061	7.26e-05	0.141	AGCAAGCTGACAAGAACA
Traes_3AS_88AAED4BB	C2H2	GGTCCTCGGAAGAGTGGACGCGGACGCCGCGGTAG	773	790	-	8.06061	7.26e-05	0.141	AGCAAGCTGACAAGAACA
TRAES3BF021600020CFD_g	MIKC_MADS	GGTCCTCGGAAGAGTGGACGCGGACGCCGCGGTAG	936	949	-	10.5303	7.27e-05	0.141	AAAAAAGAAGAATG
Traes_1AL_1B5F51626	MIKC_MADS	GGTCCTCGGAAGAGTGGACGCGGACGCCGCGGTAG	936	949	-	10.5303	7.27e-05	0.141	AAAAAAGAAGAATG
Traes_2BS_BD0ED621D	HD-ZIP	GGTCCTCGGAAGAGTGGACGCGGACGCCGCGGTAG	993	1013	+	10.0597	7.29e-05	0.281	AAAGAAATAATTTTGTACCAT
Traes_6AL_36AB0312C	HD-ZIP	GGTCCTCGGAAGAGTGGACGCGGACGCCGCGGTAG	996	1006	+	11.1343	7.29e-05	0.141	GAAATAATTTT
Traes_2BS_F1B450FA4	MYB	GGTCCTCGGAAGAGTGGACGCGGACGCCGCGGTAG	216	230	+	11.4697	7.3e-05	0.0936	CTACCACGCGCCGGG
Traes_4DL_54E14ABCB	NAC	GGTCCTCGGAAGAGTGGACGCGGACGCCGCGGTAG	1289	1301	-	11.5606	7.41e-05	0.289	CTTAAGATTTACG
Traes_5BL_96D5EA4EE	SBP	GGTCCTCGGAAGAGTGGACGCGGACGCCGCGGTAG	1681	1691	-	11.2576	7.44e-05	0.0965	TATGTACGTAC
Traes_6AL_FD17E787A	GATA	GGTCCTCGGAAGAGTGGACGCGGACGCCGCGGTAG	1628	1638	+	11.6364	7.59e-05	0.296	GGAAGATCTGT
Traes_5BL_657BF1497	NAC	GGTCCTCGGAAGAGTGGACGCGGACGCCGCGGTAG	1709	1726	-	10.3485	7.8e-05	0.303	TTGATTGTGCCGTACGTA
TRAES3BF008800180CFD_g	Dof	GGTCCTCGGAAGAGTGGACGCGGACGCCGCGGTAG	1426	1435	-	10.6727	7.81e-05	0.305	TAAAAAGTAC
Traes_3AS_4C4673A12	Dof	GGTCCTCGGAAGAGTGGACGCGGACGCCGCGGTAG	1426	1435	-	10.6727	7.81e-05	0.305	TAAAAAGTAC
Traes_2AS_6C2F49AE0	Dof	GGTCCTCGGAAGAGTGGACGCGGACGCCGCGGTAG	1426	1435	-	10.6727	7.81e-05	0.305	TAAAAAGTAC
Traes_1AL_6B108514B	MIKC_MADS	GGTCCTCGGAAGAGTGGACGCGGACGCCGCGGTAG	761	781	+	10.194	7.82e-05	0.0896	CTTTGTCCTTGCTGTTCTTGT
Traes_6DS_DE865EA6D	C2H2	GGTCCTCGGAAGAGTGGACGCGGACGCCGCGGTAG	1895	1906	-	10.3431	7.86e-05	0.304	TCTTCTCTTGCG
Traes_4AL_5E7F93445	bZIP	GGTCCTCGGAAGAGTGGACGCGGACGCCGCGGTAG	1022	1032	-	8.5	7.93e-05	0.31	GCTTACGTAAG
Traes_6DS_2B2F9C290	C2H2	GGTCCTCGGAAGAGTGGACGCGGACGCCGCGGTAG	125	143	-	9.0873	8.14e-05	0.031	CCGCCGCCCCCTTCTTCCC
TRAES3BF066400010CFD_g	B3	GGTCCTCGGAAGAGTGGACGCGGACGCCGCGGTAG	507	515	+	11.305	8.31e-05	0.159	ATGCATGCA
TRAES3BF066400010CFD_g	B3	GGTCCTCGGAAGAGTGGACGCGGACGCCGCGGTAG	508	516	-	11.305	8.31e-05	0.159	ATGCATGCA
Traes_5BL_FBC7AF288	ERF	GGTCCTCGGAAGAGTGGACGCGGACGCCGCGGTAG	1345	1372	-	7.19697	8.31e-05	0.0638	ATGCTAGCTCCGCCTCTGCACGCACATC
Traes_5DL_EB47672ED	G2-like	GGTCCTCGGAAGAGTGGACGCGGACGCCGCGGTAG	711	723	-	10.3485	8.41e-05	0.327	ACAAGCATATACT
Traes_5AS_3D6AA43B5	B3	GGTCCTCGGAAGAGTGGACGCGGACGCCGCGGTAG	1424	1444	+	-6.7	8.43e-05	0.0734	TTGTACTTTTTAGGGAGAAAT
Traes_4DL_C083C804E	EIL	GGTCCTCGGAAGAGTGGACGCGGACGCCGCGGTAG	1387	1401	+	10.6263	8.46e-05	0.164	GGCTAAGTACCTTGA
Traes_2BL_B397F2CE3	ERF	GGTCCTCGGAAGAGTGGACGCGGACGCCGCGGTAG	27	41	+	9.89394	8.53e-05	0.0518	CATGTCGGCGGCGGG
Traes_5AS_EBCEA6601	bHLH	GGTCCTCGGAAGAGTGGACGCGGACGCCGCGGTAG	173	182	-	11.2576	8.59e-05	0.328	ATGCACGTGT
Traes_2AL_F24D031AA	ERF	GGTCCTCGGAAGAGTGGACGCGGACGCCGCGGTAG	5	25	-	9.33333	8.62e-05	0.037	CGCCGCGCCGCTGGAGTAGCT
Traes_6DL_DD82BD107	ERF	GGTCCTCGGAAGAGTGGACGCGGACGCCGCGGTAG	38	58	+	9.06061	9.03e-05	0.0499	CGGGGGAGAAGGTGGCGGGAG
Traes_1AS_F08B3720F	FAR1	GGTCCTCGGAAGAGTGGACGCGGACGCCGCGGTAG	239	253	+	8.5	9.09e-05	0.172	CGTGCACGCGCGATA
Traes_2BL_9CD6E043A	ERF	GGTCCTCGGAAGAGTGGACGCGGACGCCGCGGTAG	44	63	-	9.80303	9.1e-05	0.0588	CCCTTCTCCCGCCACCTTCT
Traes_2BL_569371098	AP2	GGTCCTCGGAAGAGTGGACGCGGACGCCGCGGTAG	1763	1783	+	6.02222	9.11e-05	0.353	ACACTCGCTCCCCCAACCCCA
Traes_4AL_72ECC7747	G2-like	GGTCCTCGGAAGAGTGGACGCGGACGCCGCGGTAG	934	944	-	11.1515	9.33e-05	0.364	AGAAGAATGAT
Traes_1AL_6B108514B	MIKC_MADS	GGTCCTCGGAAGAGTGGACGCGGACGCCGCGGTAG	1649	1669	+	9.83582	9.33e-05	0.0896	TGTGTTCTTTTGTTACTGTTC
Traes_2BL_B397F2CE3	ERF	GGTCCTCGGAAGAGTGGACGCGGACGCCGCGGTAG	1353	1367	+	9.69697	9.34e-05	0.0518	TGCAGAGGCGGAGCT
TRAES3BF107400040CFD_g	ARR-B	GGTCCTCGGAAGAGTGGACGCGGACGCCGCGGTAG	1620	1629	+	10.7727	9.36e-05	0.129	ATAGATTTGG
TRAES3BF094200030CFD_g	ARR-B	GGTCCTCGGAAGAGTGGACGCGGACGCCGCGGTAG	1620	1629	+	10.7727	9.36e-05	0.129	ATAGATTTGG
Traes_5AS_3D6AA43B5	B3	GGTCCTCGGAAGAGTGGACGCGGACGCCGCGGTAG	947	967	-	-7.21429	9.46e-05	0.0734	GAAATGCTTTTGGCCCGAAAA
Traes_6AS_7B3C53009	BES1	GGTCCTCGGAAGAGTGGACGCGGACGCCGCGGTAG	168	182	-	8.25758	9.57e-05	0.181	ATGCACGTGTCCGAG
TRAES3BF013700050CFD_g	BES1	GGTCCTCGGAAGAGTGGACGCGGACGCCGCGGTAG	172	182	+	5.45455	9.61e-05	0.182	GACACGTGCAT
Traes_2AL_82C3E7E14	NAC	GGTCCTCGGAAGAGTGGACGCGGACGCCGCGGTAG	1287	1301	-	10.5303	9.7e-05	0.378	CTTAAGATTTACGAA
Traes_5BL_FCB1625F3	HSF	GGTCCTCGGAAGAGTGGACGCGGACGCCGCGGTAG	731	744	+	7.45455	9.74e-05	0.38	TCCTCGTACCTTCT
Traes_5DL_1950C1FC2	bZIP	GGTCCTCGGAAGAGTGGACGCGGACGCCGCGGTAG	1021	1035	-	8.71212	9.78e-05	0.382	CCTGCTTACGTAAGT
Traes_2BL_EBA73F94F	AP2	GGTCCTCGGAAGAGTGGACGCGGACGCCGCGGTAG	984	1003	+	9.10256	9.82e-05	0.187	ATTCAAAAGAAAGAAATAAT
TRAES3BF107400040CFD_g	ARR-B	GGTCCTCGGAAGAGTGGACGCGGACGCCGCGGTAG	634	643	+	10.6636	9.94e-05	0.129	ATAGATTCGT
TRAES3BF094200030CFD_g	ARR-B	GGTCCTCGGAAGAGTGGACGCGGACGCCGCGGTAG	634	643	+	10.6636	9.94e-05	0.129	ATAGATTCGT
