# Supplementary material for: Are TaNAC Transcription Factors Involved in Promoting Wheat Yield by cis-Regulation of TaCKX Gene Family?
Source: Int J Mol Sci. 2024 Feb 7;25(4):2027. doi: 10.3390/ijms25042027 (PMC10889182; doi:10.3390/ijms25042027)
Supplement: Supplementary file 1 [file ijms-25-02027-s001.zip › Folder S1/fimo TaCKX2.2.1-3D.txt]

#pattern name	Family	sequence name	start	stop	strand	score	p-value	q-value	matched sequence
Traes_1AL_A9FB6BF52	ERF	GGATCCAAGTGAGCATGGCATTGCAATCAATACTAGCTAAACAAAGAGGCATTTACCAAC	1588	1608	-	18.5493	2.94e-07	0.00102	GGAGGGAGAGGTGGTGGTGGA
Traes_1AL_A9FB6BF52	ERF	GGATCCAAGTGAGCATGGCATTGCAATCAATACTAGCTAAACAAAGAGGCATTTACCAAC	1591	1611	-	15.9718	1.76e-06	0.00305	AGGGGAGGGAGAGGTGGTGGT
TRAES3BF076800040CFD_g	G2-like	GGATCCAAGTGAGCATGGCATTGCAATCAATACTAGCTAAACAAAGAGGCATTTACCAAC	550	563	-	13.624	2.17e-06	0.00766	CGAAGATACGCTGA
Traes_6DS_2B2F9C290	C2H2	GGATCCAAGTGAGCATGGCATTGCAATCAATACTAGCTAAACAAAGAGGCATTTACCAAC	1666	1684	+	15.3651	2.24e-06	0.00305	TCTCCCGTTCATCCTCCTC
Traes_6DS_2B2F9C290	C2H2	GGATCCAAGTGAGCATGGCATTGCAATCAATACTAGCTAAACAAAGAGGCATTTACCAAC	1589	1607	+	15.3016	2.34e-06	0.00305	CCACCACCACCTCTCCCTC
Traes_7BS_CCA195724	E2F/DP	GGATCCAAGTGAGCATGGCATTGCAATCAATACTAGCTAAACAAAGAGGCATTTACCAAC	1566	1586	+	12.0429	2.41e-06	0.00845	CTCACTTTTGTCCCGCCCAAA
Traes_6DS_2B2F9C290	C2H2	GGATCCAAGTGAGCATGGCATTGCAATCAATACTAGCTAAACAAAGAGGCATTTACCAAC	1679	1697	+	14.9127	2.99e-06	0.00305	CTCCTCCTTCATCCTCCCC
TRAES3BF084400010CFD_g	LBD	GGATCCAAGTGAGCATGGCATTGCAATCAATACTAGCTAAACAAAGAGGCATTTACCAAC	1542	1562	+	15.2273	3.02e-06	0.0103	TATCCTCCTCGGTCTCCTCCG
TRAES3BF066400010CFD_g	B3	GGATCCAAGTGAGCATGGCATTGCAATCAATACTAGCTAAACAAAGAGGCATTTACCAAC	1000	1008	+	14.8156	3.5e-06	0.012	CTGCATGCA
Traes_7DS_FE8BC1125	BBR-BPC	GGATCCAAGTGAGCATGGCATTGCAATCAATACTAGCTAAACAAAGAGGCATTTACCAAC	1748	1768	-	7.44737	3.6e-06	0.0123	CTCTGTCTACCTCTCTATCGA
Traes_4AL_A02408BC8	BBR-BPC	GGATCCAAGTGAGCATGGCATTGCAATCAATACTAGCTAAACAAAGAGGCATTTACCAAC	1748	1768	-	7.44737	3.6e-06	0.0123	CTCTGTCTACCTCTCTATCGA
Traes_6DS_2B2F9C290	C2H2	GGATCCAAGTGAGCATGGCATTGCAATCAATACTAGCTAAACAAAGAGGCATTTACCAAC	1592	1610	+	14.5635	3.73e-06	0.00305	CCACCACCTCTCCCTCCCC
Traes_7DS_433704E8E	ERF	GGATCCAAGTGAGCATGGCATTGCAATCAATACTAGCTAAACAAAGAGGCATTTACCAAC	1588	1606	-	15.0455	3.93e-06	0.0135	AGGGAGAGGTGGTGGTGGA
Traes_7DS_433704E8E1	ERF	GGATCCAAGTGAGCATGGCATTGCAATCAATACTAGCTAAACAAAGAGGCATTTACCAAC	1588	1606	-	15.0455	3.93e-06	0.0135	AGGGAGAGGTGGTGGTGGA
Traes_2BL_B397F2CE3	ERF	GGATCCAAGTGAGCATGGCATTGCAATCAATACTAGCTAAACAAAGAGGCATTTACCAAC	1588	1602	-	15.1667	4.03e-06	0.0106	AGAGGTGGTGGTGGA
Traes_2BS_F1B450FA4	MYB	GGATCCAAGTGAGCATGGCATTGCAATCAATACTAGCTAAACAAAGAGGCATTTACCAAC	1448	1462	+	14.6364	4.5e-06	0.0153	TCGTGACGCGCCTCC
Traes_6DS_2B2F9C290	C2H2	GGATCCAAGTGAGCATGGCATTGCAATCAATACTAGCTAAACAAAGAGGCATTTACCAAC	1669	1687	+	14.2143	4.64e-06	0.00305	CCCGTTCATCCTCCTCCTT
Traes_2BL_B397F2CE3	ERF	GGATCCAAGTGAGCATGGCATTGCAATCAATACTAGCTAAACAAAGAGGCATTTACCAAC	1591	1605	-	14.5758	6.13e-06	0.0106	GGGAGAGGTGGTGGT
Traes_6DS_2B2F9C290	C2H2	GGATCCAAGTGAGCATGGCATTGCAATCAATACTAGCTAAACAAAGAGGCATTTACCAAC	1682	1700	+	13.5714	6.85e-06	0.00376	CTCCTTCATCCTCCCCTGC
Traes_5AS_EBCEA6601	bHLH	GGATCCAAGTGAGCATGGCATTGCAATCAATACTAGCTAAACAAAGAGGCATTTACCAAC	583	592	-	14.5606	7.67e-06	0.0266	TCCCACGTGA
Traes_6DL_EF6D5D4FA	Dof	GGATCCAAGTGAGCATGGCATTGCAATCAATACTAGCTAAACAAAGAGGCATTTACCAAC	273	293	-	14.1818	7.7e-06	0.0269	AAAATTTATATAAAGTGAAAT
TRAES3BF107400040CFD_g	ARR-B	GGATCCAAGTGAGCATGGCATTGCAATCAATACTAGCTAAACAAAGAGGCATTTACCAAC	1064	1073	+	14.2727	8.41e-06	0.0166	CAAGATACGG
TRAES3BF094200030CFD_g	ARR-B	GGATCCAAGTGAGCATGGCATTGCAATCAATACTAGCTAAACAAAGAGGCATTTACCAAC	1064	1073	+	14.2727	8.41e-06	0.0166	CAAGATACGG
Traes_6DS_2B2F9C290	C2H2	GGATCCAAGTGAGCATGGCATTGCAATCAATACTAGCTAAACAAAGAGGCATTTACCAAC	1672	1690	+	13.1508	8.79e-06	0.00414	GTTCATCCTCCTCCTTCAT
Traes_3DL_2C29058E6	B3	GGATCCAAGTGAGCATGGCATTGCAATCAATACTAGCTAAACAAAGAGGCATTTACCAAC	998	1012	+	14.4394	9.21e-06	0.0324	ATCTGCATGCATATG
TRAES3BF107400040CFD_g	ARR-B	GGATCCAAGTGAGCATGGCATTGCAATCAATACTAGCTAAACAAAGAGGCATTTACCAAC	553	562	-	13.9727	9.35e-06	0.0166	GAAGATACGC
TRAES3BF094200030CFD_g	ARR-B	GGATCCAAGTGAGCATGGCATTGCAATCAATACTAGCTAAACAAAGAGGCATTTACCAAC	553	562	-	13.9727	9.35e-06	0.0166	GAAGATACGC
TRAES3BF094600010CFD_g	C2H2	GGATCCAAGTGAGCATGGCATTGCAATCAATACTAGCTAAACAAAGAGGCATTTACCAAC	1497	1508	-	13.8026	9.68e-06	0.0333	GGGAACAGAGCA
Traes_4AS_0D75149B5	ERF	GGATCCAAGTGAGCATGGCATTGCAATCAATACTAGCTAAACAAAGAGGCATTTACCAAC	1589	1599	+	14.0152	9.76e-06	0.0337	CCACCACCACC
Traes_2BL_3041037F1	MYB_related	GGATCCAAGTGAGCATGGCATTGCAATCAATACTAGCTAAACAAAGAGGCATTTACCAAC	73	84	-	14.4394	1e-05	0.0354	AAAAATATCCCA
TRAES3BF017100030CFD_g	ERF	GGATCCAAGTGAGCATGGCATTGCAATCAATACTAGCTAAACAAAGAGGCATTTACCAAC	1589	1609	+	12.7	1.14e-05	0.0365	CCACCACCACCTCTCCCTCCC
Traes_4BL_941E7DE4D	ARR-B	GGATCCAAGTGAGCATGGCATTGCAATCAATACTAGCTAAACAAAGAGGCATTTACCAAC	553	562	+	12.9697	1.31e-05	0.0464	GCGTATCTTC
Traes_2BL_EBA73F94F	AP2	GGATCCAAGTGAGCATGGCATTGCAATCAATACTAGCTAAACAAAGAGGCATTTACCAAC	1531	1550	-	13.0769	1.35e-05	0.0459	AGGAGGATAGGAGAGAGAGA
Traes_6DS_2B2F9C290	C2H2	GGATCCAAGTGAGCATGGCATTGCAATCAATACTAGCTAAACAAAGAGGCATTTACCAAC	1533	1551	+	12.381	1.38e-05	0.00539	TCTCTCTCCTATCCTCCTC
Traes_6AS_70AD4B0D5	C3H	GGATCCAAGTGAGCATGGCATTGCAATCAATACTAGCTAAACAAAGAGGCATTTACCAAC	536	549	+	13.0303	1.39e-05	0.0491	AAAGCAAAAGGAAA
Traes_2AS_C0C74B775	bHLH	GGATCCAAGTGAGCATGGCATTGCAATCAATACTAGCTAAACAAAGAGGCATTTACCAAC	577	590	+	11.0545	1.41e-05	0.0497	AATCAGTCACGTGG
Traes_1AL_6B108514B	MIKC_MADS	GGATCCAAGTGAGCATGGCATTGCAATCAATACTAGCTAAACAAAGAGGCATTTACCAAC	1555	1575	+	13.1194	1.51e-05	0.0509	CTCCTCCGTTTCTCACTTTTG
Traes_6DS_2B2F9C290	C2H2	GGATCCAAGTGAGCATGGCATTGCAATCAATACTAGCTAAACAAAGAGGCATTTACCAAC	1106	1124	+	12.1032	1.61e-05	0.00539	GATCCTCCATCTCCCCCTC
Traes_6DS_2B2F9C290	C2H2	GGATCCAAGTGAGCATGGCATTGCAATCAATACTAGCTAAACAAAGAGGCATTTACCAAC	390	408	-	12.0794	1.64e-05	0.00539	CCCCTACCTCCTATTCCTA
Traes_6AS_4B9F0CBBF	G2-like	GGATCCAAGTGAGCATGGCATTGCAATCAATACTAGCTAAACAAAGAGGCATTTACCAAC	300	314	-	13.4648	1.68e-05	0.0594	ATAGAAATATTCTTG
Traes_4BL_7911992DE	Dof	GGATCCAAGTGAGCATGGCATTGCAATCAATACTAGCTAAACAAAGAGGCATTTACCAAC	275	295	+	12.8333	1.69e-05	0.057	TTCACTTTATATAAATTTTCT
Traes_2AL_F24D031AA	ERF	GGATCCAAGTGAGCATGGCATTGCAATCAATACTAGCTAAACAAAGAGGCATTTACCAAC	1588	1608	+	12.5758	1.71e-05	0.0584	TCCACCACCACCTCTCCCTCC
Traes_3DL_2C29058E6	B3	GGATCCAAGTGAGCATGGCATTGCAATCAATACTAGCTAAACAAAGAGGCATTTACCAAC	997	1011	-	13.4545	1.84e-05	0.0324	ATATGCATGCAGATG
TRAES3BF008800180CFD_g	Dof	GGATCCAAGTGAGCATGGCATTGCAATCAATACTAGCTAAACAAAGAGGCATTTACCAAC	241	250	-	11.6909	1.86e-05	0.0659	GAAAAAGTGT
Traes_3AS_4C4673A12	Dof	GGATCCAAGTGAGCATGGCATTGCAATCAATACTAGCTAAACAAAGAGGCATTTACCAAC	241	250	-	11.6909	1.86e-05	0.0659	GAAAAAGTGT
Traes_2AS_6C2F49AE0	Dof	GGATCCAAGTGAGCATGGCATTGCAATCAATACTAGCTAAACAAAGAGGCATTTACCAAC	241	250	-	11.6909	1.86e-05	0.0659	GAAAAAGTGT
Traes_6DL_EF6D5D4FA	Dof	GGATCCAAGTGAGCATGGCATTGCAATCAATACTAGCTAAACAAAGAGGCATTTACCAAC	531	551	+	13	1.88e-05	0.033	AGCAGAAAGCAAAAGGAAATC
Traes_7DS_FE8BC1125	BBR-BPC	GGATCCAAGTGAGCATGGCATTGCAATCAATACTAGCTAAACAAAGAGGCATTTACCAAC	1750	1770	-	2.19737	1.88e-05	0.0321	TCCTCTGTCTACCTCTCTATC
Traes_4AL_A02408BC8	BBR-BPC	GGATCCAAGTGAGCATGGCATTGCAATCAATACTAGCTAAACAAAGAGGCATTTACCAAC	1750	1770	-	2.19737	1.88e-05	0.0321	TCCTCTGTCTACCTCTCTATC
Traes_6BL_2F2381640	MYB_related	GGATCCAAGTGAGCATGGCATTGCAATCAATACTAGCTAAACAAAGAGGCATTTACCAAC	73	86	-	13.4697	1.94e-05	0.0482	AGAAAAATATCCCA
Traes_6DS_2B2F9C290	C2H2	GGATCCAAGTGAGCATGGCATTGCAATCAATACTAGCTAAACAAAGAGGCATTTACCAAC	1109	1127	+	11.7381	1.98e-05	0.00594	CCTCCATCTCCCCCTCAAA
TRAES3BF066400010CFD_g	B3	GGATCCAAGTGAGCATGGCATTGCAATCAATACTAGCTAAACAAAGAGGCATTTACCAAC	874	882	-	13.1844	2.02e-05	0.0345	CGGCATGCA
Traes_1AL_2CAAB9D4A	Dof	GGATCCAAGTGAGCATGGCATTGCAATCAATACTAGCTAAACAAAGAGGCATTTACCAAC	275	285	-	12.9545	2.05e-05	0.0728	TATAAAGTGAA
TRAES3BF076800040CFD_g	G2-like	GGATCCAAGTGAGCATGGCATTGCAATCAATACTAGCTAAACAAAGAGGCATTTACCAAC	1063	1076	+	12	2.05e-05	0.0363	TCAAGATACGGGGA
Traes_6DL_30F715B53	MYB_related	GGATCCAAGTGAGCATGGCATTGCAATCAATACTAGCTAAACAAAGAGGCATTTACCAAC	836	844	-	14.4818	2.09e-05	0.0741	CAGATATTA
TRAES3BF017100030CFD_g	ERF	GGATCCAAGTGAGCATGGCATTGCAATCAATACTAGCTAAACAAAGAGGCATTTACCAAC	1586	1606	+	11.4429	2.15e-05	0.0365	ATTCCACCACCACCTCTCCCT
Traes_5DS_AACA2EBA3	MYB	GGATCCAAGTGAGCATGGCATTGCAATCAATACTAGCTAAACAAAGAGGCATTTACCAAC	1589	1599	-	12.6667	2.17e-05	0.0766	GGTGGTGGTGG
Traes_1AS_F08B3720F	FAR1	GGATCCAAGTGAGCATGGCATTGCAATCAATACTAGCTAAACAAAGAGGCATTTACCAAC	1448	1462	+	12.4394	2.34e-05	0.0802	TCGTGACGCGCCTCC
Traes_6DS_2B2F9C290	C2H2	GGATCCAAGTGAGCATGGCATTGCAATCAATACTAGCTAAACAAAGAGGCATTTACCAAC	1542	1560	+	11.4206	2.37e-05	0.00649	TATCCTCCTCGGTCTCCTC
Traes_1AL_914726769	bHLH	GGATCCAAGTGAGCATGGCATTGCAATCAATACTAGCTAAACAAAGAGGCATTTACCAAC	583	590	-	13.2525	2.46e-05	0.0823	CCACGTGA
Traes_6AS_7B3C53009	BES1	GGATCCAAGTGAGCATGGCATTGCAATCAATACTAGCTAAACAAAGAGGCATTTACCAAC	578	592	-	11.9091	2.51e-05	0.0877	TCCCACGTGACTGAT
Traes_4DL_AE5093871	BBR-BPC	GGATCCAAGTGAGCATGGCATTGCAATCAATACTAGCTAAACAAAGAGGCATTTACCAAC	1660	1683	-	2.30303	2.54e-05	0.056	AGGAGGATGAACGGGAGAGAGGAG
Traes_4AS_48979CBE1	BBR-BPC	GGATCCAAGTGAGCATGGCATTGCAATCAATACTAGCTAAACAAAGAGGCATTTACCAAC	1660	1683	-	2.30303	2.54e-05	0.056	AGGAGGATGAACGGGAGAGAGGAG
Traes_6DL_77ACE1279	bZIP	GGATCCAAGTGAGCATGGCATTGCAATCAATACTAGCTAAACAAAGAGGCATTTACCAAC	583	590	+	14.0182	2.62e-05	0.0926	TCACGTGG
Traes_5DL_96F9EED93	HD-ZIP	GGATCCAAGTGAGCATGGCATTGCAATCAATACTAGCTAAACAAAGAGGCATTTACCAAC	952	961	-	11.5182	2.66e-05	0.0943	TTCCAATCAA
Traes_5BL_9C32B27E2	HD-ZIP	GGATCCAAGTGAGCATGGCATTGCAATCAATACTAGCTAAACAAAGAGGCATTTACCAAC	952	961	-	11.5182	2.66e-05	0.0943	TTCCAATCAA
Traes_6DS_2B2F9C290	C2H2	GGATCCAAGTGAGCATGGCATTGCAATCAATACTAGCTAAACAAAGAGGCATTTACCAAC	1663	1681	+	11.1905	2.69e-05	0.0068	CTCTCTCCCGTTCATCCTC
Traes_6BL_2F2381640	MYB_related	GGATCCAAGTGAGCATGGCATTGCAATCAATACTAGCTAAACAAAGAGGCATTTACCAAC	58	71	-	12.8939	2.73e-05	0.0482	AGGATAATATCTTG
Traes_4BL_941E7DE4D	ARR-B	GGATCCAAGTGAGCATGGCATTGCAATCAATACTAGCTAAACAAAGAGGCATTTACCAAC	1064	1073	-	12.3535	2.99e-05	0.0529	CCGTATCTTG
Traes_5BL_632EBAD09	MYB	GGATCCAAGTGAGCATGGCATTGCAATCAATACTAGCTAAACAAAGAGGCATTTACCAAC	1589	1606	-	12.0303	3.15e-05	0.111	AGGGAGAGGTGGTGGTGG
Traes_5BL_CC18CAD72	NAC	GGATCCAAGTGAGCATGGCATTGCAATCAATACTAGCTAAACAAAGAGGCATTTACCAAC	36	46	+	12.1212	3.19e-05	0.113	ACACGTATTTT
Traes_2BS_10A8CAB27	G2-like	GGATCCAAGTGAGCATGGCATTGCAATCAATACTAGCTAAACAAAGAGGCATTTACCAAC	50	60	+	12.7121	3.19e-05	0.113	GGAATCTACAA
Traes_5DL_026913547	bHLH	GGATCCAAGTGAGCATGGCATTGCAATCAATACTAGCTAAACAAAGAGGCATTTACCAAC	577	590	+	12.75	3.26e-05	0.112	AATCAGTCACGTGG
Traes_5AL_315285EFC	Nin-like	GGATCCAAGTGAGCATGGCATTGCAATCAATACTAGCTAAACAAAGAGGCATTTACCAAC	967	981	-	12.3571	3.27e-05	0.113	ACAGCAGCACCGTTC
Traes_5AL_315285EFC1	Nin-like	GGATCCAAGTGAGCATGGCATTGCAATCAATACTAGCTAAACAAAGAGGCATTTACCAAC	967	981	-	12.3571	3.27e-05	0.114	ACAGCAGCACCGTTC
Traes_5AS_3D6AA43B5	B3	GGATCCAAGTGAGCATGGCATTGCAATCAATACTAGCTAAACAAAGAGGCATTTACCAAC	166	186	+	-2.7	3.3e-05	0.0894	CTTCACATTTTGAAGGAAAAA
Traes_6DS_2B2F9C290	C2H2	GGATCCAAGTGAGCATGGCATTGCAATCAATACTAGCTAAACAAAGAGGCATTTACCAAC	466	484	+	10.8016	3.32e-05	0.00781	CCACGTCCTCGCTCTCCTC
Traes_6DL_9FC9C02351	C2H2	GGATCCAAGTGAGCATGGCATTGCAATCAATACTAGCTAAACAAAGAGGCATTTACCAAC	1245	1252	+	11.0606	3.43e-05	0.0608	AGTAGTAG
Traes_6DL_9FC9C02351	C2H2	GGATCCAAGTGAGCATGGCATTGCAATCAATACTAGCTAAACAAAGAGGCATTTACCAAC	1248	1255	+	11.0606	3.43e-05	0.0608	AGTAGTAG
Traes_4BL_7911992DE	Dof	GGATCCAAGTGAGCATGGCATTGCAATCAATACTAGCTAAACAAAGAGGCATTTACCAAC	529	549	-	11.6364	3.47e-05	0.0586	TTTCCTTTTGCTTTCTGCTCG
Traes_4DL_AE5093871	BBR-BPC	GGATCCAAGTGAGCATGGCATTGCAATCAATACTAGCTAAACAAAGAGGCATTTACCAAC	1588	1611	-	1.21212	3.59e-05	0.056	AGGGGAGGGAGAGGTGGTGGTGGA
Traes_4AS_48979CBE1	BBR-BPC	GGATCCAAGTGAGCATGGCATTGCAATCAATACTAGCTAAACAAAGAGGCATTTACCAAC	1588	1611	-	1.21212	3.59e-05	0.056	AGGGGAGGGAGAGGTGGTGGTGGA
TRAES3BF057600060CFD_g	WOX	GGATCCAAGTGAGCATGGCATTGCAATCAATACTAGCTAAACAAAGAGGCATTTACCAAC	952	959	-	11.8317	3.67e-05	0.13	CCAATCAA
Traes_7DL_310E46F15	MYB_related	GGATCCAAGTGAGCATGGCATTGCAATCAATACTAGCTAAACAAAGAGGCATTTACCAAC	59	67	+	10.4444	3.82e-05	0.0993	AAGATATTA
Traes_5BL_7F56360BF	C2H2	GGATCCAAGTGAGCATGGCATTGCAATCAATACTAGCTAAACAAAGAGGCATTTACCAAC	1338	1348	+	11.5373	3.84e-05	0.136	CAGTACCACTG
Traes_1AL_297FBF3A3	MYB_related	GGATCCAAGTGAGCATGGCATTGCAATCAATACTAGCTAAACAAAGAGGCATTTACCAAC	59	73	+	12.1212	3.9e-05	0.138	AAGATATTATCCTAT
Traes_5DS_6E33F5034	bZIP	GGATCCAAGTGAGCATGGCATTGCAATCAATACTAGCTAAACAAAGAGGCATTTACCAAC	580	591	+	12.1414	3.92e-05	0.134	CAGTCACGTGGG
Traes_5AS_2F996234C	bZIP	GGATCCAAGTGAGCATGGCATTGCAATCAATACTAGCTAAACAAAGAGGCATTTACCAAC	580	591	+	12.1414	3.92e-05	0.134	CAGTCACGTGGG
Traes_5AL_9BC38814C	bZIP	GGATCCAAGTGAGCATGGCATTGCAATCAATACTAGCTAAACAAAGAGGCATTTACCAAC	583	590	+	13.2323	3.93e-05	0.139	TCACGTGG
Traes_6DS_2B2F9C290	C2H2	GGATCCAAGTGAGCATGGCATTGCAATCAATACTAGCTAAACAAAGAGGCATTTACCAAC	1545	1563	+	10.4365	4.04e-05	0.00801	CCTCCTCGGTCTCCTCCGT
TRAES3BF084400010CFD_g	LBD	GGATCCAAGTGAGCATGGCATTGCAATCAATACTAGCTAAACAAAGAGGCATTTACCAAC	329	349	+	10.8485	4.09e-05	0.0696	TCCTCGCCTCCTCCATCGCTT
Traes_6DS_2B2F9C290	C2H2	GGATCCAAGTGAGCATGGCATTGCAATCAATACTAGCTAAACAAAGAGGCATTTACCAAC	1678	1696	+	10.4127	4.09e-05	0.00801	CCTCCTCCTTCATCCTCCC
Traes_2BL_9CD6E043A	ERF	GGATCCAAGTGAGCATGGCATTGCAATCAATACTAGCTAAACAAAGAGGCATTTACCAAC	330	349	+	11.1364	4.23e-05	0.0766	CCTCGCCTCCTCCATCGCTT
Traes_7DS_FE8BC1125	BBR-BPC	GGATCCAAGTGAGCATGGCATTGCAATCAATACTAGCTAAACAAAGAGGCATTTACCAAC	1653	1673	+	-0.723684	4.35e-05	0.0493	CTCACACCTCCTCTCTCCCGT
Traes_4AL_A02408BC8	BBR-BPC	GGATCCAAGTGAGCATGGCATTGCAATCAATACTAGCTAAACAAAGAGGCATTTACCAAC	1653	1673	+	-0.723684	4.35e-05	0.0493	CTCACACCTCCTCTCTCCCGT
Traes_6DS_2B2F9C290	C2H2	GGATCCAAGTGAGCATGGCATTGCAATCAATACTAGCTAAACAAAGAGGCATTTACCAAC	1675	1693	+	10.2857	4.37e-05	0.00801	CATCCTCCTCCTTCATCCT
Traes_6DS_2B2F9C290	C2H2	GGATCCAAGTGAGCATGGCATTGCAATCAATACTAGCTAAACAAAGAGGCATTTACCAAC	1586	1604	+	10.2778	4.39e-05	0.00801	ATTCCACCACCACCTCTCC
Traes_2BL_9CD6E043A	ERF	GGATCCAAGTGAGCATGGCATTGCAATCAATACTAGCTAAACAAAGAGGCATTTACCAAC	1543	1562	+	11.0606	4.42e-05	0.0766	ATCCTCCTCGGTCTCCTCCG
Traes_2BL_3041037F1	MYB_related	GGATCCAAGTGAGCATGGCATTGCAATCAATACTAGCTAAACAAAGAGGCATTTACCAAC	58	69	-	9.75758	4.43e-05	0.0784	GATAATATCTTG
Traes_6DL_30F715B53	MYB_related	GGATCCAAGTGAGCATGGCATTGCAATCAATACTAGCTAAACAAAGAGGCATTTACCAAC	59	67	+	14.2909	4.48e-05	0.0794	AAGATATTA
Traes_6DL_991931CF9	MYB	GGATCCAAGTGAGCATGGCATTGCAATCAATACTAGCTAAACAAAGAGGCATTTACCAAC	1581	1601	+	11.7727	4.51e-05	0.158	CCCAAATTCCACCACCACCTC
Traes_6DS_2B2F9C290	C2H2	GGATCCAAGTGAGCATGGCATTGCAATCAATACTAGCTAAACAAAGAGGCATTTACCAAC	387	405	-	10.1825	4.62e-05	0.00801	CTACCTCCTATTCCTACTG
Traes_6DL_136DE13FB	TCP	GGATCCAAGTGAGCATGGCATTGCAATCAATACTAGCTAAACAAAGAGGCATTTACCAAC	1030	1049	+	-0.0888889	4.72e-05	0.159	GATGAGATTGAGGGGCGCAC
Traes_6DS_2B2F9C290	C2H2	GGATCCAAGTGAGCATGGCATTGCAATCAATACTAGCTAAACAAAGAGGCATTTACCAAC	1548	1566	+	10.0635	4.92e-05	0.0081	CCTCGGTCTCCTCCGTTTC
Traes_6BL_2F2381640	MYB_related	GGATCCAAGTGAGCATGGCATTGCAATCAATACTAGCTAAACAAAGAGGCATTTACCAAC	832	845	+	11.6061	5e-05	0.0589	ATTTTAATATCTGA
Traes_5AS_3D6AA43B5	B3	GGATCCAAGTGAGCATGGCATTGCAATCAATACTAGCTAAACAAAGAGGCATTTACCAAC	1573	1593	-	-4.5	5.08e-05	0.0894	GGTGGAATTTGGGCGGGACAA
Traes_1AL_A9FB6BF52	ERF	GGATCCAAGTGAGCATGGCATTGCAATCAATACTAGCTAAACAAAGAGGCATTTACCAAC	331	351	-	9.8169	5.22e-05	0.0464	TAAAGCGATGGAGGAGGCGAG
Traes_5BL_B6051DD37	EIL	GGATCCAAGTGAGCATGGCATTGCAATCAATACTAGCTAAACAAAGAGGCATTTACCAAC	261	271	-	12.0707	5.25e-05	0.186	ACATGTATCTT
Traes_7DS_433704E8E	ERF	GGATCCAAGTGAGCATGGCATTGCAATCAATACTAGCTAAACAAAGAGGCATTTACCAAC	1591	1609	-	10.5	5.41e-05	0.0932	GGGAGGGAGAGGTGGTGGT
Traes_7DS_433704E8E1	ERF	GGATCCAAGTGAGCATGGCATTGCAATCAATACTAGCTAAACAAAGAGGCATTTACCAAC	1591	1609	-	10.5	5.41e-05	0.093	GGGAGGGAGAGGTGGTGGT
Traes_7BS_D06222817	MYB_related	GGATCCAAGTGAGCATGGCATTGCAATCAATACTAGCTAAACAAAGAGGCATTTACCAAC	634	641	+	12.5657	5.43e-05	0.188	GTAGGGCA
TRAES3BF097400030CFD_g	NAC	GGATCCAAGTGAGCATGGCATTGCAATCAATACTAGCTAAACAAAGAGGCATTTACCAAC	1145	1159	+	11.6364	5.48e-05	0.194	CTTCTTCTTCCAGCT
Traes_6AL_72D2B7C35	G2-like	GGATCCAAGTGAGCATGGCATTGCAATCAATACTAGCTAAACAAAGAGGCATTTACCAAC	299	312	+	11.6515	5.6e-05	0.198	CCAAGAATATTTCT
Traes_5BL_1AE458202	G2-like	GGATCCAAGTGAGCATGGCATTGCAATCAATACTAGCTAAACAAAGAGGCATTTACCAAC	302	312	-	11.8485	5.7e-05	0.202	AGAAATATTCT
Traes_6AL_FD17E787A	GATA	GGATCCAAGTGAGCATGGCATTGCAATCAATACTAGCTAAACAAAGAGGCATTTACCAAC	844	854	-	11.9596	5.76e-05	0.15	CCCAGATCTTC
Traes_1DL_23D036A85	bZIP	GGATCCAAGTGAGCATGGCATTGCAATCAATACTAGCTAAACAAAGAGGCATTTACCAAC	1237	1251	+	8.95455	5.76e-05	0.203	TTCCACGTAGTAGTA
Traes_2BL_569371098	AP2	GGATCCAAGTGAGCATGGCATTGCAATCAATACTAGCTAAACAAAGAGGCATTTACCAAC	860	880	-	7.41111	5.77e-05	0.203	GCATGCATTTACCAAAGTACG
Traes_1AL_6B108514B	MIKC_MADS	GGATCCAAGTGAGCATGGCATTGCAATCAATACTAGCTAAACAAAGAGGCATTTACCAAC	1755	1775	-	10.7761	5.81e-05	0.0755	CTCTGTCCTCTGTCTACCTCT
Traes_7DL_310E46F15	MYB_related	GGATCCAAGTGAGCATGGCATTGCAATCAATACTAGCTAAACAAAGAGGCATTTACCAAC	836	844	-	10.2929	5.84e-05	0.0993	CAGATATTA
Traes_5BL_96D5EA4EE	SBP	GGATCCAAGTGAGCATGGCATTGCAATCAATACTAGCTAAACAAAGAGGCATTTACCAAC	1314	1324	-	11.4242	6.16e-05	0.218	CTTGTACTGCT
Traes_2BL_EBA73F94F	AP2	GGATCCAAGTGAGCATGGCATTGCAATCAATACTAGCTAAACAAAGAGGCATTTACCAAC	175	194	+	10.1282	6.21e-05	0.0714	TTGAAGGAAAAAAAAATAGT
Traes_2BS_B1A73C7A8	ERF	GGATCCAAGTGAGCATGGCATTGCAATCAATACTAGCTAAACAAAGAGGCATTTACCAAC	1413	1427	+	11.4545	6.21e-05	0.149	AAGAGGCCGCCGGCC
Traes_4DL_AE5093871	BBR-BPC	GGATCCAAGTGAGCATGGCATTGCAATCAATACTAGCTAAACAAAGAGGCATTTACCAAC	1746	1769	+	-0.621212	6.31e-05	0.056	AATCGATAGAGAGGTAGACAGAGG
Traes_4AS_48979CBE1	BBR-BPC	GGATCCAAGTGAGCATGGCATTGCAATCAATACTAGCTAAACAAAGAGGCATTTACCAAC	1746	1769	+	-0.621212	6.31e-05	0.056	AATCGATAGAGAGGTAGACAGAGG
Traes_2BL_EBA73F94F	AP2	GGATCCAAGTGAGCATGGCATTGCAATCAATACTAGCTAAACAAAGAGGCATTTACCAAC	1561	1580	-	10.0897	6.32e-05	0.0714	CGGGACAAAAGTGAGAAACG
Traes_2BL_B397F2CE3	ERF	GGATCCAAGTGAGCATGGCATTGCAATCAATACTAGCTAAACAAAGAGGCATTTACCAAC	1594	1608	-	10.5	6.41e-05	0.0741	GGAGGGAGAGGTGGT
Traes_6AS_FDF16F4EA	bZIP	GGATCCAAGTGAGCATGGCATTGCAATCAATACTAGCTAAACAAAGAGGCATTTACCAAC	1237	1251	-	7	6.45e-05	0.228	TACTACTACGTGGAA
Traes_1AL_A9FB6BF52	ERF	GGATCCAAGTGAGCATGGCATTGCAATCAATACTAGCTAAACAAAGAGGCATTTACCAAC	1677	1697	-	9.30986	6.6e-05	0.0464	GGGGAGGATGAAGGAGGAGGA
Traes_1AL_A9FB6BF52	ERF	GGATCCAAGTGAGCATGGCATTGCAATCAATACTAGCTAAACAAAGAGGCATTTACCAAC	1674	1694	-	9.28169	6.69e-05	0.0464	GAGGATGAAGGAGGAGGATGA
Traes_1AL_6B108514B	MIKC_MADS	GGATCCAAGTGAGCATGGCATTGCAATCAATACTAGCTAAACAAAGAGGCATTTACCAAC	179	199	-	10.4925	6.73e-05	0.0755	CTTGAACTATTTTTTTTTCCT
Traes_6DS_2B2F9C290	C2H2	GGATCCAAGTGAGCATGGCATTGCAATCAATACTAGCTAAACAAAGAGGCATTTACCAAC	1583	1601	+	9.42857	6.84e-05	0.0106	CAAATTCCACCACCACCTC
TRAES3BF056900070CFD_g	G2-like	GGATCCAAGTGAGCATGGCATTGCAATCAATACTAGCTAAACAAAGAGGCATTTACCAAC	50	60	+	11.2879	7e-05	0.126	GGAATCTACAA
TRAES3BF017100030CFD_g	ERF	GGATCCAAGTGAGCATGGCATTGCAATCAATACTAGCTAAACAAAGAGGCATTTACCAAC	329	349	+	8.82857	7.03e-05	0.0622	TCCTCGCCTCCTCCATCGCTT
Traes_5BL_9627436AE	MIKC_MADS	GGATCCAAGTGAGCATGGCATTGCAATCAATACTAGCTAAACAAAGAGGCATTTACCAAC	136	148	-	11.0714	7.04e-05	0.249	ATAGAAATAGAAA
Traes_2BL_9CD6E043A	ERF	GGATCCAAGTGAGCATGGCATTGCAATCAATACTAGCTAAACAAAGAGGCATTTACCAAC	1581	1600	+	10.2576	7.04e-05	0.0813	CCCAAATTCCACCACCACCT
Traes_6DS_2B2F9C290	C2H2	GGATCCAAGTGAGCATGGCATTGCAATCAATACTAGCTAAACAAAGAGGCATTTACCAAC	1539	1557	+	9.36508	7.06e-05	0.0106	TCCTATCCTCCTCGGTCTC
Traes_1DS_BB8508CC6	LBD	GGATCCAAGTGAGCATGGCATTGCAATCAATACTAGCTAAACAAAGAGGCATTTACCAAC	1546	1562	-	10.4394	7.07e-05	0.243	CGGAGGAGACCGAGGAG
TRAES3BF056900070CFD_g	G2-like	GGATCCAAGTGAGCATGGCATTGCAATCAATACTAGCTAAACAAAGAGGCATTTACCAAC	302	312	+	11.2424	7.13e-05	0.126	AGAATATTTCT
Traes_4BL_7911992DE	Dof	GGATCCAAGTGAGCATGGCATTGCAATCAATACTAGCTAAACAAAGAGGCATTTACCAAC	530	550	-	10.303	7.24e-05	0.0814	ATTTCCTTTTGCTTTCTGCTC
TRAES3BF017100030CFD_g	ERF	GGATCCAAGTGAGCATGGCATTGCAATCAATACTAGCTAAACAAAGAGGCATTTACCAAC	1678	1698	+	8.72857	7.34e-05	0.0622	CCTCCTCCTTCATCCTCCCCT
Traes_1AL_2CAAB9D4A	Dof	GGATCCAAGTGAGCATGGCATTGCAATCAATACTAGCTAAACAAAGAGGCATTTACCAAC	1230	1240	-	11.6818	7.63e-05	0.135	GGAAAAGTGAC
Traes_2AL_FC6DD1383	ERF	GGATCCAAGTGAGCATGGCATTGCAATCAATACTAGCTAAACAAAGAGGCATTTACCAAC	332	346	+	9.65152	7.69e-05	0.14	TCGCCTCCTCCATCG
Traes_2AL_E5A9615E2	ERF	GGATCCAAGTGAGCATGGCATTGCAATCAATACTAGCTAAACAAAGAGGCATTTACCAAC	332	346	+	9.65152	7.69e-05	0.14	TCGCCTCCTCCATCG
Traes_5BS_A5532B750	bZIP	GGATCCAAGTGAGCATGGCATTGCAATCAATACTAGCTAAACAAAGAGGCATTTACCAAC	1237	1251	-	7.81818	7.71e-05	0.267	TACTACTACGTGGAA
Traes_5BL_A5532B750	bZIP	GGATCCAAGTGAGCATGGCATTGCAATCAATACTAGCTAAACAAAGAGGCATTTACCAAC	1237	1251	-	7.81818	7.71e-05	0.266	TACTACTACGTGGAA
Traes_6BL_7C6B17284	MIKC_MADS	GGATCCAAGTGAGCATGGCATTGCAATCAATACTAGCTAAACAAAGAGGCATTTACCAAC	288	306	-	7.90909	7.77e-05	0.274	ATTCTTGGAATAGAAAATT
Traes_6AL_1F7DAC5FA	MIKC_MADS	GGATCCAAGTGAGCATGGCATTGCAATCAATACTAGCTAAACAAAGAGGCATTTACCAAC	288	306	-	7.90909	7.77e-05	0.274	ATTCTTGGAATAGAAAATT
Traes_7DS_FE8BC1125	BBR-BPC	GGATCCAAGTGAGCATGGCATTGCAATCAATACTAGCTAAACAAAGAGGCATTTACCAAC	1528	1548	+	-2.86842	7.77e-05	0.0661	GAGTCTCTCTCTCCTATCCTC
Traes_4AL_A02408BC8	BBR-BPC	GGATCCAAGTGAGCATGGCATTGCAATCAATACTAGCTAAACAAAGAGGCATTTACCAAC	1528	1548	+	-2.86842	7.77e-05	0.0661	GAGTCTCTCTCTCCTATCCTC
Traes_2BL_3041037F1	MYB_related	GGATCCAAGTGAGCATGGCATTGCAATCAATACTAGCTAAACAAAGAGGCATTTACCAAC	834	845	+	6.56061	7.87e-05	0.0928	TTTAATATCTGA
Traes_6DL_88DFCF552	C2H2	GGATCCAAGTGAGCATGGCATTGCAATCAATACTAGCTAAACAAAGAGGCATTTACCAAC	271	281	-	10.7424	7.93e-05	0.281	AAGTGAAATGA
Traes_3DL_2C29058E6	B3	GGATCCAAGTGAGCATGGCATTGCAATCAATACTAGCTAAACAAAGAGGCATTTACCAAC	870	884	-	10.4697	7.94e-05	0.0932	TCCGGCATGCATTTA
Traes_4DL_AE5093871	BBR-BPC	GGATCCAAGTGAGCATGGCATTGCAATCAATACTAGCTAAACAAAGAGGCATTTACCAAC	1752	1775	+	-1.42424	8.01e-05	0.056	TAGAGAGGTAGACAGAGGACAGAG
Traes_4AS_48979CBE1	BBR-BPC	GGATCCAAGTGAGCATGGCATTGCAATCAATACTAGCTAAACAAAGAGGCATTTACCAAC	1752	1775	+	-1.42424	8.01e-05	0.056	TAGAGAGGTAGACAGAGGACAGAG
Traes_2AL_FC6DD1383	ERF	GGATCCAAGTGAGCATGGCATTGCAATCAATACTAGCTAAACAAAGAGGCATTTACCAAC	335	349	+	9.54545	8.09e-05	0.14	CCTCCTCCATCGCTT
Traes_2AL_E5A9615E2	ERF	GGATCCAAGTGAGCATGGCATTGCAATCAATACTAGCTAAACAAAGAGGCATTTACCAAC	335	349	+	9.54545	8.09e-05	0.14	CCTCCTCCATCGCTT
TRAES3BF066400010CFD_g	B3	GGATCCAAGTGAGCATGGCATTGCAATCAATACTAGCTAAACAAAGAGGCATTTACCAAC	1001	1009	-	11.305	8.31e-05	0.0949	ATGCATGCA
Traes_7DS_433704E8E	ERF	GGATCCAAGTGAGCATGGCATTGCAATCAATACTAGCTAAACAAAGAGGCATTTACCAAC	1585	1603	-	9.60606	8.32e-05	0.0955	GAGAGGTGGTGGTGGAATT
Traes_7DS_433704E8E1	ERF	GGATCCAAGTGAGCATGGCATTGCAATCAATACTAGCTAAACAAAGAGGCATTTACCAAC	1585	1603	-	9.60606	8.32e-05	0.0954	GAGAGGTGGTGGTGGAATT
Traes_4DL_AE5093871	BBR-BPC	GGATCCAAGTGAGCATGGCATTGCAATCAATACTAGCTAAACAAAGAGGCATTTACCAAC	1748	1771	+	-1.57576	8.37e-05	0.056	TCGATAGAGAGGTAGACAGAGGAC
Traes_4AS_48979CBE1	BBR-BPC	GGATCCAAGTGAGCATGGCATTGCAATCAATACTAGCTAAACAAAGAGGCATTTACCAAC	1748	1771	+	-1.57576	8.37e-05	0.056	TCGATAGAGAGGTAGACAGAGGAC
Traes_7DL_310E46F15	MYB_related	GGATCCAAGTGAGCATGGCATTGCAATCAATACTAGCTAAACAAAGAGGCATTTACCAAC	74	82	+	10.0808	8.4e-05	0.0993	GGGATATTT
Traes_6AL_FD17E787A	GATA	GGATCCAAGTGAGCATGGCATTGCAATCAATACTAGCTAAACAAAGAGGCATTTACCAAC	843	853	+	11.5152	8.44e-05	0.15	TGAAGATCTGG
Traes_6DS_2B2F9C290	C2H2	GGATCCAAGTGAGCATGGCATTGCAATCAATACTAGCTAAACAAAGAGGCATTTACCAAC	329	347	+	8.95238	8.71e-05	0.012	TCCTCGCCTCCTCCATCGC
Traes_6DS_2B2F9C290	C2H2	GGATCCAAGTGAGCATGGCATTGCAATCAATACTAGCTAAACAAAGAGGCATTTACCAAC	332	350	+	8.94444	8.75e-05	0.012	TCGCCTCCTCCATCGCTTT
Traes_1AL_A9FB6BF52	ERF	GGATCCAAGTGAGCATGGCATTGCAATCAATACTAGCTAAACAAAGAGGCATTTACCAAC	1547	1567	-	8.66197	8.83e-05	0.051	AGAAACGGAGGAGACCGAGGA
Traes_5DL_156E53683	G2-like	GGATCCAAGTGAGCATGGCATTGCAATCAATACTAGCTAAACAAAGAGGCATTTACCAAC	50	57	+	11.2879	8.84e-05	0.314	GGAATCTA
Traes_5BL_A28533902	G2-like	GGATCCAAGTGAGCATGGCATTGCAATCAATACTAGCTAAACAAAGAGGCATTTACCAAC	50	57	+	11.2879	8.84e-05	0.314	GGAATCTA
Traes_6AS_52AE4A6E2	Trihelix	GGATCCAAGTGAGCATGGCATTGCAATCAATACTAGCTAAACAAAGAGGCATTTACCAAC	748	757	+	10.5354	8.85e-05	0.314	GATTTTACTG
TRAES3BF013700050CFD_g	BES1	GGATCCAAGTGAGCATGGCATTGCAATCAATACTAGCTAAACAAAGAGGCATTTACCAAC	378	388	+	5.95455	8.86e-05	0.304	TGCACGAGCCA
Traes_6DL_8D95F127B	HD-ZIP	GGATCCAAGTGAGCATGGCATTGCAATCAATACTAGCTAAACAAAGAGGCATTTACCAAC	1296	1306	+	10.0909	8.91e-05	0.316	TCATTTATTTA
Traes_2BS_10A8CAB27	G2-like	GGATCCAAGTGAGCATGGCATTGCAATCAATACTAGCTAAACAAAGAGGCATTTACCAAC	302	312	+	11.3636	8.93e-05	0.158	AGAATATTTCT
Traes_2BS_B1A73C7A8	ERF	GGATCCAAGTGAGCATGGCATTGCAATCAATACTAGCTAAACAAAGAGGCATTTACCAAC	1479	1493	-	10.8182	8.98e-05	0.149	CCGCTGGGGCCGCCC
TRAES3BF021600020CFD_g	MIKC_MADS	GGATCCAAGTGAGCATGGCATTGCAATCAATACTAGCTAAACAAAGAGGCATTTACCAAC	135	148	-	10.1061	9.16e-05	0.312	ATAGAAATAGAAAT
Traes_1AL_1B5F51626	MIKC_MADS	GGATCCAAGTGAGCATGGCATTGCAATCAATACTAGCTAAACAAAGAGGCATTTACCAAC	135	148	-	10.1061	9.16e-05	0.312	ATAGAAATAGAAAT
Traes_2BL_EBA73F94F	AP2	GGATCCAAGTGAGCATGGCATTGCAATCAATACTAGCTAAACAAAGAGGCATTTACCAAC	196	215	+	9.21795	9.34e-05	0.0792	CAAGCCTAATGAAAAAAAAA
Traes_5AS_3D6AA43B5	B3	GGATCCAAGTGAGCATGGCATTGCAATCAATACTAGCTAAACAAAGAGGCATTTACCAAC	245	265	-	-7.18571	9.4e-05	0.11	ATCTTAATTTCTATAGAAAAA
Traes_4BL_32D8155C6	G2-like	GGATCCAAGTGAGCATGGCATTGCAATCAATACTAGCTAAACAAAGAGGCATTTACCAAC	299	312	+	11.0909	9.58e-05	0.339	CCAAGAATATTTCT
TRAES3BF002300010CFD_g	NAC	GGATCCAAGTGAGCATGGCATTGCAATCAATACTAGCTAAACAAAGAGGCATTTACCAAC	631	652	+	10.7121	9.65e-05	0.34	GCCGTAGGGCACTTGCCTAGCT
Traes_5BS_FF44610EF1	bZIP	GGATCCAAGTGAGCATGGCATTGCAATCAATACTAGCTAAACAAAGAGGCATTTACCAAC	1237	1251	-	6.33333	9.78e-05	0.341	TACTACTACGTGGAA
