# Supplementary material for: Are TaNAC Transcription Factors Involved in Promoting Wheat Yield by cis-Regulation of TaCKX Gene Family?
Source: Int J Mol Sci. 2024 Feb 7;25(4):2027. doi: 10.3390/ijms25042027 (PMC10889182; doi:10.3390/ijms25042027)
Supplement: Supplementary file 1 [file ijms-25-02027-s001.zip › Folder S1/fimo TaCKX2.2.2-3D.txt]

#pattern name	Family	sequence name	start	stop	strand	score	p-value	q-value	matched sequence
Traes_3DL_2C29058E6	B3	TTTGTTTCCCCGTGCGCAATATATTTAGCACCGCTGTTGGAGATGCTCTAAATCACGCTA	484	498	-	17.1818	5.85e-07	0.00175	ACAAACATGCATGTA
Traes_3DL_2C29058E6	B3	TTTGTTTCCCCGTGCGCAATATATTTAGCACCGCTGTTGGAGATGCTCTAAATCACGCTA	481	495	+	16.0152	2.23e-06	0.00334	ACGTACATGCATGTT
Traes_1BS_E68807072	AP2	TTTGTTTCCCCGTGCGCAATATATTTAGCACCGCTGTTGGAGATGCTCTAAATCACGCTA	351	360	+	15.3455	4.31e-06	0.0136	TCCTCGTACC
Traes_7DS_B671A4EAD	bHLH	TTTGTTTCCCCGTGCGCAATATATTTAGCACCGCTGTTGGAGATGCTCTAAATCACGCTA	1102	1110	+	14.4343	6.12e-06	0.0193	CCCACTTGC
Traes_5BL_B6051DD37	EIL	TTTGTTTCCCCGTGCGCAATATATTTAGCACCGCTGTTGGAGATGCTCTAAATCACGCTA	238	248	-	13.9798	6.51e-06	0.02	AAATGTATCTA
TRAES3BF021600020CFD_g	MIKC_MADS	TTTGTTTCCCCGTGCGCAATATATTTAGCACCGCTGTTGGAGATGCTCTAAATCACGCTA	559	572	-	14.0303	8.13e-06	0.0251	CGAAAAAAAGAAGA
Traes_1AL_1B5F51626	MIKC_MADS	TTTGTTTCCCCGTGCGCAATATATTTAGCACCGCTGTTGGAGATGCTCTAAATCACGCTA	559	572	-	14.0303	8.13e-06	0.025	CGAAAAAAAGAAGA
TRAES3BF182900010CFD_g	C2H2	TTTGTTTCCCCGTGCGCAATATATTTAGCACCGCTGTTGGAGATGCTCTAAATCACGCTA	422	439	-	12.9091	9.83e-06	0.0302	CAAGAAACGCCAAAACAG
Traes_3AS_88AAED4BB	C2H2	TTTGTTTCCCCGTGCGCAATATATTTAGCACCGCTGTTGGAGATGCTCTAAATCACGCTA	422	439	-	12.9091	9.83e-06	0.0297	CAAGAAACGCCAAAACAG
Traes_2DL_D39684C41	MYB	TTTGTTTCCCCGTGCGCAATATATTTAGCACCGCTGTTGGAGATGCTCTAAATCACGCTA	1384	1404	+	13.9242	1.07e-05	0.0332	CACTCGCTCCCCCAACCCCAA
Traes_3DL_2C29058E6	B3	TTTGTTTCCCCGTGCGCAATATATTTAGCACCGCTGTTGGAGATGCTCTAAATCACGCTA	154	168	-	14.2121	1.1e-05	0.0109	TTGTACATGCATATG
Traes_4DL_C083C804E	EIL	TTTGTTTCCCCGTGCGCAATATATTTAGCACCGCTGTTGGAGATGCTCTAAATCACGCTA	72	86	+	13.2323	1.21e-05	0.0373	GTTCAAATTCATAGT
Traes_5BL_1AE458202	G2-like	TTTGTTTCCCCGTGCGCAATATATTTAGCACCGCTGTTGGAGATGCTCTAAATCACGCTA	1350	1360	-	14.0606	1.27e-05	0.0382	TCAAAGATTCT
Traes_5AS_3D6AA43B5	B3	TTTGTTTCCCCGTGCGCAATATATTTAGCACCGCTGTTGGAGATGCTCTAAATCACGCTA	1191	1211	+	0.528571	1.47e-05	0.0364	GTATTGTTTTTGAAAGAAAAA
TRAES3BF042000020CFD_g	CPP	TTTGTTTCCCCGTGCGCAATATATTTAGCACCGCTGTTGGAGATGCTCTAAATCACGCTA	800	809	-	13.41	1.52e-05	0.0451	GATTTGAATC
Traes_7DL_ED348696E	SBP	TTTGTTTCCCCGTGCGCAATATATTTAGCACCGCTGTTGGAGATGCTCTAAATCACGCTA	621	636	+	13.2111	1.93e-05	0.0438	AATTTTGTACCATCAC
Traes_6AL_36AB0312C	HD-ZIP	TTTGTTTCCCCGTGCGCAATATATTTAGCACCGCTGTTGGAGATGCTCTAAATCACGCTA	13	23	-	13.6418	2.01e-05	0.058	CAAATAATTAA
TRAES3BF062500050CFD_g	G2-like	TTTGTTTCCCCGTGCGCAATATATTTAGCACCGCTGTTGGAGATGCTCTAAATCACGCTA	1349	1358	+	12.4919	2.11e-05	0.0656	AAGAATCTTT
Traes_1AL_6B108514B	MIKC_MADS	TTTGTTTCCCCGTGCGCAATATATTTAGCACCGCTGTTGGAGATGCTCTAAATCACGCTA	1518	1538	-	12.5522	2.14e-05	0.0664	TGTTTTTGTGACTCTTCTCTT
Traes_5BL_096B0BDA8	C2H2	TTTGTTTCCCCGTGCGCAATATATTTAGCACCGCTGTTGGAGATGCTCTAAATCACGCTA	423	439	-	10.7879	2.17e-05	0.0603	CAAGAAACGCCAAAACA
Traes_6DL_8D95F127B	HD-ZIP	TTTGTTTCCCCGTGCGCAATATATTTAGCACCGCTGTTGGAGATGCTCTAAATCACGCTA	285	295	-	13.4394	2.25e-05	0.0653	TCATTAAATGG
Traes_2BS_10A8CAB27	G2-like	TTTGTTTCCCCGTGCGCAATATATTTAGCACCGCTGTTGGAGATGCTCTAAATCACGCTA	1350	1360	+	13.0152	2.25e-05	0.0672	AGAATCTTTGA
Traes_5AS_3D6AA43B5	B3	TTTGTTTCCCCGTGCGCAATATATTTAGCACCGCTGTTGGAGATGCTCTAAATCACGCTA	1190	1210	+	-1.44286	2.42e-05	0.0364	TGTATTGTTTTTGAAAGAAAA
Traes_7BS_CCA195724	E2F/DP	TTTGTTTCCCCGTGCGCAATATATTTAGCACCGCTGTTGGAGATGCTCTAAATCACGCTA	560	580	+	4.45714	2.49e-05	0.0767	CTTCTTTTTTTCGGGCCAAAA
Traes_5BL_3503725F1	SBP	TTTGTTTCCCCGTGCGCAATATATTTAGCACCGCTGTTGGAGATGCTCTAAATCACGCTA	1329	1338	-	12.1545	2.58e-05	0.0811	GCCGTACGTA
Traes_5BL_F258582BB	GATA	TTTGTTTCCCCGTGCGCAATATATTTAGCACCGCTGTTGGAGATGCTCTAAATCACGCTA	356	374	-	8.19718	2.86e-05	0.0864	CATCATCATGAGAAGGTAC
Traes_4DL_88ABAD6C0	HD-ZIP	TTTGTTTCCCCGTGCGCAATATATTTAGCACCGCTGTTGGAGATGCTCTAAATCACGCTA	13	23	-	13.0597	2.92e-05	0.083	CAAATAATTAA
Traes_7DL_ED348696E	SBP	TTTGTTTCCCCGTGCGCAATATATTTAGCACCGCTGTTGGAGATGCTCTAAATCACGCTA	1040	1055	+	12.7778	2.94e-05	0.0438	CTTTTTGTACTTTTTA
Traes_2BL_EBA73F94F	AP2	TTTGTTTCCCCGTGCGCAATATATTTAGCACCGCTGTTGGAGATGCTCTAAATCACGCTA	1266	1285	-	11.4615	3.25e-05	0.0972	AGTAACAAAAGAACACAAGA
Traes_1BL_8709BB152	SBP	TTTGTTTCCCCGTGCGCAATATATTTAGCACCGCTGTTGGAGATGCTCTAAATCACGCTA	1330	1339	+	11.6853	3.36e-05	0.106	ACGTACGGCA
Traes_2AL_FC6DD1383	ERF	TTTGTTTCCCCGTGCGCAATATATTTAGCACCGCTGTTGGAGATGCTCTAAATCACGCTA	975	989	-	11.2273	3.51e-05	0.11	CTAGCTCCGCCTCTG
Traes_2AL_E5A9615E2	ERF	TTTGTTTCCCCGTGCGCAATATATTTAGCACCGCTGTTGGAGATGCTCTAAATCACGCTA	975	989	-	11.2273	3.51e-05	0.11	CTAGCTCCGCCTCTG
Traes_3DL_2C29058E6	B3	TTTGTTTCCCCGTGCGCAATATATTTAGCACCGCTGTTGGAGATGCTCTAAATCACGCTA	125	139	+	12.303	3.6e-05	0.0269	CGATGCATGCATCAT
Traes_5BL_96D5EA4EE	SBP	TTTGTTTCCCCGTGCGCAATATATTTAGCACCGCTGTTGGAGATGCTCTAAATCACGCTA	1298	1308	+	11.7727	3.73e-05	0.0776	ACTGTACGTAC
TRAES3BF042000020CFD_g	CPP	TTTGTTTCCCCGTGCGCAATATATTTAGCACCGCTGTTGGAGATGCTCTAAATCACGCTA	71	80	-	12.38	3.77e-05	0.0559	AATTTGAACG
Traes_7DS_FE8BC1125	BBR-BPC	TTTGTTTCCCCGTGCGCAATATATTTAGCACCGCTGTTGGAGATGCTCTAAATCACGCTA	312	332	-	-0.315789	3.88e-05	0.116	CTCCCTCCGTTTCTAAATATA
Traes_4AL_A02408BC8	BBR-BPC	TTTGTTTCCCCGTGCGCAATATATTTAGCACCGCTGTTGGAGATGCTCTAAATCACGCTA	312	332	-	-0.315789	3.88e-05	0.116	CTCCCTCCGTTTCTAAATATA
Traes_5AS_3D6AA43B5	B3	TTTGTTTCCCCGTGCGCAATATATTTAGCACCGCTGTTGGAGATGCTCTAAATCACGCTA	558	578	+	-3.51429	4.02e-05	0.0403	TTCTTCTTTTTTTCGGGCCAA
Traes_7BS_D06222817	MYB_related	TTTGTTTCCCCGTGCGCAATATATTTAGCACCGCTGTTGGAGATGCTCTAAATCACGCTA	1003	1010	+	12.7273	4.12e-05	0.065	CTAGGGCT
Traes_7BS_D06222817	MYB_related	TTTGTTTCCCCGTGCGCAATATATTTAGCACCGCTGTTGGAGATGCTCTAAATCACGCTA	1088	1095	+	12.7273	4.12e-05	0.065	CTAGGGCT
Traes_5BL_06A206038	SRS	TTTGTTTCCCCGTGCGCAATATATTTAGCACCGCTGTTGGAGATGCTCTAAATCACGCTA	1085	1094	+	11.3944	4.22e-05	0.054	GGCCTAGGGC
Traes_5BL_06A206038	SRS	TTTGTTTCCCCGTGCGCAATATATTTAGCACCGCTGTTGGAGATGCTCTAAATCACGCTA	1085	1094	-	11.3944	4.22e-05	0.054	GCCCTAGGCC
Traes_1AL_A9FB6BF52	ERF	TTTGTTTCCCCGTGCGCAATATATTTAGCACCGCTGTTGGAGATGCTCTAAATCACGCTA	964	984	+	10.1549	4.45e-05	0.139	GGATGTGCGTGCAGAGGCGGA
Traes_1AL_6B108514B	MIKC_MADS	TTTGTTTCCCCGTGCGCAATATATTTAGCACCGCTGTTGGAGATGCTCTAAATCACGCTA	550	570	+	11.1045	4.89e-05	0.0722	TGCGATCATTCTTCTTTTTTT
TRAES3BF075600050CFD_g	ERF	TTTGTTTCCCCGTGCGCAATATATTTAGCACCGCTGTTGGAGATGCTCTAAATCACGCTA	409	423	+	10.1061	4.98e-05	0.156	CTTGCGCCGCATACT
TRAES3BF017100030CFD_g	ERF	TTTGTTTCCCCGTGCGCAATATATTTAGCACCGCTGTTGGAGATGCTCTAAATCACGCTA	969	989	-	9.6	5.05e-05	0.158	CTAGCTCCGCCTCTGCACGCA
Traes_5BL_06A206038	SRS	TTTGTTTCCCCGTGCGCAATATATTTAGCACCGCTGTTGGAGATGCTCTAAATCACGCTA	1000	1009	+	11.2183	5.14e-05	0.054	TGCCTAGGGC
Traes_3DL_2C29058E6	B3	TTTGTTTCCCCGTGCGCAATATATTTAGCACCGCTGTTGGAGATGCTCTAAATCACGCTA	124	138	-	11.5455	5.17e-05	0.0309	TGATGCATGCATCGC
Traes_3AL_12B53AB09	MYB_related	TTTGTTTCCCCGTGCGCAATATATTTAGCACCGCTGTTGGAGATGCTCTAAATCACGCTA	1001	1010	-	10.9394	5.3e-05	0.0805	AGCCCTAGGC
Traes_3AL_12B53AB09	MYB_related	TTTGTTTCCCCGTGCGCAATATATTTAGCACCGCTGTTGGAGATGCTCTAAATCACGCTA	1086	1095	-	10.9394	5.3e-05	0.0805	AGCCCTAGGC
Traes_4BL_941E7DE4D	ARR-B	TTTGTTTCCCCGTGCGCAATATATTTAGCACCGCTGTTGGAGATGCTCTAAATCACGCTA	1349	1358	+	12	5.44e-05	0.105	AAGAATCTTT
Traes_2BL_9528AAD7C	bZIP	TTTGTTTCCCCGTGCGCAATATATTTAGCACCGCTGTTGGAGATGCTCTAAATCACGCTA	643	653	+	11.1818	5.47e-05	0.172	TTACGTAAGCA
Traes_5BL_096B0BDA8	C2H2	TTTGTTTCCCCGTGCGCAATATATTTAGCACCGCTGTTGGAGATGCTCTAAATCACGCTA	1266	1282	-	8.30303	5.65e-05	0.0603	AACAAAAGAACACAAGA
Traes_5BL_F5D379AFC	ERF	TTTGTTTCCCCGTGCGCAATATATTTAGCACCGCTGTTGGAGATGCTCTAAATCACGCTA	410	424	-	11.0303	5.66e-05	0.178	CAGTATGCGGCGCAA
Traes_6AS_7B3C53009	BES1	TTTGTTTCCCCGTGCGCAATATATTTAGCACCGCTGTTGGAGATGCTCTAAATCACGCTA	633	647	+	9.75758	5.75e-05	0.179	TCACACGTACTTACG
TRAES3BF107400040CFD_g	ARR-B	TTTGTTTCCCCGTGCGCAATATATTTAGCACCGCTGTTGGAGATGCTCTAAATCACGCTA	1261	1270	-	11.6182	5.98e-05	0.101	CAAGATACGT
TRAES3BF094200030CFD_g	ARR-B	TTTGTTTCCCCGTGCGCAATATATTTAGCACCGCTGTTGGAGATGCTCTAAATCACGCTA	1261	1270	-	11.6182	5.98e-05	0.102	CAAGATACGT
Traes_5BL_096B0BDA8	C2H2	TTTGTTTCCCCGTGCGCAATATATTTAGCACCGCTGTTGGAGATGCTCTAAATCACGCTA	394	410	-	8.10606	6.07e-05	0.0603	AGCAAGCTGACAAGAAC
Traes_5BL_96D5EA4EE	SBP	TTTGTTTCCCCGTGCGCAATATATTTAGCACCGCTGTTGGAGATGCTCTAAATCACGCTA	1043	1053	+	11.4242	6.16e-05	0.0776	TTTGTACTTTT
Traes_4AL_5062917C4	SBP	TTTGTTTCCCCGTGCGCAATATATTTAGCACCGCTGTTGGAGATGCTCTAAATCACGCTA	1330	1338	+	10.9455	6.37e-05	0.199	ACGTACGGC
Traes_6DL_DD82BD107	ERF	TTTGTTTCCCCGTGCGCAATATATTTAGCACCGCTGTTGGAGATGCTCTAAATCACGCTA	409	429	-	9.83333	6.54e-05	0.205	CAAAACAGTATGCGGCGCAAG
Traes_4DS_2E95B3A30	CPP	TTTGTTTCCCCGTGCGCAATATATTTAGCACCGCTGTTGGAGATGCTCTAAATCACGCTA	713	725	-	10.83	6.6e-05	0.192	TCAAATTTTGAGG
Traes_4BS_929E7B27B	CPP	TTTGTTTCCCCGTGCGCAATATATTTAGCACCGCTGTTGGAGATGCTCTAAATCACGCTA	713	725	-	10.83	6.6e-05	0.192	TCAAATTTTGAGG
TRAES3BF098300010CFD_g	RAV	TTTGTTTCCCCGTGCGCAATATATTTAGCACCGCTGTTGGAGATGCTCTAAATCACGCTA	689	696	-	12.1818	6.88e-05	0.217	TATGTTGT
Traes_4BL_941E7DE4D	ARR-B	TTTGTTTCCCCGTGCGCAATATATTTAGCACCGCTGTTGGAGATGCTCTAAATCACGCTA	1261	1270	+	11.6061	6.95e-05	0.105	ACGTATCTTG
Traes_3AL_5490CF370	bZIP	TTTGTTTCCCCGTGCGCAATATATTTAGCACCGCTGTTGGAGATGCTCTAAATCACGCTA	641	660	+	7.48485	6.97e-05	0.218	ACTTACGTAAGCAGGATCGA
Traes_5BL_3503725F1	SBP	TTTGTTTCCCCGTGCGCAATATATTTAGCACCGCTGTTGGAGATGCTCTAAATCACGCTA	1329	1338	+	10.5909	7.1e-05	0.111	TACGTACGGC
Traes_5DL_156E53683	G2-like	TTTGTTTCCCCGTGCGCAATATATTTAGCACCGCTGTTGGAGATGCTCTAAATCACGCTA	1350	1357	+	11.3939	7.13e-05	0.221	AGAATCTT
Traes_5BL_A28533902	G2-like	TTTGTTTCCCCGTGCGCAATATATTTAGCACCGCTGTTGGAGATGCTCTAAATCACGCTA	1350	1357	+	11.3939	7.13e-05	0.222	AGAATCTT
TRAES3BF182900010CFD_g	C2H2	TTTGTTTCCCCGTGCGCAATATATTTAGCACCGCTGTTGGAGATGCTCTAAATCACGCTA	393	410	-	8.06061	7.26e-05	0.112	AGCAAGCTGACAAGAACA
Traes_3AS_88AAED4BB	C2H2	TTTGTTTCCCCGTGCGCAATATATTTAGCACCGCTGTTGGAGATGCTCTAAATCACGCTA	393	410	-	8.06061	7.26e-05	0.11	AGCAAGCTGACAAGAACA
TRAES3BF021600020CFD_g	MIKC_MADS	TTTGTTTCCCCGTGCGCAATATATTTAGCACCGCTGTTGGAGATGCTCTAAATCACGCTA	556	569	-	10.5303	7.27e-05	0.112	AAAAAAGAAGAATG
Traes_1AL_1B5F51626	MIKC_MADS	TTTGTTTCCCCGTGCGCAATATATTTAGCACCGCTGTTGGAGATGCTCTAAATCACGCTA	556	569	-	10.5303	7.27e-05	0.112	AAAAAAGAAGAATG
Traes_2BS_BD0ED621D	HD-ZIP	TTTGTTTCCCCGTGCGCAATATATTTAGCACCGCTGTTGGAGATGCTCTAAATCACGCTA	613	633	+	10.0597	7.29e-05	0.205	AAAGAAATAATTTTGTACCAT
Traes_6AL_36AB0312C	HD-ZIP	TTTGTTTCCCCGTGCGCAATATATTTAGCACCGCTGTTGGAGATGCTCTAAATCACGCTA	616	626	+	11.1343	7.29e-05	0.105	GAAATAATTTT
Traes_4DL_54E14ABCB	NAC	TTTGTTTCCCCGTGCGCAATATATTTAGCACCGCTGTTGGAGATGCTCTAAATCACGCTA	909	921	-	11.5606	7.41e-05	0.225	CTTAAGATTTACG
Traes_5BL_96D5EA4EE	SBP	TTTGTTTCCCCGTGCGCAATATATTTAGCACCGCTGTTGGAGATGCTCTAAATCACGCTA	1301	1311	-	11.2576	7.44e-05	0.0776	TATGTACGTAC
Traes_6AL_FD17E787A	GATA	TTTGTTTCCCCGTGCGCAATATATTTAGCACCGCTGTTGGAGATGCTCTAAATCACGCTA	1248	1258	+	11.6364	7.59e-05	0.233	GGAAGATCTGT
Traes_5BL_657BF1497	NAC	TTTGTTTCCCCGTGCGCAATATATTTAGCACCGCTGTTGGAGATGCTCTAAATCACGCTA	1329	1346	-	10.3485	7.8e-05	0.228	TTGATTGTGCCGTACGTA
TRAES3BF008800180CFD_g	Dof	TTTGTTTCCCCGTGCGCAATATATTTAGCACCGCTGTTGGAGATGCTCTAAATCACGCTA	1046	1055	-	10.6727	7.81e-05	0.241	TAAAAAGTAC
Traes_3AS_4C4673A12	Dof	TTTGTTTCCCCGTGCGCAATATATTTAGCACCGCTGTTGGAGATGCTCTAAATCACGCTA	1046	1055	-	10.6727	7.81e-05	0.241	TAAAAAGTAC
Traes_2AS_6C2F49AE0	Dof	TTTGTTTCCCCGTGCGCAATATATTTAGCACCGCTGTTGGAGATGCTCTAAATCACGCTA	1046	1055	-	10.6727	7.81e-05	0.241	TAAAAAGTAC
Traes_1AL_6B108514B	MIKC_MADS	TTTGTTTCCCCGTGCGCAATATATTTAGCACCGCTGTTGGAGATGCTCTAAATCACGCTA	381	401	+	10.194	7.82e-05	0.0722	CTTTGTCCTTGCTGTTCTTGT
Traes_6DS_DE865EA6D	C2H2	TTTGTTTCCCCGTGCGCAATATATTTAGCACCGCTGTTGGAGATGCTCTAAATCACGCTA	1515	1526	-	10.3431	7.86e-05	0.246	TCTTCTCTTGCG
Traes_4AL_5E7F93445	bZIP	TTTGTTTCCCCGTGCGCAATATATTTAGCACCGCTGTTGGAGATGCTCTAAATCACGCTA	642	652	-	8.5	7.93e-05	0.249	GCTTACGTAAG
TRAES3BF066400010CFD_g	B3	TTTGTTTCCCCGTGCGCAATATATTTAGCACCGCTGTTGGAGATGCTCTAAATCACGCTA	127	135	+	11.305	8.31e-05	0.128	ATGCATGCA
TRAES3BF066400010CFD_g	B3	TTTGTTTCCCCGTGCGCAATATATTTAGCACCGCTGTTGGAGATGCTCTAAATCACGCTA	128	136	-	11.305	8.31e-05	0.128	ATGCATGCA
Traes_5BL_FBC7AF288	ERF	TTTGTTTCCCCGTGCGCAATATATTTAGCACCGCTGTTGGAGATGCTCTAAATCACGCTA	965	992	-	7.19697	8.31e-05	0.259	ATGCTAGCTCCGCCTCTGCACGCACATC
Traes_5DL_EB47672ED	G2-like	TTTGTTTCCCCGTGCGCAATATATTTAGCACCGCTGTTGGAGATGCTCTAAATCACGCTA	331	343	-	10.3485	8.41e-05	0.26	ACAAGCATATACT
Traes_5AS_3D6AA43B5	B3	TTTGTTTCCCCGTGCGCAATATATTTAGCACCGCTGTTGGAGATGCTCTAAATCACGCTA	1044	1064	+	-6.7	8.43e-05	0.0568	TTGTACTTTTTAGGGAGAAAT
Traes_4DL_C083C804E	EIL	TTTGTTTCCCCGTGCGCAATATATTTAGCACCGCTGTTGGAGATGCTCTAAATCACGCTA	1007	1021	+	10.6263	8.46e-05	0.13	GGCTAAGTACCTTGA
Traes_2BL_569371098	AP2	TTTGTTTCCCCGTGCGCAATATATTTAGCACCGCTGTTGGAGATGCTCTAAATCACGCTA	1383	1403	+	6.02222	9.11e-05	0.283	ACACTCGCTCCCCCAACCCCA
Traes_4AL_72ECC7747	G2-like	TTTGTTTCCCCGTGCGCAATATATTTAGCACCGCTGTTGGAGATGCTCTAAATCACGCTA	554	564	-	11.1515	9.33e-05	0.286	AGAAGAATGAT
Traes_1AL_6B108514B	MIKC_MADS	TTTGTTTCCCCGTGCGCAATATATTTAGCACCGCTGTTGGAGATGCTCTAAATCACGCTA	1269	1289	+	9.83582	9.33e-05	0.0722	TGTGTTCTTTTGTTACTGTTC
Traes_2BL_B397F2CE3	ERF	TTTGTTTCCCCGTGCGCAATATATTTAGCACCGCTGTTGGAGATGCTCTAAATCACGCTA	973	987	+	9.69697	9.34e-05	0.293	TGCAGAGGCGGAGCT
TRAES3BF107400040CFD_g	ARR-B	TTTGTTTCCCCGTGCGCAATATATTTAGCACCGCTGTTGGAGATGCTCTAAATCACGCTA	1240	1249	+	10.7727	9.36e-05	0.101	ATAGATTTGG
TRAES3BF094200030CFD_g	ARR-B	TTTGTTTCCCCGTGCGCAATATATTTAGCACCGCTGTTGGAGATGCTCTAAATCACGCTA	1240	1249	+	10.7727	9.36e-05	0.102	ATAGATTTGG
Traes_5AS_3D6AA43B5	B3	TTTGTTTCCCCGTGCGCAATATATTTAGCACCGCTGTTGGAGATGCTCTAAATCACGCTA	567	587	-	-7.21429	9.46e-05	0.0568	GAAATGCTTTTGGCCCGAAAA
Traes_2AL_82C3E7E14	NAC	TTTGTTTCCCCGTGCGCAATATATTTAGCACCGCTGTTGGAGATGCTCTAAATCACGCTA	907	921	-	10.5303	9.7e-05	0.29	CTTAAGATTTACGAA
Traes_5BL_FCB1625F3	HSF	TTTGTTTCCCCGTGCGCAATATATTTAGCACCGCTGTTGGAGATGCTCTAAATCACGCTA	351	364	+	7.45455	9.74e-05	0.305	TCCTCGTACCTTCT
Traes_5DL_1950C1FC2	bZIP	TTTGTTTCCCCGTGCGCAATATATTTAGCACCGCTGTTGGAGATGCTCTAAATCACGCTA	641	655	-	8.71212	9.78e-05	0.307	CCTGCTTACGTAAGT
Traes_2BL_EBA73F94F	AP2	TTTGTTTCCCCGTGCGCAATATATTTAGCACCGCTGTTGGAGATGCTCTAAATCACGCTA	604	623	+	9.10256	9.82e-05	0.147	ATTCAAAAGAAAGAAATAAT
TRAES3BF107400040CFD_g	ARR-B	TTTGTTTCCCCGTGCGCAATATATTTAGCACCGCTGTTGGAGATGCTCTAAATCACGCTA	254	263	+	10.6636	9.94e-05	0.101	ATAGATTCGT
TRAES3BF094200030CFD_g	ARR-B	TTTGTTTCCCCGTGCGCAATATATTTAGCACCGCTGTTGGAGATGCTCTAAATCACGCTA	254	263	+	10.6636	9.94e-05	0.102	ATAGATTCGT
