# Supplementary material for: Are TaNAC Transcription Factors Involved in Promoting Wheat Yield by cis-Regulation of TaCKX Gene Family?
Source: Int J Mol Sci. 2024 Feb 7;25(4):2027. doi: 10.3390/ijms25042027 (PMC10889182; doi:10.3390/ijms25042027)
Supplement: Supplementary file 1 [file ijms-25-02027-s001.zip › Folder S1/fimo TaCKX3-1B.txt]

#pattern name	Family	sequence name	start	stop	strand	score	p-value	q-value	matched sequence
Traes_7DS_FE8BC1125	BBR-BPC	ACTAGGGTTTCCCCTCGTTGCTCGCGGGAGCAACGCGGGGAGGGGGGTGACT	1640	1660	+	38.5	2.03e-13	6.56e-10	CTCTCTCTCTCTCTCTCTCTC
Traes_4AL_A02408BC8	BBR-BPC	ACTAGGGTTTCCCCTCGTTGCTCGCGGGAGCAACGCGGGGAGGGGGGTGACT	1640	1660	+	38.5	2.03e-13	6.56e-10	CTCTCTCTCTCTCTCTCTCTC
Traes_4DL_AE5093871	BBR-BPC	ACTAGGGTTTCCCCTCGTTGCTCGCGGGAGCAACGCGGGGAGGGGGGTGACT	1639	1662	-	33.5303	6.91e-12	9.44e-09	GCGAGAGAGAGAGAGAGAGAGAGG
Traes_4AS_48979CBE1	BBR-BPC	ACTAGGGTTTCCCCTCGTTGCTCGCGGGAGCAACGCGGGGAGGGGGGTGACT	1639	1662	-	33.5303	6.91e-12	9.42e-09	GCGAGAGAGAGAGAGAGAGAGAGG
Traes_4DL_AE5093871	BBR-BPC	ACTAGGGTTTCCCCTCGTTGCTCGCGGGAGCAACGCGGGGAGGGGGGTGACT	1635	1658	-	33.3485	7.87e-12	9.44e-09	GAGAGAGAGAGAGAGAGAGGATGA
Traes_4AS_48979CBE1	BBR-BPC	ACTAGGGTTTCCCCTCGTTGCTCGCGGGAGCAACGCGGGGAGGGGGGTGACT	1635	1658	-	33.3485	7.87e-12	9.42e-09	GAGAGAGAGAGAGAGAGAGGATGA
Traes_7DS_FE8BC1125	BBR-BPC	ACTAGGGTTTCCCCTCGTTGCTCGCGGGAGCAACGCGGGGAGGGGGGTGACT	1638	1658	+	33.25	8.89e-12	1.44e-08	TCCTCTCTCTCTCTCTCTCTC
Traes_4AL_A02408BC8	BBR-BPC	ACTAGGGTTTCCCCTCGTTGCTCGCGGGAGCAACGCGGGGAGGGGGGTGACT	1638	1658	+	33.25	8.89e-12	1.44e-08	TCCTCTCTCTCTCTCTCTCTC
Traes_4DL_AE5093871	BBR-BPC	ACTAGGGTTTCCCCTCGTTGCTCGCGGGAGCAACGCGGGGAGGGGGGTGACT	1637	1660	-	33.1667	8.93e-12	9.44e-09	GAGAGAGAGAGAGAGAGAGAGGAT
Traes_4AS_48979CBE1	BBR-BPC	ACTAGGGTTTCCCCTCGTTGCTCGCGGGAGCAACGCGGGGAGGGGGGTGACT	1637	1660	-	33.1667	8.93e-12	9.42e-09	GAGAGAGAGAGAGAGAGAGAGGAT
Traes_7DS_FE8BC1125	BBR-BPC	ACTAGGGTTTCCCCTCGTTGCTCGCGGGAGCAACGCGGGGAGGGGGGTGACT	1642	1662	+	32.2105	2.05e-11	2.21e-08	CTCTCTCTCTCTCTCTCTCGC
Traes_4AL_A02408BC8	BBR-BPC	ACTAGGGTTTCCCCTCGTTGCTCGCGGGAGCAACGCGGGGAGGGGGGTGACT	1642	1662	+	32.2105	2.05e-11	2.21e-08	CTCTCTCTCTCTCTCTCTCGC
Traes_4DL_AE5093871	BBR-BPC	ACTAGGGTTTCCCCTCGTTGCTCGCGGGAGCAACGCGGGGAGGGGGGTGACT	1631	1654	-	25.7273	1.04e-09	8.23e-07	GAGAGAGAGAGAGAGGATGAATGA
Traes_4AS_48979CBE1	BBR-BPC	ACTAGGGTTTCCCCTCGTTGCTCGCGGGAGCAACGCGGGGAGGGGGGTGACT	1631	1654	-	25.7273	1.04e-09	8.21e-07	GAGAGAGAGAGAGAGGATGAATGA
Traes_7DS_FE8BC1125	BBR-BPC	ACTAGGGTTTCCCCTCGTTGCTCGCGGGAGCAACGCGGGGAGGGGGGTGACT	1636	1656	+	25.5789	1.44e-09	1.17e-06	CATCCTCTCTCTCTCTCTCTC
Traes_4AL_A02408BC8	BBR-BPC	ACTAGGGTTTCCCCTCGTTGCTCGCGGGAGCAACGCGGGGAGGGGGGTGACT	1636	1656	+	25.5789	1.44e-09	1.17e-06	CATCCTCTCTCTCTCTCTCTC
Traes_7DS_FE8BC1125	BBR-BPC	ACTAGGGTTTCCCCTCGTTGCTCGCGGGAGCAACGCGGGGAGGGGGGTGACT	1634	1654	+	23.8026	3.79e-09	2.45e-06	TTCATCCTCTCTCTCTCTCTC
Traes_4AL_A02408BC8	BBR-BPC	ACTAGGGTTTCCCCTCGTTGCTCGCGGGAGCAACGCGGGGAGGGGGGTGACT	1634	1654	+	23.8026	3.79e-09	2.45e-06	TTCATCCTCTCTCTCTCTCTC
Traes_4DL_AE5093871	BBR-BPC	ACTAGGGTTTCCCCTCGTTGCTCGCGGGAGCAACGCGGGGAGGGGGGTGACT	1633	1656	-	22.9091	4.87e-09	2.75e-06	GAGAGAGAGAGAGAGAGGATGAAT
Traes_4AS_48979CBE1	BBR-BPC	ACTAGGGTTTCCCCTCGTTGCTCGCGGGAGCAACGCGGGGAGGGGGGTGACT	1633	1656	-	22.9091	4.87e-09	2.74e-06	GAGAGAGAGAGAGAGAGGATGAAT
Traes_4DL_AE5093871	BBR-BPC	ACTAGGGTTTCCCCTCGTTGCTCGCGGGAGCAACGCGGGGAGGGGGGTGACT	1641	1664	-	22.7879	5.19e-09	2.75e-06	AGGCGAGAGAGAGAGAGAGAGAGA
Traes_4AS_48979CBE1	BBR-BPC	ACTAGGGTTTCCCCTCGTTGCTCGCGGGAGCAACGCGGGGAGGGGGGTGACT	1641	1664	-	22.7879	5.19e-09	2.74e-06	AGGCGAGAGAGAGAGAGAGAGAGA
Traes_7DS_FE8BC1125	BBR-BPC	ACTAGGGTTTCCCCTCGTTGCTCGCGGGAGCAACGCGGGGAGGGGGGTGACT	1632	1652	+	17.4868	7.78e-08	4.19e-05	CATTCATCCTCTCTCTCTCTC
Traes_4AL_A02408BC8	BBR-BPC	ACTAGGGTTTCCCCTCGTTGCTCGCGGGAGCAACGCGGGGAGGGGGGTGACT	1632	1652	+	17.4868	7.78e-08	4.19e-05	CATTCATCCTCTCTCTCTCTC
Traes_4DL_AE5093871	BBR-BPC	ACTAGGGTTTCCCCTCGTTGCTCGCGGGAGCAACGCGGGGAGGGGGGTGACT	1645	1668	-	17.0455	8.67e-08	3.93e-05	GCAAAGGCGAGAGAGAGAGAGAGA
Traes_4AS_48979CBE1	BBR-BPC	ACTAGGGTTTCCCCTCGTTGCTCGCGGGAGCAACGCGGGGAGGGGGGTGACT	1645	1668	-	17.0455	8.67e-08	3.92e-05	GCAAAGGCGAGAGAGAGAGAGAGA
Traes_7DS_FE8BC1125	BBR-BPC	ACTAGGGTTTCCCCTCGTTGCTCGCGGGAGCAACGCGGGGAGGGGGGTGACT	1644	1664	+	16.2105	1.34e-07	6.2e-05	CTCTCTCTCTCTCTCTCGCCT
Traes_4AL_A02408BC8	BBR-BPC	ACTAGGGTTTCCCCTCGTTGCTCGCGGGAGCAACGCGGGGAGGGGGGTGACT	1644	1664	+	16.2105	1.34e-07	6.2e-05	CTCTCTCTCTCTCTCTCGCCT
Traes_4DL_AE5093871	BBR-BPC	ACTAGGGTTTCCCCTCGTTGCTCGCGGGAGCAACGCGGGGAGGGGGGTGACT	1643	1666	-	15.9394	1.43e-07	5.66e-05	AAAGGCGAGAGAGAGAGAGAGAGA
Traes_4AS_48979CBE1	BBR-BPC	ACTAGGGTTTCCCCTCGTTGCTCGCGGGAGCAACGCGGGGAGGGGGGTGACT	1643	1666	-	15.9394	1.43e-07	5.65e-05	AAAGGCGAGAGAGAGAGAGAGAGA
Traes_1AL_6B108514B	MIKC_MADS	ACTAGGGTTTCCCCTCGTTGCTCGCGGGAGCAACGCGGGGAGGGGGGTGACT	1639	1659	+	18.2537	2.56e-07	0.00054	CCTCTCTCTCTCTCTCTCTCT
Traes_1AL_6B108514B	MIKC_MADS	ACTAGGGTTTCCCCTCGTTGCTCGCGGGAGCAACGCGGGGAGGGGGGTGACT	1641	1661	+	18.0299	3.19e-07	0.00054	TCTCTCTCTCTCTCTCTCTCG
Traes_7DS_FE8BC1125	BBR-BPC	ACTAGGGTTTCCCCTCGTTGCTCGCGGGAGCAACGCGGGGAGGGGGGTGACT	1646	1666	+	13.75	3.65e-07	0.000148	CTCTCTCTCTCTCTCGCCTTT
Traes_4AL_A02408BC8	BBR-BPC	ACTAGGGTTTCCCCTCGTTGCTCGCGGGAGCAACGCGGGGAGGGGGGTGACT	1646	1666	+	13.75	3.65e-07	0.000148	CTCTCTCTCTCTCTCGCCTTT
Traes_2BL_EBA73F94F	AP2	ACTAGGGTTTCCCCTCGTTGCTCGCGGGAGCAACGCGGGGAGGGGGGTGACT	1641	1660	-	17.7564	5.3e-07	0.00141	GAGAGAGAGAGAGAGAGAGA
Traes_6DS_2B2F9C290	C2H2	ACTAGGGTTTCCCCTCGTTGCTCGCGGGAGCAACGCGGGGAGGGGGGTGACT	1430	1448	-	17.2302	6.46e-07	0.00214	CTTCCTTCTCTCCCCCCTC
Traes_7DS_FE8BC1125	BBR-BPC	ACTAGGGTTTCCCCTCGTTGCTCGCGGGAGCAACGCGGGGAGGGGGGTGACT	1630	1650	+	11.6053	8.29e-07	0.000298	TTCATTCATCCTCTCTCTCTC
Traes_4AL_A02408BC8	BBR-BPC	ACTAGGGTTTCCCCTCGTTGCTCGCGGGAGCAACGCGGGGAGGGGGGTGACT	1630	1650	+	11.6053	8.29e-07	0.000298	TTCATTCATCCTCTCTCTCTC
Traes_4DL_AE5093871	BBR-BPC	ACTAGGGTTTCCCCTCGTTGCTCGCGGGAGCAACGCGGGGAGGGGGGTGACT	1627	1650	-	11.0909	1.09e-06	0.000385	GAGAGAGAGAGGATGAATGAAGAA
Traes_4AS_48979CBE1	BBR-BPC	ACTAGGGTTTCCCCTCGTTGCTCGCGGGAGCAACGCGGGGAGGGGGGTGACT	1627	1650	-	11.0909	1.09e-06	0.000384	GAGAGAGAGAGGATGAATGAAGAA
Traes_2BL_EBA73F94F	AP2	ACTAGGGTTTCCCCTCGTTGCTCGCGGGAGCAACGCGGGGAGGGGGGTGACT	1639	1658	-	16.7692	1.17e-06	0.00141	GAGAGAGAGAGAGAGAGAGG
Traes_2BL_EBA73F94F	AP2	ACTAGGGTTTCCCCTCGTTGCTCGCGGGAGCAACGCGGGGAGGGGGGTGACT	1647	1666	-	16.641	1.29e-06	0.00141	AAAGGCGAGAGAGAGAGAGA
Traes_4DL_AE5093871	BBR-BPC	ACTAGGGTTTCCCCTCGTTGCTCGCGGGAGCAACGCGGGGAGGGGGGTGACT	1647	1670	-	9.30303	2.19e-06	0.000694	GGGCAAAGGCGAGAGAGAGAGAGA
Traes_4AS_48979CBE1	BBR-BPC	ACTAGGGTTTCCCCTCGTTGCTCGCGGGAGCAACGCGGGGAGGGGGGTGACT	1647	1670	-	9.30303	2.19e-06	0.000692	GGGCAAAGGCGAGAGAGAGAGAGA
Traes_4DL_AE5093871	BBR-BPC	ACTAGGGTTTCCCCTCGTTGCTCGCGGGAGCAACGCGGGGAGGGGGGTGACT	1629	1652	-	8.62121	2.83e-06	0.000816	GAGAGAGAGAGAGGATGAATGAAG
Traes_4AS_48979CBE1	BBR-BPC	ACTAGGGTTTCCCCTCGTTGCTCGCGGGAGCAACGCGGGGAGGGGGGTGACT	1629	1652	-	8.62121	2.83e-06	0.000813	GAGAGAGAGAGAGGATGAATGAAG
Traes_7DS_B671A4EAD	bHLH	ACTAGGGTTTCCCCTCGTTGCTCGCGGGAGCAACGCGGGGAGGGGGGTGACT	844	852	-	14.7273	3.06e-06	0.011	GCCACTTGC
Traes_4DL_AE5093871	BBR-BPC	ACTAGGGTTTCCCCTCGTTGCTCGCGGGAGCAACGCGGGGAGGGGGGTGACT	1623	1646	-	7.84848	3.76e-06	0.000996	GAGAGAGGATGAATGAAGAAGAAA
Traes_4AS_48979CBE1	BBR-BPC	ACTAGGGTTTCCCCTCGTTGCTCGCGGGAGCAACGCGGGGAGGGGGGTGACT	1623	1646	-	7.84848	3.76e-06	0.000993	GAGAGAGGATGAATGAAGAAGAAA
Traes_3AS_E01675F4E	Nin-like	ACTAGGGTTTCCCCTCGTTGCTCGCGGGAGCAACGCGGGGAGGGGGGTGACT	1667	1681	-	14.2273	3.97e-06	0.0142	ATATGGCTTTTGGGC
Traes_1AL_6B108514B	MIKC_MADS	ACTAGGGTTTCCCCTCGTTGCTCGCGGGAGCAACGCGGGGAGGGGGGTGACT	1647	1667	+	14.9851	4.22e-06	0.00476	TCTCTCTCTCTCTCGCCTTTG
Traes_2BS_DD07C2EE6	C2H2	ACTAGGGTTTCCCCTCGTTGCTCGCGGGAGCAACGCGGGGAGGGGGGTGACT	1559	1569	+	13.0606	6.98e-06	0.00833	TGAGTGAGTGA
Traes_2BS_DD07C2EE6	C2H2	ACTAGGGTTTCCCCTCGTTGCTCGCGGGAGCAACGCGGGGAGGGGGGTGACT	1563	1573	+	13.0606	6.98e-06	0.00833	TGAGTGAGTGA
Traes_2BS_DD07C2EE6	C2H2	ACTAGGGTTTCCCCTCGTTGCTCGCGGGAGCAACGCGGGGAGGGGGGTGACT	1795	1805	-	13.0606	6.98e-06	0.00833	TGAGTGAGTGA
Traes_2BL_EBA73F94F	AP2	ACTAGGGTTTCCCCTCGTTGCTCGCGGGAGCAACGCGGGGAGGGGGGTGACT	1643	1662	-	14	7.83e-06	0.00641	GCGAGAGAGAGAGAGAGAGA
Traes_2AL_15A7BB684	WRKY	ACTAGGGTTTCCCCTCGTTGCTCGCGGGAGCAACGCGGGGAGGGGGGTGACT	982	995	-	14.3788	8.23e-06	0.0283	ATGGTTGACTTCTG
TRAES3BF021600020CFD_g	MIKC_MADS	ACTAGGGTTTCCCCTCGTTGCTCGCGGGAGCAACGCGGGGAGGGGGGTGACT	1768	1781	-	14	8.28e-06	0.0276	GTAAAAGAAGAAAG
Traes_1AL_1B5F51626	MIKC_MADS	ACTAGGGTTTCCCCTCGTTGCTCGCGGGAGCAACGCGGGGAGGGGGGTGACT	1768	1781	-	14	8.28e-06	0.0276	GTAAAAGAAGAAAG
Traes_1AL_6B108514B	MIKC_MADS	ACTAGGGTTTCCCCTCGTTGCTCGCGGGAGCAACGCGGGGAGGGGGGTGACT	1635	1655	+	13.7463	1.01e-05	0.0085	TCATCCTCTCTCTCTCTCTCT
Traes_6DL_8D95F127B	HD-ZIP	ACTAGGGTTTCCCCTCGTTGCTCGCGGGAGCAACGCGGGGAGGGGGGTGACT	804	814	-	14.5152	1.04e-05	0.0332	ACATTAAATAC
Traes_6DL_991931CF9	MYB	ACTAGGGTTTCCCCTCGTTGCTCGCGGGAGCAACGCGGGGAGGGGGGTGACT	1100	1120	-	13.6212	1.11e-05	0.0374	GTACAAAATCTTCACCAAAAC
Traes_4DL_AE5093871	BBR-BPC	ACTAGGGTTTCCCCTCGTTGCTCGCGGGAGCAACGCGGGGAGGGGGGTGACT	1621	1644	-	4.68182	1.15e-05	0.00282	GAGAGGATGAATGAAGAAGAAAGG
Traes_4AS_48979CBE1	BBR-BPC	ACTAGGGTTTCCCCTCGTTGCTCGCGGGAGCAACGCGGGGAGGGGGGTGACT	1621	1644	-	4.68182	1.15e-05	0.00281	GAGAGGATGAATGAAGAAGAAAGG
Traes_7DS_FE8BC1125	BBR-BPC	ACTAGGGTTTCCCCTCGTTGCTCGCGGGAGCAACGCGGGGAGGGGGGTGACT	1648	1668	+	3.71053	1.19e-05	0.00386	CTCTCTCTCTCTCGCCTTTGC
Traes_4AL_A02408BC8	BBR-BPC	ACTAGGGTTTCCCCTCGTTGCTCGCGGGAGCAACGCGGGGAGGGGGGTGACT	1648	1668	+	3.71053	1.19e-05	0.00386	CTCTCTCTCTCTCGCCTTTGC
Traes_6DS_2B2F9C290	C2H2	ACTAGGGTTTCCCCTCGTTGCTCGCGGGAGCAACGCGGGGAGGGGGGTGACT	1427	1445	-	12.5714	1.23e-05	0.0204	CCTTCTCTCCCCCCTCAGC
TRAES3BF002300010CFD_g	NAC	ACTAGGGTTTCCCCTCGTTGCTCGCGGGAGCAACGCGGGGAGGGGGGTGACT	231	252	-	13.197	1.25e-05	0.0432	AACGTAATCTAGTTGTCTACCA
Traes_5DL_5FD3B95C7	TALE	ACTAGGGTTTCCCCTCGTTGCTCGCGGGAGCAACGCGGGGAGGGGGGTGACT	1476	1483	-	11.9798	1.31e-05	0.0474	GCTGTCAC
Traes_5BL_B2792D532	TALE	ACTAGGGTTTCCCCTCGTTGCTCGCGGGAGCAACGCGGGGAGGGGGGTGACT	1476	1483	-	11.9798	1.31e-05	0.0474	GCTGTCAC
Traes_2BL_EBA73F94F	AP2	ACTAGGGTTTCCCCTCGTTGCTCGCGGGAGCAACGCGGGGAGGGGGGTGACT	1645	1664	-	13.1154	1.32e-05	0.00867	AGGCGAGAGAGAGAGAGAGA
Traes_2AS_5C7B75BC5	HSF	ACTAGGGTTTCCCCTCGTTGCTCGCGGGAGCAACGCGGGGAGGGGGGTGACT	615	629	+	10.9737	1.57e-05	0.0317	TGAATTTTCGAGAAA
Traes_4AL_72ECC7747	G2-like	ACTAGGGTTTCCCCTCGTTGCTCGCGGGAGCAACGCGGGGAGGGGGGTGACT	641	651	-	13.2576	1.58e-05	0.0533	AAGAGAATATA
Traes_5BL_FCB1625F3	HSF	ACTAGGGTTTCCCCTCGTTGCTCGCGGGAGCAACGCGGGGAGGGGGGTGACT	615	628	-	11.8939	1.6e-05	0.0473	TTCTCGAAAATTCA
Traes_6DL_E7910DD23	Trihelix	ACTAGGGTTTCCCCTCGTTGCTCGCGGGAGCAACGCGGGGAGGGGGGTGACT	795	808	+	13.2121	1.6e-05	0.0493	GTATTTACTGTATT
Traes_7DS_B671A4EAD	bHLH	ACTAGGGTTTCCCCTCGTTGCTCGCGGGAGCAACGCGGGGAGGGGGGTGACT	225	233	+	14.0606	1.62e-05	0.0292	GCCACTTGG
TRAES3BF058500060CFD_g	WRKY	ACTAGGGTTTCCCCTCGTTGCTCGCGGGAGCAACGCGGGGAGGGGGGTGACT	983	993	+	13.3636	1.73e-05	0.0593	AGAAGTCAACC
Traes_2BS_F3097F116	WRKY	ACTAGGGTTTCCCCTCGTTGCTCGCGGGAGCAACGCGGGGAGGGGGGTGACT	983	995	+	13.2879	1.73e-05	0.0597	AGAAGTCAACCAT
Traes_7DL_A9EF00572	WRKY	ACTAGGGTTTCCCCTCGTTGCTCGCGGGAGCAACGCGGGGAGGGGGGTGACT	983	995	-	12.6515	1.77e-05	0.0617	ATGGTTGACTTCT
Traes_2AS_5C7B75BC5	HSF	ACTAGGGTTTCCCCTCGTTGCTCGCGGGAGCAACGCGGGGAGGGGGGTGACT	610	624	-	10.6579	1.78e-05	0.0317	CGAAAATTCAAGAAT
Traes_7DS_01F74C6F3	WRKY	ACTAGGGTTTCCCCTCGTTGCTCGCGGGAGCAACGCGGGGAGGGGGGTGACT	984	994	+	13.1515	1.79e-05	0.0626	GAAGTCAACCA
Traes_1AL_A4B5C1474	HSF	ACTAGGGTTTCCCCTCGTTGCTCGCGGGAGCAACGCGGGGAGGGGGGTGACT	615	629	+	12.6061	1.79e-05	0.0642	TGAATTTTCGAGAAA
Traes_1AL_6B108514B	MIKC_MADS	ACTAGGGTTTCCCCTCGTTGCTCGCGGGAGCAACGCGGGGAGGGGGGTGACT	1629	1649	+	12.791	1.85e-05	0.0125	CTTCATTCATCCTCTCTCTCT
TRAES3BF094600010CFD_g	C2H2	ACTAGGGTTTCCCCTCGTTGCTCGCGGGAGCAACGCGGGGAGGGGGGTGACT	1289	1300	+	12.3289	1.91e-05	0.0646	CAAAACAGAAAA
Traes_6AS_4B9F0CBBF	G2-like	ACTAGGGTTTCCCCTCGTTGCTCGCGGGAGCAACGCGGGGAGGGGGGTGACT	636	650	+	13.0845	2.19e-05	0.0674	TAGATTATATTCTCT
Traes_1AS_F08B3720F	FAR1	ACTAGGGTTTCCCCTCGTTGCTCGCGGGAGCAACGCGGGGAGGGGGGTGACT	1397	1411	-	12.5152	2.28e-05	0.0672	CACACACGCGCGGAA
Traes_2BL_EBA73F94F	AP2	ACTAGGGTTTCCCCTCGTTGCTCGCGGGAGCAACGCGGGGAGGGGGGTGACT	1219	1238	+	12.1154	2.31e-05	0.0116	TGAAAATTGAGGGGGAGAAA
Traes_1AL_6B108514B	MIKC_MADS	ACTAGGGTTTCCCCTCGTTGCTCGCGGGAGCAACGCGGGGAGGGGGGTGACT	1623	1643	+	12.3881	2.37e-05	0.0133	TTTCTTCTTCATTCATCCTCT
Traes_2BL_EBA73F94F	AP2	ACTAGGGTTTCCCCTCGTTGCTCGCGGGAGCAACGCGGGGAGGGGGGTGACT	1623	1642	-	11.9872	2.47e-05	0.0116	GAGGATGAATGAAGAAGAAA
Traes_4DL_AE5093871	BBR-BPC	ACTAGGGTTTCCCCTCGTTGCTCGCGGGAGCAACGCGGGGAGGGGGGTGACT	524	547	-	2.18182	2.64e-05	0.00598	CAGAAAGAGCGATAAATACAGAAT
Traes_4AS_48979CBE1	BBR-BPC	ACTAGGGTTTCCCCTCGTTGCTCGCGGGAGCAACGCGGGGAGGGGGGTGACT	524	547	-	2.18182	2.64e-05	0.00597	CAGAAAGAGCGATAAATACAGAAT
Traes_2BL_A69F6C5DF	WRKY	ACTAGGGTTTCCCCTCGTTGCTCGCGGGAGCAACGCGGGGAGGGGGGTGACT	984	993	+	11.28	2.68e-05	0.0888	GAAGTCAACC
Traes_6AL_FD17E787A	GATA	ACTAGGGTTTCCCCTCGTTGCTCGCGGGAGCAACGCGGGGAGGGGGGTGACT	771	781	-	12.6263	2.71e-05	0.0976	ACTAGATCTTT
Traes_2DL_D39684C41	MYB	ACTAGGGTTTCCCCTCGTTGCTCGCGGGAGCAACGCGGGGAGGGGGGTGACT	1097	1117	-	12.3788	2.71e-05	0.0956	CAAAATCTTCACCAAAACCAA
Traes_5BL_FCB1625F3	HSF	ACTAGGGTTTCCCCTCGTTGCTCGCGGGAGCAACGCGGGGAGGGGGGTGACT	611	624	+	10.6818	2.72e-05	0.0473	TTCTTGAATTTTCG
Traes_5DL_5FD3B95C7	TALE	ACTAGGGTTTCCCCTCGTTGCTCGCGGGAGCAACGCGGGGAGGGGGGTGACT	1208	1215	-	11.5657	2.81e-05	0.0508	GCTGTCAA
Traes_5BL_B2792D532	TALE	ACTAGGGTTTCCCCTCGTTGCTCGCGGGAGCAACGCGGGGAGGGGGGTGACT	1208	1215	-	11.5657	2.81e-05	0.0508	GCTGTCAA
Traes_6AS_FDF16F4EA	bZIP	ACTAGGGTTTCCCCTCGTTGCTCGCGGGAGCAACGCGGGGAGGGGGGTGACT	930	944	-	9.59091	2.88e-05	0.104	ATGGATGATGTGTCC
TRAES3BF066400010CFD_g	B3	ACTAGGGTTTCCCCTCGTTGCTCGCGGGAGCAACGCGGGGAGGGGGGTGACT	1200	1208	+	12.1773	3.07e-05	0.111	TTGCATGCT
TRAES3BF107400040CFD_g	ARR-B	ACTAGGGTTTCCCCTCGTTGCTCGCGGGAGCAACGCGGGGAGGGGGGTGACT	270	279	-	12.6364	3.25e-05	0.111	GAAGATATGG
TRAES3BF094200030CFD_g	ARR-B	ACTAGGGTTTCCCCTCGTTGCTCGCGGGAGCAACGCGGGGAGGGGGGTGACT	270	279	-	12.6364	3.25e-05	0.111	GAAGATATGG
Traes_6DL_9FC9C02351	C2H2	ACTAGGGTTTCCCCTCGTTGCTCGCGGGAGCAACGCGGGGAGGGGGGTGACT	837	844	+	11.0606	3.43e-05	0.119	AGTAGTAG
Traes_4DL_AE5093871	BBR-BPC	ACTAGGGTTTCCCCTCGTTGCTCGCGGGAGCAACGCGGGGAGGGGGGTGACT	526	549	-	1.33333	3.46e-05	0.00731	TTCAGAAAGAGCGATAAATACAGA
Traes_4AS_48979CBE1	BBR-BPC	ACTAGGGTTTCCCCTCGTTGCTCGCGGGAGCAACGCGGGGAGGGGGGTGACT	526	549	-	1.33333	3.46e-05	0.00729	TTCAGAAAGAGCGATAAATACAGA
Traes_3AS_55E9080C2	MIKC_MADS	ACTAGGGTTTCCCCTCGTTGCTCGCGGGAGCAACGCGGGGAGGGGGGTGACT	1285	1303	-	11.8873	3.47e-05	0.111	CCCTTTTCTGTTTTGGAAT
Traes_6AS_68775100B	WRKY	ACTAGGGTTTCCCCTCGTTGCTCGCGGGAGCAACGCGGGGAGGGGGGTGACT	984	995	-	12.4697	3.55e-05	0.124	ATGGTTGACTTC
Traes_1AL_0404BC790	WRKY	ACTAGGGTTTCCCCTCGTTGCTCGCGGGAGCAACGCGGGGAGGGGGGTGACT	981	994	-	11.8182	3.61e-05	0.123	TGGTTGACTTCTGG
Traes_5BL_A85CEE3C1	bZIP	ACTAGGGTTTCCCCTCGTTGCTCGCGGGAGCAACGCGGGGAGGGGGGTGACT	1708	1718	-	10.4868	3.61e-05	0.13	GGCAGCTGGAA
Traes_3DL_2C29058E6	B3	ACTAGGGTTTCCCCTCGTTGCTCGCGGGAGCAACGCGGGGAGGGGGGTGACT	1197	1211	-	12.2576	3.68e-05	0.0906	TCAAGCATGCAATTT
Traes_7AL_EA6F4FFDE	GATA	ACTAGGGTTTCCCCTCGTTGCTCGCGGGAGCAACGCGGGGAGGGGGGTGACT	1614	1632	+	5.28947	3.69e-05	0.0954	GCTCATCCCTTTCTTCTTC
Traes_1AL_A4B5C1474	HSF	ACTAGGGTTTCCCCTCGTTGCTCGCGGGAGCAACGCGGGGAGGGGGGTGACT	610	624	-	11.2273	3.72e-05	0.0667	CGAAAATTCAAGAAT
Traes_1AS_F08B3720F	FAR1	ACTAGGGTTTCCCCTCGTTGCTCGCGGGAGCAACGCGGGGAGGGGGGTGACT	1751	1765	+	11.0909	3.73e-05	0.0672	CACACACGCGCACAC
Traes_1AS_1432A2F79	WRKY	ACTAGGGTTTCCCCTCGTTGCTCGCGGGAGCAACGCGGGGAGGGGGGTGACT	981	993	-	11.3485	3.86e-05	0.13	GGTTGACTTCTGG
Traes_1AL_2CAAB9D4A	Dof	ACTAGGGTTTCCCCTCGTTGCTCGCGGGAGCAACGCGGGGAGGGGGGTGACT	397	407	+	12.3939	3.91e-05	0.132	TATAAAGGGAA
Traes_7DS_FE8BC1125	BBR-BPC	ACTAGGGTTTCCCCTCGTTGCTCGCGGGAGCAACGCGGGGAGGGGGGTGACT	1411	1431	-	-0.342105	3.91e-05	0.0115	TCAGCAGTCTCTCTCTCATAC
Traes_4AL_A02408BC8	BBR-BPC	ACTAGGGTTTCCCCTCGTTGCTCGCGGGAGCAACGCGGGGAGGGGGGTGACT	1411	1431	-	-0.342105	3.91e-05	0.0115	TCAGCAGTCTCTCTCTCATAC
Traes_1AL_6B108514B	MIKC_MADS	ACTAGGGTTTCCCCTCGTTGCTCGCGGGAGCAACGCGGGGAGGGGGGTGACT	327	347	+	11.5075	3.92e-05	0.0189	TTCCAGTCACTGCTTTTTTTT
Traes_5DS_5DEA5C9E3	WRKY	ACTAGGGTTTCCCCTCGTTGCTCGCGGGAGCAACGCGGGGAGGGGGGTGACT	983	993	+	12.2424	3.94e-05	0.136	AGAAGTCAACC
Traes_7DS_B671A4EAD	bHLH	ACTAGGGTTTCCCCTCGTTGCTCGCGGGAGCAACGCGGGGAGGGGGGTGACT	25	33	+	13.3939	4.02e-05	0.0363	ACCACTTGG
Traes_7DS_B671A4EAD	bHLH	ACTAGGGTTTCCCCTCGTTGCTCGCGGGAGCAACGCGGGGAGGGGGGTGACT	75	83	+	13.3939	4.02e-05	0.0363	ACCACTTGG
Traes_7DL_68B814464	bZIP	ACTAGGGTTTCCCCTCGTTGCTCGCGGGAGCAACGCGGGGAGGGGGGTGACT	930	944	-	10.8333	4.1e-05	0.148	ATGGATGATGTGTCC
Traes_6AS_52AE4A6E2	Trihelix	ACTAGGGTTTCCCCTCGTTGCTCGCGGGAGCAACGCGGGGAGGGGGGTGACT	795	804	+	11.1111	4.13e-05	0.13	GTATTTACTG
TRAES3BF025700030CFD_g	HSF	ACTAGGGTTTCCCCTCGTTGCTCGCGGGAGCAACGCGGGGAGGGGGGTGACT	616	626	-	10.7576	4.18e-05	0.151	CTCGAAAATTC
Traes_7DL_DDCC09B24	MIKC_MADS	ACTAGGGTTTCCCCTCGTTGCTCGCGGGAGCAACGCGGGGAGGGGGGTGACT	1286	1300	+	11.5493	4.21e-05	0.138	TTCCAAAACAGAAAA
Traes_6DL_59DB06B9F	YABBY	ACTAGGGTTTCCCCTCGTTGCTCGCGGGAGCAACGCGGGGAGGGGGGTGACT	465	474	-	11.1633	4.32e-05	0.136	CAATCATCAT
Traes_1BL_A5A91DE10	Trihelix	ACTAGGGTTTCCCCTCGTTGCTCGCGGGAGCAACGCGGGGAGGGGGGTGACT	1769	1784	-	11.9091	4.38e-05	0.072	CTGGTAAAAGAAGAAA
Traes_1BL_A5A91DE10	Trihelix	ACTAGGGTTTCCCCTCGTTGCTCGCGGGAGCAACGCGGGGAGGGGGGTGACT	790	805	-	11.8333	4.6e-05	0.072	ACAGTAAATACGGCTA
Traes_4DL_AE5093871	BBR-BPC	ACTAGGGTTTCCCCTCGTTGCTCGCGGGAGCAACGCGGGGAGGGGGGTGACT	723	746	+	0.333333	4.72e-05	0.00936	GAGGAAGAGCAATGAGGATAGCGA
Traes_4AS_48979CBE1	BBR-BPC	ACTAGGGTTTCCCCTCGTTGCTCGCGGGAGCAACGCGGGGAGGGGGGTGACT	723	746	+	0.333333	4.72e-05	0.00933	GAGGAAGAGCAATGAGGATAGCGA
Traes_2BL_B397F2CE3	ERF	ACTAGGGTTTCCCCTCGTTGCTCGCGGGAGCAACGCGGGGAGGGGGGTGACT	478	492	+	11.1061	4.76e-05	0.171	GGCTGTGGTGGTGAG
Traes_1AL_A9FB6BF52	ERF	ACTAGGGTTTCCCCTCGTTGCTCGCGGGAGCAACGCGGGGAGGGGGGTGACT	472	492	+	9.97183	4.86e-05	0.174	TTGGAAGGCTGTGGTGGTGAG
Traes_1DS_A6733B734	WRKY	ACTAGGGTTTCCCCTCGTTGCTCGCGGGAGCAACGCGGGGAGGGGGGTGACT	983	993	+	12.0909	4.87e-05	0.168	AGAAGTCAACC
Traes_7DS_433704E8E	ERF	ACTAGGGTTTCCCCTCGTTGCTCGCGGGAGCAACGCGGGGAGGGGGGTGACT	474	492	+	10.697	4.91e-05	0.176	GGAAGGCTGTGGTGGTGAG
Traes_7DS_433704E8E1	ERF	ACTAGGGTTTCCCCTCGTTGCTCGCGGGAGCAACGCGGGGAGGGGGGTGACT	474	492	+	10.697	4.91e-05	0.176	GGAAGGCTGTGGTGGTGAG
Traes_5DS_AACA2EBA3	MYB	ACTAGGGTTTCCCCTCGTTGCTCGCGGGAGCAACGCGGGGAGGGGGGTGACT	1099	1109	+	11.7424	4.94e-05	0.177	GGTTTTGGTGA
TRAES3BF182900010CFD_g	C2H2	ACTAGGGTTTCCCCTCGTTGCTCGCGGGAGCAACGCGGGGAGGGGGGTGACT	675	692	+	9.07576	4.98e-05	0.171	TAGATGAAGACAAGGCTA
Traes_3AS_88AAED4BB	C2H2	ACTAGGGTTTCCCCTCGTTGCTCGCGGGAGCAACGCGGGGAGGGGGGTGACT	675	692	+	9.07576	4.98e-05	0.17	TAGATGAAGACAAGGCTA
Traes_3DL_2C29058E6	B3	ACTAGGGTTTCCCCTCGTTGCTCGCGGGAGCAACGCGGGGAGGGGGGTGACT	1143	1157	-	11.5606	5.14e-05	0.0906	CATGACATGCAAGTA
TRAES3BF003800010CFD_g	WRKY	ACTAGGGTTTCCCCTCGTTGCTCGCGGGAGCAACGCGGGGAGGGGGGTGACT	975	993	-	11.4857	5.14e-05	0.175	GGTTGACTTCTGGTTATTC
Traes_5DL_0924913F8	NAC	ACTAGGGTTTCCCCTCGTTGCTCGCGGGAGCAACGCGGGGAGGGGGGTGACT	1377	1396	+	11.3485	5.18e-05	0.186	TGCCGGTTTGTTTCGGCTGC
Traes_5BL_39FF03C5D	NAC	ACTAGGGTTTCCCCTCGTTGCTCGCGGGAGCAACGCGGGGAGGGGGGTGACT	1377	1396	+	11.3485	5.18e-05	0.186	TGCCGGTTTGTTTCGGCTGC
Traes_6DS_2B2F9C290	C2H2	ACTAGGGTTTCCCCTCGTTGCTCGCGGGAGCAACGCGGGGAGGGGGGTGACT	1636	1654	+	9.93651	5.26e-05	0.0277	CATCCTCTCTCTCTCTCTC
Traes_7AL_EA6F4FFDE	GATA	ACTAGGGTTTCCCCTCGTTGCTCGCGGGAGCAACGCGGGGAGGGGGGTGACT	1617	1635	+	4.07895	5.57e-05	0.0954	CATCCCTTTCTTCTTCATT
Traes_2BS_DD07C2EE6	C2H2	ACTAGGGTTTCCCCTCGTTGCTCGCGGGAGCAACGCGGGGAGGGGGGTGACT	1799	1809	-	11.4697	5.68e-05	0.0508	GCAGTGAGTGA
Traes_5DL_96F9EED93	HD-ZIP	ACTAGGGTTTCCCCTCGTTGCTCGCGGGAGCAACGCGGGGAGGGGGGTGACT	468	477	-	11.1545	5.75e-05	0.194	TTCCAATCAT
Traes_5BL_9C32B27E2	HD-ZIP	ACTAGGGTTTCCCCTCGTTGCTCGCGGGAGCAACGCGGGGAGGGGGGTGACT	468	477	-	11.1545	5.75e-05	0.193	TTCCAATCAT
Traes_6DS_2B2F9C290	C2H2	ACTAGGGTTTCCCCTCGTTGCTCGCGGGAGCAACGCGGGGAGGGGGGTGACT	1617	1635	+	9.72222	5.88e-05	0.0277	CATCCCTTTCTTCTTCATT
TRAES3BF064300010CFD_g	C2H2	ACTAGGGTTTCCCCTCGTTGCTCGCGGGAGCAACGCGGGGAGGGGGGTGACT	675	694	+	8.12121	6e-05	0.204	TAGATGAAGACAAGGCTAAA
Traes_4BL_32D8155C6	G2-like	ACTAGGGTTTCCCCTCGTTGCTCGCGGGAGCAACGCGGGGAGGGGGGTGACT	638	651	-	11.8788	6.09e-05	0.196	AAGAGAATATAATC
Traes_7DS_FE8BC1125	BBR-BPC	ACTAGGGTTTCCCCTCGTTGCTCGCGGGAGCAACGCGGGGAGGGGGGTGACT	1407	1427	-	-1.98684	6.14e-05	0.0165	CAGTCTCTCTCTCATACACAC
Traes_4AL_A02408BC8	BBR-BPC	ACTAGGGTTTCCCCTCGTTGCTCGCGGGAGCAACGCGGGGAGGGGGGTGACT	1407	1427	-	-1.98684	6.14e-05	0.0165	CAGTCTCTCTCTCATACACAC
Traes_6DS_2B2F9C290	C2H2	ACTAGGGTTTCCCCTCGTTGCTCGCGGGAGCAACGCGGGGAGGGGGGTGACT	1507	1525	+	9.60317	6.25e-05	0.0277	TTCCTTTTATCTCCTCATC
Traes_5BL_096B0BDA8	C2H2	ACTAGGGTTTCCCCTCGTTGCTCGCGGGAGCAACGCGGGGAGGGGGGTGACT	675	691	+	7.92424	6.47e-05	0.154	TAGATGAAGACAAGGCT
Traes_6DL_136DE13FB	TCP	ACTAGGGTTTCCCCTCGTTGCTCGCGGGAGCAACGCGGGGAGGGGGGTGACT	1313	1332	-	-1.32222	6.48e-05	0.233	AAAGACAATGTAGATCACAC
Traes_6DS_2B2F9C290	C2H2	ACTAGGGTTTCCCCTCGTTGCTCGCGGGAGCAACGCGGGGAGGGGGGTGACT	1534	1552	+	9.53175	6.48e-05	0.0277	CCCCTTTCAAAACCTCATC
TRAES3BF021600020CFD_g	MIKC_MADS	ACTAGGGTTTCCCCTCGTTGCTCGCGGGAGCAACGCGGGGAGGGGGGTGACT	275	288	-	10.7273	6.49e-05	0.0857	ATGAAAGAAGAAGA
Traes_1AL_1B5F51626	MIKC_MADS	ACTAGGGTTTCCCCTCGTTGCTCGCGGGAGCAACGCGGGGAGGGGGGTGACT	275	288	-	10.7273	6.49e-05	0.0856	ATGAAAGAAGAAGA
Traes_4DL_AE5093871	BBR-BPC	ACTAGGGTTTCCCCTCGTTGCTCGCGGGAGCAACGCGGGGAGGGGGGTGACT	752	775	+	-0.727273	6.51e-05	0.0122	GTGAAAGAGTATCAGAAGAAAAGA
Traes_4AS_48979CBE1	BBR-BPC	ACTAGGGTTTCCCCTCGTTGCTCGCGGGAGCAACGCGGGGAGGGGGGTGACT	752	775	+	-0.727273	6.51e-05	0.0121	GTGAAAGAGTATCAGAAGAAAAGA
Traes_6DL_8D95F127B	HD-ZIP	ACTAGGGTTTCCCCTCGTTGCTCGCGGGAGCAACGCGGGGAGGGGGGTGACT	406	416	-	10.8939	6.65e-05	0.106	GCATTAAAGTT
Traes_6BL_2F2381640	MYB_related	ACTAGGGTTTCCCCTCGTTGCTCGCGGGAGCAACGCGGGGAGGGGGGTGACT	767	780	+	10.7879	6.81e-05	0.216	AAGAAAAGATCTAG
Traes_2BL_EBA73F94F	AP2	ACTAGGGTTTCCCCTCGTTGCTCGCGGGAGCAACGCGGGGAGGGGGGTGACT	1629	1648	-	9.92308	6.82e-05	0.0279	GAGAGAGAGGATGAATGAAG
Traes_6DS_2B2F9C290	C2H2	ACTAGGGTTTCCCCTCGTTGCTCGCGGGAGCAACGCGGGGAGGGGGGTGACT	1227	1245	-	9.42857	6.84e-05	0.0277	TCCCACTTTTCTCCCCCTC
Traes_6AL_72D2B7C35	G2-like	ACTAGGGTTTCCCCTCGTTGCTCGCGGGAGCAACGCGGGGAGGGGGGTGACT	638	651	-	11.2727	6.91e-05	0.226	AAGAGAATATAATC
Traes_6DS_2B2F9C290	C2H2	ACTAGGGTTTCCCCTCGTTGCTCGCGGGAGCAACGCGGGGAGGGGGGTGACT	1614	1632	+	9.34921	7.12e-05	0.0277	GCTCATCCCTTTCTTCTTC
Traes_6DL_EF6D5D4FA	Dof	ACTAGGGTTTCCCCTCGTTGCTCGCGGGAGCAACGCGGGGAGGGGGGTGACT	1484	1504	-	10.8939	7.28e-05	0.236	ACTAAAAGACTAAAGGGAGAA
Traes_5BS_FF44610EF1	bZIP	ACTAGGGTTTCCCCTCGTTGCTCGCGGGAGCAACGCGGGGAGGGGGGTGACT	930	944	-	7.21212	7.58e-05	0.273	ATGGATGATGTGTCC
TRAES3BF057600060CFD_g	WOX	ACTAGGGTTTCCCCTCGTTGCTCGCGGGAGCAACGCGGGGAGGGGGGTGACT	918	925	+	11.3069	7.62e-05	0.25	TCAATTAA
Traes_6AS_7B3C53009	BES1	ACTAGGGTTTCCCCTCGTTGCTCGCGGGAGCAACGCGGGGAGGGGGGTGACT	1396	1410	-	8.93939	7.63e-05	0.274	ACACACGCGCGGAAG
TRAES3BF021600020CFD_g	MIKC_MADS	ACTAGGGTTTCCCCTCGTTGCTCGCGGGAGCAACGCGGGGAGGGGGGTGACT	1622	1635	-	10.4242	7.72e-05	0.0857	AATGAAGAAGAAAG
Traes_1AL_1B5F51626	MIKC_MADS	ACTAGGGTTTCCCCTCGTTGCTCGCGGGAGCAACGCGGGGAGGGGGGTGACT	1622	1635	-	10.4242	7.72e-05	0.0856	AATGAAGAAGAAAG
Traes_5BL_9627436AE	MIKC_MADS	ACTAGGGTTTCCCCTCGTTGCTCGCGGGAGCAACGCGGGGAGGGGGGTGACT	1459	1471	-	10.8714	8e-05	0.28	CCAAAAAAAGGCC
Traes_5DL_9CC4EC839	MIKC_MADS	ACTAGGGTTTCCCCTCGTTGCTCGCGGGAGCAACGCGGGGAGGGGGGTGACT	827	838	-	10.7063	8.02e-05	0.155	CTATATATAGAA
Traes_2BS_4818EA1FF	MIKC_MADS	ACTAGGGTTTCCCCTCGTTGCTCGCGGGAGCAACGCGGGGAGGGGGGTGACT	827	838	-	10.7063	8.02e-05	0.153	CTATATATAGAA
Traes_4BL_085791CB2	WOX	ACTAGGGTTTCCCCTCGTTGCTCGCGGGAGCAACGCGGGGAGGGGGGTGACT	917	927	-	11.169	8.13e-05	0.286	ACTTAATTGAC
Traes_5BL_90757F0CC	WRKY	ACTAGGGTTTCCCCTCGTTGCTCGCGGGAGCAACGCGGGGAGGGGGGTGACT	981	995	-	11.1061	8.16e-05	0.278	ATGGTTGACTTCTGG
Traes_5AS_EBCEA6601	bHLH	ACTAGGGTTTCCCCTCGTTGCTCGCGGGAGCAACGCGGGGAGGGGGGTGACT	559	568	+	11.3636	8.25e-05	0.297	ATCCATGTGT
Traes_2AS_C407071E4	WRKY	ACTAGGGTTTCCCCTCGTTGCTCGCGGGAGCAACGCGGGGAGGGGGGTGACT	983	995	-	11.2121	8.32e-05	0.3	ATGGTTGACTTCT
Traes_6DS_2B2F9C290	C2H2	ACTAGGGTTTCCCCTCGTTGCTCGCGGGAGCAACGCGGGGAGGGGGGTGACT	1626	1644	+	9.03968	8.34e-05	0.0277	CTTCTTCATTCATCCTCTC
Traes_6DS_2B2F9C290	C2H2	ACTAGGGTTTCCCCTCGTTGCTCGCGGGAGCAACGCGGGGAGGGGGGTGACT	1611	1629	+	9.03175	8.37e-05	0.0277	CCTGCTCATCCCTTTCTTC
Traes_6DL_30F715B53	MYB_related	ACTAGGGTTTCCCCTCGTTGCTCGCGGGAGCAACGCGGGGAGGGGGGTGACT	436	444	+	7.38182	8.4e-05	0.272	TAGATATTG
Traes_2DS_2CE71025C	C2H2	ACTAGGGTTTCCCCTCGTTGCTCGCGGGAGCAACGCGGGGAGGGGGGTGACT	1218	1224	+	13.4605	8.4e-05	0.284	TTGAAAA
Traes_1AL_6B108514B	MIKC_MADS	ACTAGGGTTTCCCCTCGTTGCTCGCGGGAGCAACGCGGGGAGGGGGGTGACT	1434	1454	-	10.0448	8.42e-05	0.0356	TGTGATCTTCCTTCTCTCCCC
Traes_6AS_70AD4B0D5	C3H	ACTAGGGTTTCCCCTCGTTGCTCGCGGGAGCAACGCGGGGAGGGGGGTGACT	335	348	-	11.1818	8.47e-05	0.287	AAAAAAAAAGCAGT
Traes_4DL_AE5093871	BBR-BPC	ACTAGGGTTTCCCCTCGTTGCTCGCGGGAGCAACGCGGGGAGGGGGGTGACT	1625	1648	-	-1.71212	8.72e-05	0.0154	GAGAGAGAGGATGAATGAAGAAGA
Traes_4AS_48979CBE1	BBR-BPC	ACTAGGGTTTCCCCTCGTTGCTCGCGGGAGCAACGCGGGGAGGGGGGTGACT	1625	1648	-	-1.71212	8.72e-05	0.0153	GAGAGAGAGGATGAATGAAGAAGA
Traes_3AS_55E9080C2	MIKC_MADS	ACTAGGGTTTCCCCTCGTTGCTCGCGGGAGCAACGCGGGGAGGGGGGTGACT	1766	1784	+	10.3662	8.79e-05	0.141	ACCTTTCTTCTTTTACCAG
Traes_7DS_FE8BC1125	BBR-BPC	ACTAGGGTTTCCCCTCGTTGCTCGCGGGAGCAACGCGGGGAGGGGGGTGACT	1554	1574	-	-3.36842	8.85e-05	0.022	CTCACTCACTCACTCAACAGC
Traes_4AL_A02408BC8	BBR-BPC	ACTAGGGTTTCCCCTCGTTGCTCGCGGGAGCAACGCGGGGAGGGGGGTGACT	1554	1574	-	-3.36842	8.85e-05	0.022	CTCACTCACTCACTCAACAGC
Traes_5DL_1868E2A6C	MYB	ACTAGGGTTTCCCCTCGTTGCTCGCGGGAGCAACGCGGGGAGGGGGGTGACT	1096	1110	+	11.3182	9.05e-05	0.3	TTTGGTTTTGGTGAA
Traes_5AS_3D6AA43B5	B3	ACTAGGGTTTCCCCTCGTTGCTCGCGGGAGCAACGCGGGGAGGGGGGTGACT	336	356	+	-7.05714	9.13e-05	0.308	CTGCTTTTTTTTTCGAAAAGA
Traes_5BL_096B0BDA8	C2H2	ACTAGGGTTTCCCCTCGTTGCTCGCGGGAGCAACGCGGGGAGGGGGGTGACT	130	146	-	6.92424	9.14e-05	0.154	TGCAAACGAACAACAAA
Traes_6DL_410C5CD3B	GATA	ACTAGGGTTTCCCCTCGTTGCTCGCGGGAGCAACGCGGGGAGGGGGGTGACT	770	784	-	10.3182	9.52e-05	0.343	GTAACTAGATCTTTT
Traes_5DL_9CC4EC839	MIKC_MADS	ACTAGGGTTTCCCCTCGTTGCTCGCGGGAGCAACGCGGGGAGGGGGGTGACT	396	407	+	10.3889	9.71e-05	0.155	TTATAAAGGGAA
Traes_2BS_4818EA1FF	MIKC_MADS	ACTAGGGTTTCCCCTCGTTGCTCGCGGGAGCAACGCGGGGAGGGGGGTGACT	396	407	+	10.3889	9.71e-05	0.153	TTATAAAGGGAA
Traes_4AS_501676A91	C2H2	ACTAGGGTTTCCCCTCGTTGCTCGCGGGAGCAACGCGGGGAGGGGGGTGACT	675	691	+	7	9.72e-05	0.324	TAGATGAAGACAAGGCT
Traes_5DL_5FD3B95C7	TALE	ACTAGGGTTTCCCCTCGTTGCTCGCGGGAGCAACGCGGGGAGGGGGGTGACT	1343	1350	-	10.9293	9.76e-05	0.118	CCTGTCAA
Traes_5BL_B2792D532	TALE	ACTAGGGTTTCCCCTCGTTGCTCGCGGGAGCAACGCGGGGAGGGGGGTGACT	1343	1350	-	10.9293	9.76e-05	0.118	CCTGTCAA
Traes_2AS_5C7B75BC5	HSF	ACTAGGGTTTCCCCTCGTTGCTCGCGGGAGCAACGCGGGGAGGGGGGTGACT	1707	1721	-	5.88158	9.78e-05	0.116	GGAGGCAGCTGGAAC
Traes_6DS_2B2F9C290	C2H2	ACTAGGGTTTCCCCTCGTTGCTCGCGGGAGCAACGCGGGGAGGGGGGTGACT	1620	1638	+	8.68254	9.98e-05	0.03	CCCTTTCTTCTTCATTCAT
