# Supplementary material for: Are TaNAC Transcription Factors Involved in Promoting Wheat Yield by cis-Regulation of TaCKX Gene Family?
Source: Int J Mol Sci. 2024 Feb 7;25(4):2027. doi: 10.3390/ijms25042027 (PMC10889182; doi:10.3390/ijms25042027)
Supplement: Supplementary file 1 [file ijms-25-02027-s001.zip › Folder S1/fimo TaCKX4-3A.txt]

#pattern name	Family	sequence name	start	stop	strand	score	p-value	q-value	matched sequence
Traes_5AL_315285EFC	Nin-like	GCTTGCTGGAGGGTGCAACAGGAGCGGCGGAGAGAGACAAGGGGGAGAGTGAAGGGCGTC	92	106	+	17.6429	6.45e-10	9.3e-07	GCAGCAGCAGCAGCA
Traes_5AL_315285EFC	Nin-like	GCTTGCTGGAGGGTGCAACAGGAGCGGCGGAGAGAGACAAGGGGGAGAGTGAAGGGCGTC	95	109	+	17.6429	6.45e-10	9.3e-07	GCAGCAGCAGCAGCA
Traes_5AL_315285EFC1	Nin-like	GCTTGCTGGAGGGTGCAACAGGAGCGGCGGAGAGAGACAAGGGGGAGAGTGAAGGGCGTC	92	106	+	17.6429	6.45e-10	9.12e-07	GCAGCAGCAGCAGCA
Traes_5AL_315285EFC1	Nin-like	GCTTGCTGGAGGGTGCAACAGGAGCGGCGGAGAGAGACAAGGGGGAGAGTGAAGGGCGTC	95	109	+	17.6429	6.45e-10	9.12e-07	GCAGCAGCAGCAGCA
Traes_5AL_315285EFC	Nin-like	GCTTGCTGGAGGGTGCAACAGGAGCGGCGGAGAGAGACAAGGGGGAGAGTGAAGGGCGTC	98	112	+	16.7857	1.52e-08	1.47e-05	GCAGCAGCAGCAGGG
Traes_5AL_315285EFC1	Nin-like	GCTTGCTGGAGGGTGCAACAGGAGCGGCGGAGAGAGACAAGGGGGAGAGTGAAGGGCGTC	98	112	+	16.7857	1.52e-08	1.44e-05	GCAGCAGCAGCAGGG
Traes_5AL_315285EFC	Nin-like	GCTTGCTGGAGGGTGCAACAGGAGCGGCGGAGAGAGACAAGGGGGAGAGTGAAGGGCGTC	89	103	+	15.8143	1.97e-07	0.000142	GCCGCAGCAGCAGCA
Traes_5AL_315285EFC1	Nin-like	GCTTGCTGGAGGGTGCAACAGGAGCGGCGGAGAGAGACAAGGGGGAGAGTGAAGGGCGTC	89	103	+	15.8143	1.97e-07	0.000139	GCCGCAGCAGCAGCA
Traes_2AL_F24D031AA	ERF	GCTTGCTGGAGGGTGCAACAGGAGCGGCGGAGAGAGACAAGGGGGAGAGTGAAGGGCGTC	271	291	+	17.697	5.57e-07	0.00152	GTCTCCGCCGTCTCGTCCATC
Traes_5AL_315285EFC	Nin-like	GCTTGCTGGAGGGTGCAACAGGAGCGGCGGAGAGAGACAAGGGGGAGAGTGAAGGGCGTC	101	115	+	15.2571	6.29e-07	0.000363	GCAGCAGCAGGGGGG
Traes_5AL_315285EFC1	Nin-like	GCTTGCTGGAGGGTGCAACAGGAGCGGCGGAGAGAGACAAGGGGGAGAGTGAAGGGCGTC	101	115	+	15.2571	6.29e-07	0.000356	GCAGCAGCAGGGGGG
Traes_1BL_A5A91DE10	Trihelix	GCTTGCTGGAGGGTGCAACAGGAGCGGCGGAGAGAGACAAGGGGGAGAGTGAAGGGCGTC	750	765	-	16.1364	1.01e-06	0.00304	AAAGTAAAAAAAAATA
Traes_7DS_433704E8E	ERF	GCTTGCTGGAGGGTGCAACAGGAGCGGCGGAGAGAGACAAGGGGGAGAGTGAAGGGCGTC	271	289	-	16.6818	1.21e-06	0.00333	TGGACGAGACGGCGGAGAC
Traes_7DS_433704E8E1	ERF	GCTTGCTGGAGGGTGCAACAGGAGCGGCGGAGAGAGACAAGGGGGAGAGTGAAGGGCGTC	271	289	-	16.6818	1.21e-06	0.00333	TGGACGAGACGGCGGAGAC
Traes_2BS_B1A73C7A8	ERF	GCTTGCTGGAGGGTGCAACAGGAGCGGCGGAGAGAGACAAGGGGGAGAGTGAAGGGCGTC	326	340	+	15.7727	1.61e-06	0.00235	CTGCCTCTGCCGGCC
TRAES3BF017100030CFD_g	ERF	GCTTGCTGGAGGGTGCAACAGGAGCGGCGGAGAGAGACAAGGGGGAGAGTGAAGGGCGTC	272	292	+	16.0286	1.69e-06	0.00462	TCTCCGCCGTCTCGTCCATCT
Traes_2BS_B1A73C7A8	ERF	GCTTGCTGGAGGGTGCAACAGGAGCGGCGGAGAGAGACAAGGGGGAGAGTGAAGGGCGTC	269	283	+	15.6212	1.9e-06	0.00235	CGGTCTCCGCCGTCT
Traes_6DS_2B2F9C290	C2H2	GCTTGCTGGAGGGTGCAACAGGAGCGGCGGAGAGAGACAAGGGGGAGAGTGAAGGGCGTC	18	36	-	15.5952	1.93e-06	0.00409	CCCCTCCCTCCCACTCCTC
Traes_1AL_6B108514B	MIKC_MADS	GCTTGCTGGAGGGTGCAACAGGAGCGGCGGAGAGAGACAAGGGGGAGAGTGAAGGGCGTC	1224	1244	-	15.7761	2.31e-06	0.00671	CCTCTTTCTTTTTCTACTCCT
Traes_4DL_AE5093871	BBR-BPC	GCTTGCTGGAGGGTGCAACAGGAGCGGCGGAGAGAGACAAGGGGGAGAGTGAAGGGCGTC	1221	1244	+	9.13636	2.33e-06	0.00681	AATAGGAGTAGAAAAAGAAAGAGG
Traes_4AS_48979CBE1	BBR-BPC	GCTTGCTGGAGGGTGCAACAGGAGCGGCGGAGAGAGACAAGGGGGAGAGTGAAGGGCGTC	1221	1244	+	9.13636	2.33e-06	0.00683	AATAGGAGTAGAAAAAGAAAGAGG
Traes_6DS_2B2F9C290	C2H2	GCTTGCTGGAGGGTGCAACAGGAGCGGCGGAGAGAGACAAGGGGGAGAGTGAAGGGCGTC	1004	1022	-	15.0159	2.8e-06	0.00409	CCTCCTCCGACCTCTCCTC
Traes_5AL_315285EFC	Nin-like	GCTTGCTGGAGGGTGCAACAGGAGCGGCGGAGAGAGACAAGGGGGAGAGTGAAGGGCGTC	598	612	-	14.3429	2.91e-06	0.0014	GCAGCAGCAGGTTCG
Traes_5AL_315285EFC1	Nin-like	GCTTGCTGGAGGGTGCAACAGGAGCGGCGGAGAGAGACAAGGGGGAGAGTGAAGGGCGTC	598	612	-	14.3429	2.91e-06	0.00137	GCAGCAGCAGGTTCG
Traes_2BL_EBA73F94F	AP2	GCTTGCTGGAGGGTGCAACAGGAGCGGCGGAGAGAGACAAGGGGGAGAGTGAAGGGCGTC	1223	1242	+	15.5	2.94e-06	0.00871	TAGGAGTAGAAAAAGAAAGA
Traes_7DS_FE8BC1125	BBR-BPC	GCTTGCTGGAGGGTGCAACAGGAGCGGCGGAGAGAGACAAGGGGGAGAGTGAAGGGCGTC	1223	1243	-	6.06579	5.68e-06	0.0168	CTCTTTCTTTTTCTACTCCTA
Traes_4AL_A02408BC8	BBR-BPC	GCTTGCTGGAGGGTGCAACAGGAGCGGCGGAGAGAGACAAGGGGGAGAGTGAAGGGCGTC	1223	1243	-	6.06579	5.68e-06	0.0168	CTCTTTCTTTTTCTACTCCTA
Traes_2BS_31BB97552	BES1	GCTTGCTGGAGGGTGCAACAGGAGCGGCGGAGAGAGACAAGGGGGAGAGTGAAGGGCGTC	1146	1156	-	14.7927	6.45e-06	0.0172	CGCACGTGAGA
Traes_5AL_315285EFC	Nin-like	GCTTGCTGGAGGGTGCAACAGGAGCGGCGGAGAGAGACAAGGGGGAGAGTGAAGGGCGTC	601	615	-	13.7571	6.65e-06	0.00274	ACGGCAGCAGCAGGT
Traes_5AL_315285EFC1	Nin-like	GCTTGCTGGAGGGTGCAACAGGAGCGGCGGAGAGAGACAAGGGGGAGAGTGAAGGGCGTC	601	615	-	13.7571	6.65e-06	0.00269	ACGGCAGCAGCAGGT
Traes_4BL_A37F6FD08	CAMTA	GCTTGCTGGAGGGTGCAACAGGAGCGGCGGAGAGAGACAAGGGGGAGAGTGAAGGGCGTC	956	964	+	11.2091	6.99e-06	0.0186	TAACCGCGT
TRAES3BF146000020CFD_g	TCP	GCTTGCTGGAGGGTGCAACAGGAGCGGCGGAGAGAGACAAGGGGGAGAGTGAAGGGCGTC	1416	1424	+	14.1616	7.02e-06	0.0165	CGGGCCCAC
Traes_4DL_88ABAD6C0	HD-ZIP	GCTTGCTGGAGGGTGCAACAGGAGCGGCGGAGAGAGACAAGGGGGAGAGTGAAGGGCGTC	879	889	-	14.2239	8.32e-06	0.0251	CCAATAATTAT
TRAES3BF084400010CFD_g	LBD	GCTTGCTGGAGGGTGCAACAGGAGCGGCGGAGAGAGACAAGGGGGAGAGTGAAGGGCGTC	75	95	+	13.5606	8.76e-06	0.0235	GCGACGCCGACGCAGCCGCAG
Traes_6DL_DD82BD107	ERF	GCTTGCTGGAGGGTGCAACAGGAGCGGCGGAGAGAGACAAGGGGGAGAGTGAAGGGCGTC	84	104	-	13.8485	8.93e-06	0.0252	CTGCTGCTGCTGCGGCTGCGT
Traes_4BL_7911992DE	Dof	GCTTGCTGGAGGGTGCAACAGGAGCGGCGGAGAGAGACAAGGGGGAGAGTGAAGGGCGTC	1221	1241	-	13.6818	9.75e-06	0.029	CTTTCTTTTTCTACTCCTATT
Traes_6AL_6B7CBC837	TCP	GCTTGCTGGAGGGTGCAACAGGAGCGGCGGAGAGAGACAAGGGGGAGAGTGAAGGGCGTC	1417	1424	+	15.3535	1e-05	0.0225	GGGCCCAC
Traes_2BL_36A3AB3A2	TCP	GCTTGCTGGAGGGTGCAACAGGAGCGGCGGAGAGAGACAAGGGGGAGAGTGAAGGGCGTC	1417	1424	+	15.2764	1e-05	0.022	GGGCCCAC
Traes_1AL_A9FB6BF52	ERF	GCTTGCTGGAGGGTGCAACAGGAGCGGCGGAGAGAGACAAGGGGGAGAGTGAAGGGCGTC	271	291	-	13	1.04e-05	0.0178	GATGGACGAGACGGCGGAGAC
Traes_2BL_B397F2CE3	ERF	GCTTGCTGGAGGGTGCAACAGGAGCGGCGGAGAGAGACAAGGGGGAGAGTGAAGGGCGTC	274	288	-	13.7424	1.06e-05	0.0303	GGACGAGACGGCGGA
Traes_5BL_F5D379AFC	ERF	GCTTGCTGGAGGGTGCAACAGGAGCGGCGGAGAGAGACAAGGGGGAGAGTGAAGGGCGTC	273	287	-	13.9545	1.09e-05	0.0301	GACGAGACGGCGGAG
Traes_7AL_EA6F4FFDE	GATA	GCTTGCTGGAGGGTGCAACAGGAGCGGCGGAGAGAGACAAGGGGGAGAGTGAAGGGCGTC	705	723	+	8.59211	1.11e-05	0.0332	CATGCTCTTCACCATCGCC
Traes_6DL_3019F176A	ERF	GCTTGCTGGAGGGTGCAACAGGAGCGGCGGAGAGAGACAAGGGGGAGAGTGAAGGGCGTC	1266	1280	-	14.1515	1.12e-05	0.0302	TCGTGTCGGTGTCGG
Traes_5BL_FBC7AF288	ERF	GCTTGCTGGAGGGTGCAACAGGAGCGGCGGAGAGAGACAAGGGGGAGAGTGAAGGGCGTC	81	108	+	13.6515	1.12e-05	0.028	CCGACGCAGCCGCAGCAGCAGCAGCAGC
Traes_6DL_E7910DD23	Trihelix	GCTTGCTGGAGGGTGCAACAGGAGCGGCGGAGAGAGACAAGGGGGAGAGTGAAGGGCGTC	755	768	+	13.5758	1.15e-05	0.0347	TTTTTTACTTTAAA
Traes_6DS_2B2F9C290	C2H2	GCTTGCTGGAGGGTGCAACAGGAGCGGCGGAGAGAGACAAGGGGGAGAGTGAAGGGCGTC	1226	1244	-	12.6667	1.17e-05	0.00946	CCTCTTTCTTTTTCTACTC
Traes_1BL_8709BB152	SBP	GCTTGCTGGAGGGTGCAACAGGAGCGGCGGAGAGAGACAAGGGGGAGAGTGAAGGGCGTC	1374	1383	-	12.7413	1.2e-05	0.0306	CCGTACGTCA
Traes_4DS_F3750ABFD	ZF-HD	GCTTGCTGGAGGGTGCAACAGGAGCGGCGGAGAGAGACAAGGGGGAGAGTGAAGGGCGTC	879	892	-	14	1.21e-05	0.0364	CCTCCAATAATTAT
Traes_1AL_A9FB6BF52	ERF	GCTTGCTGGAGGGTGCAACAGGAGCGGCGGAGAGAGACAAGGGGGAGAGTGAAGGGCGTC	1003	1023	+	12.6479	1.26e-05	0.0178	AGAGGAGAGGTCGGAGGAGGC
TRAES3BF075600050CFD_g	ERF	GCTTGCTGGAGGGTGCAACAGGAGCGGCGGAGAGAGACAAGGGGGAGAGTGAAGGGCGTC	272	286	+	13.197	1.29e-05	0.0363	TCTCCGCCGTCTCGT
Traes_6DS_2B2F9C290	C2H2	GCTTGCTGGAGGGTGCAACAGGAGCGGCGGAGAGAGACAAGGGGGAGAGTGAAGGGCGTC	15	33	-	12.4841	1.3e-05	0.00946	CTCCCTCCCACTCCTCCCT
Traes_5BL_17A712C94	WRKY	GCTTGCTGGAGGGTGCAACAGGAGCGGCGGAGAGAGACAAGGGGGAGAGTGAAGGGCGTC	129	136	+	13.0404	1.31e-05	0.0373	CGGTCAAC
Traes_6AL_36AB0312C	HD-ZIP	GCTTGCTGGAGGGTGCAACAGGAGCGGCGGAGAGAGACAAGGGGGAGAGTGAAGGGCGTC	879	889	-	14.209	1.32e-05	0.0397	CCAATAATTAT
Traes_2BL_692BF6383	Trihelix	GCTTGCTGGAGGGTGCAACAGGAGCGGCGGAGAGAGACAAGGGGGAGAGTGAAGGGCGTC	953	960	+	15.8537	1.5e-05	0.0203	GGTTAACC
Traes_2BL_692BF6383	Trihelix	GCTTGCTGGAGGGTGCAACAGGAGCGGCGGAGAGAGACAAGGGGGAGAGTGAAGGGCGTC	953	960	-	15.8537	1.5e-05	0.0203	GGTTAACC
TRAES3BF017100030CFD_g	ERF	GCTTGCTGGAGGGTGCAACAGGAGCGGCGGAGAGAGACAAGGGGGAGAGTGAAGGGCGTC	84	104	+	12.0857	1.57e-05	0.0214	ACGCAGCCGCAGCAGCAGCAG
Traes_6AS_7B3C53009	BES1	GCTTGCTGGAGGGTGCAACAGGAGCGGCGGAGAGAGACAAGGGGGAGAGTGAAGGGCGTC	1146	1160	+	12.9242	1.58e-05	0.0449	TCTCACGTGCGTACG
Traes_2BS_BD0ED621D	HD-ZIP	GCTTGCTGGAGGGTGCAACAGGAGCGGCGGAGAGAGACAAGGGGGAGAGTGAAGGGCGTC	872	892	-	13.194	1.59e-05	0.0475	CCTCCAATAATTATAACTGCA
Traes_6DL_FA861D610	ERF	GCTTGCTGGAGGGTGCAACAGGAGCGGCGGAGAGAGACAAGGGGGAGAGTGAAGGGCGTC	1009	1022	+	13.4394	1.62e-05	0.0434	GAGGTCGGAGGAGG
Traes_2AL_FC6DD1383	ERF	GCTTGCTGGAGGGTGCAACAGGAGCGGCGGAGAGAGACAAGGGGGAGAGTGAAGGGCGTC	269	283	+	12.5606	1.7e-05	0.0384	CGGTCTCCGCCGTCT
Traes_2AL_E5A9615E2	ERF	GCTTGCTGGAGGGTGCAACAGGAGCGGCGGAGAGAGACAAGGGGGAGAGTGAAGGGCGTC	269	283	+	12.5606	1.7e-05	0.0384	CGGTCTCCGCCGTCT
Traes_6DL_DD82BD107	ERF	GCTTGCTGGAGGGTGCAACAGGAGCGGCGGAGAGAGACAAGGGGGAGAGTGAAGGGCGTC	272	292	-	12.4394	1.93e-05	0.0272	AGATGGACGAGACGGCGGAGA
Traes_4DL_AE5093871	BBR-BPC	GCTTGCTGGAGGGTGCAACAGGAGCGGCGGAGAGAGACAAGGGGGAGAGTGAAGGGCGTC	21	44	+	2.81818	2.15e-05	0.0278	GAGTGGGAGGGAGGGGCAGATTTA
Traes_4AS_48979CBE1	BBR-BPC	GCTTGCTGGAGGGTGCAACAGGAGCGGCGGAGAGAGACAAGGGGGAGAGTGAAGGGCGTC	21	44	+	2.81818	2.15e-05	0.0279	GAGTGGGAGGGAGGGGCAGATTTA
TRAES3BF097400030CFD_g	NAC	GCTTGCTGGAGGGTGCAACAGGAGCGGCGGAGAGAGACAAGGGGGAGAGTGAAGGGCGTC	1430	1444	-	12.9394	2.23e-05	0.0671	CTTGACCCACACACT
TRAES3BF013700050CFD_g	BES1	GCTTGCTGGAGGGTGCAACAGGAGCGGCGGAGAGAGACAAGGGGGAGAGTGAAGGGCGTC	1146	1156	-	13.1364	2.27e-05	0.0616	CGCACGTGAGA
Traes_2BL_1E57B73B21	ERF	GCTTGCTGGAGGGTGCAACAGGAGCGGCGGAGAGAGACAAGGGGGAGAGTGAAGGGCGTC	1264	1280	-	12.5606	2.3e-05	0.0625	TCGTGTCGGTGTCGGTC
Traes_7DS_433704E8E	ERF	GCTTGCTGGAGGGTGCAACAGGAGCGGCGGAGAGAGACAAGGGGGAGAGTGAAGGGCGTC	1005	1023	+	12.0606	2.41e-05	0.03	AGGAGAGGTCGGAGGAGGC
Traes_7DS_433704E8E1	ERF	GCTTGCTGGAGGGTGCAACAGGAGCGGCGGAGAGAGACAAGGGGGAGAGTGAAGGGCGTC	1005	1023	+	12.0606	2.41e-05	0.0299	AGGAGAGGTCGGAGGAGGC
Traes_3DL_C686CE2E3	NAC	GCTTGCTGGAGGGTGCAACAGGAGCGGCGGAGAGAGACAAGGGGGAGAGTGAAGGGCGTC	1430	1444	+	12.8788	2.42e-05	0.0728	AGTGTGTGGGTCAAG
Traes_2BL_9CD6E043A	ERF	GCTTGCTGGAGGGTGCAACAGGAGCGGCGGAGAGAGACAAGGGGGAGAGTGAAGGGCGTC	76	95	+	12.0152	2.48e-05	0.031	CGACGCCGACGCAGCCGCAG
Traes_1DS_BB8508CC6	LBD	GCTTGCTGGAGGGTGCAACAGGAGCGGCGGAGAGAGACAAGGGGGAGAGTGAAGGGCGTC	79	95	-	12.2121	2.62e-05	0.0726	CTGCGGCTGCGTCGGCG
Traes_2AL_FC6DD1383	ERF	GCTTGCTGGAGGGTGCAACAGGAGCGGCGGAGAGAGACAAGGGGGAGAGTGAAGGGCGTC	81	95	+	11.7121	2.71e-05	0.0384	CCGACGCAGCCGCAG
Traes_2AL_E5A9615E2	ERF	GCTTGCTGGAGGGTGCAACAGGAGCGGCGGAGAGAGACAAGGGGGAGAGTGAAGGGCGTC	81	95	+	11.7121	2.71e-05	0.0384	CCGACGCAGCCGCAG
Traes_4BL_7911992DE	Dof	GCTTGCTGGAGGGTGCAACAGGAGCGGCGGAGAGAGACAAGGGGGAGAGTGAAGGGCGTC	1220	1240	-	12.0455	2.73e-05	0.0406	TTTCTTTTTCTACTCCTATTT
Traes_5DL_5FD3B95C7	TALE	GCTTGCTGGAGGGTGCAACAGGAGCGGCGGAGAGAGACAAGGGGGAGAGTGAAGGGCGTC	858	865	+	11.5657	2.81e-05	0.082	GCTGTCAA
Traes_5BL_B2792D532	TALE	GCTTGCTGGAGGGTGCAACAGGAGCGGCGGAGAGAGACAAGGGGGAGAGTGAAGGGCGTC	858	865	+	11.5657	2.81e-05	0.0816	GCTGTCAA
Traes_4DL_AE5093871	BBR-BPC	GCTTGCTGGAGGGTGCAACAGGAGCGGCGGAGAGAGACAAGGGGGAGAGTGAAGGGCGTC	1229	1252	+	1.93939	2.85e-05	0.0278	TAGAAAAAGAAAGAGGCTGCGATC
Traes_4AS_48979CBE1	BBR-BPC	GCTTGCTGGAGGGTGCAACAGGAGCGGCGGAGAGAGACAAGGGGGAGAGTGAAGGGCGTC	1229	1252	+	1.93939	2.85e-05	0.0279	TAGAAAAAGAAAGAGGCTGCGATC
Traes_1AL_A9FB6BF52	ERF	GCTTGCTGGAGGGTGCAACAGGAGCGGCGGAGAGAGACAAGGGGGAGAGTGAAGGGCGTC	1000	1020	+	11.0563	2.87e-05	0.0268	GGGAGAGGAGAGGTCGGAGGA
Traes_5DS_6E33F5034	bZIP	GCTTGCTGGAGGGTGCAACAGGAGCGGCGGAGAGAGACAAGGGGGAGAGTGAAGGGCGTC	1422	1433	-	12.4545	2.9e-05	0.0772	CACTGACGTGTG
Traes_5AS_2F996234C	bZIP	GCTTGCTGGAGGGTGCAACAGGAGCGGCGGAGAGAGACAAGGGGGAGAGTGAAGGGCGTC	1422	1433	-	12.4545	2.9e-05	0.076	CACTGACGTGTG
Traes_6DL_EF6D5D4FA	Dof	GCTTGCTGGAGGGTGCAACAGGAGCGGCGGAGAGAGACAAGGGGGAGAGTGAAGGGCGTC	1223	1243	+	12.2273	3.2e-05	0.0956	TAGGAGTAGAAAAAGAAAGAG
TRAES3BF084400010CFD_g	LBD	GCTTGCTGGAGGGTGCAACAGGAGCGGCGGAGAGAGACAAGGGGGAGAGTGAAGGGCGTC	84	104	+	11.2879	3.23e-05	0.0433	ACGCAGCCGCAGCAGCAGCAG
Traes_7DS_433704E8E	ERF	GCTTGCTGGAGGGTGCAACAGGAGCGGCGGAGAGAGACAAGGGGGAGAGTGAAGGGCGTC	74	92	-	11.4848	3.28e-05	0.03	CGGCTGCGTCGGCGTCGCC
Traes_7DS_433704E8E1	ERF	GCTTGCTGGAGGGTGCAACAGGAGCGGCGGAGAGAGACAAGGGGGAGAGTGAAGGGCGTC	74	92	-	11.4848	3.28e-05	0.0299	CGGCTGCGTCGGCGTCGCC
TRAES3BF021600020CFD_g	MIKC_MADS	GCTTGCTGGAGGGTGCAACAGGAGCGGCGGAGAGAGACAAGGGGGAGAGTGAAGGGCGTC	1228	1241	+	11.8636	3.34e-05	0.1	GTAGAAAAAGAAAG
Traes_1AL_1B5F51626	MIKC_MADS	GCTTGCTGGAGGGTGCAACAGGAGCGGCGGAGAGAGACAAGGGGGAGAGTGAAGGGCGTC	1228	1241	+	11.8636	3.34e-05	0.1	GTAGAAAAAGAAAG
Traes_5AS_EBCEA6601	bHLH	GCTTGCTGGAGGGTGCAACAGGAGCGGCGGAGAGAGACAAGGGGGAGAGTGAAGGGCGTC	1148	1157	-	13.0152	3.35e-05	0.0874	ACGCACGTGA
TRAES3BF014900010CFD_g	TCP	GCTTGCTGGAGGGTGCAACAGGAGCGGCGGAGAGAGACAAGGGGGAGAGTGAAGGGCGTC	1415	1424	+	12.0808	3.38e-05	0.0832	CCGGGCCCAC
Traes_3DL_2C29058E6	B3	GCTTGCTGGAGGGTGCAACAGGAGCGGCGGAGAGAGACAAGGGGGAGAGTGAAGGGCGTC	299	313	-	12.3636	3.48e-05	0.104	CCGCCCATGCATACA
Traes_2AL_82C3E7E14	NAC	GCTTGCTGGAGGGTGCAACAGGAGCGGCGGAGAGAGACAAGGGGGAGAGTGAAGGGCGTC	1175	1189	+	12.3485	3.53e-05	0.102	CGTACGACGCACGTA
Traes_7DL_68B814464	bZIP	GCTTGCTGGAGGGTGCAACAGGAGCGGCGGAGAGAGACAAGGGGGAGAGTGAAGGGCGTC	1071	1085	+	11.1667	3.54e-05	0.106	GACGGCGACGTGTAC
Traes_3AL_00FAACD5D	C2H2	GCTTGCTGGAGGGTGCAACAGGAGCGGCGGAGAGAGACAAGGGGGAGAGTGAAGGGCGTC	944	958	+	11.7727	3.56e-05	0.107	TCCCTCCCCGGTTAA
Traes_2AL_F24D031AA	ERF	GCTTGCTGGAGGGTGCAACAGGAGCGGCGGAGAGAGACAAGGGGGAGAGTGAAGGGCGTC	74	94	+	11.1667	3.59e-05	0.0489	GGCGACGCCGACGCAGCCGCA
Traes_1AL_6B108514B	MIKC_MADS	GCTTGCTGGAGGGTGCAACAGGAGCGGCGGAGAGAGACAAGGGGGAGAGTGAAGGGCGTC	1223	1243	-	11.6119	3.7e-05	0.0314	CTCTTTCTTTTTCTACTCCTA
TRAES3BF146000020CFD_g	TCP	GCTTGCTGGAGGGTGCAACAGGAGCGGCGGAGAGAGACAAGGGGGAGAGTGAAGGGCGTC	1409	1417	-	11.9697	3.86e-05	0.0454	CGGACCCAC
Traes_5DL_45B242D3E1	ERF	GCTTGCTGGAGGGTGCAACAGGAGCGGCGGAGAGAGACAAGGGGGAGAGTGAAGGGCGTC	1266	1280	+	12.197	3.89e-05	0.0863	CCGACACCGACACGA
Traes_5BL_B795CE108	ERF	GCTTGCTGGAGGGTGCAACAGGAGCGGCGGAGAGAGACAAGGGGGAGAGTGAAGGGCGTC	1266	1280	+	12.197	3.89e-05	0.0861	CCGACACCGACACGA
Traes_7DS_B671A4EAD	bHLH	GCTTGCTGGAGGGTGCAACAGGAGCGGCGGAGAGAGACAAGGGGGAGAGTGAAGGGCGTC	905	913	+	13.3939	4.02e-05	0.0663	ACCACTTGG
Traes_2BL_EBA73F94F	AP2	GCTTGCTGGAGGGTGCAACAGGAGCGGCGGAGAGAGACAAGGGGGAGAGTGAAGGGCGTC	925	944	-	11.0256	4.04e-05	0.0598	AAAAACAAGAGTGGGTGAGA
Traes_2BL_9CD6E043A	ERF	GCTTGCTGGAGGGTGCAACAGGAGCGGCGGAGAGAGACAAGGGGGAGAGTGAAGGGCGTC	79	98	+	11.197	4.08e-05	0.031	CGCCGACGCAGCCGCAGCAG
Traes_6DS_2B2F9C290	C2H2	GCTTGCTGGAGGGTGCAACAGGAGCGGCGGAGAGAGACAAGGGGGAGAGTGAAGGGCGTC	992	1010	-	10.4048	4.1e-05	0.0212	TCTCCTCTCCCACCTGCGC
Traes_1AL_6B108514B	MIKC_MADS	GCTTGCTGGAGGGTGCAACAGGAGCGGCGGAGAGAGACAAGGGGGAGAGTGAAGGGCGTC	1217	1237	-	11.4179	4.12e-05	0.0314	CTTTTTCTACTCCTATTTTGT
Traes_6AL_6B7CBC837	TCP	GCTTGCTGGAGGGTGCAACAGGAGCGGCGGAGAGAGACAAGGGGGAGAGTGAAGGGCGTC	1409	1416	-	12.1818	4.3e-05	0.0482	GGACCCAC
Traes_2BL_9CD6E043A	ERF	GCTTGCTGGAGGGTGCAACAGGAGCGGCGGAGAGAGACAAGGGGGAGAGTGAAGGGCGTC	273	292	+	11.1061	4.3e-05	0.031	CTCCGCCGTCTCGTCCATCT
Traes_2AL_89543BA1A	ARF	GCTTGCTGGAGGGTGCAACAGGAGCGGCGGAGAGAGACAAGGGGGAGAGTGAAGGGCGTC	1265	1272	+	13.3444	4.31e-05	0.0586	ACCGACAC
Traes_2AL_89543BA1A	ARF	GCTTGCTGGAGGGTGCAACAGGAGCGGCGGAGAGAGACAAGGGGGAGAGTGAAGGGCGTC	1271	1278	+	13.3444	4.31e-05	0.0586	ACCGACAC
Traes_1AL_A9FB6BF52	ERF	GCTTGCTGGAGGGTGCAACAGGAGCGGCGGAGAGAGACAAGGGGGAGAGTGAAGGGCGTC	86	106	-	10.2113	4.34e-05	0.0268	TGCTGCTGCTGCTGCGGCTGC
Traes_7BS_13A10F9A4	bHLH	GCTTGCTGGAGGGTGCAACAGGAGCGGCGGAGAGAGACAAGGGGGAGAGTGAAGGGCGTC	1147	1156	+	11.8182	4.34e-05	0.0645	CTCACGTGCG
Traes_7BS_13A10F9A4	bHLH	GCTTGCTGGAGGGTGCAACAGGAGCGGCGGAGAGAGACAAGGGGGAGAGTGAAGGGCGTC	1147	1156	-	11.8182	4.34e-05	0.0645	CGCACGTGAG
Traes_5DL_1CD573458	bHLH	GCTTGCTGGAGGGTGCAACAGGAGCGGCGGAGAGAGACAAGGGGGAGAGTGAAGGGCGTC	1147	1156	+	11.8182	4.34e-05	0.0647	CTCACGTGCG
Traes_5DL_1CD573458	bHLH	GCTTGCTGGAGGGTGCAACAGGAGCGGCGGAGAGAGACAAGGGGGAGAGTGAAGGGCGTC	1147	1156	-	11.8182	4.34e-05	0.0647	CGCACGTGAG
Traes_5BL_DB5410008	bHLH	GCTTGCTGGAGGGTGCAACAGGAGCGGCGGAGAGAGACAAGGGGGAGAGTGAAGGGCGTC	1147	1156	+	11.8182	4.34e-05	0.0647	CTCACGTGCG
Traes_5BL_DB5410008	bHLH	GCTTGCTGGAGGGTGCAACAGGAGCGGCGGAGAGAGACAAGGGGGAGAGTGAAGGGCGTC	1147	1156	-	11.8182	4.34e-05	0.0647	CGCACGTGAG
Traes_6BL_DD840863A	WRKY	GCTTGCTGGAGGGTGCAACAGGAGCGGCGGAGAGAGACAAGGGGGAGAGTGAAGGGCGTC	129	138	-	11.7339	4.36e-05	0.126	TGGTTGACCG
Traes_6AL_BA4636569	WRKY	GCTTGCTGGAGGGTGCAACAGGAGCGGCGGAGAGAGACAAGGGGGAGAGTGAAGGGCGTC	129	138	-	11.7339	4.36e-05	0.128	TGGTTGACCG
Traes_6AS_FDF16F4EA	bZIP	GCTTGCTGGAGGGTGCAACAGGAGCGGCGGAGAGAGACAAGGGGGAGAGTGAAGGGCGTC	1071	1085	+	8.19697	4.5e-05	0.134	GACGGCGACGTGTAC
Traes_1BL_8709BB152	SBP	GCTTGCTGGAGGGTGCAACAGGAGCGGCGGAGAGAGACAAGGGGGAGAGTGAAGGGCGTC	1376	1385	+	11.2867	4.5e-05	0.0574	ACGTACGGCC
Traes_6DS_2B2F9C290	C2H2	GCTTGCTGGAGGGTGCAACAGGAGCGGCGGAGAGAGACAAGGGGGAGAGTGAAGGGCGTC	21	39	-	10.1587	4.68e-05	0.0212	CTGCCCCTCCCTCCCACTC
Traes_2AL_73E4240F0	Trihelix	GCTTGCTGGAGGGTGCAACAGGAGCGGCGGAGAGAGACAAGGGGGAGAGTGAAGGGCGTC	954	961	+	13.3455	4.71e-05	0.0711	GTTAACCG
Traes_2AL_73E4240F0	Trihelix	GCTTGCTGGAGGGTGCAACAGGAGCGGCGGAGAGAGACAAGGGGGAGAGTGAAGGGCGTC	952	959	-	13.3455	4.71e-05	0.0711	GTTAACCG
Traes_1AL_A9FB6BF52	ERF	GCTTGCTGGAGGGTGCAACAGGAGCGGCGGAGAGAGACAAGGGGGAGAGTGAAGGGCGTC	74	94	-	10.0282	4.73e-05	0.0268	TGCGGCTGCGTCGGCGTCGCC
Traes_4DL_AE5093871	BBR-BPC	GCTTGCTGGAGGGTGCAACAGGAGCGGCGGAGAGAGACAAGGGGGAGAGTGAAGGGCGTC	1223	1246	+	0.30303	4.76e-05	0.0306	TAGGAGTAGAAAAAGAAAGAGGCT
Traes_4AS_48979CBE1	BBR-BPC	GCTTGCTGGAGGGTGCAACAGGAGCGGCGGAGAGAGACAAGGGGGAGAGTGAAGGGCGTC	1223	1246	+	0.30303	4.76e-05	0.0307	TAGGAGTAGAAAAAGAAAGAGGCT
Traes_7DS_B671A4EAD	bHLH	GCTTGCTGGAGGGTGCAACAGGAGCGGCGGAGAGAGACAAGGGGGAGAGTGAAGGGCGTC	1318	1326	-	13.2424	4.82e-05	0.0663	ACCACTTGT
Traes_6DL_3019F176A	ERF	GCTTGCTGGAGGGTGCAACAGGAGCGGCGGAGAGAGACAAGGGGGAGAGTGAAGGGCGTC	1260	1274	-	11.6818	4.83e-05	0.065	CGGTGTCGGTCGGTT
Traes_5BL_FBC7AF288	ERF	GCTTGCTGGAGGGTGCAACAGGAGCGGCGGAGAGAGACAAGGGGGAGAGTGAAGGGCGTC	266	293	+	9.28788	4.84e-05	0.0604	GCCCGGTCTCCGCCGTCTCGTCCATCTG
Traes_1AL_6B108514B	MIKC_MADS	GCTTGCTGGAGGGTGCAACAGGAGCGGCGGAGAGAGACAAGGGGGAGAGTGAAGGGCGTC	925	945	+	11.0597	5e-05	0.0314	TCTCACCCACTCTTGTTTTTC
Traes_1AL_914726769	bHLH	GCTTGCTGGAGGGTGCAACAGGAGCGGCGGAGAGAGACAAGGGGGAGAGTGAAGGGCGTC	1148	1155	+	13.0303	5.08e-05	0.135	TCACGTGC
Traes_2BL_9CD6E043A	ERF	GCTTGCTGGAGGGTGCAACAGGAGCGGCGGAGAGAGACAAGGGGGAGAGTGAAGGGCGTC	990	1009	-	10.8182	5.1e-05	0.031	CTCCTCTCCCACCTGCGCCT
Traes_5DL_0924913F8	NAC	GCTTGCTGGAGGGTGCAACAGGAGCGGCGGAGAGAGACAAGGGGGAGAGTGAAGGGCGTC	557	576	-	11.3333	5.22e-05	0.115	CGCCGGTGTCGCGTCGCCAC
Traes_5BL_39FF03C5D	NAC	GCTTGCTGGAGGGTGCAACAGGAGCGGCGGAGAGAGACAAGGGGGAGAGTGAAGGGCGTC	557	576	-	11.3333	5.22e-05	0.115	CGCCGGTGTCGCGTCGCCAC
Traes_4AS_0D75149B5	ERF	GCTTGCTGGAGGGTGCAACAGGAGCGGCGGAGAGAGACAAGGGGGAGAGTGAAGGGCGTC	272	282	+	10.6515	5.31e-05	0.143	TCTCCGCCGTC
Traes_6AS_7B3C53009	BES1	GCTTGCTGGAGGGTGCAACAGGAGCGGCGGAGAGAGACAAGGGGGAGAGTGAAGGGCGTC	1143	1157	-	9.95455	5.36e-05	0.0764	ACGCACGTGAGAGGG
Traes_2BL_9CD6E043A	ERF	GCTTGCTGGAGGGTGCAACAGGAGCGGCGGAGAGAGACAAGGGGGAGAGTGAAGGGCGTC	73	92	+	10.7273	5.38e-05	0.031	TGGCGACGCCGACGCAGCCG
Traes_6DS_2B2F9C290	C2H2	GCTTGCTGGAGGGTGCAACAGGAGCGGCGGAGAGAGACAAGGGGGAGAGTGAAGGGCGTC	998	1016	-	9.80952	5.62e-05	0.0212	CCGACCTCTCCTCTCCCAC
Traes_5BL_3503725F1	SBP	GCTTGCTGGAGGGTGCAACAGGAGCGGCGGAGAGAGACAAGGGGGAGAGTGAAGGGCGTC	1375	1384	+	10.8727	5.76e-05	0.0823	GACGTACGGC
Traes_5BL_3503725F1	SBP	GCTTGCTGGAGGGTGCAACAGGAGCGGCGGAGAGAGACAAGGGGGAGAGTGAAGGGCGTC	1375	1384	-	10.8727	5.76e-05	0.0823	GCCGTACGTC
Traes_6DS_2B2F9C290	C2H2	GCTTGCTGGAGGGTGCAACAGGAGCGGCGGAGAGAGACAAGGGGGAGAGTGAAGGGCGTC	1223	1241	-	9.7381	5.83e-05	0.0212	CTTTCTTTTTCTACTCCTA
Traes_1BL_8925B27BC	NAC	GCTTGCTGGAGGGTGCAACAGGAGCGGCGGAGAGAGACAAGGGGGAGAGTGAAGGGCGTC	284	298	-	11.3788	5.95e-05	0.179	TGCTTCAGATGGACG
Traes_5BS_FF44610EF1	bZIP	GCTTGCTGGAGGGTGCAACAGGAGCGGCGGAGAGAGACAAGGGGGAGAGTGAAGGGCGTC	1071	1085	+	7.93939	6.06e-05	0.169	GACGGCGACGTGTAC
Traes_6DL_FC5CFB787	TCP	GCTTGCTGGAGGGTGCAACAGGAGCGGCGGAGAGAGACAAGGGGGAGAGTGAAGGGCGTC	1415	1424	+	11.2222	6.13e-05	0.0748	CCGGGCCCAC
Traes_6DL_FC5CFB787	TCP	GCTTGCTGGAGGGTGCAACAGGAGCGGCGGAGAGAGACAAGGGGGAGAGTGAAGGGCGTC	1415	1424	-	11.2222	6.13e-05	0.0748	GTGGGCCCGG
Traes_5DL_45B242D3E1	ERF	GCTTGCTGGAGGGTGCAACAGGAGCGGCGGAGAGAGACAAGGGGGAGAGTGAAGGGCGTC	1260	1274	+	11.3182	6.15e-05	0.0863	AACCGACCGACACCG
Traes_5BL_B795CE108	ERF	GCTTGCTGGAGGGTGCAACAGGAGCGGCGGAGAGAGACAAGGGGGAGAGTGAAGGGCGTC	1260	1274	+	11.3182	6.15e-05	0.0861	AACCGACCGACACCG
Traes_2BL_83EDE2CBB	Trihelix	GCTTGCTGGAGGGTGCAACAGGAGCGGCGGAGAGAGACAAGGGGGAGAGTGAAGGGCGTC	1067	1080	+	10.9848	6.16e-05	0.185	CCCTGACGGCGACG
Traes_5AS_EBCEA6601	bHLH	GCTTGCTGGAGGGTGCAACAGGAGCGGCGGAGAGAGACAAGGGGGAGAGTGAAGGGCGTC	316	325	+	11.9394	6.24e-05	0.0874	TGCCATGTGT
Traes_1AL_6B108514B	MIKC_MADS	GCTTGCTGGAGGGTGCAACAGGAGCGGCGGAGAGAGACAAGGGGGAGAGTGAAGGGCGTC	744	764	+	10.6269	6.28e-05	0.0314	CGTCAATATTTTTTTTTACTT
Traes_6DL_30F715B53	MYB_related	GCTTGCTGGAGGGTGCAACAGGAGCGGCGGAGAGAGACAAGGGGGAGAGTGAAGGGCGTC	374	382	-	7.57273	6.31e-05	0.19	CAGATATTG
Traes_4DL_AE5093871	BBR-BPC	GCTTGCTGGAGGGTGCAACAGGAGCGGCGGAGAGAGACAAGGGGGAGAGTGAAGGGCGTC	17	40	+	-0.651515	6.36e-05	0.0306	GGAGGAGTGGGAGGGAGGGGCAGA
Traes_4AS_48979CBE1	BBR-BPC	GCTTGCTGGAGGGTGCAACAGGAGCGGCGGAGAGAGACAAGGGGGAGAGTGAAGGGCGTC	17	40	+	-0.651515	6.36e-05	0.0307	GGAGGAGTGGGAGGGAGGGGCAGA
Traes_4AL_5062917C4	SBP	GCTTGCTGGAGGGTGCAACAGGAGCGGCGGAGAGAGACAAGGGGGAGAGTGAAGGGCGTC	1376	1384	+	10.9455	6.37e-05	0.19	ACGTACGGC
TRAES3BF099600130CFD_g	bZIP	GCTTGCTGGAGGGTGCAACAGGAGCGGCGGAGAGAGACAAGGGGGAGAGTGAAGGGCGTC	1070	1087	+	7.25758	6.42e-05	0.183	TGACGGCGACGTGTACAG
Traes_1AL_6B108514B	MIKC_MADS	GCTTGCTGGAGGGTGCAACAGGAGCGGCGGAGAGAGACAAGGGGGAGAGTGAAGGGCGTC	934	954	+	10.5672	6.48e-05	0.0314	CTCTTGTTTTTCCCTCCCCGG
Traes_6DL_DD82BD107	ERF	GCTTGCTGGAGGGTGCAACAGGAGCGGCGGAGAGAGACAAGGGGGAGAGTGAAGGGCGTC	269	289	-	9.81818	6.58e-05	0.062	TGGACGAGACGGCGGAGACCG
Traes_2AL_F24D031AA	ERF	GCTTGCTGGAGGGTGCAACAGGAGCGGCGGAGAGAGACAAGGGGGAGAGTGAAGGGCGTC	83	103	+	9.90909	6.62e-05	0.06	GACGCAGCCGCAGCAGCAGCA
Traes_4DL_AE5093871	BBR-BPC	GCTTGCTGGAGGGTGCAACAGGAGCGGCGGAGAGAGACAAGGGGGAGAGTGAAGGGCGTC	1227	1250	+	-0.80303	6.66e-05	0.0306	AGTAGAAAAAGAAAGAGGCTGCGA
Traes_4AS_48979CBE1	BBR-BPC	GCTTGCTGGAGGGTGCAACAGGAGCGGCGGAGAGAGACAAGGGGGAGAGTGAAGGGCGTC	1227	1250	+	-0.80303	6.66e-05	0.0307	AGTAGAAAAAGAAAGAGGCTGCGA
Traes_7DS_FE8BC1125	BBR-BPC	GCTTGCTGGAGGGTGCAACAGGAGCGGCGGAGAGAGACAAGGGGGAGAGTGAAGGGCGTC	21	41	-	-2.36842	6.8e-05	0.0919	ATCTGCCCCTCCCTCCCACTC
Traes_4AL_A02408BC8	BBR-BPC	GCTTGCTGGAGGGTGCAACAGGAGCGGCGGAGAGAGACAAGGGGGAGAGTGAAGGGCGTC	21	41	-	-2.36842	6.8e-05	0.0918	ATCTGCCCCTCCCTCCCACTC
Traes_2AL_82C3E7E14	NAC	GCTTGCTGGAGGGTGCAACAGGAGCGGCGGAGAGAGACAAGGGGGAGAGTGAAGGGCGTC	284	298	+	11.2121	6.82e-05	0.102	CGTCCATCTGAAGCA
Traes_2AL_FC6DD1383	ERF	GCTTGCTGGAGGGTGCAACAGGAGCGGCGGAGAGAGACAAGGGGGAGAGTGAAGGGCGTC	987	1001	-	9.89394	6.84e-05	0.0552	CCACCTGCGCCTGCG
Traes_2AL_E5A9615E2	ERF	GCTTGCTGGAGGGTGCAACAGGAGCGGCGGAGAGAGACAAGGGGGAGAGTGAAGGGCGTC	987	1001	-	9.89394	6.84e-05	0.0552	CCACCTGCGCCTGCG
Traes_6DL_9FC9C02351	C2H2	GCTTGCTGGAGGGTGCAACAGGAGCGGCGGAGAGAGACAAGGGGGAGAGTGAAGGGCGTC	161	168	+	10.8333	6.85e-05	0.207	AGAAGTAG
Traes_5BL_7F56360BF	C2H2	GCTTGCTGGAGGGTGCAACAGGAGCGGCGGAGAGAGACAAGGGGGAGAGTGAAGGGCGTC	354	364	-	11.0896	6.94e-05	0.209	CTCTTCCACTG
Traes_5BL_5DE02D63E	HD-ZIP	GCTTGCTGGAGGGTGCAACAGGAGCGGCGGAGAGAGACAAGGGGGAGAGTGAAGGGCGTC	881	888	-	12.1089	7.04e-05	0.212	CAATAATT
TRAES3BF001900070CFD_g	bZIP	GCTTGCTGGAGGGTGCAACAGGAGCGGCGGAGAGAGACAAGGGGGAGAGTGAAGGGCGTC	1071	1085	+	6.51515	7.1e-05	0.204	GACGGCGACGTGTAC
Traes_1AL_A9FB6BF52	ERF	GCTTGCTGGAGGGTGCAACAGGAGCGGCGGAGAGAGACAAGGGGGAGAGTGAAGGGCGTC	80	100	-	9.14085	7.13e-05	0.0309	TGCTGCTGCGGCTGCGTCGGC
Traes_5BL_9627436AE	MIKC_MADS	GCTTGCTGGAGGGTGCAACAGGAGCGGCGGAGAGAGACAAGGGGGAGAGTGAAGGGCGTC	254	266	-	11.0286	7.24e-05	0.218	CTGTAAAAAGAAA
Traes_4DL_AE5093871	BBR-BPC	GCTTGCTGGAGGGTGCAACAGGAGCGGCGGAGAGAGACAAGGGGGAGAGTGAAGGGCGTC	15	38	+	-1.12121	7.32e-05	0.0306	AGGGAGGAGTGGGAGGGAGGGGCA
Traes_4AS_48979CBE1	BBR-BPC	GCTTGCTGGAGGGTGCAACAGGAGCGGCGGAGAGAGACAAGGGGGAGAGTGAAGGGCGTC	15	38	+	-1.12121	7.32e-05	0.0307	AGGGAGGAGTGGGAGGGAGGGGCA
Traes_1DL_23D036A85	bZIP	GCTTGCTGGAGGGTGCAACAGGAGCGGCGGAGAGAGACAAGGGGGAGAGTGAAGGGCGTC	1071	1085	-	8.06061	7.5e-05	0.213	GTACACGTCGCCGTC
Traes_1AL_A9FB6BF52	ERF	GCTTGCTGGAGGGTGCAACAGGAGCGGCGGAGAGAGACAAGGGGGAGAGTGAAGGGCGTC	991	1011	+	8.98592	7.65e-05	0.0309	GGCGCAGGTGGGAGAGGAGAG
Traes_1AL_6B108514B	MIKC_MADS	GCTTGCTGGAGGGTGCAACAGGAGCGGCGGAGAGAGACAAGGGGGAGAGTGAAGGGCGTC	741	761	+	10.2388	7.65e-05	0.0318	TCTCGTCAATATTTTTTTTTA
Traes_6DL_3019F176A	ERF	GCTTGCTGGAGGGTGCAACAGGAGCGGCGGAGAGAGACAAGGGGGAGAGTGAAGGGCGTC	75	89	-	10.697	7.76e-05	0.0697	CTGCGTCGGCGTCGC
Traes_2AL_FC6DD1383	ERF	GCTTGCTGGAGGGTGCAACAGGAGCGGCGGAGAGAGACAAGGGGGAGAGTGAAGGGCGTC	73	87	-	9.62121	7.8e-05	0.0552	GCGTCGGCGTCGCCA
Traes_2AL_E5A9615E2	ERF	GCTTGCTGGAGGGTGCAACAGGAGCGGCGGAGAGAGACAAGGGGGAGAGTGAAGGGCGTC	73	87	-	9.62121	7.8e-05	0.0552	GCGTCGGCGTCGCCA
Traes_1BL_8709BB152	SBP	GCTTGCTGGAGGGTGCAACAGGAGCGGCGGAGAGAGACAAGGGGGAGAGTGAAGGGCGTC	1174	1183	+	10.6853	7.82e-05	0.0665	ACGTACGACG
Traes_5DL_0924913F8	NAC	GCTTGCTGGAGGGTGCAACAGGAGCGGCGGAGAGAGACAAGGGGGAGAGTGAAGGGCGTC	1457	1476	+	10.5	8.17e-05	0.115	CGCCGGTAACTATAGGCAGC
Traes_5BL_39FF03C5D	NAC	GCTTGCTGGAGGGTGCAACAGGAGCGGCGGAGAGAGACAAGGGGGAGAGTGAAGGGCGTC	1457	1476	+	10.5	8.17e-05	0.115	CGCCGGTAACTATAGGCAGC
Traes_5DL_026913547	bHLH	GCTTGCTGGAGGGTGCAACAGGAGCGGCGGAGAGAGACAAGGGGGAGAGTGAAGGGCGTC	109	122	+	11.1579	8.18e-05	0.215	AGGGGGGGACGTGA
TRAES3BF017100030CFD_g	ERF	GCTTGCTGGAGGGTGCAACAGGAGCGGCGGAGAGAGACAAGGGGGAGAGTGAAGGGCGTC	1005	1025	-	8.42857	8.31e-05	0.0757	ACGCCTCCTCCGACCTCTCCT
TRAES3BF114300070CFD_g	NAC	GCTTGCTGGAGGGTGCAACAGGAGCGGCGGAGAGAGACAAGGGGGAGAGTGAAGGGCGTC	1415	1433	+	10.7879	8.46e-05	0.244	CCGGGCCCACACGTCAGTG
Traes_6AS_70AD4B0D5	C3H	GCTTGCTGGAGGGTGCAACAGGAGCGGCGGAGAGAGACAAGGGGGAGAGTGAAGGGCGTC	1488	1501	+	11.1818	8.47e-05	0.254	ATATATAAAGTTAG
Traes_6DL_59DB06B9F	YABBY	GCTTGCTGGAGGGTGCAACAGGAGCGGCGGAGAGAGACAAGGGGGAGAGTGAAGGGCGTC	876	885	-	10.4014	8.48e-05	0.256	TAATTATAAC
TRAES3BF075600040CFD_g	ERF	GCTTGCTGGAGGGTGCAACAGGAGCGGCGGAGAGAGACAAGGGGGAGAGTGAAGGGCGTC	1073	1080	-	7.71545	8.53e-05	0.0916	CGTCGCCG
TRAES3BF075600040CFD_g	ERF	GCTTGCTGGAGGGTGCAACAGGAGCGGCGGAGAGAGACAAGGGGGAGAGTGAAGGGCGTC	76	83	+	7.71545	8.53e-05	0.0916	CGACGCCG
Traes_4AL_0BB0A30D1	bHLH	GCTTGCTGGAGGGTGCAACAGGAGCGGCGGAGAGAGACAAGGGGGAGAGTGAAGGGCGTC	1143	1163	-	10.2105	8.67e-05	0.237	CCACGTACGCACGTGAGAGGG
Traes_2BS_B1A73C7A8	ERF	GCTTGCTGGAGGGTGCAACAGGAGCGGCGGAGAGAGACAAGGGGGAGAGTGAAGGGCGTC	333	347	-	10.8636	8.76e-05	0.072	GTTTAACGGCCGGCA
Traes_5BL_F5D379AFC	ERF	GCTTGCTGGAGGGTGCAACAGGAGCGGCGGAGAGAGACAAGGGGGAGAGTGAAGGGCGTC	85	99	-	10.0455	8.78e-05	0.121	GCTGCTGCGGCTGCG
Traes_2AL_F24D031AA	ERF	GCTTGCTGGAGGGTGCAACAGGAGCGGCGGAGAGAGACAAGGGGGAGAGTGAAGGGCGTC	71	91	-	9.24242	8.98e-05	0.0611	GGCTGCGTCGGCGTCGCCACC
Traes_2BL_EBA73F94F	AP2	GCTTGCTGGAGGGTGCAACAGGAGCGGCGGAGAGAGACAAGGGGGAGAGTGAAGGGCGTC	749	768	-	9.28205	9.08e-05	0.0896	TTTAAAGTAAAAAAAAATAT
TRAES3BF084400010CFD_g	LBD	GCTTGCTGGAGGGTGCAACAGGAGCGGCGGAGAGAGACAAGGGGGAGAGTGAAGGGCGTC	79	99	-	9.22727	9.31e-05	0.0831	GCTGCTGCGGCTGCGTCGGCG
Traes_7DS_FE8BC1125	BBR-BPC	GCTTGCTGGAGGGTGCAACAGGAGCGGCGGAGAGAGACAAGGGGGAGAGTGAAGGGCGTC	1229	1249	-	-3.56579	9.32e-05	0.0919	CGCAGCCTCTTTCTTTTTCTA
Traes_4AL_A02408BC8	BBR-BPC	GCTTGCTGGAGGGTGCAACAGGAGCGGCGGAGAGAGACAAGGGGGAGAGTGAAGGGCGTC	1229	1249	-	-3.56579	9.32e-05	0.0918	CGCAGCCTCTTTCTTTTTCTA
Traes_2BL_9CD6E043A	ERF	GCTTGCTGGAGGGTGCAACAGGAGCGGCGGAGAGAGACAAGGGGGAGAGTGAAGGGCGTC	70	89	-	9.75758	9.33e-05	0.0448	CTGCGTCGGCGTCGCCACCC
Traes_5AS_EBCEA6601	bHLH	GCTTGCTGGAGGGTGCAACAGGAGCGGCGGAGAGAGACAAGGGGGAGAGTGAAGGGCGTC	636	645	-	11.0606	9.47e-05	0.0884	CGCCATGTGA
Traes_6DL_DD82BD107	ERF	GCTTGCTGGAGGGTGCAACAGGAGCGGCGGAGAGAGACAAGGGGGAGAGTGAAGGGCGTC	75	95	-	8.93939	9.49e-05	0.0671	CTGCGGCTGCGTCGGCGTCGC
TRAES3BF091700010CFD_g	GATA	GCTTGCTGGAGGGTGCAACAGGAGCGGCGGAGAGAGACAAGGGGGAGAGTGAAGGGCGTC	410	422	-	10.7727	9.61e-05	0.289	TCGATCCGGTGCT
Traes_1AS_F08B3720F	FAR1	GCTTGCTGGAGGGTGCAACAGGAGCGGCGGAGAGAGACAAGGGGGAGAGTGAAGGGCGTC	1145	1159	+	8.30303	9.68e-05	0.256	CTCTCACGTGCGTAC
Traes_5BL_486D0D865	MYB	GCTTGCTGGAGGGTGCAACAGGAGCGGCGGAGAGAGACAAGGGGGAGAGTGAAGGGCGTC	337	344	+	10.8889	9.69e-05	0.292	GGCCGTTA
Traes_2BL_1E57B73B21	ERF	GCTTGCTGGAGGGTGCAACAGGAGCGGCGGAGAGAGACAAGGGGGAGAGTGAAGGGCGTC	1008	1024	+	8.25758	9.74e-05	0.132	AGAGGTCGGAGGAGGCG
Traes_2BL_36A3AB3A2	TCP	GCTTGCTGGAGGGTGCAACAGGAGCGGCGGAGAGAGACAAGGGGGAGAGTGAAGGGCGTC	1409	1416	-	7.92683	9.75e-05	0.107	GGACCCAC
Traes_1AL_6B108514B	MIKC_MADS	GCTTGCTGGAGGGTGCAACAGGAGCGGCGGAGAGAGACAAGGGGGAGAGTGAAGGGCGTC	1344	1364	-	9.73134	9.81e-05	0.0357	GCTCCCTTTTGGCCTCCCTCT
Traes_1AL_A9FB6BF52	ERF	GCTTGCTGGAGGGTGCAACAGGAGCGGCGGAGAGAGACAAGGGGGAGAGTGAAGGGCGTC	77	97	-	8.40845	9.87e-05	0.0349	TGCTGCGGCTGCGTCGGCGTC
Traes_4BL_941E7DE4D	ARR-B	GCTTGCTGGAGGGTGCAACAGGAGCGGCGGAGAGAGACAAGGGGGAGAGTGAAGGGCGTC	586	595	+	11.2727	9.93e-05	0.299	ACGGATCTTC
Traes_6DS_DE865EA6D	C2H2	GCTTGCTGGAGGGTGCAACAGGAGCGGCGGAGAGAGACAAGGGGGAGAGTGAAGGGCGTC	819	830	+	10.1176	9.94e-05	0.283	TCTTCTCTTCCG
