# Supplementary material for: Are TaNAC Transcription Factors Involved in Promoting Wheat Yield by cis-Regulation of TaCKX Gene Family?
Source: Int J Mol Sci. 2024 Feb 7;25(4):2027. doi: 10.3390/ijms25042027 (PMC10889182; doi:10.3390/ijms25042027)
Supplement: Supplementary file 1 [file ijms-25-02027-s001.zip › Folder S1/fimo TaCKX4-3B.txt]

#pattern name	Family	sequence name	start	stop	strand	score	p-value	q-value	matched sequence
Traes_5AL_315285EFC	Nin-like	GGCGCATCACATACGCAGCCGGCCCGGGCGATGGACTCGACACAACGGTCAAACCGGTCT	808	822	+	17.6429	6.45e-10	2.05e-06	GCAGCAGCAGCAGCA
Traes_5AL_315285EFC1	Nin-like	GGCGCATCACATACGCAGCCGGCCCGGGCGATGGACTCGACACAACGGTCAAACCGGTCT	808	822	+	17.6429	6.45e-10	2.03e-06	GCAGCAGCAGCAGCA
Traes_5AL_315285EFC	Nin-like	GGCGCATCACATACGCAGCCGGCCCGGGCGATGGACTCGACACAACGGTCAAACCGGTCT	1347	1361	-	17.2714	2.34e-09	3.71e-06	GCAGCAGCAGCAGCG
Traes_5AL_315285EFC1	Nin-like	GGCGCATCACATACGCAGCCGGCCCGGGCGATGGACTCGACACAACGGTCAAACCGGTCT	1347	1361	-	17.2714	2.34e-09	3.68e-06	GCAGCAGCAGCAGCG
Traes_5AL_315285EFC	Nin-like	GGCGCATCACATACGCAGCCGGCCCGGGCGATGGACTCGACACAACGGTCAAACCGGTCT	811	825	+	16.4857	3.44e-08	3.59e-05	GCAGCAGCAGCAGCT
Traes_5AL_315285EFC1	Nin-like	GGCGCATCACATACGCAGCCGGCCCGGGCGATGGACTCGACACAACGGTCAAACCGGTCT	811	825	+	16.4857	3.44e-08	3.56e-05	GCAGCAGCAGCAGCT
Traes_5AL_315285EFC	Nin-like	GGCGCATCACATACGCAGCCGGCCCGGGCGATGGACTCGACACAACGGTCAAACCGGTCT	1344	1358	-	16.4429	4.52e-08	3.59e-05	GCAGCAGCAGCGGGG
Traes_5AL_315285EFC1	Nin-like	GGCGCATCACATACGCAGCCGGCCCGGGCGATGGACTCGACACAACGGTCAAACCGGTCT	1344	1358	-	16.4429	4.52e-08	3.56e-05	GCAGCAGCAGCGGGG
Traes_1AL_6B108514B	MIKC_MADS	GGCGCATCACATACGCAGCCGGCCCGGGCGATGGACTCGACACAACGGTCAAACCGGTCT	142	162	+	19.7612	5.05e-08	0.000111	TCCTTCTTTCTTTCTTTTTGT
Traes_1AL_6B108514B	MIKC_MADS	GGCGCATCACATACGCAGCCGGCCCGGGCGATGGACTCGACACAACGGTCAAACCGGTCT	140	160	+	19.4925	6.88e-08	0.000111	CCTCCTTCTTTCTTTCTTTTT
Traes_5AL_315285EFC	Nin-like	GGCGCATCACATACGCAGCCGGCCCGGGCGATGGACTCGACACAACGGTCAAACCGGTCT	1350	1364	-	15.8143	1.97e-07	0.000125	GCCGCAGCAGCAGCA
Traes_5AL_315285EFC1	Nin-like	GGCGCATCACATACGCAGCCGGCCCGGGCGATGGACTCGACACAACGGTCAAACCGGTCT	1350	1364	-	15.8143	1.97e-07	0.000124	GCCGCAGCAGCAGCA
Traes_5AL_315285EFC	Nin-like	GGCGCATCACATACGCAGCCGGCCCGGGCGATGGACTCGACACAACGGTCAAACCGGTCT	814	828	+	15.5286	3.66e-07	0.000194	GCAGCAGCAGCTTCG
Traes_5AL_315285EFC1	Nin-like	GGCGCATCACATACGCAGCCGGCCCGGGCGATGGACTCGACACAACGGTCAAACCGGTCT	814	828	+	15.5286	3.66e-07	0.000192	GCAGCAGCAGCTTCG
Traes_1AL_6B108514B	MIKC_MADS	GGCGCATCACATACGCAGCCGGCCCGGGCGATGGACTCGACACAACGGTCAAACCGGTCT	144	164	+	17.8507	3.8e-07	0.000409	CTTCTTTCTTTCTTTTTGTTA
Traes_1BL_A5A91DE10	Trihelix	GGCGCATCACATACGCAGCCGGCCCGGGCGATGGACTCGACACAACGGTCAAACCGGTCT	620	635	+	16.8182	4.17e-07	0.00139	AAGGTAAAAAAAATAT
Traes_5AL_315285EFC	Nin-like	GGCGCATCACATACGCAGCCGGCCCGGGCGATGGACTCGACACAACGGTCAAACCGGTCT	805	819	+	15.4	4.79e-07	0.000217	ACGGCAGCAGCAGCA
Traes_5AL_315285EFC1	Nin-like	GGCGCATCACATACGCAGCCGGCCCGGGCGATGGACTCGACACAACGGTCAAACCGGTCT	805	819	+	15.4	4.79e-07	0.000215	ACGGCAGCAGCAGCA
Traes_2BS_B1A73C7A8	ERF	GGCGCATCACATACGCAGCCGGCCCGGGCGATGGACTCGACACAACGGTCAAACCGGTCT	1556	1570	+	16.5758	5.79e-07	0.00159	CCGCCGGCGCCGGCT
Traes_4DL_AE5093871	BBR-BPC	GGCGCATCACATACGCAGCCGGCCCGGGCGATGGACTCGACACAACGGTCAAACCGGTCT	140	163	-	11.9697	7.69e-07	0.00249	AACAAAAAGAAAGAAAGAAGGAGG
Traes_4AS_48979CBE1	BBR-BPC	GGCGCATCACATACGCAGCCGGCCCGGGCGATGGACTCGACACAACGGTCAAACCGGTCT	140	163	-	11.9697	7.69e-07	0.00249	AACAAAAAGAAAGAAAGAAGGAGG
Traes_1AL_A1EA76E83	GATA	GGCGCATCACATACGCAGCCGGCCCGGGCGATGGACTCGACACAACGGTCAAACCGGTCT	993	1003	-	15.9079	1.06e-06	0.00357	CGGATCGGATC
Traes_2BS_B1A73C7A8	ERF	GGCGCATCACATACGCAGCCGGCCCGGGCGATGGACTCGACACAACGGTCAAACCGGTCT	1119	1133	-	15.7727	1.61e-06	0.00221	CTGCCTCTGCCGGCC
Traes_2BL_EBA73F94F	AP2	GGCGCATCACATACGCAGCCGGCCCGGGCGATGGACTCGACACAACGGTCAAACCGGTCT	146	165	-	15.7821	2.42e-06	0.00531	GTAACAAAAAGAAAGAAAGA
TRAES3BF091700010CFD_g	GATA	GGCGCATCACATACGCAGCCGGCCCGGGCGATGGACTCGACACAACGGTCAAACCGGTCT	991	1003	+	14.5303	2.53e-06	0.00846	TCGATCCGATCCG
Traes_4BL_7911992DE	Dof	GGCGCATCACATACGCAGCCGGCCCGGGCGATGGACTCGACACAACGGTCAAACCGGTCT	143	163	+	15.4697	2.74e-06	0.00904	CCTTCTTTCTTTCTTTTTGTT
Traes_6DS_2B2F9C290	C2H2	GGCGCATCACATACGCAGCCGGCCCGGGCGATGGACTCGACACAACGGTCAAACCGGTCT	354	372	+	15.0159	2.8e-06	0.00892	CCTCCTCCGACCTCTCCTC
Traes_6DL_E7910DD23	Trihelix	GGCGCATCACATACGCAGCCGGCCCGGGCGATGGACTCGACACAACGGTCAAACCGGTCT	617	630	-	14.8788	2.86e-06	0.00955	TTTTTTACCTTAAA
Traes_4DL_AE5093871	BBR-BPC	GGCGCATCACATACGCAGCCGGCCCGGGCGATGGACTCGACACAACGGTCAAACCGGTCT	1409	1432	-	8.36364	3.11e-06	0.00254	GAGTGGGAGGGAGGGGGAGATTTA
Traes_4AS_48979CBE1	BBR-BPC	GGCGCATCACATACGCAGCCGGCCCGGGCGATGGACTCGACACAACGGTCAAACCGGTCT	1409	1432	-	8.36364	3.11e-06	0.00254	GAGTGGGAGGGAGGGGGAGATTTA
Traes_2BS_F1B450FA4	MYB	GGCGCATCACATACGCAGCCGGCCCGGGCGATGGACTCGACACAACGGTCAAACCGGTCT	1446	1460	+	14.9091	3.2e-06	0.00889	TCCCCACGCTCCCCT
Traes_2BL_EBA73F94F	AP2	GGCGCATCACATACGCAGCCGGCCCGGGCGATGGACTCGACACAACGGTCAAACCGGTCT	34	53	-	15.3718	3.21e-06	0.00531	GGAGGCGAAAAGAAAAGAAA
Traes_1DS_5BAD8947E	MYB	GGCGCATCACATACGCAGCCGGCCCGGGCGATGGACTCGACACAACGGTCAAACCGGTCT	1576	1590	+	14.6667	3.32e-06	0.0111	TCCACCAACCTGCCC
Traes_1BS_92EA1F290	MYB	GGCGCATCACATACGCAGCCGGCCCGGGCGATGGACTCGACACAACGGTCAAACCGGTCT	1576	1590	+	14.6667	3.32e-06	0.0111	TCCACCAACCTGCCC
Traes_1AS_1EE692FDC	MYB	GGCGCATCACATACGCAGCCGGCCCGGGCGATGGACTCGACACAACGGTCAAACCGGTCT	1576	1590	+	14.6667	3.32e-06	0.0111	TCCACCAACCTGCCC
Traes_4DL_AE5093871	BBR-BPC	GGCGCATCACATACGCAGCCGGCCCGGGCGATGGACTCGACACAACGGTCAAACCGGTCT	1415	1438	-	7.89394	3.7e-06	0.00254	AGGAAGGAGTGGGAGGGAGGGGGA
Traes_4AS_48979CBE1	BBR-BPC	GGCGCATCACATACGCAGCCGGCCCGGGCGATGGACTCGACACAACGGTCAAACCGGTCT	1415	1438	-	7.89394	3.7e-06	0.00254	AGGAAGGAGTGGGAGGGAGGGGGA
Traes_4DL_AE5093871	BBR-BPC	GGCGCATCACATACGCAGCCGGCCCGGGCGATGGACTCGACACAACGGTCAAACCGGTCT	435	458	+	7.84848	3.76e-06	0.00254	GGTAAACAAAGAGTGAGTGGGTGA
Traes_4AS_48979CBE1	BBR-BPC	GGCGCATCACATACGCAGCCGGCCCGGGCGATGGACTCGACACAACGGTCAAACCGGTCT	435	458	+	7.84848	3.76e-06	0.00254	GGTAAACAAAGAGTGAGTGGGTGA
Traes_4DL_AE5093871	BBR-BPC	GGCGCATCACATACGCAGCCGGCCCGGGCGATGGACTCGACACAACGGTCAAACCGGTCT	1413	1436	-	7.74242	3.91e-06	0.00254	GAAGGAGTGGGAGGGAGGGGGAGA
Traes_4AS_48979CBE1	BBR-BPC	GGCGCATCACATACGCAGCCGGCCCGGGCGATGGACTCGACACAACGGTCAAACCGGTCT	1413	1436	-	7.74242	3.91e-06	0.00254	GAAGGAGTGGGAGGGAGGGGGAGA
Traes_2AL_FC6DD1383	ERF	GGCGCATCACATACGCAGCCGGCCCGGGCGATGGACTCGACACAACGGTCAAACCGGTCT	1553	1567	+	14.7879	4.45e-06	0.0119	CTCCCGCCGGCGCCG
Traes_2AL_E5A9615E2	ERF	GGCGCATCACATACGCAGCCGGCCCGGGCGATGGACTCGACACAACGGTCAAACCGGTCT	1553	1567	+	14.7879	4.45e-06	0.0119	CTCCCGCCGGCGCCG
Traes_4DL_AE5093871	BBR-BPC	GGCGCATCACATACGCAGCCGGCCCGGGCGATGGACTCGACACAACGGTCAAACCGGTCT	142	165	-	6.9697	5.18e-06	0.0028	GTAACAAAAAGAAAGAAAGAAGGA
Traes_4AS_48979CBE1	BBR-BPC	GGCGCATCACATACGCAGCCGGCCCGGGCGATGGACTCGACACAACGGTCAAACCGGTCT	142	165	-	6.9697	5.18e-06	0.0028	GTAACAAAAAGAAAGAAAGAAGGA
Traes_2AL_F24D031AA	ERF	GGCGCATCACATACGCAGCCGGCCCGGGCGATGGACTCGACACAACGGTCAAACCGGTCT	1463	1483	+	14.3182	6.13e-06	0.0188	CTCTCCGCCGCTCCTGTTGCA
Traes_2BS_31BB97552	BES1	GGCGCATCACATACGCAGCCGGCCCGGGCGATGGACTCGACACAACGGTCAAACCGGTCT	229	239	+	14.7927	6.45e-06	0.0188	CGCACGTGAGA
TRAES3BF091700010CFD_g	GATA	GGCGCATCACATACGCAGCCGGCCCGGGCGATGGACTCGACACAACGGTCAAACCGGTCT	991	1003	-	13.9394	6.6e-06	0.011	CGGATCGGATCGA
Traes_4DL_AE5093871	BBR-BPC	GGCGCATCACATACGCAGCCGGCCCGGGCGATGGACTCGACACAACGGTCAAACCGGTCT	144	167	-	6.25758	6.68e-06	0.00309	GGGTAACAAAAAGAAAGAAAGAAG
Traes_4AS_48979CBE1	BBR-BPC	GGCGCATCACATACGCAGCCGGCCCGGGCGATGGACTCGACACAACGGTCAAACCGGTCT	144	167	-	6.25758	6.68e-06	0.00309	GGGTAACAAAAAGAAAGAAAGAAG
Traes_4BL_A37F6FD08	CAMTA	GGCGCATCACATACGCAGCCGGCCCGGGCGATGGACTCGACACAACGGTCAAACCGGTCT	406	414	-	11.2091	6.99e-06	0.0202	TAACCGCGT
TRAES3BF066400010CFD_g	B3	GGCGCATCACATACGCAGCCGGCCCGGGCGATGGACTCGACACAACGGTCAAACCGGTCT	727	735	-	13.6312	6.99e-06	0.0213	CTGCATGCT
Traes_2AL_FC6DD1383	ERF	GGCGCATCACATACGCAGCCGGCCCGGGCGATGGACTCGACACAACGGTCAAACCGGTCT	1556	1570	+	13.9697	7.46e-06	0.0119	CCGCCGGCGCCGGCT
Traes_2AL_E5A9615E2	ERF	GGCGCATCACATACGCAGCCGGCCCGGGCGATGGACTCGACACAACGGTCAAACCGGTCT	1556	1570	+	13.9697	7.46e-06	0.0119	CCGCCGGCGCCGGCT
Traes_1AL_6B108514B	MIKC_MADS	GGCGCATCACATACGCAGCCGGCCCGGGCGATGGACTCGACACAACGGTCAAACCGGTCT	27	47	+	14.1642	7.58e-06	0.00559	CCCCTGCTTTCTTTTCTTTTC
Traes_7DS_FE8BC1125	BBR-BPC	GGCGCATCACATACGCAGCCGGCCCGGGCGATGGACTCGACACAACGGTCAAACCGGTCT	139	159	+	5.07895	7.79e-06	0.0255	GCCTCCTTCTTTCTTTCTTTT
Traes_4AL_A02408BC8	BBR-BPC	GGCGCATCACATACGCAGCCGGCCCGGGCGATGGACTCGACACAACGGTCAAACCGGTCT	139	159	+	5.07895	7.79e-06	0.0255	GCCTCCTTCTTTCTTTCTTTT
Traes_4DL_AE5093871	BBR-BPC	GGCGCATCACATACGCAGCCGGCCCGGGCGATGGACTCGACACAACGGTCAAACCGGTCT	439	462	+	5.60606	8.39e-06	0.0034	AACAAAGAGTGAGTGGGTGAGGTG
Traes_4AS_48979CBE1	BBR-BPC	GGCGCATCACATACGCAGCCGGCCCGGGCGATGGACTCGACACAACGGTCAAACCGGTCT	439	462	+	5.60606	8.39e-06	0.0034	AACAAAGAGTGAGTGGGTGAGGTG
Traes_2BS_B1A73C7A8	ERF	GGCGCATCACATACGCAGCCGGCCCGGGCGATGGACTCGACACAACGGTCAAACCGGTCT	1557	1571	-	14.1515	8.44e-06	0.00774	AAGCCGGCGCCGGCG
Traes_1AL_6B108514B	MIKC_MADS	GGCGCATCACATACGCAGCCGGCCCGGGCGATGGACTCGACACAACGGTCAAACCGGTCT	37	57	+	13.9701	8.66e-06	0.00559	CTTTTCTTTTCGCCTCCCTCT
TRAES3BF084400010CFD_g	LBD	GGCGCATCACATACGCAGCCGGCCCGGGCGATGGACTCGACACAACGGTCAAACCGGTCT	1358	1378	-	13.5606	8.76e-06	0.0265	GCGACGCCGACGCAGCCGCAG
TRAES3BF075600040CFD_g	ERF	GGCGCATCACATACGCAGCCGGCCCGGGCGATGGACTCGACACAACGGTCAAACCGGTCT	1174	1181	-	15.065	8.78e-06	0.0213	CGCCGCCG
Traes_6DL_DD82BD107	ERF	GGCGCATCACATACGCAGCCGGCCCGGGCGATGGACTCGACACAACGGTCAAACCGGTCT	1349	1369	+	13.8485	8.93e-06	0.0277	CTGCTGCTGCTGCGGCTGCGT
Traes_1AL_A1EA76E83	GATA	GGCGCATCACATACGCAGCCGGCCCGGGCGATGGACTCGACACAACGGTCAAACCGGTCT	991	1001	+	14.1316	9.21e-06	0.0154	TCGATCCGATC
Traes_6DL_3019F176A	ERF	GGCGCATCACATACGCAGCCGGCCCGGGCGATGGACTCGACACAACGGTCAAACCGGTCT	104	118	+	14.2576	1.04e-05	0.0313	CCGTGTCGGTGTCGG
Traes_4DL_AE5093871	BBR-BPC	GGCGCATCACATACGCAGCCGGCCCGGGCGATGGACTCGACACAACGGTCAAACCGGTCT	134	157	-	4.95455	1.05e-05	0.00379	AAGAAAGAAAGAAGGAGGCTGCGA
Traes_4AS_48979CBE1	BBR-BPC	GGCGCATCACATACGCAGCCGGCCCGGGCGATGGACTCGACACAACGGTCAAACCGGTCT	134	157	-	4.95455	1.05e-05	0.00379	AAGAAAGAAAGAAGGAGGCTGCGA
Traes_4DL_AE5093871	BBR-BPC	GGCGCATCACATACGCAGCCGGCCCGGGCGATGGACTCGACACAACGGTCAAACCGGTCT	136	159	-	4.5303	1.22e-05	0.00394	AAAAGAAAGAAAGAAGGAGGCTGC
Traes_4AS_48979CBE1	BBR-BPC	GGCGCATCACATACGCAGCCGGCCCGGGCGATGGACTCGACACAACGGTCAAACCGGTCT	136	159	-	4.5303	1.22e-05	0.00394	AAAAGAAAGAAAGAAGGAGGCTGC
Traes_6AL_8BA1FF8B2	NAC	GGCGCATCACATACGCAGCCGGCCCGGGCGATGGACTCGACACAACGGTCAAACCGGTCT	1489	1500	+	12.0909	1.23e-05	0.0412	CAACAAGCCAAG
Traes_1AL_A9FB6BF52	ERF	GGCGCATCACATACGCAGCCGGCCCGGGCGATGGACTCGACACAACGGTCAAACCGGTCT	353	373	-	12.6479	1.26e-05	0.0401	AGAGGAGAGGTCGGAGGAGGC
Traes_5BL_17A712C94	WRKY	GGCGCATCACATACGCAGCCGGCCCGGGCGATGGACTCGACACAACGGTCAAACCGGTCT	1323	1330	-	13.0404	1.31e-05	0.0415	CGGTCAAC
Traes_4AS_0D75149B5	ERF	GGCGCATCACATACGCAGCCGGCCCGGGCGATGGACTCGACACAACGGTCAAACCGGTCT	1464	1474	+	13.5152	1.33e-05	0.04	TCTCCGCCGCT
Traes_1AL_6B108514B	MIKC_MADS	GGCGCATCACATACGCAGCCGGCCCGGGCGATGGACTCGACACAACGGTCAAACCGGTCT	31	51	+	13.3134	1.34e-05	0.00719	TGCTTTCTTTTCTTTTCGCCT
Traes_2BL_692BF6383	Trihelix	GGCGCATCACATACGCAGCCGGCCCGGGCGATGGACTCGACACAACGGTCAAACCGGTCT	410	417	+	15.8537	1.5e-05	0.0229	GGTTAACC
Traes_2BL_692BF6383	Trihelix	GGCGCATCACATACGCAGCCGGCCCGGGCGATGGACTCGACACAACGGTCAAACCGGTCT	410	417	-	15.8537	1.5e-05	0.0229	GGTTAACC
TRAES3BF017100030CFD_g	ERF	GGCGCATCACATACGCAGCCGGCCCGGGCGATGGACTCGACACAACGGTCAAACCGGTCT	1349	1369	-	12.0857	1.57e-05	0.0437	ACGCAGCCGCAGCAGCAGCAG
Traes_6AS_7B3C53009	BES1	GGCGCATCACATACGCAGCCGGCCCGGGCGATGGACTCGACACAACGGTCAAACCGGTCT	225	239	-	12.9242	1.58e-05	0.0488	TCTCACGTGCGTACG
Traes_7DS_B671A4EAD	bHLH	GGCGCATCACATACGCAGCCGGCCCGGGCGATGGACTCGACACAACGGTCAAACCGGTCT	75	83	+	14.0606	1.62e-05	0.0495	ACCACTTGC
Traes_6DL_FA861D610	ERF	GGCGCATCACATACGCAGCCGGCCCGGGCGATGGACTCGACACAACGGTCAAACCGGTCT	354	367	-	13.4394	1.62e-05	0.0481	GAGGTCGGAGGAGG
Traes_2AL_F24D031AA	ERF	GGCGCATCACATACGCAGCCGGCCCGGGCGATGGACTCGACACAACGGTCAAACCGGTCT	1158	1178	-	12.6364	1.65e-05	0.0253	CGCCGCGCCGTCTCGTCCGTC
Traes_6DS_2B2F9C290	C2H2	GGCGCATCACATACGCAGCCGGCCCGGGCGATGGACTCGACACAACGGTCAAACCGGTCT	1417	1435	+	12.0079	1.7e-05	0.024	CCCCTCCCTCCCACTCCTT
Traes_2AS_40FA27AE7	MYB	GGCGCATCACATACGCAGCCGGCCCGGGCGATGGACTCGACACAACGGTCAAACCGGTCT	1576	1596	-	13.5455	1.71e-05	0.0568	GCAGTTGGGCAGGTTGGTGGA
Traes_6DL_9FC9C02351	C2H2	GGCGCATCACATACGCAGCCGGCCCGGGCGATGGACTCGACACAACGGTCAAACCGGTCT	509	516	+	11.0909	1.71e-05	0.0383	TGTAGTAG
Traes_7DS_433704E8E	ERF	GGCGCATCACATACGCAGCCGGCCCGGGCGATGGACTCGACACAACGGTCAAACCGGTCT	1463	1481	-	12.5758	1.8e-05	0.0338	CAACAGGAGCGGCGGAGAG
Traes_7DS_433704E8E1	ERF	GGCGCATCACATACGCAGCCGGCCCGGGCGATGGACTCGACACAACGGTCAAACCGGTCT	1463	1481	-	12.5758	1.8e-05	0.0338	CAACAGGAGCGGCGGAGAG
Traes_5BL_FBC7AF288	ERF	GGCGCATCACATACGCAGCCGGCCCGGGCGATGGACTCGACACAACGGTCAAACCGGTCT	1345	1372	-	12.4394	1.86e-05	0.0454	CCGACGCAGCCGCAGCAGCAGCAGCGGG
Traes_6BL_0D6CD031E	MYB	GGCGCATCACATACGCAGCCGGCCCGGGCGATGGACTCGACACAACGGTCAAACCGGTCT	1573	1593	-	13.0758	1.87e-05	0.0621	GTTGGGCAGGTTGGTGGACGG
Traes_6AL_2BA02CAA9	MYB	GGCGCATCACATACGCAGCCGGCCCGGGCGATGGACTCGACACAACGGTCAAACCGGTCT	1573	1593	-	13.0758	1.87e-05	0.0621	GTTGGGCAGGTTGGTGGACGG
Traes_5BL_632EBAD09	MYB	GGCGCATCACATACGCAGCCGGCCCGGGCGATGGACTCGACACAACGGTCAAACCGGTCT	1482	1499	-	12.7273	1.99e-05	0.0661	TTGGCTTGTTGGAGGGTG
Traes_4DL_AE5093871	BBR-BPC	GGCGCATCACATACGCAGCCGGCCCGGGCGATGGACTCGACACAACGGTCAAACCGGTCT	1401	1424	-	3.0303	2e-05	0.00591	GGGAGGGGGAGATTTAAAGGGCGC
Traes_4AS_48979CBE1	BBR-BPC	GGCGCATCACATACGCAGCCGGCCCGGGCGATGGACTCGACACAACGGTCAAACCGGTCT	1401	1424	-	3.0303	2e-05	0.00591	GGGAGGGGGAGATTTAAAGGGCGC
Traes_7DS_FE8BC1125	BBR-BPC	GGCGCATCACATACGCAGCCGGCCCGGGCGATGGACTCGACACAACGGTCAAACCGGTCT	1412	1432	+	1.97368	2.01e-05	0.033	ATCTCCCCCTCCCTCCCACTC
Traes_4AL_A02408BC8	BBR-BPC	GGCGCATCACATACGCAGCCGGCCCGGGCGATGGACTCGACACAACGGTCAAACCGGTCT	1412	1432	+	1.97368	2.01e-05	0.033	ATCTCCCCCTCCCTCCCACTC
Traes_5DS_AACA2EBA3	MYB	GGCGCATCACATACGCAGCCGGCCCGGGCGATGGACTCGACACAACGGTCAAACCGGTCT	1577	1587	-	12.7879	2.05e-05	0.0674	CAGGTTGGTGG
Traes_2BL_EBA73F94F	AP2	GGCGCATCACATACGCAGCCGGCCCGGGCGATGGACTCGACACAACGGTCAAACCGGTCT	144	163	-	12.2564	2.14e-05	0.0235	AACAAAAAGAAAGAAAGAAG
TRAES3BF013700050CFD_g	BES1	GGCGCATCACATACGCAGCCGGCCCGGGCGATGGACTCGACACAACGGTCAAACCGGTCT	229	239	+	13.1364	2.27e-05	0.0679	CGCACGTGAGA
Traes_2BL_1E57B73B21	ERF	GGCGCATCACATACGCAGCCGGCCCGGGCGATGGACTCGACACAACGGTCAAACCGGTCT	104	120	+	12.5	2.36e-05	0.0713	CCGTGTCGGTGTCGGTC
Traes_7DS_433704E8E	ERF	GGCGCATCACATACGCAGCCGGCCCGGGCGATGGACTCGACACAACGGTCAAACCGGTCT	353	371	-	12.0606	2.41e-05	0.0338	AGGAGAGGTCGGAGGAGGC
Traes_7DS_433704E8E1	ERF	GGCGCATCACATACGCAGCCGGCCCGGGCGATGGACTCGACACAACGGTCAAACCGGTCT	353	371	-	12.0606	2.41e-05	0.0338	AGGAGAGGTCGGAGGAGGC
Traes_2BL_9CD6E043A	ERF	GGCGCATCACATACGCAGCCGGCCCGGGCGATGGACTCGACACAACGGTCAAACCGGTCT	1358	1377	-	12.0152	2.48e-05	0.0658	CGACGCCGACGCAGCCGCAG
Traes_4DL_AE5093871	BBR-BPC	GGCGCATCACATACGCAGCCGGCCCGGGCGATGGACTCGACACAACGGTCAAACCGGTCT	138	161	-	2.34848	2.5e-05	0.00676	CAAAAAGAAAGAAAGAAGGAGGCT
Traes_4AS_48979CBE1	BBR-BPC	GGCGCATCACATACGCAGCCGGCCCGGGCGATGGACTCGACACAACGGTCAAACCGGTCT	138	161	-	2.34848	2.5e-05	0.00676	CAAAAAGAAAGAAAGAAGGAGGCT
Traes_1DS_BB8508CC6	LBD	GGCGCATCACATACGCAGCCGGCCCGGGCGATGGACTCGACACAACGGTCAAACCGGTCT	1358	1374	+	12.2121	2.62e-05	0.0812	CTGCGGCTGCGTCGGCG
Traes_2BS_B1A73C7A8	ERF	GGCGCATCACATACGCAGCCGGCCCGGGCGATGGACTCGACACAACGGTCAAACCGGTCT	1550	1564	+	12.7424	2.64e-05	0.0181	TTACTCCCGCCGGCG
Traes_2AL_FC6DD1383	ERF	GGCGCATCACATACGCAGCCGGCCCGGGCGATGGACTCGACACAACGGTCAAACCGGTCT	1358	1372	-	11.7121	2.71e-05	0.0288	CCGACGCAGCCGCAG
Traes_2AL_E5A9615E2	ERF	GGCGCATCACATACGCAGCCGGCCCGGGCGATGGACTCGACACAACGGTCAAACCGGTCT	1358	1372	-	11.7121	2.71e-05	0.0288	CCGACGCAGCCGCAG
TRAES3BF075600040CFD_g	ERF	GGCGCATCACATACGCAGCCGGCCCGGGCGATGGACTCGACACAACGGTCAAACCGGTCT	1560	1567	+	14.0732	2.76e-05	0.0224	CGGCGCCG
TRAES3BF075600040CFD_g	ERF	GGCGCATCACATACGCAGCCGGCCCGGGCGATGGACTCGACACAACGGTCAAACCGGTCT	1560	1567	-	14.0732	2.76e-05	0.0224	CGGCGCCG
Traes_5DL_5FD3B95C7	TALE	GGCGCATCACATACGCAGCCGGCCCGGGCGATGGACTCGACACAACGGTCAAACCGGTCT	523	530	-	11.5657	2.81e-05	0.0905	GCTGTCAA
Traes_5BL_B2792D532	TALE	GGCGCATCACATACGCAGCCGGCCCGGGCGATGGACTCGACACAACGGTCAAACCGGTCT	523	530	-	11.5657	2.81e-05	0.0896	GCTGTCAA
Traes_6DL_EF6D5D4FA	Dof	GGCGCATCACATACGCAGCCGGCCCGGGCGATGGACTCGACACAACGGTCAAACCGGTCT	36	56	-	12.3788	2.89e-05	0.0964	GAGGGAGGCGAAAAGAAAAGA
Traes_6AS_52AE4A6E2	Trihelix	GGCGCATCACATACGCAGCCGGCCCGGGCGATGGACTCGACACAACGGTCAAACCGGTCT	1516	1525	-	11.2525	3e-05	0.1	ATAATTACCG
Traes_4BL_7911992DE	Dof	GGCGCATCACATACGCAGCCGGCCCGGGCGATGGACTCGACACAACGGTCAAACCGGTCT	38	58	+	11.8788	3.01e-05	0.0498	TTTTCTTTTCGCCTCCCTCTG
Traes_6DS_2B2F9C290	C2H2	GGCGCATCACATACGCAGCCGGCCCGGGCGATGGACTCGACACAACGGTCAAACCGGTCT	1424	1442	+	10.9683	3.03e-05	0.024	CTCCCACTCCTTCCTCCAT
Traes_3DL_2C29058E6	B3	GGCGCATCACATACGCAGCCGGCCCGGGCGATGGACTCGACACAACGGTCAAACCGGTCT	1136	1150	+	12.6212	3.04e-05	0.0792	CTGCCCATGCATACA
Traes_4DL_AE5093871	BBR-BPC	GGCGCATCACATACGCAGCCGGCCCGGGCGATGGACTCGACACAACGGTCAAACCGGTCT	431	454	+	1.68182	3.1e-05	0.00772	AAGGGGTAAACAAAGAGTGAGTGG
Traes_4AS_48979CBE1	BBR-BPC	GGCGCATCACATACGCAGCCGGCCCGGGCGATGGACTCGACACAACGGTCAAACCGGTCT	431	454	+	1.68182	3.1e-05	0.00772	AAGGGGTAAACAAAGAGTGAGTGG
TRAES3BF017100030CFD_g	ERF	GGCGCATCACATACGCAGCCGGCCCGGGCGATGGACTCGACACAACGGTCAAACCGGTCT	1157	1177	-	10.6714	3.11e-05	0.0437	GCCGCGCCGTCTCGTCCGTCC
Traes_6DS_2B2F9C290	C2H2	GGCGCATCACATACGCAGCCGGCCCGGGCGATGGACTCGACACAACGGTCAAACCGGTCT	1414	1432	+	10.8651	3.21e-05	0.024	CTCCCCCTCCCTCCCACTC
TRAES3BF084400010CFD_g	LBD	GGCGCATCACATACGCAGCCGGCCCGGGCGATGGACTCGACACAACGGTCAAACCGGTCT	1349	1369	-	11.2879	3.23e-05	0.0486	ACGCAGCCGCAGCAGCAGCAG
Traes_7DS_433704E8E	ERF	GGCGCATCACATACGCAGCCGGCCCGGGCGATGGACTCGACACAACGGTCAAACCGGTCT	1361	1379	+	11.4848	3.28e-05	0.0338	CGGCTGCGTCGGCGTCGCC
Traes_7DS_433704E8E1	ERF	GGCGCATCACATACGCAGCCGGCCCGGGCGATGGACTCGACACAACGGTCAAACCGGTCT	1361	1379	+	11.4848	3.28e-05	0.0338	CGGCTGCGTCGGCGTCGCC
Traes_2BL_EBA73F94F	AP2	GGCGCATCACATACGCAGCCGGCCCGGGCGATGGACTCGACACAACGGTCAAACCGGTCT	561	580	+	11.4359	3.29e-05	0.0272	AAGAGAGAAGAAAGAACTAG
Traes_5AS_EBCEA6601	bHLH	GGCGCATCACATACGCAGCCGGCCCGGGCGATGGACTCGACACAACGGTCAAACCGGTCT	228	237	+	13.0152	3.35e-05	0.103	ACGCACGTGA
Traes_6DL_9FC9C02351	C2H2	GGCGCATCACATACGCAGCCGGCCCGGGCGATGGACTCGACACAACGGTCAAACCGGTCT	1291	1298	-	11.0606	3.43e-05	0.0383	AGTAGTAG
Traes_6DL_9FC9C02351	C2H2	GGCGCATCACATACGCAGCCGGCCCGGGCGATGGACTCGACACAACGGTCAAACCGGTCT	1294	1301	-	11.0606	3.43e-05	0.0383	AGTAGTAG
Traes_7DL_68B814464	bZIP	GGCGCATCACATACGCAGCCGGCCCGGGCGATGGACTCGACACAACGGTCAAACCGGTCT	291	305	-	11.1667	3.54e-05	0.118	GACGGCGACGTGTAC
Traes_2AL_F24D031AA	ERF	GGCGCATCACATACGCAGCCGGCCCGGGCGATGGACTCGACACAACGGTCAAACCGGTCT	1359	1379	-	11.1667	3.59e-05	0.0298	GGCGACGCCGACGCAGCCGCA
Traes_2AL_F24D031AA	ERF	GGCGCATCACATACGCAGCCGGCCCGGGCGATGGACTCGACACAACGGTCAAACCGGTCT	1558	1578	+	11.0152	3.88e-05	0.0298	GCCGGCGCCGGCTTGCCGTCC
Traes_5DL_45B242D3E1	ERF	GGCGCATCACATACGCAGCCGGCCCGGGCGATGGACTCGACACAACGGTCAAACCGGTCT	104	118	-	12.1667	3.95e-05	0.0966	CCGACACCGACACGG
Traes_5BL_B795CE108	ERF	GGCGCATCACATACGCAGCCGGCCCGGGCGATGGACTCGACACAACGGTCAAACCGGTCT	104	118	-	12.1667	3.95e-05	0.0966	CCGACACCGACACGG
Traes_5BL_F5D379AFC	ERF	GGCGCATCACATACGCAGCCGGCCCGGGCGATGGACTCGACACAACGGTCAAACCGGTCT	1560	1574	-	11.7576	3.96e-05	0.0892	GGCAAGCCGGCGCCG
Traes_7DS_B671A4EAD	bHLH	GGCGCATCACATACGCAGCCGGCCCGGGCGATGGACTCGACACAACGGTCAAACCGGTCT	473	481	-	13.3939	4.02e-05	0.0615	ACCACTTGG
Traes_2BL_9CD6E043A	ERF	GGCGCATCACATACGCAGCCGGCCCGGGCGATGGACTCGACACAACGGTCAAACCGGTCT	1355	1374	-	11.197	4.08e-05	0.0658	CGCCGACGCAGCCGCAGCAG
Traes_4DL_AE5093871	BBR-BPC	GGCGCATCACATACGCAGCCGGCCCGGGCGATGGACTCGACACAACGGTCAAACCGGTCT	1417	1440	-	0.80303	4.08e-05	0.00945	GGAGGAAGGAGTGGGAGGGAGGGG
Traes_4AS_48979CBE1	BBR-BPC	GGCGCATCACATACGCAGCCGGCCCGGGCGATGGACTCGACACAACGGTCAAACCGGTCT	1417	1440	-	0.80303	4.08e-05	0.00945	GGAGGAAGGAGTGGGAGGGAGGGG
Traes_6DS_2B2F9C290	C2H2	GGCGCATCACATACGCAGCCGGCCCGGGCGATGGACTCGACACAACGGTCAAACCGGTCT	1421	1439	+	10.3968	4.12e-05	0.024	TCCCTCCCACTCCTTCCTC
Traes_5BL_FBC7AF288	ERF	GGCGCATCACATACGCAGCCGGCCCGGGCGATGGACTCGACACAACGGTCAAACCGGTCT	1161	1188	-	9.84848	4.17e-05	0.0454	GTCGCCTCGCCGCCGCGCCGTCTCGTCC
Traes_4BL_78DD63002	HD-ZIP	GGCGCATCACATACGCAGCCGGCCCGGGCGATGGACTCGACACAACGGTCAAACCGGTCT	386	395	-	12.4474	4.2e-05	0.141	ACCAATCATG
Traes_1AL_6B108514B	MIKC_MADS	GGCGCATCACATACGCAGCCGGCCCGGGCGATGGACTCGACACAACGGTCAAACCGGTCT	26	46	+	11.3731	4.22e-05	0.0195	CCCCCTGCTTTCTTTTCTTTT
Traes_2BS_DD07C2EE6	C2H2	GGCGCATCACATACGCAGCCGGCCCGGGCGATGGACTCGACACAACGGTCAAACCGGTCT	444	454	+	11.7121	4.26e-05	0.143	AGAGTGAGTGG
Traes_2AL_89543BA1A	ARF	GGCGCATCACATACGCAGCCGGCCCGGGCGATGGACTCGACACAACGGTCAAACCGGTCT	106	113	-	13.3444	4.31e-05	0.0657	ACCGACAC
Traes_2AL_89543BA1A	ARF	GGCGCATCACATACGCAGCCGGCCCGGGCGATGGACTCGACACAACGGTCAAACCGGTCT	112	119	-	13.3444	4.31e-05	0.0657	ACCGACAC
Traes_7BS_13A10F9A4	bHLH	GGCGCATCACATACGCAGCCGGCCCGGGCGATGGACTCGACACAACGGTCAAACCGGTCT	229	238	+	11.8182	4.34e-05	0.0725	CGCACGTGAG
Traes_7BS_13A10F9A4	bHLH	GGCGCATCACATACGCAGCCGGCCCGGGCGATGGACTCGACACAACGGTCAAACCGGTCT	229	238	-	11.8182	4.34e-05	0.0725	CTCACGTGCG
Traes_5DL_1CD573458	bHLH	GGCGCATCACATACGCAGCCGGCCCGGGCGATGGACTCGACACAACGGTCAAACCGGTCT	229	238	+	11.8182	4.34e-05	0.0725	CGCACGTGAG
Traes_5DL_1CD573458	bHLH	GGCGCATCACATACGCAGCCGGCCCGGGCGATGGACTCGACACAACGGTCAAACCGGTCT	229	238	-	11.8182	4.34e-05	0.0725	CTCACGTGCG
Traes_5BL_DB5410008	bHLH	GGCGCATCACATACGCAGCCGGCCCGGGCGATGGACTCGACACAACGGTCAAACCGGTCT	229	238	+	11.8182	4.34e-05	0.0725	CGCACGTGAG
Traes_5BL_DB5410008	bHLH	GGCGCATCACATACGCAGCCGGCCCGGGCGATGGACTCGACACAACGGTCAAACCGGTCT	229	238	-	11.8182	4.34e-05	0.0725	CTCACGTGCG
Traes_6BL_DD840863A	WRKY	GGCGCATCACATACGCAGCCGGCCCGGGCGATGGACTCGACACAACGGTCAAACCGGTCT	1321	1330	+	11.7339	4.36e-05	0.143	TGGTTGACCG
Traes_6AL_BA4636569	WRKY	GGCGCATCACATACGCAGCCGGCCCGGGCGATGGACTCGACACAACGGTCAAACCGGTCT	1321	1330	+	11.7339	4.36e-05	0.143	TGGTTGACCG
Traes_6AS_FDF16F4EA	bZIP	GGCGCATCACATACGCAGCCGGCCCGGGCGATGGACTCGACACAACGGTCAAACCGGTCT	291	305	-	8.19697	4.5e-05	0.149	GACGGCGACGTGTAC
Traes_6DS_2B2F9C290	C2H2	GGCGCATCACATACGCAGCCGGCCCGGGCGATGGACTCGACACAACGGTCAAACCGGTCT	1455	1473	+	10.2222	4.52e-05	0.024	TCCCCTCTCTCTCCGCCGC
Traes_5DL_96F9EED93	HD-ZIP	GGCGCATCACATACGCAGCCGGCCCGGGCGATGGACTCGACACAACGGTCAAACCGGTCT	387	396	-	11.2364	4.53e-05	0.152	TACCAATCAT
Traes_5BL_9C32B27E2	HD-ZIP	GGCGCATCACATACGCAGCCGGCCCGGGCGATGGACTCGACACAACGGTCAAACCGGTCT	387	396	-	11.2364	4.53e-05	0.152	TACCAATCAT
Traes_6DL_991931CF9	MYB	GGCGCATCACATACGCAGCCGGCCCGGGCGATGGACTCGACACAACGGTCAAACCGGTCT	1566	1586	+	11.7576	4.56e-05	0.152	CGGCTTGCCGTCCACCAACCT
Traes_7DS_FE8BC1125	BBR-BPC	GGCGCATCACATACGCAGCCGGCCCGGGCGATGGACTCGACACAACGGTCAAACCGGTCT	1410	1430	+	-0.960526	4.64e-05	0.0374	AAATCTCCCCCTCCCTCCCAC
Traes_4AL_A02408BC8	BBR-BPC	GGCGCATCACATACGCAGCCGGCCCGGGCGATGGACTCGACACAACGGTCAAACCGGTCT	1410	1430	+	-0.960526	4.64e-05	0.0374	AAATCTCCCCCTCCCTCCCAC
Traes_2AL_73E4240F0	Trihelix	GGCGCATCACATACGCAGCCGGCCCGGGCGATGGACTCGACACAACGGTCAAACCGGTCT	411	418	+	13.3455	4.71e-05	0.079	GTTAACCG
Traes_2AL_73E4240F0	Trihelix	GGCGCATCACATACGCAGCCGGCCCGGGCGATGGACTCGACACAACGGTCAAACCGGTCT	409	416	-	13.3455	4.71e-05	0.079	GTTAACCG
Traes_1AL_A9FB6BF52	ERF	GGCGCATCACATACGCAGCCGGCCCGGGCGATGGACTCGACACAACGGTCAAACCGGTCT	1359	1379	+	10.0282	4.73e-05	0.0631	TGCGGCTGCGTCGGCGTCGCC
Traes_4DL_AE5093871	BBR-BPC	GGCGCATCACATACGCAGCCGGCCCGGGCGATGGACTCGACACAACGGTCAAACCGGTCT	1407	1430	-	0.272727	4.81e-05	0.0104	GTGGGAGGGAGGGGGAGATTTAAA
Traes_4AS_48979CBE1	BBR-BPC	GGCGCATCACATACGCAGCCGGCCCGGGCGATGGACTCGACACAACGGTCAAACCGGTCT	1407	1430	-	0.272727	4.81e-05	0.0104	GTGGGAGGGAGGGGGAGATTTAAA
Traes_5BL_FBC7AF288	ERF	GGCGCATCACATACGCAGCCGGCCCGGGCGATGGACTCGACACAACGGTCAAACCGGTCT	1458	1485	+	9.30303	4.82e-05	0.0454	CCTCTCTCTCCGCCGCTCCTGTTGCACC
Traes_6DL_3019F176A	ERF	GGCGCATCACATACGCAGCCGGCCCGGGCGATGGACTCGACACAACGGTCAAACCGGTCT	110	124	+	11.6818	4.83e-05	0.0725	CGGTGTCGGTCGGTT
Traes_5AL_B65EF5518	EIL	GGCGCATCACATACGCAGCCGGCCCGGGCGATGGACTCGACACAACGGTCAAACCGGTCT	197	217	-	10.6463	5e-05	0.166	CTGGCCACGTACACAAGCGCT
TRAES3BF017100030CFD_g	ERF	GGCGCATCACATACGCAGCCGGCCCGGGCGATGGACTCGACACAACGGTCAAACCGGTCT	1165	1185	-	9.61429	5.02e-05	0.0437	GCCTCGCCGCCGCGCCGTCTC
TRAES3BF107400040CFD_g	ARR-B	GGCGCATCACATACGCAGCCGGCCCGGGCGATGGACTCGACACAACGGTCAAACCGGTCT	318	327	+	11.9818	5.04e-05	0.169	TTAGATACGA
TRAES3BF094200030CFD_g	ARR-B	GGCGCATCACATACGCAGCCGGCCCGGGCGATGGACTCGACACAACGGTCAAACCGGTCT	318	327	+	11.9818	5.04e-05	0.169	TTAGATACGA
Traes_1AL_914726769	bHLH	GGCGCATCACATACGCAGCCGGCCCGGGCGATGGACTCGACACAACGGTCAAACCGGTCT	230	237	-	13.0303	5.08e-05	0.148	TCACGTGC
Traes_5DL_0924913F8	NAC	GGCGCATCACATACGCAGCCGGCCCGGGCGATGGACTCGACACAACGGTCAAACCGGTCT	850	869	+	11.3333	5.22e-05	0.158	CGCCGGTGTCGCGTCGCCAC
Traes_5BL_39FF03C5D	NAC	GGCGCATCACATACGCAGCCGGCCCGGGCGATGGACTCGACACAACGGTCAAACCGGTCT	850	869	+	11.3333	5.22e-05	0.158	CGCCGGTGTCGCGTCGCCAC
Traes_6AS_7B3C53009	BES1	GGCGCATCACATACGCAGCCGGCCCGGGCGATGGACTCGACACAACGGTCAAACCGGTCT	228	242	+	9.95455	5.36e-05	0.083	ACGCACGTGAGAGGG
Traes_4DS_F3750ABFD	ZF-HD	GGCGCATCACATACGCAGCCGGCCCGGGCGATGGACTCGACACAACGGTCAAACCGGTCT	501	514	-	11.4545	5.52e-05	0.185	ACTACAATTATGTG
Traes_4DL_AE5093871	BBR-BPC	GGCGCATCACATACGCAGCCGGCCCGGGCGATGGACTCGACACAACGGTCAAACCGGTCT	1419	1442	-	-0.19697	5.55e-05	0.011	ATGGAGGAAGGAGTGGGAGGGAGG
Traes_4AS_48979CBE1	BBR-BPC	GGCGCATCACATACGCAGCCGGCCCGGGCGATGGACTCGACACAACGGTCAAACCGGTCT	1419	1442	-	-0.19697	5.55e-05	0.011	ATGGAGGAAGGAGTGGGAGGGAGG
TRAES3BF066400010CFD_g	B3	GGCGCATCACATACGCAGCCGGCCCGGGCGATGGACTCGACACAACGGTCAAACCGGTCT	467	475	-	11.7305	5.7e-05	0.0867	TGGCATGCA
Traes_3AL_00FAACD5D	C2H2	GGCGCATCACATACGCAGCCGGCCCGGGCGATGGACTCGACACAACGGTCAAACCGGTCT	688	702	-	11.1364	5.71e-05	0.191	ACCATCACCAGACAG
TRAES3BF017100030CFD_g	ERF	GGCGCATCACATACGCAGCCGGCCCGGGCGATGGACTCGACACAACGGTCAAACCGGTCT	1464	1484	+	9.31429	5.72e-05	0.0437	TCTCCGCCGCTCCTGTTGCAC
Traes_4DL_AE5093871	BBR-BPC	GGCGCATCACATACGCAGCCGGCCCGGGCGATGGACTCGACACAACGGTCAAACCGGTCT	1405	1428	-	-0.333333	5.78e-05	0.011	GGGAGGGAGGGGGAGATTTAAAGG
Traes_4AS_48979CBE1	BBR-BPC	GGCGCATCACATACGCAGCCGGCCCGGGCGATGGACTCGACACAACGGTCAAACCGGTCT	1405	1428	-	-0.333333	5.78e-05	0.011	GGGAGGGAGGGGGAGATTTAAAGG
TRAES3BF084400010CFD_g	LBD	GGCGCATCACATACGCAGCCGGCCCGGGCGATGGACTCGACACAACGGTCAAACCGGTCT	1452	1472	+	10.1667	5.83e-05	0.0486	CGCTCCCCTCTCTCTCCGCCG
Traes_7DS_FE8BC1125	BBR-BPC	GGCGCATCACATACGCAGCCGGCCCGGGCGATGGACTCGACACAACGGTCAAACCGGTCT	1414	1434	+	-1.81579	5.86e-05	0.0374	CTCCCCCTCCCTCCCACTCCT
Traes_4AL_A02408BC8	BBR-BPC	GGCGCATCACATACGCAGCCGGCCCGGGCGATGGACTCGACACAACGGTCAAACCGGTCT	1414	1434	+	-1.81579	5.86e-05	0.0374	CTCCCCCTCCCTCCCACTCCT
Traes_7DS_FE8BC1125	BBR-BPC	GGCGCATCACATACGCAGCCGGCCCGGGCGATGGACTCGACACAACGGTCAAACCGGTCT	437	457	-	-1.89474	5.99e-05	0.0374	CACCCACTCACTCTTTGTTTA
Traes_4AL_A02408BC8	BBR-BPC	GGCGCATCACATACGCAGCCGGCCCGGGCGATGGACTCGACACAACGGTCAAACCGGTCT	437	457	-	-1.89474	5.99e-05	0.0374	CACCCACTCACTCTTTGTTTA
Traes_5BS_FF44610EF1	bZIP	GGCGCATCACATACGCAGCCGGCCCGGGCGATGGACTCGACACAACGGTCAAACCGGTCT	291	305	-	7.93939	6.06e-05	0.189	GACGGCGACGTGTAC
Traes_5DL_45B242D3E1	ERF	GGCGCATCACATACGCAGCCGGCCCGGGCGATGGACTCGACACAACGGTCAAACCGGTCT	110	124	-	11.3182	6.15e-05	0.0966	AACCGACCGACACCG
Traes_5BL_B795CE108	ERF	GGCGCATCACATACGCAGCCGGCCCGGGCGATGGACTCGACACAACGGTCAAACCGGTCT	110	124	-	11.3182	6.15e-05	0.0966	AACCGACCGACACCG
Traes_2BL_83EDE2CBB	Trihelix	GGCGCATCACATACGCAGCCGGCCCGGGCGATGGACTCGACACAACGGTCAAACCGGTCT	296	309	-	10.9848	6.16e-05	0.206	CCCTGACGGCGACG
Traes_6DL_EF6D5D4FA	Dof	GGCGCATCACATACGCAGCCGGCCCGGGCGATGGACTCGACACAACGGTCAAACCGGTCT	149	169	-	11.1667	6.21e-05	0.103	CGGGGTAACAAAAAGAAAGAA
Traes_4BL_7911992DE	Dof	GGCGCATCACATACGCAGCCGGCCCGGGCGATGGACTCGACACAACGGTCAAACCGGTCT	140	160	+	10.5758	6.26e-05	0.0689	CCTCCTTCTTTCTTTCTTTTT
Traes_5BL_F5D379AFC	ERF	GGCGCATCACATACGCAGCCGGCCCGGGCGATGGACTCGACACAACGGTCAAACCGGTCT	1162	1176	+	10.7727	6.37e-05	0.0892	GACGAGACGGCGCGG
Traes_2AL_FC6DD1383	ERF	GGCGCATCACATACGCAGCCGGCCCGGGCGATGGACTCGACACAACGGTCAAACCGGTCT	1557	1571	-	10.0303	6.41e-05	0.051	AAGCCGGCGCCGGCG
Traes_2AL_E5A9615E2	ERF	GGCGCATCACATACGCAGCCGGCCCGGGCGATGGACTCGACACAACGGTCAAACCGGTCT	1557	1571	-	10.0303	6.41e-05	0.051	AAGCCGGCGCCGGCG
TRAES3BF099600130CFD_g	bZIP	GGCGCATCACATACGCAGCCGGCCCGGGCGATGGACTCGACACAACGGTCAAACCGGTCT	289	306	-	7.25758	6.42e-05	0.204	TGACGGCGACGTGTACAG
TRAES3BF084400010CFD_g	LBD	GGCGCATCACATACGCAGCCGGCCCGGGCGATGGACTCGACACAACGGTCAAACCGGTCT	815	835	-	9.9697	6.44e-05	0.0486	TCTTCTCCGAAGCTGCTGCTG
Traes_2BS_F1B450FA4	MYB	GGCGCATCACATACGCAGCCGGCCCGGGCGATGGACTCGACACAACGGTCAAACCGGTCT	1167	1181	-	11.6667	6.45e-05	0.0896	CGCCGCCGCGCCGTC
Traes_1BL_8709BB152	SBP	GGCGCATCACATACGCAGCCGGCCCGGGCGATGGACTCGACACAACGGTCAAACCGGTCT	277	286	-	10.8741	6.49e-05	0.182	ACGTACGCCA
Traes_7DS_433704E8E	ERF	GGCGCATCACATACGCAGCCGGCCCGGGCGATGGACTCGACACAACGGTCAAACCGGTCT	1552	1570	-	10.1212	6.52e-05	0.0503	AGCCGGCGCCGGCGGGAGT
Traes_7DS_433704E8E1	ERF	GGCGCATCACATACGCAGCCGGCCCGGGCGATGGACTCGACACAACGGTCAAACCGGTCT	1552	1570	-	10.1212	6.52e-05	0.0504	AGCCGGCGCCGGCGGGAGT
Traes_1AL_6B108514B	MIKC_MADS	GGCGCATCACATACGCAGCCGGCCCGGGCGATGGACTCGACACAACGGTCAAACCGGTCT	560	580	-	10.5522	6.53e-05	0.0253	CTAGTTCTTTCTTCTCTCTTC
Traes_1DS_BB8508CC6	LBD	GGCGCATCACATACGCAGCCGGCCCGGGCGATGGACTCGACACAACGGTCAAACCGGTCT	1456	1472	-	10.5758	6.58e-05	0.102	CGGCGGAGAGAGAGGGG
Traes_2AL_F24D031AA	ERF	GGCGCATCACATACGCAGCCGGCCCGGGCGATGGACTCGACACAACGGTCAAACCGGTCT	1350	1370	-	9.90909	6.62e-05	0.0407	GACGCAGCCGCAGCAGCAGCA
Traes_6DS_2B2F9C290	C2H2	GGCGCATCACATACGCAGCCGGCCCGGGCGATGGACTCGACACAACGGTCAAACCGGTCT	1420	1438	+	9.48413	6.65e-05	0.0302	CTCCCTCCCACTCCTTCCT
Traes_5BL_FBC7AF288	ERF	GGCGCATCACATACGCAGCCGGCCCGGGCGATGGACTCGACACAACGGTCAAACCGGTCT	1461	1488	+	8.0303	6.69e-05	0.0473	CTCTCTCCGCCGCTCCTGTTGCACCCTC
Traes_5BL_632EBAD09	MYB	GGCGCATCACATACGCAGCCGGCCCGGGCGATGGACTCGACACAACGGTCAAACCGGTCT	1521	1538	+	10.803	6.72e-05	0.112	ATTATAGGTTGGTTGTTC
Traes_1AL_6B108514B	MIKC_MADS	GGCGCATCACATACGCAGCCGGCCCGGGCGATGGACTCGACACAACGGTCAAACCGGTCT	150	170	+	10.403	7.04e-05	0.0253	TCTTTCTTTTTGTTACCCCGG
TRAES3BF001900070CFD_g	bZIP	GGCGCATCACATACGCAGCCGGCCCGGGCGATGGACTCGACACAACGGTCAAACCGGTCT	291	305	-	6.51515	7.1e-05	0.229	GACGGCGACGTGTAC
Traes_5BL_AAC9C7238	bHLH	GGCGCATCACATACGCAGCCGGCCCGGGCGATGGACTCGACACAACGGTCAAACCGGTCT	231	245	+	10.697	7.12e-05	0.226	CACGTGAGAGGGGTC
Traes_5AL_0D4BDDDCD	bHLH	GGCGCATCACATACGCAGCCGGCCCGGGCGATGGACTCGACACAACGGTCAAACCGGTCT	231	245	+	10.697	7.12e-05	0.226	CACGTGAGAGGGGTC
Traes_1AL_A9FB6BF52	ERF	GGCGCATCACATACGCAGCCGGCCCGGGCGATGGACTCGACACAACGGTCAAACCGGTCT	1353	1373	+	9.14085	7.13e-05	0.0631	TGCTGCTGCGGCTGCGTCGGC
Traes_4AL_0BB0A30D1	bHLH	GGCGCATCACATACGCAGCCGGCCCGGGCGATGGACTCGACACAACGGTCAAACCGGTCT	68	88	+	10.5789	7.46e-05	0.13	CGACCGAACCACTTGCGCGCA
Traes_1DL_23D036A85	bZIP	GGCGCATCACATACGCAGCCGGCCCGGGCGATGGACTCGACACAACGGTCAAACCGGTCT	291	305	+	8.06061	7.5e-05	0.239	GTACACGTCGCCGTC
Traes_2BL_569371098	AP2	GGCGCATCACATACGCAGCCGGCCCGGGCGATGGACTCGACACAACGGTCAAACCGGTCT	1010	1030	+	6.52222	7.74e-05	0.258	GTGCTCAGCTCCCAAGCAGGC
Traes_6DL_3019F176A	ERF	GGCGCATCACATACGCAGCCGGCCCGGGCGATGGACTCGACACAACGGTCAAACCGGTCT	1364	1378	+	10.697	7.76e-05	0.0777	CTGCGTCGGCGTCGC
Traes_2BL_EBA73F94F	AP2	GGCGCATCACATACGCAGCCGGCCCGGGCGATGGACTCGACACAACGGTCAAACCGGTCT	39	58	-	9.60256	7.88e-05	0.0521	CAGAGGGAGGCGAAAAGAAA
Traes_7DS_FE8BC1125	BBR-BPC	GGCGCATCACATACGCAGCCGGCCCGGGCGATGGACTCGACACAACGGTCAAACCGGTCT	141	161	+	-2.96053	7.96e-05	0.0374	CTCCTTCTTTCTTTCTTTTTG
Traes_4AL_A02408BC8	BBR-BPC	GGCGCATCACATACGCAGCCGGCCCGGGCGATGGACTCGACACAACGGTCAAACCGGTCT	141	161	+	-2.96053	7.96e-05	0.0374	CTCCTTCTTTCTTTCTTTTTG
Traes_7DS_FE8BC1125	BBR-BPC	GGCGCATCACATACGCAGCCGGCCCGGGCGATGGACTCGACACAACGGTCAAACCGGTCT	143	163	+	-2.97368	7.98e-05	0.0374	CCTTCTTTCTTTCTTTTTGTT
Traes_4AL_A02408BC8	BBR-BPC	GGCGCATCACATACGCAGCCGGCCCGGGCGATGGACTCGACACAACGGTCAAACCGGTCT	143	163	+	-2.97368	7.98e-05	0.0374	CCTTCTTTCTTTCTTTTTGTT
Traes_2AL_FC6DD1383	ERF	GGCGCATCACATACGCAGCCGGCCCGGGCGATGGACTCGACACAACGGTCAAACCGGTCT	1461	1475	+	9.56061	8.03e-05	0.0511	CTCTCTCCGCCGCTC
Traes_2AL_E5A9615E2	ERF	GGCGCATCACATACGCAGCCGGCCCGGGCGATGGACTCGACACAACGGTCAAACCGGTCT	1461	1475	+	9.56061	8.03e-05	0.0511	CTCTCTCCGCCGCTC
Traes_3DL_2C29058E6	B3	GGCGCATCACATACGCAGCCGGCCCGGGCGATGGACTCGACACAACGGTCAAACCGGTCT	463	477	-	10.3788	8.21e-05	0.0792	CTTGGCATGCATTCT
TRAES3BF017100030CFD_g	ERF	GGCGCATCACATACGCAGCCGGCCCGGGCGATGGACTCGACACAACGGTCAAACCGGTCT	351	371	+	8.42857	8.31e-05	0.0508	ACGCCTCCTCCGACCTCTCCT
TRAES3BF021600020CFD_g	MIKC_MADS	GGCGCATCACATACGCAGCCGGCCCGGGCGATGGACTCGACACAACGGTCAAACCGGTCT	147	160	-	10.2879	8.32e-05	0.277	AAAAAGAAAGAAAG
Traes_1AL_1B5F51626	MIKC_MADS	GGCGCATCACATACGCAGCCGGCCCGGGCGATGGACTCGACACAACGGTCAAACCGGTCT	147	160	-	10.2879	8.32e-05	0.277	AAAAAGAAAGAAAG
Traes_5DL_026913547	bHLH	GGCGCATCACATACGCAGCCGGCCCGGGCGATGGACTCGACACAACGGTCAAACCGGTCT	1337	1350	-	11.1184	8.34e-05	0.244	AGCGGGGGACGTGA
Traes_3DL_2C29058E6	B3	GGCGCATCACATACGCAGCCGGCCCGGGCGATGGACTCGACACAACGGTCAAACCGGTCT	724	738	+	10.303	8.42e-05	0.0792	CAAAGCATGCAGGCG
Traes_6AS_70AD4B0D5	C3H	GGCGCATCACATACGCAGCCGGCCCGGGCGATGGACTCGACACAACGGTCAAACCGGTCT	1653	1666	+	11.1818	8.47e-05	0.283	ATATATAAAGTTAG
Traes_5DS_AACA2EBA3	MYB	GGCGCATCACATACGCAGCCGGCCCGGGCGATGGACTCGACACAACGGTCAAACCGGTCT	1525	1535	+	11	8.51e-05	0.14	TAGGTTGGTTG
Traes_1AL_A9FB6BF52	ERF	GGCGCATCACATACGCAGCCGGCCCGGGCGATGGACTCGACACAACGGTCAAACCGGTCT	1347	1367	+	8.74648	8.51e-05	0.0631	CGCTGCTGCTGCTGCGGCTGC
TRAES3BF075600040CFD_g	ERF	GGCGCATCACATACGCAGCCGGCCCGGGCGATGGACTCGACACAACGGTCAAACCGGTCT	1370	1377	-	7.71545	8.53e-05	0.0415	CGACGCCG
TRAES3BF075600040CFD_g	ERF	GGCGCATCACATACGCAGCCGGCCCGGGCGATGGACTCGACACAACGGTCAAACCGGTCT	296	303	+	7.71545	8.53e-05	0.0415	CGTCGCCG
TRAES3BF066400010CFD_g	B3	GGCGCATCACATACGCAGCCGGCCCGGGCGATGGACTCGACACAACGGTCAAACCGGTCT	706	714	+	11.2411	8.61e-05	0.0873	CAGCATGCG
Traes_4AL_0BB0A30D1	bHLH	GGCGCATCACATACGCAGCCGGCCCGGGCGATGGACTCGACACAACGGTCAAACCGGTCT	222	242	+	10.2105	8.67e-05	0.13	CCACGTACGCACGTGAGAGGG
Traes_5BL_F5D379AFC	ERF	GGCGCATCACATACGCAGCCGGCCCGGGCGATGGACTCGACACAACGGTCAAACCGGTCT	1354	1368	+	10.0455	8.78e-05	0.0892	GCTGCTGCGGCTGCG
TRAES3BF002300010CFD_g	NAC	GGCGCATCACATACGCAGCCGGCCCGGGCGATGGACTCGACACAACGGTCAAACCGGTCT	325	346	-	10.8333	8.86e-05	0.295	GCCGTGACCAGTTCGTTTCTCG
Traes_2DL_D39684C41	MYB	GGCGCATCACATACGCAGCCGGCCCGGGCGATGGACTCGACACAACGGTCAAACCGGTCT	1569	1589	+	9.84848	9.27e-05	0.307	CTTGCCGTCCACCAACCTGCC
Traes_6DL_D1C1DBD34	MIKC_MADS	GGCGCATCACATACGCAGCCGGCCCGGGCGATGGACTCGACACAACGGTCAAACCGGTCT	425	439	-	9.10606	9.28e-05	0.31	TTACCCCTTGAGGCT
TRAES3BF084400010CFD_g	LBD	GGCGCATCACATACGCAGCCGGCCCGGGCGATGGACTCGACACAACGGTCAAACCGGTCT	1354	1374	+	9.22727	9.31e-05	0.0563	GCTGCTGCGGCTGCGTCGGCG
Traes_5AS_EBCEA6601	bHLH	GGCGCATCACATACGCAGCCGGCCCGGGCGATGGACTCGACACAACGGTCAAACCGGTCT	772	781	+	11.0606	9.47e-05	0.145	CGCCATGTGA
Traes_6DL_DD82BD107	ERF	GGCGCATCACATACGCAGCCGGCCCGGGCGATGGACTCGACACAACGGTCAAACCGGTCT	1358	1378	+	8.93939	9.49e-05	0.147	CTGCGGCTGCGTCGGCGTCGC
Traes_3DL_2C29058E6	B3	GGCGCATCACATACGCAGCCGGCCCGGGCGATGGACTCGACACAACGGTCAAACCGGTCT	380	394	-	9.92424	9.54e-05	0.0792	CCAATCATGCACGCA
Traes_1AS_F08B3720F	FAR1	GGCGCATCACATACGCAGCCGGCCCGGGCGATGGACTCGACACAACGGTCAAACCGGTCT	226	240	-	8.30303	9.68e-05	0.284	CTCTCACGTGCGTAC
Traes_2BL_1E57B73B21	ERF	GGCGCATCACATACGCAGCCGGCCCGGGCGATGGACTCGACACAACGGTCAAACCGGTCT	352	368	-	8.25758	9.74e-05	0.147	AGAGGTCGGAGGAGGCG
Traes_1AL_A9FB6BF52	ERF	GGCGCATCACATACGCAGCCGGCCCGGGCGATGGACTCGACACAACGGTCAAACCGGTCT	1356	1376	+	8.40845	9.87e-05	0.0631	TGCTGCGGCTGCGTCGGCGTC
Traes_4BL_941E7DE4D	ARR-B	GGCGCATCACATACGCAGCCGGCCCGGGCGATGGACTCGACACAACGGTCAAACCGGTCT	831	840	-	11.2727	9.93e-05	0.333	ACGGATCTTC
Traes_2AL_FC6DD1383	ERF	GGCGCATCACATACGCAGCCGGCCCGGGCGATGGACTCGACACAACGGTCAAACCGGTCT	1171	1185	-	9.10606	9.94e-05	0.0527	GCCTCGCCGCCGCGC
Traes_2AL_E5A9615E2	ERF	GGCGCATCACATACGCAGCCGGCCCGGGCGATGGACTCGACACAACGGTCAAACCGGTCT	1171	1185	-	9.10606	9.94e-05	0.0527	GCCTCGCCGCCGCGC
