# Supplementary material for: Are TaNAC Transcription Factors Involved in Promoting Wheat Yield by cis-Regulation of TaCKX Gene Family?
Source: Int J Mol Sci. 2024 Feb 7;25(4):2027. doi: 10.3390/ijms25042027 (PMC10889182; doi:10.3390/ijms25042027)
Supplement: Supplementary file 1 [file ijms-25-02027-s001.zip › Folder S1/fimo TaCKX4-3D.txt]

#pattern name	Family	sequence name	start	stop	strand	score	p-value	q-value	matched sequence
Traes_5AL_315285EFC	Nin-like	GGAGGGAGGAGTGGGAGGGAGGGGCAGATTTAAAGGGCGCGGGCCGGCCGGCTGGGTGGC	16	30	+	17.6429	6.45e-10	2.1e-06	GCAGCAGCAGCAGCA
Traes_5AL_315285EFC1	Nin-like	GGAGGGAGGAGTGGGAGGGAGGGGCAGATTTAAAGGGCGCGGGCCGGCCGGCTGGGTGGC	16	30	+	17.6429	6.45e-10	2.1e-06	GCAGCAGCAGCAGCA
Traes_5AL_315285EFC	Nin-like	GGAGGGAGGAGTGGGAGGGAGGGGCAGATTTAAAGGGCGCGGGCCGGCCGGCTGGGTGGC	19	33	+	16.7857	1.52e-08	2.48e-05	GCAGCAGCAGCAGGG
Traes_5AL_315285EFC1	Nin-like	GGAGGGAGGAGTGGGAGGGAGGGGCAGATTTAAAGGGCGCGGGCCGGCCGGCTGGGTGGC	19	33	+	16.7857	1.52e-08	2.48e-05	GCAGCAGCAGCAGGG
Traes_2BL_EBA73F94F	AP2	GGAGGGAGGAGTGGGAGGGAGGGGCAGATTTAAAGGGCGCGGGCCGGCCGGCTGGGTGGC	1191	1210	+	20.6795	3.19e-08	0.000107	TAGAAAAAGAAAGAAAGAGG
Traes_2AL_F24D031AA	ERF	GGAGGGAGGAGTGGGAGGGAGGGGCAGATTTAAAGGGCGCGGGCCGGCCGGCTGGGTGGC	188	208	+	20.1061	6.28e-08	0.000197	GTCGCCGCCGTCTCGTCCGTC
Traes_1AL_6B108514B	MIKC_MADS	GGAGGGAGGAGTGGGAGGGAGGGGCAGATTTAAAGGGCGCGGGCCGGCCGGCTGGGTGGC	1186	1206	-	19.209	9.43e-08	0.000313	TTTCTTTCTTTTTCTACTTCT
Traes_5AL_315285EFC	Nin-like	GGAGGGAGGAGTGGGAGGGAGGGGCAGATTTAAAGGGCGCGGGCCGGCCGGCTGGGTGGC	13	27	+	15.8143	1.97e-07	0.000214	GCCGCAGCAGCAGCA
Traes_5AL_315285EFC1	Nin-like	GGAGGGAGGAGTGGGAGGGAGGGGCAGATTTAAAGGGCGCGGGCCGGCCGGCTGGGTGGC	13	27	+	15.8143	1.97e-07	0.000214	GCCGCAGCAGCAGCA
Traes_1BL_A5A91DE10	Trihelix	GGAGGGAGGAGTGGGAGGGAGGGGCAGATTTAAAGGGCGCGGGCCGGCCGGCTGGGTGGC	701	716	-	17.0303	3.11e-07	0.00106	AAGGTAAAAAAGTTAT
Traes_2BL_EBA73F94F	AP2	GGAGGGAGGAGTGGGAGGGAGGGGCAGATTTAAAGGGCGCGGGCCGGCCGGCTGGGTGGC	1189	1208	+	18.1923	3.66e-07	0.000614	AGTAGAAAAAGAAAGAAAGA
Traes_4DL_AE5093871	BBR-BPC	GGAGGGAGGAGTGGGAGGGAGGGGCAGATTTAAAGGGCGCGGGCCGGCCGGCTGGGTGGC	1185	1208	+	13.3939	4.28e-07	0.00107	TAGAAGTAGAAAAAGAAAGAAAGA
Traes_4AS_48979CBE1	BBR-BPC	GGAGGGAGGAGTGGGAGGGAGGGGCAGATTTAAAGGGCGCGGGCCGGCCGGCTGGGTGGC	1185	1208	+	13.3939	4.28e-07	0.00107	TAGAAGTAGAAAAAGAAAGAAAGA
Traes_1AL_6B108514B	MIKC_MADS	GGAGGGAGGAGTGGGAGGGAGGGGCAGATTTAAAGGGCGCGGGCCGGCCGGCTGGGTGGC	1188	1208	-	17.4776	5.39e-07	0.000896	TCTTTCTTTCTTTTTCTACTT
Traes_2BS_B1A73C7A8	ERF	GGAGGGAGGAGTGGGAGGGAGGGGCAGATTTAAAGGGCGCGGGCCGGCCGGCTGGGTGGC	1587	1601	+	16.5758	5.79e-07	0.00128	CCGCCGGCGCCGGCT
Traes_5AL_315285EFC	Nin-like	GGAGGGAGGAGTGGGAGGGAGGGGCAGATTTAAAGGGCGCGGGCCGGCCGGCTGGGTGGC	22	36	+	15.2571	6.29e-07	0.000512	GCAGCAGCAGGGGGG
Traes_5AL_315285EFC1	Nin-like	GGAGGGAGGAGTGGGAGGGAGGGGCAGATTTAAAGGGCGCGGGCCGGCCGGCTGGGTGGC	22	36	+	15.2571	6.29e-07	0.000512	GCAGCAGCAGGGGGG
Traes_4DL_AE5093871	BBR-BPC	GGAGGGAGGAGTGGGAGGGAGGGGCAGATTTAAAGGGCGCGGGCCGGCCGGCTGGGTGGC	1183	1206	+	12.4091	6.43e-07	0.00107	AATAGAAGTAGAAAAAGAAAGAAA
Traes_4AS_48979CBE1	BBR-BPC	GGAGGGAGGAGTGGGAGGGAGGGGCAGATTTAAAGGGCGCGGGCCGGCCGGCTGGGTGGC	1183	1206	+	12.4091	6.43e-07	0.00107	AATAGAAGTAGAAAAAGAAAGAAA
Traes_7DS_433704E8E	ERF	GGAGGGAGGAGTGGGAGGGAGGGGCAGATTTAAAGGGCGCGGGCCGGCCGGCTGGGTGGC	188	206	-	17.4848	6.44e-07	0.00201	CGGACGAGACGGCGGCGAC
Traes_7DS_433704E8E1	ERF	GGAGGGAGGAGTGGGAGGGAGGGGCAGATTTAAAGGGCGCGGGCCGGCCGGCTGGGTGGC	188	206	-	17.4848	6.44e-07	0.00201	CGGACGAGACGGCGGCGAC
Traes_6DL_DD82BD107	ERF	GGAGGGAGGAGTGGGAGGGAGGGGCAGATTTAAAGGGCGCGGGCCGGCCGGCTGGGTGGC	186	206	-	17.3788	7.89e-07	0.00252	CGGACGAGACGGCGGCGACCG
TRAES3BF017100030CFD_g	ERF	GGAGGGAGGAGTGGGAGGGAGGGGCAGATTTAAAGGGCGCGGGCCGGCCGGCTGGGTGGC	189	209	+	17.1286	8.28e-07	0.0026	TCGCCGCCGTCTCGTCCGTCT
Traes_2BS_B1A73C7A8	ERF	GGAGGGAGGAGTGGGAGGGAGGGGCAGATTTAAAGGGCGCGGGCCGGCCGGCTGGGTGGC	186	200	+	16.2424	9.03e-07	0.00128	CGGTCGCCGCCGTCT
Traes_7DS_FE8BC1125	BBR-BPC	GGAGGGAGGAGTGGGAGGGAGGGGCAGATTTAAAGGGCGCGGGCCGGCCGGCTGGGTGGC	1191	1211	-	11.1974	9.64e-07	0.00324	GCCTCTTTCTTTCTTTTTCTA
Traes_4AL_A02408BC8	BBR-BPC	GGAGGGAGGAGTGGGAGGGAGGGGCAGATTTAAAGGGCGCGGGCCGGCCGGCTGGGTGGC	1191	1211	-	11.1974	9.64e-07	0.00323	GCCTCTTTCTTTCTTTTTCTA
Traes_5BL_FBC7AF288	ERF	GGAGGGAGGAGTGGGAGGGAGGGGCAGATTTAAAGGGCGCGGGCCGGCCGGCTGGGTGGC	183	210	+	17.303	1.06e-06	0.00298	GCCCGGTCGCCGCCGTCTCGTCCGTCTG
Traes_1AL_6B108514B	MIKC_MADS	GGAGGGAGGAGTGGGAGGGAGGGGCAGATTTAAAGGGCGCGGGCCGGCCGGCTGGGTGGC	1190	1210	-	16.6269	1.15e-06	0.00127	CCTCTTTCTTTCTTTTTCTAC
Traes_2BL_EBA73F94F	AP2	GGAGGGAGGAGTGGGAGGGAGGGGCAGATTTAAAGGGCGCGGGCCGGCCGGCTGGGTGGC	1185	1204	+	16.4744	1.46e-06	0.00163	TAGAAGTAGAAAAAGAAAGA
TRAES3BF091700010CFD_g	GATA	GGAGGGAGGAGTGGGAGGGAGGGGCAGATTTAAAGGGCGCGGGCCGGCCGGCTGGGTGGC	366	378	-	14.7424	1.49e-06	0.00508	TCGATCTGATCCG
Traes_2AL_FC6DD1383	ERF	GGAGGGAGGAGTGGGAGGGAGGGGCAGATTTAAAGGGCGCGGGCCGGCCGGCTGGGTGGC	1584	1598	+	16.3636	1.54e-06	0.00498	CTTCCGCCGGCGCCG
Traes_2AL_E5A9615E2	ERF	GGAGGGAGGAGTGGGAGGGAGGGGCAGATTTAAAGGGCGCGGGCCGGCCGGCTGGGTGGC	1584	1598	+	16.3636	1.54e-06	0.00498	CTTCCGCCGGCGCCG
Traes_2BS_B1A73C7A8	ERF	GGAGGGAGGAGTGGGAGGGAGGGGCAGATTTAAAGGGCGCGGGCCGGCCGGCTGGGTGGC	246	260	+	15.7727	1.61e-06	0.00152	CTGCCTCTGCCGGCC
Traes_4DL_AE5093871	BBR-BPC	GGAGGGAGGAGTGGGAGGGAGGGGCAGATTTAAAGGGCGCGGGCCGGCCGGCTGGGTGGC	1187	1210	+	10.0303	1.65e-06	0.00184	GAAGTAGAAAAAGAAAGAAAGAGG
Traes_4AS_48979CBE1	BBR-BPC	GGAGGGAGGAGTGGGAGGGAGGGGCAGATTTAAAGGGCGCGGGCCGGCCGGCTGGGTGGC	1187	1210	+	10.0303	1.65e-06	0.00184	GAAGTAGAAAAAGAAAGAAAGAGG
Traes_7DS_FE8BC1125	BBR-BPC	GGAGGGAGGAGTGGGAGGGAGGGGCAGATTTAAAGGGCGCGGGCCGGCCGGCTGGGTGGC	1185	1205	-	8.27632	2.72e-06	0.00457	TTCTTTCTTTTTCTACTTCTA
Traes_4AL_A02408BC8	BBR-BPC	GGAGGGAGGAGTGGGAGGGAGGGGCAGATTTAAAGGGCGCGGGCCGGCCGGCTGGGTGGC	1185	1205	-	8.27632	2.72e-06	0.00456	TTCTTTCTTTTTCTACTTCTA
Traes_6DL_E7910DD23	Trihelix	GGAGGGAGGAGTGGGAGGGAGGGGCAGATTTAAAGGGCGCGGGCCGGCCGGCTGGGTGGC	706	719	+	14.8788	2.86e-06	0.00972	TTTTTTACCTTAAA
Traes_2BL_9CD6E043A	ERF	GGAGGGAGGAGTGGGAGGGAGGGGCAGATTTAAAGGGCGCGGGCCGGCCGGCTGGGTGGC	543	562	+	15.197	2.93e-06	0.00966	CTCCGAAGCTGCTGCCGCCA
Traes_4DL_AE5093871	BBR-BPC	GGAGGGAGGAGTGGGAGGGAGGGGCAGATTTAAAGGGCGCGGGCCGGCCGGCTGGGTGGC	1191	1214	+	8.4697	2.99e-06	0.0025	TAGAAAAAGAAAGAAAGAGGCTGC
Traes_4AS_48979CBE1	BBR-BPC	GGAGGGAGGAGTGGGAGGGAGGGGCAGATTTAAAGGGCGCGGGCCGGCCGGCTGGGTGGC	1191	1214	+	8.4697	2.99e-06	0.0025	TAGAAAAAGAAAGAAAGAGGCTGC
Traes_4BL_7911992DE	Dof	GGAGGGAGGAGTGGGAGGGAGGGGCAGATTTAAAGGGCGCGGGCCGGCCGGCTGGGTGGC	1183	1203	-	15.2121	3.32e-06	0.0112	CTTTCTTTTTCTACTTCTATT
Traes_6DS_2B2F9C290	C2H2	GGAGGGAGGAGTGGGAGGGAGGGGCAGATTTAAAGGGCGCGGGCCGGCCGGCTGGGTGGC	1455	1473	+	14.6429	3.55e-06	0.0116	CTTCACTCTCCCCCTCCCC
Traes_1AL_A9FB6BF52	ERF	GGAGGGAGGAGTGGGAGGGAGGGGCAGATTTAAAGGGCGCGGGCCGGCCGGCTGGGTGGC	188	208	-	14.8451	3.56e-06	0.0116	GACGGACGAGACGGCGGCGAC
Traes_4DL_AE5093871	BBR-BPC	GGAGGGAGGAGTGGGAGGGAGGGGCAGATTTAAAGGGCGCGGGCCGGCCGGCTGGGTGGC	1189	1212	+	7.4697	4.32e-06	0.00289	AGTAGAAAAAGAAAGAAAGAGGCT
Traes_4AS_48979CBE1	BBR-BPC	GGAGGGAGGAGTGGGAGGGAGGGGCAGATTTAAAGGGCGCGGGCCGGCCGGCTGGGTGGC	1189	1212	+	7.4697	4.32e-06	0.00289	AGTAGAAAAAGAAAGAAAGAGGCT
Traes_2AL_FC6DD1383	ERF	GGAGGGAGGAGTGGGAGGGAGGGGCAGATTTAAAGGGCGCGGGCCGGCCGGCTGGGTGGC	434	448	+	14.7424	4.58e-06	0.00603	CTCGCACCGCCGCCA
Traes_2AL_E5A9615E2	ERF	GGAGGGAGGAGTGGGAGGGAGGGGCAGATTTAAAGGGCGCGGGCCGGCCGGCTGGGTGGC	434	448	+	14.7424	4.58e-06	0.00603	CTCGCACCGCCGCCA
Traes_6DL_EF6D5D4FA	Dof	GGAGGGAGGAGTGGGAGGGAGGGGCAGATTTAAAGGGCGCGGGCCGGCCGGCTGGGTGGC	1185	1205	+	14.7879	4.67e-06	0.0158	TAGAAGTAGAAAAAGAAAGAA
Traes_3DL_2C29058E6	B3	GGAGGGAGGAGTGGGAGGGAGGGGCAGATTTAAAGGGCGCGGGCCGGCCGGCTGGGTGGC	856	870	+	15.197	4.92e-06	0.0166	ACTTGCATGCATTCT
Traes_5BL_F5D379AFC	ERF	GGAGGGAGGAGTGGGAGGGAGGGGCAGATTTAAAGGGCGCGGGCCGGCCGGCTGGGTGGC	190	204	-	15	5.13e-06	0.0132	GACGAGACGGCGGCG
TRAES3BF084400010CFD_g	LBD	GGAGGGAGGAGTGGGAGGGAGGGGCAGATTTAAAGGGCGCGGGCCGGCCGGCTGGGTGGC	189	209	+	14.3939	5.21e-06	0.0154	TCGCCGCCGTCTCGTCCGTCT
Traes_5AL_315285EFC	Nin-like	GGAGGGAGGAGTGGGAGGGAGGGGCAGATTTAAAGGGCGCGGGCCGGCCGGCTGGGTGGC	546	560	-	13.8571	5.86e-06	0.00382	GCGGCAGCAGCTTCG
Traes_5AL_315285EFC1	Nin-like	GGAGGGAGGAGTGGGAGGGAGGGGCAGATTTAAAGGGCGCGGGCCGGCCGGCTGGGTGGC	546	560	-	13.8571	5.86e-06	0.00382	GCGGCAGCAGCTTCG
Traes_2BS_B1A73C7A8	ERF	GGAGGGAGGAGTGGGAGGGAGGGGCAGATTTAAAGGGCGCGGGCCGGCCGGCTGGGTGGC	1581	1595	+	14.5152	6.03e-06	0.00429	TTACTTCCGCCGGCG
Traes_2AL_F24D031AA	ERF	GGAGGGAGGAGTGGGAGGGAGGGGCAGATTTAAAGGGCGCGGGCCGGCCGGCTGGGTGGC	1490	1510	+	14.3182	6.13e-06	0.00962	CTCTCCGCCGCTCCTGTTGCA
Traes_2AL_FC6DD1383	ERF	GGAGGGAGGAGTGGGAGGGAGGGGCAGATTTAAAGGGCGCGGGCCGGCCGGCTGGGTGGC	186	200	+	14.2727	6.18e-06	0.00603	CGGTCGCCGCCGTCT
Traes_2AL_E5A9615E2	ERF	GGAGGGAGGAGTGGGAGGGAGGGGCAGATTTAAAGGGCGCGGGCCGGCCGGCTGGGTGGC	186	200	+	14.2727	6.18e-06	0.00603	CGGTCGCCGCCGTCT
Traes_2BS_31BB97552	BES1	GGAGGGAGGAGTGGGAGGGAGGGGCAGATTTAAAGGGCGCGGGCCGGCCGGCTGGGTGGC	1091	1101	-	14.7927	6.45e-06	0.0192	CGCACGTGAGA
Traes_4BL_7911992DE	Dof	GGAGGGAGGAGTGGGAGGGAGGGGCAGATTTAAAGGGCGCGGGCCGGCCGGCTGGGTGGC	1182	1202	-	14.2273	6.73e-06	0.0114	TTTCTTTTTCTACTTCTATTT
Traes_4BL_A37F6FD08	CAMTA	GGAGGGAGGAGTGGGAGGGAGGGGCAGATTTAAAGGGCGCGGGCCGGCCGGCTGGGTGGC	909	917	+	11.2091	6.99e-06	0.0212	TAACCGCGT
Traes_2AL_FC6DD1383	ERF	GGAGGGAGGAGTGGGAGGGAGGGGCAGATTTAAAGGGCGCGGGCCGGCCGGCTGGGTGGC	1587	1601	+	13.9697	7.46e-06	0.00603	CCGCCGGCGCCGGCT
Traes_2AL_E5A9615E2	ERF	GGAGGGAGGAGTGGGAGGGAGGGGCAGATTTAAAGGGCGCGGGCCGGCCGGCTGGGTGGC	1587	1601	+	13.9697	7.46e-06	0.00603	CCGCCGGCGCCGGCT
Traes_4DL_AE5093871	BBR-BPC	GGAGGGAGGAGTGGGAGGGAGGGGCAGATTTAAAGGGCGCGGGCCGGCCGGCTGGGTGGC	875	898	-	5.93939	7.47e-06	0.00416	GGGAAAACAAGAGTGAGTGGGTGA
Traes_4AS_48979CBE1	BBR-BPC	GGAGGGAGGAGTGGGAGGGAGGGGCAGATTTAAAGGGCGCGGGCCGGCCGGCTGGGTGGC	875	898	-	5.93939	7.47e-06	0.00416	GGGAAAACAAGAGTGAGTGGGTGA
Traes_2BL_9CD6E043A	ERF	GGAGGGAGGAGTGGGAGGGAGGGGCAGATTTAAAGGGCGCGGGCCGGCCGGCTGGGTGGC	190	209	+	13.8333	7.64e-06	0.0126	CGCCGCCGTCTCGTCCGTCT
Traes_4DL_88ABAD6C0	HD-ZIP	GGAGGGAGGAGTGGGAGGGAGGGGCAGATTTAAAGGGCGCGGGCCGGCCGGCTGGGTGGC	827	837	-	14.2239	8.32e-06	0.0284	CCAATAATTAT
Traes_4AS_0D75149B5	ERF	GGAGGGAGGAGTGGGAGGGAGGGGCAGATTTAAAGGGCGCGGGCCGGCCGGCTGGGTGGC	437	447	+	14.1818	8.44e-06	0.0203	GCACCGCCGCC
Traes_2BS_B1A73C7A8	ERF	GGAGGGAGGAGTGGGAGGGAGGGGCAGATTTAAAGGGCGCGGGCCGGCCGGCTGGGTGGC	1588	1602	-	14.1515	8.44e-06	0.0048	AAGCCGGCGCCGGCG
TRAES3BF075600040CFD_g	ERF	GGAGGGAGGAGTGGGAGGGAGGGGCAGATTTAAAGGGCGCGGGCCGGCCGGCTGGGTGGC	190	197	+	15.065	8.78e-06	0.0171	CGCCGCCG
Traes_6DL_DD82BD107	ERF	GGAGGGAGGAGTGGGAGGGAGGGGCAGATTTAAAGGGCGCGGGCCGGCCGGCTGGGTGGC	8	28	-	13.8485	8.93e-06	0.0143	CTGCTGCTGCTGCGGCTGCGT
Traes_7DS_433704E8E	ERF	GGAGGGAGGAGTGGGAGGGAGGGGCAGATTTAAAGGGCGCGGGCCGGCCGGCTGGGTGGC	1583	1601	-	13.7424	9.09e-06	0.0142	AGCCGGCGCCGGCGGAAGT
Traes_7DS_433704E8E1	ERF	GGAGGGAGGAGTGGGAGGGAGGGGCAGATTTAAAGGGCGCGGGCCGGCCGGCTGGGTGGC	1583	1601	-	13.7424	9.09e-06	0.0142	AGCCGGCGCCGGCGGAAGT
TRAES3BF084400010CFD_g	LBD	GGAGGGAGGAGTGGGAGGGAGGGGCAGATTTAAAGGGCGCGGGCCGGCCGGCTGGGTGGC	539	559	+	13.3333	1.01e-05	0.0154	TCTTCTCCGAAGCTGCTGCCG
Traes_5BL_F5D379AFC	ERF	GGAGGGAGGAGTGGGAGGGAGGGGCAGATTTAAAGGGCGCGGGCCGGCCGGCTGGGTGGC	1591	1605	-	14.0606	1.02e-05	0.0132	GGAAAGCCGGCGCCG
Traes_1AL_6B108514B	MIKC_MADS	GGAGGGAGGAGTGGGAGGGAGGGGCAGATTTAAAGGGCGCGGGCCGGCCGGCTGGGTGGC	1185	1205	-	13.7015	1.04e-05	0.00861	TTCTTTCTTTTTCTACTTCTA
Traes_3DL_2C29058E6	B3	GGAGGGAGGAGTGGGAGGGAGGGGCAGATTTAAAGGGCGCGGGCCGGCCGGCTGGGTGGC	855	869	-	14.2121	1.1e-05	0.0185	GAATGCATGCAAGTG
TRAES3BF066400010CFD_g	B3	GGAGGGAGGAGTGGGAGGGAGGGGCAGATTTAAAGGGCGCGGGCCGGCCGGCTGGGTGGC	858	866	+	13.3617	1.1e-05	0.0346	TTGCATGCA
Traes_1AS_F08B3720F	FAR1	GGAGGGAGGAGTGGGAGGGAGGGGCAGATTTAAAGGGCGCGGGCCGGCCGGCTGGGTGGC	1133	1147	+	14.2727	1.11e-05	0.0331	TACACACGCGCTGCG
Traes_1AL_A1EA76E83	GATA	GGAGGGAGGAGTGGGAGGGAGGGGCAGATTTAAAGGGCGCGGGCCGGCCGGCTGGGTGGC	368	378	-	13.9868	1.12e-05	0.0372	TCGATCTGATC
Traes_6DL_3019F176A	ERF	GGAGGGAGGAGTGGGAGGGAGGGGCAGATTTAAAGGGCGCGGGCCGGCCGGCTGGGTGGC	1232	1246	-	14.1515	1.12e-05	0.0343	TCGTGTCGGTGTCGG
TRAES3BF075600050CFD_g	ERF	GGAGGGAGGAGTGGGAGGGAGGGGCAGATTTAAAGGGCGCGGGCCGGCCGGCTGGGTGGC	437	451	+	13.3788	1.18e-05	0.0214	GCACCGCCGCCAAGC
Traes_4DS_F3750ABFD	ZF-HD	GGAGGGAGGAGTGGGAGGGAGGGGCAGATTTAAAGGGCGCGGGCCGGCCGGCTGGGTGGC	827	840	-	14	1.21e-05	0.0412	CCTCCAATAATTAT
Traes_6AL_8BA1FF8B2	NAC	GGAGGGAGGAGTGGGAGGGAGGGGCAGATTTAAAGGGCGCGGGCCGGCCGGCTGGGTGGC	1516	1527	+	12.0909	1.23e-05	0.0418	CAACAAGCCAAG
Traes_5BL_F5D379AFC	ERF	GGAGGGAGGAGTGGGAGGGAGGGGCAGATTTAAAGGGCGCGGGCCGGCCGGCTGGGTGGC	438	452	-	13.7273	1.27e-05	0.0132	GGCTTGGCGGCGGTG
Traes_6DL_991931CF9	MYB	GGAGGGAGGAGTGGGAGGGAGGGGCAGATTTAAAGGGCGCGGGCCGGCCGGCTGGGTGGC	1597	1617	+	13.4545	1.27e-05	0.0431	CGGCTTTCCGTCCACCAACCT
Traes_5BL_17A712C94	WRKY	GGAGGGAGGAGTGGGAGGGAGGGGCAGATTTAAAGGGCGCGGGCCGGCCGGCTGGGTGGC	49	56	+	13.0404	1.31e-05	0.0432	CGGTCAAC
Traes_6AL_36AB0312C	HD-ZIP	GGAGGGAGGAGTGGGAGGGAGGGGCAGATTTAAAGGGCGCGGGCCGGCCGGCTGGGTGGC	827	837	-	14.209	1.32e-05	0.0449	CCAATAATTAT
Traes_4AS_0D75149B5	ERF	GGAGGGAGGAGTGGGAGGGAGGGGCAGATTTAAAGGGCGCGGGCCGGCCGGCTGGGTGGC	1491	1501	+	13.5152	1.33e-05	0.0203	TCTCCGCCGCT
TRAES3BF075600050CFD_g	ERF	GGAGGGAGGAGTGGGAGGGAGGGGCAGATTTAAAGGGCGCGGGCCGGCCGGCTGGGTGGC	189	203	+	13.1061	1.35e-05	0.0214	TCGCCGCCGTCTCGT
Traes_4BL_7911992DE	Dof	GGAGGGAGGAGTGGGAGGGAGGGGCAGATTTAAAGGGCGCGGGCCGGCCGGCTGGGTGGC	1187	1207	-	13.1667	1.37e-05	0.0136	CTTTCTTTCTTTTTCTACTTC
Traes_2BL_B397F2CE3	ERF	GGAGGGAGGAGTGGGAGGGAGGGGCAGATTTAAAGGGCGCGGGCCGGCCGGCTGGGTGGC	191	205	-	13.3333	1.37e-05	0.0446	GGACGAGACGGCGGC
Traes_2BL_692BF6383	Trihelix	GGAGGGAGGAGTGGGAGGGAGGGGCAGATTTAAAGGGCGCGGGCCGGCCGGCTGGGTGGC	906	913	+	15.8537	1.5e-05	0.0236	GGTTAACC
Traes_2BL_692BF6383	Trihelix	GGAGGGAGGAGTGGGAGGGAGGGGCAGATTTAAAGGGCGCGGGCCGGCCGGCTGGGTGGC	906	913	-	15.8537	1.5e-05	0.0236	GGTTAACC
Traes_6DL_DD82BD107	ERF	GGAGGGAGGAGTGGGAGGGAGGGGCAGATTTAAAGGGCGCGGGCCGGCCGGCTGGGTGGC	189	209	-	12.8636	1.54e-05	0.0164	AGACGGACGAGACGGCGGCGA
TRAES3BF017100030CFD_g	ERF	GGAGGGAGGAGTGGGAGGGAGGGGCAGATTTAAAGGGCGCGGGCCGGCCGGCTGGGTGGC	8	28	+	12.0857	1.57e-05	0.0246	ACGCAGCCGCAGCAGCAGCAG
Traes_6AS_7B3C53009	BES1	GGAGGGAGGAGTGGGAGGGAGGGGCAGATTTAAAGGGCGCGGGCCGGCCGGCTGGGTGGC	1091	1105	+	12.9242	1.58e-05	0.0505	TCTCACGTGCGTACG
Traes_2BS_BD0ED621D	HD-ZIP	GGAGGGAGGAGTGGGAGGGAGGGGCAGATTTAAAGGGCGCGGGCCGGCCGGCTGGGTGGC	820	840	-	13.194	1.59e-05	0.0538	CCTCCAATAATTATAACTGCA
Traes_4BL_7911992DE	Dof	GGAGGGAGGAGTGGGAGGGAGGGGCAGATTTAAAGGGCGCGGGCCGGCCGGCTGGGTGGC	1191	1211	-	12.9091	1.61e-05	0.0136	GCCTCTTTCTTTCTTTTTCTA
Traes_7DS_B671A4EAD	bHLH	GGAGGGAGGAGTGGGAGGGAGGGGCAGATTTAAAGGGCGCGGGCCGGCCGGCTGGGTGGC	853	861	+	14.0606	1.62e-05	0.0501	ACCACTTGC
Traes_2BL_9CD6E043A	ERF	GGAGGGAGGAGTGGGAGGGAGGGGCAGATTTAAAGGGCGCGGGCCGGCCGGCTGGGTGGC	1582	1601	+	12.6818	1.63e-05	0.0179	TACTTCCGCCGGCGCCGGCT
Traes_5BL_FBC7AF288	ERF	GGAGGGAGGAGTGGGAGGGAGGGGCAGATTTAAAGGGCGCGGGCCGGCCGGCTGGGTGGC	5	32	+	12.7576	1.65e-05	0.0233	CCGACGCAGCCGCAGCAGCAGCAGCAGG
Traes_2AL_F24D031AA	ERF	GGAGGGAGGAGTGGGAGGGAGGGGCAGATTTAAAGGGCGCGGGCCGGCCGGCTGGGTGGC	1583	1603	+	12.5303	1.75e-05	0.0128	ACTTCCGCCGGCGCCGGCTTT
Traes_4DL_AE5093871	BBR-BPC	GGAGGGAGGAGTGGGAGGGAGGGGCAGATTTAAAGGGCGCGGGCCGGCCGGCTGGGTGGC	879	902	-	3.42424	1.76e-05	0.0084	GGGGGGGAAAACAAGAGTGAGTGG
Traes_4AS_48979CBE1	BBR-BPC	GGAGGGAGGAGTGGGAGGGAGGGGCAGATTTAAAGGGCGCGGGCCGGCCGGCTGGGTGGC	879	902	-	3.42424	1.76e-05	0.0084	GGGGGGGAAAACAAGAGTGAGTGG
TRAES3BF091700010CFD_g	GATA	GGAGGGAGGAGTGGGAGGGAGGGGCAGATTTAAAGGGCGCGGGCCGGCCGGCTGGGTGGC	366	378	+	12.9394	1.8e-05	0.0306	CGGATCAGATCGA
Traes_7DS_433704E8E	ERF	GGAGGGAGGAGTGGGAGGGAGGGGCAGATTTAAAGGGCGCGGGCCGGCCGGCTGGGTGGC	1490	1508	-	12.5758	1.8e-05	0.0188	CAACAGGAGCGGCGGAGAG
Traes_7DS_433704E8E1	ERF	GGAGGGAGGAGTGGGAGGGAGGGGCAGATTTAAAGGGCGCGGGCCGGCCGGCTGGGTGGC	1490	1508	-	12.5758	1.8e-05	0.0188	CAACAGGAGCGGCGGAGAG
Traes_2AL_F24D031AA	ERF	GGAGGGAGGAGTGGGAGGGAGGGGCAGATTTAAAGGGCGCGGGCCGGCCGGCTGGGTGGC	1589	1609	+	12.4545	1.82e-05	0.0128	GCCGGCGCCGGCTTTCCGTCC
TRAES3BF075600040CFD_g	ERF	GGAGGGAGGAGTGGGAGGGAGGGGCAGATTTAAAGGGCGCGGGCCGGCCGGCTGGGTGGC	441	448	+	14.8699	1.88e-05	0.0171	CGCCGCCA
Traes_5BL_632EBAD09	MYB	GGAGGGAGGAGTGGGAGGGAGGGGCAGATTTAAAGGGCGCGGGCCGGCCGGCTGGGTGGC	1509	1526	-	12.7273	1.99e-05	0.0674	TTGGCTTGTTGGAGGGTG
Traes_5DS_AACA2EBA3	MYB	GGAGGGAGGAGTGGGAGGGAGGGGCAGATTTAAAGGGCGCGGGCCGGCCGGCTGGGTGGC	1608	1618	-	12.7879	2.05e-05	0.0455	CAGGTTGGTGG
Traes_2AL_F24D031AA	ERF	GGAGGGAGGAGTGGGAGGGAGGGGCAGATTTAAAGGGCGCGGGCCGGCCGGCTGGGTGGC	436	456	+	12.2424	2.05e-05	0.0128	CGCACCGCCGCCAAGCCTCCG
Traes_6DL_DD82BD107	ERF	GGAGGGAGGAGTGGGAGGGAGGGGCAGATTTAAAGGGCGCGGGCCGGCCGGCTGGGTGGC	437	457	-	12.197	2.18e-05	0.0172	CCGGAGGCTTGGCGGCGGTGC
TRAES3BF002300010CFD_g	NAC	GGAGGGAGGAGTGGGAGGGAGGGGCAGATTTAAAGGGCGCGGGCCGGCCGGCTGGGTGGC	1144	1165	+	12.5606	2.24e-05	0.0758	TGCGTGGAAGAATCGGAAATTT
TRAES3BF021600020CFD_g	MIKC_MADS	GGAGGGAGGAGTGGGAGGGAGGGGCAGATTTAAAGGGCGCGGGCCGGCCGGCTGGGTGGC	1184	1197	+	12.5152	2.26e-05	0.0569	ATAGAAGTAGAAAA
Traes_1AL_1B5F51626	MIKC_MADS	GGAGGGAGGAGTGGGAGGGAGGGGCAGATTTAAAGGGCGCGGGCCGGCCGGCTGGGTGGC	1184	1197	+	12.5152	2.26e-05	0.0569	ATAGAAGTAGAAAA
TRAES3BF013700050CFD_g	BES1	GGAGGGAGGAGTGGGAGGGAGGGGCAGATTTAAAGGGCGCGGGCCGGCCGGCTGGGTGGC	1091	1101	-	13.1364	2.27e-05	0.0688	CGCACGTGAGA
Traes_2BL_1E57B73B21	ERF	GGAGGGAGGAGTGGGAGGGAGGGGCAGATTTAAAGGGCGCGGGCCGGCCGGCTGGGTGGC	1230	1246	-	12.5606	2.3e-05	0.0715	TCGTGTCGGTGTCGGTC
Traes_4DL_AE5093871	BBR-BPC	GGAGGGAGGAGTGGGAGGGAGGGGCAGATTTAAAGGGCGCGGGCCGGCCGGCTGGGTGGC	1477	1500	-	2.48485	2.39e-05	0.00999	GCGGCGGAGAGAGAGGGAAGCAAG
Traes_4AS_48979CBE1	BBR-BPC	GGAGGGAGGAGTGGGAGGGAGGGGCAGATTTAAAGGGCGCGGGCCGGCCGGCTGGGTGGC	1477	1500	-	2.48485	2.39e-05	0.00999	GCGGCGGAGAGAGAGGGAAGCAAG
Traes_7DS_FE8BC1125	BBR-BPC	GGAGGGAGGAGTGGGAGGGAGGGGCAGATTTAAAGGGCGCGGGCCGGCCGGCTGGGTGGC	1187	1207	-	1.13158	2.57e-05	0.0273	CTTTCTTTCTTTTTCTACTTC
Traes_4AL_A02408BC8	BBR-BPC	GGAGGGAGGAGTGGGAGGGAGGGGCAGATTTAAAGGGCGCGGGCCGGCCGGCTGGGTGGC	1187	1207	-	1.13158	2.57e-05	0.0272	CTTTCTTTCTTTTTCTACTTC
Traes_1DS_BB8508CC6	LBD	GGAGGGAGGAGTGGGAGGGAGGGGCAGATTTAAAGGGCGCGGGCCGGCCGGCTGGGTGGC	3	19	-	12.2121	2.62e-05	0.0821	CTGCGGCTGCGTCGGCG
TRAES3BF017100030CFD_g	ERF	GGAGGGAGGAGTGGGAGGGAGGGGCAGATTTAAAGGGCGCGGGCCGGCCGGCTGGGTGGC	437	457	+	11.0143	2.64e-05	0.0277	GCACCGCCGCCAAGCCTCCGG
TRAES3BF075600050CFD_g	ERF	GGAGGGAGGAGTGGGAGGGAGGGGCAGATTTAAAGGGCGCGGGCCGGCCGGCTGGGTGGC	186	200	+	11.6212	2.66e-05	0.0281	CGGTCGCCGCCGTCT
Traes_1AL_6B108514B	MIKC_MADS	GGAGGGAGGAGTGGGAGGGAGGGGCAGATTTAAAGGGCGCGGGCCGGCCGGCTGGGTGGC	1475	1495	+	12.1791	2.68e-05	0.0175	TGCTTGCTTCCCTCTCTCTCC
Traes_6DL_DD82BD107	ERF	GGAGGGAGGAGTGGGAGGGAGGGGCAGATTTAAAGGGCGCGGGCCGGCCGGCTGGGTGGC	551	571	-	11.7727	2.69e-05	0.0172	CGAGCTCAATGGCGGCAGCAG
Traes_2AL_FC6DD1383	ERF	GGAGGGAGGAGTGGGAGGGAGGGGCAGATTTAAAGGGCGCGGGCCGGCCGGCTGGGTGGC	5	19	+	11.7121	2.71e-05	0.0175	CCGACGCAGCCGCAG
Traes_2AL_E5A9615E2	ERF	GGAGGGAGGAGTGGGAGGGAGGGGCAGATTTAAAGGGCGCGGGCCGGCCGGCTGGGTGGC	5	19	+	11.7121	2.71e-05	0.0175	CCGACGCAGCCGCAG
Traes_5DS_AACA2EBA3	MYB	GGAGGGAGGAGTGGGAGGGAGGGGCAGATTTAAAGGGCGCGGGCCGGCCGGCTGGGTGGC	1416	1426	+	12.4697	2.72e-05	0.0455	GTGGCTGGTGG
TRAES3BF075600040CFD_g	ERF	GGAGGGAGGAGTGGGAGGGAGGGGCAGATTTAAAGGGCGCGGGCCGGCCGGCTGGGTGGC	1591	1598	+	14.0732	2.76e-05	0.0171	CGGCGCCG
TRAES3BF075600040CFD_g	ERF	GGAGGGAGGAGTGGGAGGGAGGGGCAGATTTAAAGGGCGCGGGCCGGCCGGCTGGGTGGC	1591	1598	-	14.0732	2.76e-05	0.0171	CGGCGCCG
Traes_2BS_B1A73C7A8	ERF	GGAGGGAGGAGTGGGAGGGAGGGGCAGATTTAAAGGGCGCGGGCCGGCCGGCTGGGTGGC	1397	1411	-	12.6818	2.76e-05	0.0131	CATACGCAGCCGGCC
Traes_1AL_A9FB6BF52	ERF	GGAGGGAGGAGTGGGAGGGAGGGGCAGATTTAAAGGGCGCGGGCCGGCCGGCTGGGTGGC	541	561	-	11.1268	2.77e-05	0.0451	GGCGGCAGCAGCTTCGGAGAA
Traes_2AL_F24D031AA	ERF	GGAGGGAGGAGTGGGAGGGAGGGGCAGATTTAAAGGGCGCGGGCCGGCCGGCTGGGTGGC	185	205	+	11.6212	2.85e-05	0.0149	CCGGTCGCCGCCGTCTCGTCC
TRAES3BF084400010CFD_g	LBD	GGAGGGAGGAGTGGGAGGGAGGGGCAGATTTAAAGGGCGCGGGCCGGCCGGCTGGGTGGC	1581	1601	+	11.5	2.88e-05	0.0248	TTACTTCCGCCGGCGCCGGCT
Traes_6AS_52AE4A6E2	Trihelix	GGAGGGAGGAGTGGGAGGGAGGGGCAGATTTAAAGGGCGCGGGCCGGCCGGCTGGGTGGC	1547	1556	-	11.2525	3e-05	0.102	ATAATTACCG
Traes_3DL_2C29058E6	B3	GGAGGGAGGAGTGGGAGGGAGGGGCAGATTTAAAGGGCGCGGGCCGGCCGGCTGGGTGGC	216	230	-	12.6212	3.04e-05	0.0342	CTGCCCATGCATACA
Traes_1DS_5BAD8947E	MYB	GGAGGGAGGAGTGGGAGGGAGGGGCAGATTTAAAGGGCGCGGGCCGGCCGGCTGGGTGGC	1607	1621	+	12.6818	3.15e-05	0.106	TCCACCAACCTGCCG
Traes_1BS_92EA1F290	MYB	GGAGGGAGGAGTGGGAGGGAGGGGCAGATTTAAAGGGCGCGGGCCGGCCGGCTGGGTGGC	1607	1621	+	12.6818	3.15e-05	0.106	TCCACCAACCTGCCG
Traes_1AS_1EE692FDC	MYB	GGAGGGAGGAGTGGGAGGGAGGGGCAGATTTAAAGGGCGCGGGCCGGCCGGCTGGGTGGC	1607	1621	+	12.6818	3.15e-05	0.106	TCCACCAACCTGCCG
Traes_1AL_6B108514B	MIKC_MADS	GGAGGGAGGAGTGGGAGGGAGGGGCAGATTTAAAGGGCGCGGGCCGGCCGGCTGGGTGGC	1179	1199	-	11.8955	3.15e-05	0.0175	CTTTTTCTACTTCTATTTTGT
Traes_4DL_AE5093871	BBR-BPC	GGAGGGAGGAGTGGGAGGGAGGGGCAGATTTAAAGGGCGCGGGCCGGCCGGCTGGGTGGC	1479	1502	-	1.56061	3.22e-05	0.0107	GAGCGGCGGAGAGAGAGGGAAGCA
Traes_4AS_48979CBE1	BBR-BPC	GGAGGGAGGAGTGGGAGGGAGGGGCAGATTTAAAGGGCGCGGGCCGGCCGGCTGGGTGGC	1479	1502	-	1.56061	3.22e-05	0.0107	GAGCGGCGGAGAGAGAGGGAAGCA
TRAES3BF084400010CFD_g	LBD	GGAGGGAGGAGTGGGAGGGAGGGGCAGATTTAAAGGGCGCGGGCCGGCCGGCTGGGTGGC	8	28	+	11.2879	3.23e-05	0.0248	ACGCAGCCGCAGCAGCAGCAG
TRAES3BF021600020CFD_g	MIKC_MADS	GGAGGGAGGAGTGGGAGGGAGGGGCAGATTTAAAGGGCGCGGGCCGGCCGGCTGGGTGGC	1190	1203	+	11.8636	3.34e-05	0.0569	GTAGAAAAAGAAAG
Traes_1AL_1B5F51626	MIKC_MADS	GGAGGGAGGAGTGGGAGGGAGGGGCAGATTTAAAGGGCGCGGGCCGGCCGGCTGGGTGGC	1190	1203	+	11.8636	3.34e-05	0.0569	GTAGAAAAAGAAAG
Traes_5AS_EBCEA6601	bHLH	GGAGGGAGGAGTGGGAGGGAGGGGCAGATTTAAAGGGCGCGGGCCGGCCGGCTGGGTGGC	1093	1102	-	13.0152	3.35e-05	0.106	ACGCACGTGA
Traes_5DS_5DEA5C9E3	WRKY	GGAGGGAGGAGTGGGAGGGAGGGGCAGATTTAAAGGGCGCGGGCCGGCCGGCTGGGTGGC	1368	1378	-	12.5303	3.37e-05	0.115	AACGGTCAAAG
Traes_2BS_F1B450FA4	MYB	GGAGGGAGGAGTGGGAGGGAGGGGCAGATTTAAAGGGCGCGGGCCGGCCGGCTGGGTGGC	1336	1350	-	12.5758	3.39e-05	0.0559	AGGACCCGCGCCCCC
TRAES3BF091700010CFD_g	GATA	GGAGGGAGGAGTGGGAGGGAGGGGCAGATTTAAAGGGCGCGGGCCGGCCGGCTGGGTGGC	391	403	+	12.197	3.41e-05	0.0387	GAGATCAGATCAT
Traes_6DL_9FC9C02351	C2H2	GGAGGGAGGAGTGGGAGGGAGGGGCAGATTTAAAGGGCGCGGGCCGGCCGGCTGGGTGGC	78	85	+	11.0606	3.43e-05	0.117	AGTAGTAG
Traes_4AS_0D75149B5	ERF	GGAGGGAGGAGTGGGAGGGAGGGGCAGATTTAAAGGGCGCGGGCCGGCCGGCTGGGTGGC	189	199	+	11.5606	3.49e-05	0.0355	TCGCCGCCGTC
Traes_2AS_40FA27AE7	MYB	GGAGGGAGGAGTGGGAGGGAGGGGCAGATTTAAAGGGCGCGGGCCGGCCGGCTGGGTGGC	1607	1627	-	12.5606	3.5e-05	0.119	GCAGTTCGGCAGGTTGGTGGA
Traes_4DL_AE5093871	BBR-BPC	GGAGGGAGGAGTGGGAGGGAGGGGCAGATTTAAAGGGCGCGGGCCGGCCGGCTGGGTGGC	1469	1492	-	1.27273	3.52e-05	0.0107	GAGAGAGGGAAGCAAGCAAGGGGA
Traes_4AS_48979CBE1	BBR-BPC	GGAGGGAGGAGTGGGAGGGAGGGGCAGATTTAAAGGGCGCGGGCCGGCCGGCTGGGTGGC	1469	1492	-	1.27273	3.52e-05	0.0107	GAGAGAGGGAAGCAAGCAAGGGGA
Traes_7DL_68B814464	bZIP	GGAGGGAGGAGTGGGAGGGAGGGGCAGATTTAAAGGGCGCGGGCCGGCCGGCTGGGTGGC	1011	1025	+	11.1667	3.54e-05	0.119	GACGGCGACGTGTAC
Traes_4BL_A37F6FD08	CAMTA	GGAGGGAGGAGTGGGAGGGAGGGGCAGATTTAAAGGGCGCGGGCCGGCCGGCTGGGTGGC	232	240	+	10.8818	3.55e-05	0.0538	GCACCGCGT
Traes_5BL_FBC7AF288	ERF	GGAGGGAGGAGTGGGAGGGAGGGGCAGATTTAAAGGGCGCGGGCCGGCCGGCTGGGTGGC	434	461	+	10.3333	3.66e-05	0.034	CTCGCACCGCCGCCAAGCCTCCGGCAAG
Traes_4DL_AE5093871	BBR-BPC	GGAGGGAGGAGTGGGAGGGAGGGGCAGATTTAAAGGGCGCGGGCCGGCCGGCTGGGTGGC	1193	1216	+	1.09091	3.73e-05	0.0107	GAAAAAGAAAGAAAGAGGCTGCGG
Traes_4AS_48979CBE1	BBR-BPC	GGAGGGAGGAGTGGGAGGGAGGGGCAGATTTAAAGGGCGCGGGCCGGCCGGCTGGGTGGC	1193	1216	+	1.09091	3.73e-05	0.0107	GAAAAAGAAAGAAAGAGGCTGCGG
Traes_4DL_AE5093871	BBR-BPC	GGAGGGAGGAGTGGGAGGGAGGGGCAGATTTAAAGGGCGCGGGCCGGCCGGCTGGGTGGC	1449	1472	-	1	3.84e-05	0.0107	GGGAGGGGGAGAGTGAAGTCGTGG
Traes_4AS_48979CBE1	BBR-BPC	GGAGGGAGGAGTGGGAGGGAGGGGCAGATTTAAAGGGCGCGGGCCGGCCGGCTGGGTGGC	1449	1472	-	1	3.84e-05	0.0107	GGGAGGGGGAGAGTGAAGTCGTGG
Traes_5DL_45B242D3E1	ERF	GGAGGGAGGAGTGGGAGGGAGGGGCAGATTTAAAGGGCGCGGGCCGGCCGGCTGGGTGGC	1232	1246	+	12.197	3.89e-05	0.099	CCGACACCGACACGA
Traes_5BL_B795CE108	ERF	GGAGGGAGGAGTGGGAGGGAGGGGCAGATTTAAAGGGCGCGGGCCGGCCGGCTGGGTGGC	1232	1246	+	12.197	3.89e-05	0.099	CCGACACCGACACGA
Traes_7DS_FE8BC1125	BBR-BPC	GGAGGGAGGAGTGGGAGGGAGGGGCAGATTTAAAGGGCGCGGGCCGGCCGGCTGGGTGGC	884	904	+	-0.355263	3.93e-05	0.0273	CACTCTTGTTTTCCCCCCCTC
Traes_4AL_A02408BC8	BBR-BPC	GGAGGGAGGAGTGGGAGGGAGGGGCAGATTTAAAGGGCGCGGGCCGGCCGGCTGGGTGGC	884	904	+	-0.355263	3.93e-05	0.0272	CACTCTTGTTTTCCCCCCCTC
Traes_2BS_F1B450FA4	MYB	GGAGGGAGGAGTGGGAGGGAGGGGCAGATTTAAAGGGCGCGGGCCGGCCGGCTGGGTGGC	1133	1147	+	12.3788	3.93e-05	0.0559	TACACACGCGCTGCG
Traes_1AL_A1EA76E83	GATA	GGAGGGAGGAGTGGGAGGGAGGGGCAGATTTAAAGGGCGCGGGCCGGCCGGCTGGGTGGC	393	403	-	12.1579	4.07e-05	0.0678	ATGATCTGATC
Traes_2DL_D39684C41	MYB	GGAGGGAGGAGTGGGAGGGAGGGGCAGATTTAAAGGGCGCGGGCCGGCCGGCTGGGTGGC	1600	1620	+	11.6061	4.08e-05	0.137	CTTTCCGTCCACCAACCTGCC
Traes_2BL_9CD6E043A	ERF	GGAGGGAGGAGTGGGAGGGAGGGGCAGATTTAAAGGGCGCGGGCCGGCCGGCTGGGTGGC	3	22	+	11.197	4.08e-05	0.0336	CGCCGACGCAGCCGCAGCAG
Traes_7DS_FE8BC1125	BBR-BPC	GGAGGGAGGAGTGGGAGGGAGGGGCAGATTTAAAGGGCGCGGGCCGGCCGGCTGGGTGGC	1193	1213	-	-0.539474	4.13e-05	0.0273	CAGCCTCTTTCTTTCTTTTTC
Traes_4AL_A02408BC8	BBR-BPC	GGAGGGAGGAGTGGGAGGGAGGGGCAGATTTAAAGGGCGCGGGCCGGCCGGCTGGGTGGC	1193	1213	-	-0.539474	4.13e-05	0.0272	CAGCCTCTTTCTTTCTTTTTC
Traes_2AL_82C3E7E14	NAC	GGAGGGAGGAGTGGGAGGGAGGGGCAGATTTAAAGGGCGCGGGCCGGCCGGCTGGGTGGC	1120	1134	+	12.0909	4.15e-05	0.141	CGTACTACGCACGTA
Traes_6AS_7B3C53009	BES1	GGAGGGAGGAGTGGGAGGGAGGGGCAGATTTAAAGGGCGCGGGCCGGCCGGCTGGGTGGC	1273	1287	-	10.6364	4.18e-05	0.0572	CCGCACGCGCGCACC
Traes_4BL_78DD63002	HD-ZIP	GGAGGGAGGAGTGGGAGGGAGGGGCAGATTTAAAGGGCGCGGGCCGGCCGGCTGGGTGGC	928	937	+	12.4474	4.2e-05	0.143	ACCAATCATG
Traes_5DL_0924913F8	NAC	GGAGGGAGGAGTGGGAGGGAGGGGCAGATTTAAAGGGCGCGGGCCGGCCGGCTGGGTGGC	1252	1271	-	11.697	4.26e-05	0.0821	CGCCGGCCAGTGCCCGTCGA
Traes_5BL_39FF03C5D	NAC	GGAGGGAGGAGTGGGAGGGAGGGGCAGATTTAAAGGGCGCGGGCCGGCCGGCTGGGTGGC	1252	1271	-	11.697	4.26e-05	0.0812	CGCCGGCCAGTGCCCGTCGA
Traes_2BS_DD07C2EE6	C2H2	GGAGGGAGGAGTGGGAGGGAGGGGCAGATTTAAAGGGCGCGGGCCGGCCGGCTGGGTGGC	879	889	-	11.7121	4.26e-05	0.0756	AGAGTGAGTGG
Traes_4DL_AE5093871	BBR-BPC	GGAGGGAGGAGTGGGAGGGAGGGGCAGATTTAAAGGGCGCGGGCCGGCCGGCTGGGTGGC	1455	1478	-	0.636364	4.3e-05	0.011	AGCAAGGGGAGGGGGAGAGTGAAG
Traes_4AS_48979CBE1	BBR-BPC	GGAGGGAGGAGTGGGAGGGAGGGGCAGATTTAAAGGGCGCGGGCCGGCCGGCTGGGTGGC	1455	1478	-	0.636364	4.3e-05	0.011	AGCAAGGGGAGGGGGAGAGTGAAG
Traes_2AL_89543BA1A	ARF	GGAGGGAGGAGTGGGAGGGAGGGGCAGATTTAAAGGGCGCGGGCCGGCCGGCTGGGTGGC	1231	1238	+	13.3444	4.31e-05	0.0673	ACCGACAC
Traes_2AL_89543BA1A	ARF	GGAGGGAGGAGTGGGAGGGAGGGGCAGATTTAAAGGGCGCGGGCCGGCCGGCTGGGTGGC	1237	1244	+	13.3444	4.31e-05	0.0673	ACCGACAC
Traes_1AL_A9FB6BF52	ERF	GGAGGGAGGAGTGGGAGGGAGGGGCAGATTTAAAGGGCGCGGGCCGGCCGGCTGGGTGGC	10	30	-	10.2113	4.34e-05	0.0471	TGCTGCTGCTGCTGCGGCTGC
Traes_7BS_13A10F9A4	bHLH	GGAGGGAGGAGTGGGAGGGAGGGGCAGATTTAAAGGGCGCGGGCCGGCCGGCTGGGTGGC	1092	1101	+	11.8182	4.34e-05	0.0736	CTCACGTGCG
Traes_7BS_13A10F9A4	bHLH	GGAGGGAGGAGTGGGAGGGAGGGGCAGATTTAAAGGGCGCGGGCCGGCCGGCTGGGTGGC	1092	1101	-	11.8182	4.34e-05	0.0736	CGCACGTGAG
Traes_5DL_1CD573458	bHLH	GGAGGGAGGAGTGGGAGGGAGGGGCAGATTTAAAGGGCGCGGGCCGGCCGGCTGGGTGGC	1092	1101	+	11.8182	4.34e-05	0.0736	CTCACGTGCG
Traes_5DL_1CD573458	bHLH	GGAGGGAGGAGTGGGAGGGAGGGGCAGATTTAAAGGGCGCGGGCCGGCCGGCTGGGTGGC	1092	1101	-	11.8182	4.34e-05	0.0736	CGCACGTGAG
Traes_5BL_DB5410008	bHLH	GGAGGGAGGAGTGGGAGGGAGGGGCAGATTTAAAGGGCGCGGGCCGGCCGGCTGGGTGGC	1092	1101	+	11.8182	4.34e-05	0.0736	CTCACGTGCG
Traes_5BL_DB5410008	bHLH	GGAGGGAGGAGTGGGAGGGAGGGGCAGATTTAAAGGGCGCGGGCCGGCCGGCTGGGTGGC	1092	1101	-	11.8182	4.34e-05	0.0736	CGCACGTGAG
Traes_6BL_DD840863A	WRKY	GGAGGGAGGAGTGGGAGGGAGGGGCAGATTTAAAGGGCGCGGGCCGGCCGGCTGGGTGGC	49	58	-	11.7339	4.36e-05	0.12	TGGTTGACCG
Traes_6AL_BA4636569	WRKY	GGAGGGAGGAGTGGGAGGGAGGGGCAGATTTAAAGGGCGCGGGCCGGCCGGCTGGGTGGC	49	58	-	11.7339	4.36e-05	0.12	TGGTTGACCG
Traes_2BS_B1A73C7A8	ERF	GGAGGGAGGAGTGGGAGGGAGGGGCAGATTTAAAGGGCGCGGGCCGGCCGGCTGGGTGGC	434	448	+	12	4.41e-05	0.0149	CTCGCACCGCCGCCA
Traes_2BS_DD07C2EE6	C2H2	GGAGGGAGGAGTGGGAGGGAGGGGCAGATTTAAAGGGCGCGGGCCGGCCGGCTGGGTGGC	1457	1467	-	11.6818	4.43e-05	0.0756	GGGGAGAGTGA
Traes_2BS_B1A73C7A8	ERF	GGAGGGAGGAGTGGGAGGGAGGGGCAGATTTAAAGGGCGCGGGCCGGCCGGCTGGGTGGC	1264	1278	-	11.9848	4.45e-05	0.0149	CGCACCCCGCCGGCC
Traes_6AS_FDF16F4EA	bZIP	GGAGGGAGGAGTGGGAGGGAGGGGCAGATTTAAAGGGCGCGGGCCGGCCGGCTGGGTGGC	1011	1025	+	8.19697	4.5e-05	0.0804	GACGGCGACGTGTAC
Traes_5DL_96F9EED93	HD-ZIP	GGAGGGAGGAGTGGGAGGGAGGGGCAGATTTAAAGGGCGCGGGCCGGCCGGCTGGGTGGC	927	936	+	11.2364	4.53e-05	0.154	TACCAATCAT
Traes_5BL_9C32B27E2	HD-ZIP	GGAGGGAGGAGTGGGAGGGAGGGGCAGATTTAAAGGGCGCGGGCCGGCCGGCTGGGTGGC	927	936	+	11.2364	4.53e-05	0.154	TACCAATCAT
Traes_1AL_2CAAB9D4A	Dof	GGAGGGAGGAGTGGGAGGGAGGGGCAGATTTAAAGGGCGCGGGCCGGCCGGCTGGGTGGC	701	711	-	12.2424	4.55e-05	0.155	AAAAAAGTTAT
Traes_2AS_C407071E4	WRKY	GGAGGGAGGAGTGGGAGGGAGGGGCAGATTTAAAGGGCGCGGGCCGGCCGGCTGGGTGGC	1366	1378	+	12.2727	4.68e-05	0.159	CGCTTTGACCGTT
Traes_2AL_73E4240F0	Trihelix	GGAGGGAGGAGTGGGAGGGAGGGGCAGATTTAAAGGGCGCGGGCCGGCCGGCTGGGTGGC	907	914	+	13.3455	4.71e-05	0.0805	GTTAACCG
Traes_2AL_73E4240F0	Trihelix	GGAGGGAGGAGTGGGAGGGAGGGGCAGATTTAAAGGGCGCGGGCCGGCCGGCTGGGTGGC	905	912	-	13.3455	4.71e-05	0.0805	GTTAACCG
TRAES3BF075600050CFD_g	ERF	GGAGGGAGGAGTGGGAGGGAGGGGCAGATTTAAAGGGCGCGGGCCGGCCGGCTGGGTGGC	551	565	+	10.2424	4.71e-05	0.0373	CTGCTGCCGCCATTG
Traes_2BS_B1A73C7A8	ERF	GGAGGGAGGAGTGGGAGGGAGGGGCAGATTTAAAGGGCGCGGGCCGGCCGGCTGGGTGGC	183	197	+	11.8939	4.72e-05	0.0149	GCCCGGTCGCCGCCG
Traes_5AL_315285EFC	Nin-like	GGAGGGAGGAGTGGGAGGGAGGGGCAGATTTAAAGGGCGCGGGCCGGCCGGCTGGGTGGC	238	252	-	11.9571	4.77e-05	0.0259	GAGGCAGCAGACACG
Traes_5AL_315285EFC1	Nin-like	GGAGGGAGGAGTGGGAGGGAGGGGCAGATTTAAAGGGCGCGGGCCGGCCGGCTGGGTGGC	238	252	-	11.9571	4.77e-05	0.0259	GAGGCAGCAGACACG
Traes_6AS_FDF16F4EA	bZIP	GGAGGGAGGAGTGGGAGGGAGGGGCAGATTTAAAGGGCGCGGGCCGGCCGGCTGGGTGGC	1407	1421	+	8	4.78e-05	0.0804	GTATGTGATGTGGCT
Traes_7DS_B671A4EAD	bHLH	GGAGGGAGGAGTGGGAGGGAGGGGCAGATTTAAAGGGCGCGGGCCGGCCGGCTGGGTGGC	1288	1296	-	13.2424	4.82e-05	0.0747	ACCACTTGT
Traes_5BL_FBC7AF288	ERF	GGAGGGAGGAGTGGGAGGGAGGGGCAGATTTAAAGGGCGCGGGCCGGCCGGCTGGGTGGC	1485	1512	+	9.30303	4.82e-05	0.034	CCTCTCTCTCCGCCGCTCCTGTTGCACC
Traes_6DL_3019F176A	ERF	GGAGGGAGGAGTGGGAGGGAGGGGCAGATTTAAAGGGCGCGGGCCGGCCGGCTGGGTGGC	1226	1240	-	11.6818	4.83e-05	0.0739	CGGTGTCGGTCGGTT
TRAES3BF008800180CFD_g	Dof	GGAGGGAGGAGTGGGAGGGAGGGGCAGATTTAAAGGGCGCGGGCCGGCCGGCTGGGTGGC	702	711	-	11.0182	4.83e-05	0.165	AAAAAAGTTA
Traes_3AS_4C4673A12	Dof	GGAGGGAGGAGTGGGAGGGAGGGGCAGATTTAAAGGGCGCGGGCCGGCCGGCTGGGTGGC	702	711	-	11.0182	4.83e-05	0.165	AAAAAAGTTA
Traes_2AS_6C2F49AE0	Dof	GGAGGGAGGAGTGGGAGGGAGGGGCAGATTTAAAGGGCGCGGGCCGGCCGGCTGGGTGGC	702	711	-	11.0182	4.83e-05	0.165	AAAAAAGTTA
Traes_7DS_FE8BC1125	BBR-BPC	GGAGGGAGGAGTGGGAGGGAGGGGCAGATTTAAAGGGCGCGGGCCGGCCGGCTGGGTGGC	1189	1209	-	-1.13158	4.87e-05	0.0273	CTCTTTCTTTCTTTTTCTACT
Traes_4AL_A02408BC8	BBR-BPC	GGAGGGAGGAGTGGGAGGGAGGGGCAGATTTAAAGGGCGCGGGCCGGCCGGCTGGGTGGC	1189	1209	-	-1.13158	4.87e-05	0.0272	CTCTTTCTTTCTTTTTCTACT
Traes_1BS_403DBC53C	MYB	GGAGGGAGGAGTGGGAGGGAGGGGCAGATTTAAAGGGCGCGGGCCGGCCGGCTGGGTGGC	1366	1380	+	11.7576	4.88e-05	0.166	CGCTTTGACCGTTGT
Traes_1AS_61D017632	MYB	GGAGGGAGGAGTGGGAGGGAGGGGCAGATTTAAAGGGCGCGGGCCGGCCGGCTGGGTGGC	1366	1380	+	11.7576	4.88e-05	0.166	CGCTTTGACCGTTGT
Traes_6AS_70AD4B0D5	C3H	GGAGGGAGGAGTGGGAGGGAGGGGCAGATTTAAAGGGCGCGGGCCGGCCGGCTGGGTGGC	701	714	-	11.803	4.96e-05	0.144	GGTAAAAAAGTTAT
Traes_6DL_FA861D610	ERF	GGAGGGAGGAGTGGGAGGGAGGGGCAGATTTAAAGGGCGCGGGCCGGCCGGCTGGGTGGC	1262	1275	+	11.8485	4.96e-05	0.099	CTGGCCGGCGGGGT
TRAES3BF017100030CFD_g	ERF	GGAGGGAGGAGTGGGAGGGAGGGGCAGATTTAAAGGGCGCGGGCCGGCCGGCTGGGTGGC	1581	1601	+	9.61429	5.02e-05	0.0295	TTACTTCCGCCGGCGCCGGCT
Traes_1AL_914726769	bHLH	GGAGGGAGGAGTGGGAGGGAGGGGCAGATTTAAAGGGCGCGGGCCGGCCGGCTGGGTGGC	1093	1100	+	13.0303	5.08e-05	0.153	TCACGTGC
Traes_4DL_AE5093871	BBR-BPC	GGAGGGAGGAGTGGGAGGGAGGGGCAGATTTAAAGGGCGCGGGCCGGCCGGCTGGGTGGC	1181	1204	+	0.0909091	5.08e-05	0.0121	AAAATAGAAGTAGAAAAAGAAAGA
Traes_4AS_48979CBE1	BBR-BPC	GGAGGGAGGAGTGGGAGGGAGGGGCAGATTTAAAGGGCGCGGGCCGGCCGGCTGGGTGGC	1181	1204	+	0.0909091	5.08e-05	0.0121	AAAATAGAAGTAGAAAAAGAAAGA
Traes_7DS_433704E8E	ERF	GGAGGGAGGAGTGGGAGGGAGGGGCAGATTTAAAGGGCGCGGGCCGGCCGGCTGGGTGGC	436	454	-	10.6212	5.1e-05	0.0398	GAGGCTTGGCGGCGGTGCG
Traes_7DS_433704E8E1	ERF	GGAGGGAGGAGTGGGAGGGAGGGGCAGATTTAAAGGGCGCGGGCCGGCCGGCTGGGTGGC	436	454	-	10.6212	5.1e-05	0.0398	GAGGCTTGGCGGCGGTGCG
Traes_5DL_0924913F8	NAC	GGAGGGAGGAGTGGGAGGGAGGGGCAGATTTAAAGGGCGCGGGCCGGCCGGCTGGGTGGC	505	524	-	11.3333	5.22e-05	0.0821	CGCCGGTGTCGCGTCGCCAC
Traes_5BL_39FF03C5D	NAC	GGAGGGAGGAGTGGGAGGGAGGGGCAGATTTAAAGGGCGCGGGCCGGCCGGCTGGGTGGC	505	524	-	11.3333	5.22e-05	0.0812	CGCCGGTGTCGCGTCGCCAC
TRAES3BF084400010CFD_g	LBD	GGAGGGAGGAGTGGGAGGGAGGGGCAGATTTAAAGGGCGCGGGCCGGCCGGCTGGGTGGC	1320	1340	-	10.3788	5.22e-05	0.032	CCCCCTGCTTTGCTTTCGCCT
Traes_6AS_7B3C53009	BES1	GGAGGGAGGAGTGGGAGGGAGGGGCAGATTTAAAGGGCGCGGGCCGGCCGGCTGGGTGGC	1088	1102	-	9.95455	5.36e-05	0.0572	ACGCACGTGAGAGGG
Traes_4BL_7911992DE	Dof	GGAGGGAGGAGTGGGAGGGAGGGGCAGATTTAAAGGGCGCGGGCCGGCCGGCTGGGTGGC	1181	1201	-	10.8485	5.4e-05	0.0365	TTCTTTTTCTACTTCTATTTT
Traes_1DS_A6733B734	WRKY	GGAGGGAGGAGTGGGAGGGAGGGGCAGATTTAAAGGGCGCGGGCCGGCCGGCTGGGTGGC	1368	1378	-	11.8939	5.43e-05	0.185	AACGGTCAAAG
Traes_1AS_F08B3720F	FAR1	GGAGGGAGGAGTGGGAGGGAGGGGCAGATTTAAAGGGCGCGGGCCGGCCGGCTGGGTGGC	1274	1288	-	10	5.47e-05	0.0819	TCCGCACGCGCGCAC
Traes_1AL_6B108514B	MIKC_MADS	GGAGGGAGGAGTGGGAGGGAGGGGCAGATTTAAAGGGCGCGGGCCGGCCGGCTGGGTGGC	1194	1214	-	10.8657	5.55e-05	0.0259	GCAGCCTCTTTCTTTCTTTTT
Traes_5BL_17A712C94	WRKY	GGAGGGAGGAGTGGGAGGGAGGGGCAGATTTAAAGGGCGCGGGCCGGCCGGCTGGGTGGC	1369	1376	-	11.8889	5.62e-05	0.0925	CGGTCAAA
TRAES3BF017100030CFD_g	ERF	GGAGGGAGGAGTGGGAGGGAGGGGCAGATTTAAAGGGCGCGGGCCGGCCGGCTGGGTGGC	551	571	+	9.34286	5.65e-05	0.0295	CTGCTGCCGCCATTGAGCTCG
Traes_7DS_FE8BC1125	BBR-BPC	GGAGGGAGGAGTGGGAGGGAGGGGCAGATTTAAAGGGCGCGGGCCGGCCGGCTGGGTGGC	1183	1203	-	-1.71053	5.7e-05	0.0274	CTTTCTTTTTCTACTTCTATT
Traes_4AL_A02408BC8	BBR-BPC	GGAGGGAGGAGTGGGAGGGAGGGGCAGATTTAAAGGGCGCGGGCCGGCCGGCTGGGTGGC	1183	1203	-	-1.71053	5.7e-05	0.0273	CTTTCTTTTTCTACTTCTATT
TRAES3BF017100030CFD_g	ERF	GGAGGGAGGAGTGGGAGGGAGGGGCAGATTTAAAGGGCGCGGGCCGGCCGGCTGGGTGGC	1491	1511	+	9.31429	5.72e-05	0.0295	TCTCCGCCGCTCCTGTTGCAC
Traes_6DS_2B2F9C290	C2H2	GGAGGGAGGAGTGGGAGGGAGGGGCAGATTTAAAGGGCGCGGGCCGGCCGGCTGGGTGGC	1461	1479	+	9.70635	5.92e-05	0.0517	TCTCCCCCTCCCCTTGCTT
Traes_1BL_A5A91DE10	Trihelix	GGAGGGAGGAGTGGGAGGGAGGGGCAGATTTAAAGGGCGCGGGCCGGCCGGCTGGGTGGC	745	760	+	11.4242	5.96e-05	0.101	CTGGTAAAAAACTAGT
Traes_5BS_FF44610EF1	bZIP	GGAGGGAGGAGTGGGAGGGAGGGGCAGATTTAAAGGGCGCGGGCCGGCCGGCTGGGTGGC	1011	1025	+	7.93939	6.06e-05	0.193	GACGGCGACGTGTAC
Traes_5DL_45B242D3E1	ERF	GGAGGGAGGAGTGGGAGGGAGGGGCAGATTTAAAGGGCGCGGGCCGGCCGGCTGGGTGGC	1226	1240	+	11.3182	6.15e-05	0.099	AACCGACCGACACCG
Traes_5BL_B795CE108	ERF	GGAGGGAGGAGTGGGAGGGAGGGGCAGATTTAAAGGGCGCGGGCCGGCCGGCTGGGTGGC	1226	1240	+	11.3182	6.15e-05	0.099	AACCGACCGACACCG
Traes_2BL_83EDE2CBB	Trihelix	GGAGGGAGGAGTGGGAGGGAGGGGCAGATTTAAAGGGCGCGGGCCGGCCGGCTGGGTGGC	1007	1020	+	10.9848	6.16e-05	0.21	CCCTGACGGCGACG
Traes_1AL_6B108514B	MIKC_MADS	GGAGGGAGGAGTGGGAGGGAGGGGCAGATTTAAAGGGCGCGGGCCGGCCGGCTGGGTGGC	1189	1209	-	10.6418	6.23e-05	0.0259	CTCTTTCTTTCTTTTTCTACT
Traes_4DL_AE5093871	BBR-BPC	GGAGGGAGGAGTGGGAGGGAGGGGCAGATTTAAAGGGCGCGGGCCGGCCGGCTGGGTGGC	1475	1498	-	-0.590909	6.25e-05	0.0139	GGCGGAGAGAGAGGGAAGCAAGCA
Traes_4AS_48979CBE1	BBR-BPC	GGAGGGAGGAGTGGGAGGGAGGGGCAGATTTAAAGGGCGCGGGCCGGCCGGCTGGGTGGC	1475	1498	-	-0.590909	6.25e-05	0.0139	GGCGGAGAGAGAGGGAAGCAAGCA
TRAES3BF094600010CFD_g	C2H2	GGAGGGAGGAGTGGGAGGGAGGGGCAGATTTAAAGGGCGCGGGCCGGCCGGCTGGGTGGC	1324	1335	+	9.38158	6.26e-05	0.166	GAAAGCAAAGCA
Traes_2AS_4C4190DEB	CAMTA	GGAGGGAGGAGTGGGAGGGAGGGGCAGATTTAAAGGGCGCGGGCCGGCCGGCTGGGTGGC	35	52	+	11.197	6.26e-05	0.119	GGGCGTGAGTGGCGCGGT
Traes_2AL_FC6DD1383	ERF	GGAGGGAGGAGTGGGAGGGAGGGGCAGATTTAAAGGGCGCGGGCCGGCCGGCTGGGTGGC	1588	1602	-	10.0303	6.41e-05	0.0324	AAGCCGGCGCCGGCG
Traes_2AL_E5A9615E2	ERF	GGAGGGAGGAGTGGGAGGGAGGGGCAGATTTAAAGGGCGCGGGCCGGCCGGCTGGGTGGC	1588	1602	-	10.0303	6.41e-05	0.0325	AAGCCGGCGCCGGCG
TRAES3BF099600130CFD_g	bZIP	GGAGGGAGGAGTGGGAGGGAGGGGCAGATTTAAAGGGCGCGGGCCGGCCGGCTGGGTGGC	1010	1027	+	7.25758	6.42e-05	0.21	TGACGGCGACGTGTACAG
Traes_6DL_FA861D610	ERF	GGAGGGAGGAGTGGGAGGGAGGGGCAGATTTAAAGGGCGCGGGCCGGCCGGCTGGGTGGC	948	961	+	11.4091	6.48e-05	0.099	CAGGTCGGAGGAGG
Traes_2BL_B397F2CE3	ERF	GGAGGGAGGAGTGGGAGGGAGGGGCAGATTTAAAGGGCGCGGGCCGGCCGGCTGGGTGGC	188	202	-	10.4697	6.51e-05	0.0654	CGAGACGGCGGCGAC
TRAES3BF017100030CFD_g	ERF	GGAGGGAGGAGTGGGAGGGAGGGGCAGATTTAAAGGGCGCGGGCCGGCCGGCTGGGTGGC	434	454	+	8.98571	6.58e-05	0.0295	CTCGCACCGCCGCCAAGCCTC
Traes_6DL_EF6D5D4FA	Dof	GGAGGGAGGAGTGGGAGGGAGGGGCAGATTTAAAGGGCGCGGGCCGGCCGGCTGGGTGGC	699	719	-	11.0606	6.61e-05	0.112	TTTAAGGTAAAAAAGTTATTG
Traes_2AL_F24D031AA	ERF	GGAGGGAGGAGTGGGAGGGAGGGGCAGATTTAAAGGGCGCGGGCCGGCCGGCTGGGTGGC	7	27	+	9.90909	6.62e-05	0.0297	GACGCAGCCGCAGCAGCAGCA
Traes_5BL_FBC7AF288	ERF	GGAGGGAGGAGTGGGAGGGAGGGGCAGATTTAAAGGGCGCGGGCCGGCCGGCTGGGTGGC	1488	1515	+	8.0303	6.69e-05	0.0378	CTCTCTCCGCCGCTCCTGTTGCACCCTC
Traes_1DS_BB8508CC6	LBD	GGAGGGAGGAGTGGGAGGGAGGGGCAGATTTAAAGGGCGCGGGCCGGCCGGCTGGGTGGC	543	559	-	10.5303	6.74e-05	0.106	CGGCAGCAGCTTCGGAG
Traes_3AS_55E9080C2	MIKC_MADS	GGAGGGAGGAGTGGGAGGGAGGGGCAGATTTAAAGGGCGCGGGCCGGCCGGCTGGGTGGC	1181	1199	-	10.8028	6.8e-05	0.231	CTTTTTCTACTTCTATTTT
Traes_6DL_9FC9C02351	C2H2	GGAGGGAGGAGTGGGAGGGAGGGGCAGATTTAAAGGGCGCGGGCCGGCCGGCTGGGTGGC	1186	1193	+	10.8333	6.85e-05	0.117	AGAAGTAG
Traes_5BL_5DE02D63E	HD-ZIP	GGAGGGAGGAGTGGGAGGGAGGGGCAGATTTAAAGGGCGCGGGCCGGCCGGCTGGGTGGC	829	836	-	12.1089	7.04e-05	0.24	CAATAATT
TRAES3BF027700010CFD_g	MYB	GGAGGGAGGAGTGGGAGGGAGGGGCAGATTTAAAGGGCGCGGGCCGGCCGGCTGGGTGGC	818	828	-	11.5606	7.05e-05	0.24	ATAACTGCATA
TRAES3BF001900070CFD_g	bZIP	GGAGGGAGGAGTGGGAGGGAGGGGCAGATTTAAAGGGCGCGGGCCGGCCGGCTGGGTGGC	1011	1025	+	6.51515	7.1e-05	0.234	GACGGCGACGTGTAC
Traes_1AL_A9FB6BF52	ERF	GGAGGGAGGAGTGGGAGGGAGGGGCAGATTTAAAGGGCGCGGGCCGGCCGGCTGGGTGGC	4	24	-	9.14085	7.13e-05	0.058	TGCTGCTGCGGCTGCGTCGGC
Traes_2BL_EBA73F94F	AP2	GGAGGGAGGAGTGGGAGGGAGGGGCAGATTTAAAGGGCGCGGGCCGGCCGGCTGGGTGGC	1187	1206	+	9.82051	7.15e-05	0.0599	GAAGTAGAAAAAGAAAGAAA
Traes_6BL_DD840863A	WRKY	GGAGGGAGGAGTGGGAGGGAGGGGCAGATTTAAAGGGCGCGGGCCGGCCGGCTGGGTGGC	1367	1376	+	11.0968	7.16e-05	0.12	GCTTTGACCG
Traes_6AL_BA4636569	WRKY	GGAGGGAGGAGTGGGAGGGAGGGGCAGATTTAAAGGGCGCGGGCCGGCCGGCTGGGTGGC	1367	1376	+	11.0968	7.16e-05	0.12	GCTTTGACCG
Traes_2AS_4C4190DEB	CAMTA	GGAGGGAGGAGTGGGAGGGAGGGGCAGATTTAAAGGGCGCGGGCCGGCCGGCTGGGTGGC	1267	1284	+	10.9848	7.22e-05	0.119	CGGCGGGGTGCGCGCGTG
Traes_6DS_2B2F9C290	C2H2	GGAGGGAGGAGTGGGAGGGAGGGGCAGATTTAAAGGGCGCGGGCCGGCCGGCTGGGTGGC	1313	1331	-	9.30952	7.27e-05	0.0517	TTGCTTTCGCCTCCCTCTC
Traes_6DS_2B2F9C290	C2H2	GGAGGGAGGAGTGGGAGGGAGGGGCAGATTTAAAGGGCGCGGGCCGGCCGGCTGGGTGGC	1452	1470	+	9.30952	7.27e-05	0.0517	CGACTTCACTCTCCCCCTC
Traes_3AS_09025DA2E	MYB	GGAGGGAGGAGTGGGAGGGAGGGGCAGATTTAAAGGGCGCGGGCCGGCCGGCTGGGTGGC	1366	1380	+	11.1061	7.42e-05	0.252	CGCTTTGACCGTTGT
Traes_1DL_23D036A85	bZIP	GGAGGGAGGAGTGGGAGGGAGGGGCAGATTTAAAGGGCGCGGGCCGGCCGGCTGGGTGGC	1011	1025	-	8.06061	7.5e-05	0.135	GTACACGTCGCCGTC
Traes_7DS_FE8BC1125	BBR-BPC	GGAGGGAGGAGTGGGAGGGAGGGGCAGATTTAAAGGGCGCGGGCCGGCCGGCTGGGTGGC	1474	1494	+	-2.73684	7.5e-05	0.0304	TTGCTTGCTTCCCTCTCTCTC
Traes_4AL_A02408BC8	BBR-BPC	GGAGGGAGGAGTGGGAGGGAGGGGCAGATTTAAAGGGCGCGGGCCGGCCGGCTGGGTGGC	1474	1494	+	-2.73684	7.5e-05	0.0303	TTGCTTGCTTCCCTCTCTCTC
TRAES3BF091700010CFD_g	GATA	GGAGGGAGGAGTGGGAGGGAGGGGCAGATTTAAAGGGCGCGGGCCGGCCGGCTGGGTGGC	391	403	-	11.0909	7.66e-05	0.0652	ATGATCTGATCTC
Traes_2AL_FC6DD1383	ERF	GGAGGGAGGAGTGGGAGGGAGGGGCAGATTTAAAGGGCGCGGGCCGGCCGGCTGGGTGGC	551	565	+	9.65152	7.69e-05	0.0324	CTGCTGCCGCCATTG
Traes_2AL_E5A9615E2	ERF	GGAGGGAGGAGTGGGAGGGAGGGGCAGATTTAAAGGGCGCGGGCCGGCCGGCTGGGTGGC	551	565	+	9.65152	7.69e-05	0.0325	CTGCTGCCGCCATTG
Traes_1AL_0404BC790	WRKY	GGAGGGAGGAGTGGGAGGGAGGGGCAGATTTAAAGGGCGCGGGCCGGCCGGCTGGGTGGC	1367	1380	+	10	7.85e-05	0.267	GCTTTGACCGTTGT
Traes_1AL_6B108514B	MIKC_MADS	GGAGGGAGGAGTGGGAGGGAGGGGCAGATTTAAAGGGCGCGGGCCGGCCGGCTGGGTGGC	1455	1475	+	10.1791	7.88e-05	0.0291	CTTCACTCTCCCCCTCCCCTT
Traes_6DS_2B2F9C290	C2H2	GGAGGGAGGAGTGGGAGGGAGGGGCAGATTTAAAGGGCGCGGGCCGGCCGGCTGGGTGGC	1482	1500	+	9.14286	7.91e-05	0.0517	TTCCCTCTCTCTCCGCCGC
Traes_4DL_AE5093871	BBR-BPC	GGAGGGAGGAGTGGGAGGGAGGGGCAGATTTAAAGGGCGCGGGCCGGCCGGCTGGGTGGC	881	904	-	-1.39394	7.94e-05	0.016	GAGGGGGGGAAAACAAGAGTGAGT
Traes_4AS_48979CBE1	BBR-BPC	GGAGGGAGGAGTGGGAGGGAGGGGCAGATTTAAAGGGCGCGGGCCGGCCGGCTGGGTGGC	881	904	-	-1.39394	7.94e-05	0.016	GAGGGGGGGAAAACAAGAGTGAGT
Traes_2BL_B397F2CE3	ERF	GGAGGGAGGAGTGGGAGGGAGGGGCAGATTTAAAGGGCGCGGGCCGGCCGGCTGGGTGGC	439	453	-	10.0303	8.01e-05	0.0654	AGGCTTGGCGGCGGT
Traes_2AL_FC6DD1383	ERF	GGAGGGAGGAGTGGGAGGGAGGGGCAGATTTAAAGGGCGCGGGCCGGCCGGCTGGGTGGC	1488	1502	+	9.56061	8.03e-05	0.0324	CTCTCTCCGCCGCTC
Traes_2AL_E5A9615E2	ERF	GGAGGGAGGAGTGGGAGGGAGGGGCAGATTTAAAGGGCGCGGGCCGGCCGGCTGGGTGGC	1488	1502	+	9.56061	8.03e-05	0.0325	CTCTCTCCGCCGCTC
Traes_2BL_B397F2CE3	ERF	GGAGGGAGGAGTGGGAGGGAGGGGCAGATTTAAAGGGCGCGGGCCGGCCGGCTGGGTGGC	436	450	-	10.0152	8.07e-05	0.0654	CTTGGCGGCGGTGCG
Traes_4BL_7911992DE	Dof	GGAGGGAGGAGTGGGAGGGAGGGGCAGATTTAAAGGGCGCGGGCCGGCCGGCTGGGTGGC	701	721	+	10.0758	8.15e-05	0.0459	ATAACTTTTTTACCTTAAAAA
Traes_4DL_AE5093871	BBR-BPC	GGAGGGAGGAGTGGGAGGGAGGGGCAGATTTAAAGGGCGCGGGCCGGCCGGCTGGGTGGC	1473	1496	-	-1.54545	8.3e-05	0.016	CGGAGAGAGAGGGAAGCAAGCAAG
Traes_4AS_48979CBE1	BBR-BPC	GGAGGGAGGAGTGGGAGGGAGGGGCAGATTTAAAGGGCGCGGGCCGGCCGGCTGGGTGGC	1473	1496	-	-1.54545	8.3e-05	0.016	CGGAGAGAGAGGGAAGCAAGCAAG
TRAES3BF066400010CFD_g	B3	GGAGGGAGGAGTGGGAGGGAGGGGCAGATTTAAAGGGCGCGGGCCGGCCGGCTGGGTGGC	859	867	-	11.305	8.31e-05	0.131	ATGCATGCA
TRAES3BF021600020CFD_g	MIKC_MADS	GGAGGGAGGAGTGGGAGGGAGGGGCAGATTTAAAGGGCGCGGGCCGGCCGGCTGGGTGGC	1194	1207	+	10.2879	8.32e-05	0.0943	AAAAAGAAAGAAAG
Traes_1AL_1B5F51626	MIKC_MADS	GGAGGGAGGAGTGGGAGGGAGGGGCAGATTTAAAGGGCGCGGGCCGGCCGGCTGGGTGGC	1194	1207	+	10.2879	8.32e-05	0.0943	AAAAAGAAAGAAAG
Traes_6BL_A169A3ECB	NAC	GGAGGGAGGAGTGGGAGGGAGGGGCAGATTTAAAGGGCGCGGGCCGGCCGGCTGGGTGGC	1254	1271	-	10.5606	8.33e-05	0.249	CGCCGGCCAGTGCCCGTC
Traes_6AL_0D7866801	NAC	GGAGGGAGGAGTGGGAGGGAGGGGCAGATTTAAAGGGCGCGGGCCGGCCGGCTGGGTGGC	1254	1271	-	10.5606	8.33e-05	0.248	CGCCGGCCAGTGCCCGTC
Traes_1DL_23D036A85	bZIP	GGAGGGAGGAGTGGGAGGGAGGGGCAGATTTAAAGGGCGCGGGCCGGCCGGCTGGGTGGC	1407	1421	-	7.68182	8.35e-05	0.135	AGCCACATCACATAC
Traes_1BL_8925B27BC	NAC	GGAGGGAGGAGTGGGAGGGAGGGGCAGATTTAAAGGGCGCGGGCCGGCCGGCTGGGTGGC	201	215	-	10.7273	8.35e-05	0.284	TGCTTCAGACGGACG
Traes_6AS_70AD4B0D5	C3H	GGAGGGAGGAGTGGGAGGGAGGGGCAGATTTAAAGGGCGCGGGCCGGCCGGCTGGGTGGC	1687	1700	+	11.1818	8.47e-05	0.144	ATATATAAAGTTAG
Traes_6DL_59DB06B9F	YABBY	GGAGGGAGGAGTGGGAGGGAGGGGCAGATTTAAAGGGCGCGGGCCGGCCGGCTGGGTGGC	824	833	-	10.4014	8.48e-05	0.289	TAATTATAAC
TRAES3BF075600040CFD_g	ERF	GGAGGGAGGAGTGGGAGGGAGGGGCAGATTTAAAGGGCGCGGGCCGGCCGGCTGGGTGGC	1013	1020	-	7.71545	8.53e-05	0.0423	CGTCGCCG
Traes_4DL_AE5093871	BBR-BPC	GGAGGGAGGAGTGGGAGGGAGGGGCAGATTTAAAGGGCGCGGGCCGGCCGGCTGGGTGGC	1457	1480	-	-1.66667	8.6e-05	0.016	CAAGCAAGGGGAGGGGGAGAGTGA
Traes_4AS_48979CBE1	BBR-BPC	GGAGGGAGGAGTGGGAGGGAGGGGCAGATTTAAAGGGCGCGGGCCGGCCGGCTGGGTGGC	1457	1480	-	-1.66667	8.6e-05	0.016	CAAGCAAGGGGAGGGGGAGAGTGA
Traes_4AL_0BB0A30D1	bHLH	GGAGGGAGGAGTGGGAGGGAGGGGCAGATTTAAAGGGCGCGGGCCGGCCGGCTGGGTGGC	1088	1108	-	10.2105	8.67e-05	0.271	CCACGTACGCACGTGAGAGGG
Traes_2BS_B1A73C7A8	ERF	GGAGGGAGGAGTGGGAGGGAGGGGCAGATTTAAAGGGCGCGGGCCGGCCGGCTGGGTGGC	253	267	-	10.8636	8.76e-05	0.0249	GTTTAACGGCCGGCA
Traes_5BL_F5D379AFC	ERF	GGAGGGAGGAGTGGGAGGGAGGGGCAGATTTAAAGGGCGCGGGCCGGCCGGCTGGGTGGC	9	23	-	10.0455	8.78e-05	0.0685	GCTGCTGCGGCTGCG
Traes_7DS_FE8BC1125	BBR-BPC	GGAGGGAGGAGTGGGAGGGAGGGGCAGATTTAAAGGGCGCGGGCCGGCCGGCTGGGTGGC	1478	1498	+	-3.36842	8.85e-05	0.0304	TTGCTTCCCTCTCTCTCCGCC
Traes_4AL_A02408BC8	BBR-BPC	GGAGGGAGGAGTGGGAGGGAGGGGCAGATTTAAAGGGCGCGGGCCGGCCGGCTGGGTGGC	1478	1498	+	-3.36842	8.85e-05	0.0303	TTGCTTCCCTCTCTCTCCGCC
Traes_7DS_FE8BC1125	BBR-BPC	GGAGGGAGGAGTGGGAGGGAGGGGCAGATTTAAAGGGCGCGGGCCGGCCGGCTGGGTGGC	1195	1215	-	-3.44737	9.04e-05	0.0304	CGCAGCCTCTTTCTTTCTTTT
Traes_4AL_A02408BC8	BBR-BPC	GGAGGGAGGAGTGGGAGGGAGGGGCAGATTTAAAGGGCGCGGGCCGGCCGGCTGGGTGGC	1195	1215	-	-3.44737	9.04e-05	0.0303	CGCAGCCTCTTTCTTTCTTTT
Traes_6DL_E7910DD23	Trihelix	GGAGGGAGGAGTGGGAGGGAGGGGCAGATTTAAAGGGCGCGGGCCGGCCGGCTGGGTGGC	742	755	-	10.9091	9.14e-05	0.156	TTTTTTACCAGGTG
Traes_2AL_F24D031AA	ERF	GGAGGGAGGAGTGGGAGGGAGGGGCAGATTTAAAGGGCGCGGGCCGGCCGGCTGGGTGGC	1580	1600	-	9.19697	9.17e-05	0.036	GCCGGCGCCGGCGGAAGTAAC
TRAES3BF084400010CFD_g	LBD	GGAGGGAGGAGTGGGAGGGAGGGGCAGATTTAAAGGGCGCGGGCCGGCCGGCTGGGTGGC	3	23	-	9.22727	9.31e-05	0.0426	GCTGCTGCGGCTGCGTCGGCG
Traes_5AS_EBCEA6601	bHLH	GGAGGGAGGAGTGGGAGGGAGGGGCAGATTTAAAGGGCGCGGGCCGGCCGGCTGGGTGGC	588	597	-	11.0606	9.47e-05	0.149	CGCCATGTGA
Traes_7AL_D45376F32	G2-like	GGAGGGAGGAGTGGGAGGGAGGGGCAGATTTAAAGGGCGCGGGCCGGCCGGCTGGGTGGC	890	898	-	11.6579	9.54e-05	0.326	GGGAAAACA
Traes_3DL_2C29058E6	B3	GGAGGGAGGAGTGGGAGGGAGGGGCAGATTTAAAGGGCGCGGGCCGGCCGGCTGGGTGGC	929	943	+	9.92424	9.54e-05	0.0806	CCAATCATGCACGCA
Traes_1AS_F08B3720F	FAR1	GGAGGGAGGAGTGGGAGGGAGGGGCAGATTTAAAGGGCGCGGGCCGGCCGGCTGGGTGGC	1090	1104	+	8.30303	9.68e-05	0.0966	CTCTCACGTGCGTAC
Traes_5BL_486D0D865	MYB	GGAGGGAGGAGTGGGAGGGAGGGGCAGATTTAAAGGGCGCGGGCCGGCCGGCTGGGTGGC	257	264	+	10.8889	9.69e-05	0.331	GGCCGTTA
TRAES3BF084400010CFD_g	LBD	GGAGGGAGGAGTGGGAGGGAGGGGCAGATTTAAAGGGCGCGGGCCGGCCGGCTGGGTGGC	1267	1287	-	9.13636	9.73e-05	0.0426	CCGCACGCGCGCACCCCGCCG
TRAES3BF094600010CFD_g	C2H2	GGAGGGAGGAGTGGGAGGGAGGGGCAGATTTAAAGGGCGCGGGCCGGCCGGCTGGGTGGC	639	650	-	7.89474	9.78e-05	0.166	TGGAACAAAGCA
Traes_1AL_A9FB6BF52	ERF	GGAGGGAGGAGTGGGAGGGAGGGGCAGATTTAAAGGGCGCGGGCCGGCCGGCTGGGTGGC	1	21	-	8.40845	9.87e-05	0.0643	TGCTGCGGCTGCGTCGGCGTC
Traes_4BL_941E7DE4D	ARR-B	GGAGGGAGGAGTGGGAGGGAGGGGCAGATTTAAAGGGCGCGGGCCGGCCGGCTGGGTGGC	534	543	+	11.2727	9.93e-05	0.339	ACGGATCTTC
TRAES3BF104600030CFD_g	MYB	GGAGGGAGGAGTGGGAGGGAGGGGCAGATTTAAAGGGCGCGGGCCGGCCGGCTGGGTGGC	1365	1379	+	9.84848	9.94e-05	0.338	CCGCTTTGACCGTTG
Traes_6DS_DE865EA6D	C2H2	GGAGGGAGGAGTGGGAGGGAGGGGCAGATTTAAAGGGCGCGGGCCGGCCGGCTGGGTGGC	767	778	+	10.1176	9.94e-05	0.325	TCTTCTCTTCCG
Traes_7DS_FE8BC1125	BBR-BPC	GGAGGGAGGAGTGGGAGGGAGGGGCAGATTTAAAGGGCGCGGGCCGGCCGGCTGGGTGGC	1480	1500	+	-3.82895	9.98e-05	0.0305	GCTTCCCTCTCTCTCCGCCGC
Traes_4AL_A02408BC8	BBR-BPC	GGAGGGAGGAGTGGGAGGGAGGGGCAGATTTAAAGGGCGCGGGCCGGCCGGCTGGGTGGC	1480	1500	+	-3.82895	9.98e-05	0.0304	GCTTCCCTCTCTCTCCGCCGC
