# Supplementary material for: Are TaNAC Transcription Factors Involved in Promoting Wheat Yield by cis-Regulation of TaCKX Gene Family?
Source: Int J Mol Sci. 2024 Feb 7;25(4):2027. doi: 10.3390/ijms25042027 (PMC10889182; doi:10.3390/ijms25042027)
Supplement: Supplementary file 1 [file ijms-25-02027-s001.zip › Folder S1/fimo TaCKX5-3A.txt]

#pattern name	Family	sequence name	start	stop	strand	score	p-value	q-value	matched sequence
Traes_1AL_A9FB6BF52	ERF	TTTCTTTTGA	1816	1836	-	20.493	6.33e-08	0.000246	GGAGGAGGGAGAGGTGGTGGT
TRAES3BF076800040CFD_g	G2-like	TTTCTTTTGA	476	489	-	14.968	1.54e-07	0.000608	TCAAGATACGCTGA
Traes_7DS_FE8BC1125	BBR-BPC	TTTCTTTTGA	1958	1978	-	14.9737	2.24e-07	0.000463	TCCTCTGTCTATCTCTCTATC
Traes_4AL_A02408BC8	BBR-BPC	TTTCTTTTGA	1958	1978	-	14.9737	2.24e-07	0.000463	TCCTCTGTCTATCTCTCTATC
Traes_7DS_FE8BC1125	BBR-BPC	TTTCTTTTGA	1956	1976	-	14.7632	2.44e-07	0.000463	CTCTGTCTATCTCTCTATCGA
Traes_4AL_A02408BC8	BBR-BPC	TTTCTTTTGA	1956	1976	-	14.7632	2.44e-07	0.000463	CTCTGTCTATCTCTCTATCGA
Traes_1AL_A9FB6BF52	ERF	TTTCTTTTGA	1813	1833	-	18.5493	2.94e-07	0.000572	GGAGGGAGAGGTGGTGGTGGA
Traes_6DS_2B2F9C290	C2H2	TTTCTTTTGA	1817	1835	+	18.2619	3.09e-07	0.000657	CCACCACCTCTCCCTCCTC
Traes_6DS_2B2F9C290	C2H2	TTTCTTTTGA	1820	1838	+	18.0635	3.58e-07	0.000657	CCACCTCTCCCTCCTCCCC
Traes_5AL_315285EFC	Nin-like	TTTCTTTTGA	867	881	-	14.5571	2.11e-06	0.00832	ACTGCAGCAGCACCA
Traes_5AL_315285EFC1	Nin-like	TTTCTTTTGA	867	881	-	14.5571	2.11e-06	0.00832	ACTGCAGCAGCACCA
Traes_6DS_2B2F9C290	C2H2	TTTCTTTTGA	1814	1832	+	15.3016	2.34e-06	0.00286	CCACCACCACCTCTCCCTC
Traes_7BS_CCA195724	E2F/DP	TTTCTTTTGA	1791	1811	+	12.0429	2.41e-06	0.00947	CTCACTTTTGTCCCGCCCAAA
Traes_7DS_FE8BC1125	BBR-BPC	TTTCTTTTGA	1960	1980	-	8.48684	2.53e-06	0.00321	TATCCTCTGTCTATCTCTCTA
Traes_4AL_A02408BC8	BBR-BPC	TTTCTTTTGA	1960	1980	-	8.48684	2.53e-06	0.00321	TATCCTCTGTCTATCTCTCTA
Traes_3DL_2C29058E6	B3	TTTCTTTTGA	895	909	+	15.5909	3.41e-06	0.0134	ATCTGCATGCATACT
TRAES3BF066400010CFD_g	B3	TTTCTTTTGA	897	905	+	14.8156	3.5e-06	0.0135	CTGCATGCA
Traes_6DS_2B2F9C290	C2H2	TTTCTTTTGA	1894	1912	+	14.6429	3.55e-06	0.00307	TCCCTTCCGCATCCTCCCC
Traes_7DS_433704E8E	ERF	TTTCTTTTGA	1813	1831	-	15.0455	3.93e-06	0.0152	AGGGAGAGGTGGTGGTGGA
Traes_7DS_433704E8E1	ERF	TTTCTTTTGA	1813	1831	-	15.0455	3.93e-06	0.0152	AGGGAGAGGTGGTGGTGGA
Traes_2BL_B397F2CE3	ERF	TTTCTTTTGA	1813	1827	-	15.1667	4.03e-06	0.0119	AGAGGTGGTGGTGGA
Traes_6DS_2B2F9C290	C2H2	TTTCTTTTGA	1823	1841	+	14.381	4.18e-06	0.00307	CCTCTCCCTCCTCCCCGGC
Traes_5DL_96F9EED93	HD-ZIP	TTTCTTTTGA	1309	1318	+	11.9	4.42e-06	0.0175	ACCCAATCAA
Traes_5BL_9C32B27E2	HD-ZIP	TTTCTTTTGA	1309	1318	+	11.9	4.42e-06	0.0175	ACCCAATCAA
Traes_2BS_F1B450FA4	MYB	TTTCTTTTGA	1679	1693	+	14.6364	4.5e-06	0.0173	TCGTGACGCGCCTCC
Traes_2BL_B397F2CE3	ERF	TTTCTTTTGA	1816	1830	-	14.5758	6.13e-06	0.0119	GGGAGAGGTGGTGGT
Traes_4DL_AE5093871	BBR-BPC	TTTCTTTTGA	1956	1979	+	6.24242	6.71e-06	0.0253	TCGATAGAGAGATAGACAGAGGAT
Traes_4AS_48979CBE1	BBR-BPC	TTTCTTTTGA	1956	1979	+	6.24242	6.71e-06	0.0252	TCGATAGAGAGATAGACAGAGGAT
Traes_5AS_EBCEA6601	bHLH	TTTCTTTTGA	509	518	-	14.5606	7.67e-06	0.0302	TCCCACGTGA
TRAES3BF107400040CFD_g	ARR-B	TTTCTTTTGA	951	960	+	14.2727	8.41e-06	0.0333	CAAGATACGG
TRAES3BF094200030CFD_g	ARR-B	TTTCTTTTGA	951	960	+	14.2727	8.41e-06	0.0333	CAAGATACGG
TRAES3BF017100030CFD_g	ERF	TTTCTTTTGA	1814	1834	+	13.0857	9.32e-06	0.0359	CCACCACCACCTCTCCCTCCT
Traes_4AS_0D75149B5	ERF	TTTCTTTTGA	1814	1824	+	14.0152	9.76e-06	0.0381	CCACCACCACC
Traes_6DS_2B2F9C290	C2H2	TTTCTTTTGA	1897	1915	+	12.9603	9.83e-06	0.00603	CTTCCGCATCCTCCCCTGC
TRAES3BF066400010CFD_g	B3	TTTCTTTTGA	1344	1352	+	13.3617	1.1e-05	0.0212	TTGCATGCA
TRAES3BF002700090CFD_g	TCP	TTTCTTTTGA	1373	1380	-	15.9	1.15e-05	0.0449	GGGACCAC
Traes_1AL_79B8C6F15	TCP	TTTCTTTTGA	1373	1380	-	16.2727	1.15e-05	0.0444	GGGACCAC
Traes_5DL_EB47672ED	G2-like	TTTCTTTTGA	1278	1290	-	13.9242	1.18e-05	0.0379	CAAGGCATATTCT
Traes_3DL_2C29058E6	B3	TTTCTTTTGA	1345	1359	-	14.0606	1.22e-05	0.0184	ATAGTCATGCATGCA
Traes_5AL_315285EFC	Nin-like	TTTCTTTTGA	864	878	-	13.2714	1.22e-05	0.024	GCAGCAGCACCATTC
Traes_5AL_315285EFC1	Nin-like	TTTCTTTTGA	864	878	-	13.2714	1.22e-05	0.024	GCAGCAGCACCATTC
TRAES3BF084400010CFD_g	LBD	TTTCTTTTGA	1767	1787	+	12.9697	1.25e-05	0.0485	TATCCTCCTCGGTCTCCTCCA
Traes_4BL_941E7DE4D	ARR-B	TTTCTTTTGA	479	488	+	12.9697	1.31e-05	0.0518	GCGTATCTTG
Traes_6DS_2B2F9C290	C2H2	TTTCTTTTGA	1758	1776	+	12.381	1.38e-05	0.00723	TCTCTCTCCTATCCTCCTC
Traes_6AS_70AD4B0D5	C3H	TTTCTTTTGA	462	475	+	13.0303	1.39e-05	0.0547	AAAGCAAAAGGAAA
Traes_5BL_632EBAD09	MYB	TTTCTTTTGA	1524	1541	+	13.2273	1.4e-05	0.0551	TTAGTTGGGTAGTAGTAG
Traes_2AS_C0C74B775	bHLH	TTTCTTTTGA	503	516	+	11.0545	1.41e-05	0.0555	AATCAGTCACGTGG
Traes_3DL_2C29058E6	B3	TTTCTTTTGA	1341	1355	-	13.7879	1.48e-05	0.0184	TCATGCATGCAAAGC
Traes_6DS_2B2F9C290	C2H2	TTTCTTTTGA	992	1010	+	12.1032	1.61e-05	0.00729	GATCCTCCATCTCCCCCTC
Traes_2AL_F24D031AA	ERF	TTTCTTTTGA	1813	1833	+	12.5758	1.71e-05	0.0661	TCCACCACCACCTCTCCCTCC
Traes_6DS_2B2F9C290	C2H2	TTTCTTTTGA	1770	1788	+	11.8968	1.81e-05	0.00729	CCTCCTCGGTCTCCTCCAT
Traes_6AS_4B9F0CBBF	G2-like	TTTCTTTTGA	1276	1290	-	13.3239	1.86e-05	0.0736	CAAGGCATATTCTCT
Traes_3DL_2C29058E6	B3	TTTCTTTTGA	1342	1356	+	13.4242	1.88e-05	0.0184	CTTTGCATGCATGAC
Traes_6DL_EF6D5D4FA	Dof	TTTCTTTTGA	457	477	+	13	1.88e-05	0.0739	AGCAGAAAGCAAAAGGAAATC
Traes_5DL_EB47672ED	G2-like	TTTCTTTTGA	1275	1287	+	13.1667	1.92e-05	0.0379	AAGAGAATATGCC
Traes_6DS_2B2F9C290	C2H2	TTTCTTTTGA	995	1013	+	11.7381	1.98e-05	0.00729	CCTCCATCTCCCCCTCAAA
Traes_6DL_30F715B53	MYB_related	TTTCTTTTGA	753	761	-	14.4818	2.09e-05	0.0828	CAGATATTA
TRAES3BF017100030CFD_g	ERF	TTTCTTTTGA	1811	1831	+	11.4429	2.15e-05	0.0415	ATTCCACCACCACCTCTCCCT
Traes_5DS_AACA2EBA3	MYB	TTTCTTTTGA	1814	1824	-	12.6667	2.17e-05	0.0859	GGTGGTGGTGG
Traes_1AS_F08B3720F	FAR1	TTTCTTTTGA	1679	1693	+	12.4394	2.34e-05	0.0905	TCGTGACGCGCCTCC
Traes_6DS_2B2F9C290	C2H2	TTTCTTTTGA	1767	1785	+	11.4206	2.37e-05	0.00791	TATCCTCCTCGGTCTCCTC
TRAES3BF107400040CFD_g	ARR-B	TTTCTTTTGA	479	488	-	13.0636	2.45e-05	0.0485	CAAGATACGC
TRAES3BF094200030CFD_g	ARR-B	TTTCTTTTGA	479	488	-	13.0636	2.45e-05	0.0485	CAAGATACGC
Traes_1AL_914726769	bHLH	TTTCTTTTGA	509	516	-	13.2525	2.46e-05	0.0957	CCACGTGA
Traes_6AS_7B3C53009	BES1	TTTCTTTTGA	504	518	-	11.9091	2.51e-05	0.0984	TCCCACGTGACTGAT
Traes_6BL_A169A3ECB	NAC	TTTCTTTTGA	945	962	-	12.8636	2.52e-05	0.0966	TTCCGTATCTTGACCGGC
Traes_6AL_0D7866801	NAC	TTTCTTTTGA	945	962	-	12.8636	2.52e-05	0.0972	TTCCGTATCTTGACCGGC
Traes_1AL_6B108514B	MIKC_MADS	TTTCTTTTGA	1780	1800	+	12.2687	2.54e-05	0.0966	CTCCTCCATTTCTCACTTTTG
Traes_4BL_32D8155C6	G2-like	TTTCTTTTGA	1275	1288	+	13.0606	2.59e-05	0.103	AAGAGAATATGCCT
Traes_4DL_AE5093871	BBR-BPC	TTTCTTTTGA	1954	1977	+	2.22727	2.6e-05	0.0404	AATCGATAGAGAGATAGACAGAGG
Traes_4AS_48979CBE1	BBR-BPC	TTTCTTTTGA	1954	1977	+	2.22727	2.6e-05	0.0403	AATCGATAGAGAGATAGACAGAGG
Traes_6DL_77ACE1279	bZIP	TTTCTTTTGA	509	516	+	14.0182	2.62e-05	0.103	TCACGTGG
Traes_5DL_96F9EED93	HD-ZIP	TTTCTTTTGA	849	858	-	11.5182	2.66e-05	0.0527	TTCCAATCAA
Traes_5BL_9C32B27E2	HD-ZIP	TTTCTTTTGA	849	858	-	11.5182	2.66e-05	0.0527	TTCCAATCAA
Traes_2AL_FC6DD1383	ERF	TTTCTTTTGA	681	695	+	11.6061	2.87e-05	0.113	CCAGCACCGGCACCG
Traes_2AL_E5A9615E2	ERF	TTTCTTTTGA	681	695	+	11.6061	2.87e-05	0.113	CCAGCACCGGCACCG
Traes_5DS_9B9365AF7	GATA	TTTCTTTTGA	1133	1147	-	12.5455	2.92e-05	0.115	TTGTCGATCCAAATT
Traes_5DS_9B9365AF71	GATA	TTTCTTTTGA	1133	1147	-	12.5455	2.92e-05	0.115	TTGTCGATCCAAATT
Traes_5AS_0ADC996F5	GATA	TTTCTTTTGA	1133	1147	-	12.5455	2.92e-05	0.115	TTGTCGATCCAAATT
Traes_4BL_941E7DE4D	ARR-B	TTTCTTTTGA	951	960	-	12.3535	2.99e-05	0.0592	CCGTATCTTG
Traes_5BL_632EBAD09	MYB	TTTCTTTTGA	1814	1831	-	12.0303	3.15e-05	0.0618	AGGGAGAGGTGGTGGTGG
Traes_2BL_36A3AB3A2	TCP	TTTCTTTTGA	1373	1380	-	14.0976	3.15e-05	0.118	GGGACCAC
Traes_5DL_026913547	bHLH	TTTCTTTTGA	503	516	+	12.75	3.26e-05	0.126	AATCAGTCACGTGG
Traes_4DL_AE5093871	BBR-BPC	TTTCTTTTGA	1960	1983	+	1.4697	3.31e-05	0.0404	TAGAGAGATAGACAGAGGATAGAT
Traes_4AS_48979CBE1	BBR-BPC	TTTCTTTTGA	1960	1983	+	1.4697	3.31e-05	0.0403	TAGAGAGATAGACAGAGGATAGAT
Traes_6DL_9FC9C02351	C2H2	TTTCTTTTGA	1534	1541	+	11.0606	3.43e-05	0.136	AGTAGTAG
Traes_4BL_7911992DE	Dof	TTTCTTTTGA	455	475	-	11.6364	3.47e-05	0.0734	TTTCCTTTTGCTTTCTGCTCG
Traes_6AL_72D2B7C35	G2-like	TTTCTTTTGA	1277	1290	-	12.3939	3.62e-05	0.0996	CAAGGCATATTCTC
Traes_2BL_9CD6E043A	ERF	TTTCTTTTGA	1768	1787	+	11.3939	3.63e-05	0.0577	ATCCTCCTCGGTCTCCTCCA
TRAES3BF057600060CFD_g	WOX	TTTCTTTTGA	849	856	-	11.8317	3.67e-05	0.0728	CCAATCAA
TRAES3BF057600060CFD_g	WOX	TTTCTTTTGA	1311	1318	+	11.8317	3.67e-05	0.0728	CCAATCAA
Traes_2BL_569371098	AP2	TTTCTTTTGA	1727	1747	+	8.66667	3.75e-05	0.147	GTGCTCGGTTCCCGCGGCAGA
Traes_5DS_6E33F5034	bZIP	TTTCTTTTGA	506	517	+	12.1414	3.92e-05	0.154	CAGTCACGTGGG
Traes_5AS_2F996234C	bZIP	TTTCTTTTGA	506	517	+	12.1414	3.92e-05	0.154	CAGTCACGTGGG
TRAES3BF014900010CFD_g	TCP	TTTCTTTTGA	1373	1382	-	11.9293	3.92e-05	0.152	ACGGGACCAC
Traes_5AL_9BC38814C	bZIP	TTTCTTTTGA	509	516	+	13.2323	3.93e-05	0.156	TCACGTGG
Traes_5DL_0924913F8	NAC	TTTCTTTTGA	943	962	-	11.8182	3.98e-05	0.155	TTCCGTATCTTGACCGGCTT
Traes_5BL_39FF03C5D	NAC	TTTCTTTTGA	943	962	-	11.8182	3.98e-05	0.154	TTCCGTATCTTGACCGGCTT
Traes_2BL_9CD6E043A	ERF	TTTCTTTTGA	1815	1834	+	11.1515	4.19e-05	0.0577	CACCACCACCTCTCCCTCCT
TRAES3BF021600020CFD_g	MIKC_MADS	TTTCTTTTGA	1268	1281	+	11.4242	4.38e-05	0.168	TCAAAAAAAGAGAA
Traes_1AL_1B5F51626	MIKC_MADS	TTTCTTTTGA	1268	1281	+	11.4242	4.38e-05	0.168	TCAAAAAAAGAGAA
Traes_6DS_2B2F9C290	C2H2	TTTCTTTTGA	1811	1829	+	10.2778	4.39e-05	0.0129	ATTCCACCACCACCTCTCC
Traes_2BL_9CD6E043A	ERF	TTTCTTTTGA	673	692	+	11.0606	4.42e-05	0.0577	TACTACAGCCAGCACCGGCA
TRAES3BF076800040CFD_g	G2-like	TTTCTTTTGA	950	963	+	11.288	4.45e-05	0.088	TCAAGATACGGAAG
Traes_4DL_88ABAD6C0	HD-ZIP	TTTCTTTTGA	1385	1395	+	12.5075	4.47e-05	0.171	TAAATAATTAG
Traes_6DL_991931CF9	MYB	TTTCTTTTGA	1806	1826	+	11.7727	4.51e-05	0.175	CCCAAATTCCACCACCACCTC
Traes_7DS_433704E8E	ERF	TTTCTTTTGA	1816	1834	-	10.8636	4.51e-05	0.0874	AGGAGGGAGAGGTGGTGGT
Traes_7DS_433704E8E1	ERF	TTTCTTTTGA	1816	1834	-	10.8636	4.51e-05	0.0874	AGGAGGGAGAGGTGGTGGT
TRAES3BF056900070CFD_g	G2-like	TTTCTTTTGA	1278	1288	+	12.1667	4.55e-05	0.18	AGAATATGCCT
Traes_6DS_2B2F9C290	C2H2	TTTCTTTTGA	1773	1791	+	10.1984	4.58e-05	0.0129	CCTCGGTCTCCTCCATTTC
Traes_1AL_A9FB6BF52	ERF	TTTCTTTTGA	1819	1839	-	10.0423	4.7e-05	0.0609	CGGGGAGGAGGGAGAGGTGGT
Traes_4DL_AE5093871	BBR-BPC	TTTCTTTTGA	1958	1981	+	0.333333	4.72e-05	0.0404	GATAGAGAGATAGACAGAGGATAG
Traes_4AS_48979CBE1	BBR-BPC	TTTCTTTTGA	1958	1981	+	0.333333	4.72e-05	0.0403	GATAGAGAGATAGACAGAGGATAG
TRAES3BF084400010CFD_g	LBD	TTTCTTTTGA	1814	1834	+	10.5606	4.75e-05	0.0923	CCACCACCACCTCTCCCTCCT
Traes_6AS_4B9F0CBBF	G2-like	TTTCTTTTGA	1696	1710	+	11.7746	4.76e-05	0.0941	ATTTGTTTATTCTTG
Traes_4AL_72ECC7747	G2-like	TTTCTTTTGA	1275	1285	+	12.1212	4.88e-05	0.193	AAGAGAATATG
Traes_6AS_FDF16F4EA	bZIP	TTTCTTTTGA	196	210	-	7.90909	4.92e-05	0.194	TAAGATGACATGTAC
Traes_6BL_2F2381640	MYB_related	TTTCTTTTGA	749	762	+	11.6061	5e-05	0.198	ATTTTAATATCTGA
TRAES3BF094600010CFD_g	C2H2	TTTCTTTTGA	1272	1283	+	9.97368	5e-05	0.194	AAAAAGAGAATA
Traes_6AL_72D2B7C35	G2-like	TTTCTTTTGA	1275	1288	+	11.8333	5.04e-05	0.0996	AAGAGAATATGCCT
Traes_6DS_DE865EA6D	C2H2	TTTCTTTTGA	1891	1902	+	10.7451	5.06e-05	0.195	TCGTCCCTTCCG
Traes_5AS_3D6AA43B5	B3	TTTCTTTTGA	1798	1818	-	-4.5	5.08e-05	0.2	GGTGGAATTTGGGCGGGACAA
Traes_5DL_156E53683	G2-like	TTTCTTTTGA	883	890	-	11.4394	5.17e-05	0.205	AGAATCTA
Traes_5BL_A28533902	G2-like	TTTCTTTTGA	883	890	-	11.4394	5.17e-05	0.205	AGAATCTA
Traes_7DS_FE8BC1125	BBR-BPC	TTTCTTTTGA	1962	1982	-	-1.35526	5.17e-05	0.0492	TCTATCCTCTGTCTATCTCTC
Traes_4AL_A02408BC8	BBR-BPC	TTTCTTTTGA	1962	1982	-	-1.35526	5.17e-05	0.0492	TCTATCCTCTGTCTATCTCTC
Traes_4DL_AE5093871	BBR-BPC	TTTCTTTTGA	1962	1985	+	-0.0909091	5.37e-05	0.0404	GAGAGATAGACAGAGGATAGATAG
Traes_4AS_48979CBE1	BBR-BPC	TTTCTTTTGA	1962	1985	+	-0.0909091	5.37e-05	0.0403	GAGAGATAGACAGAGGATAGATAG
Traes_7BS_D06222817	MYB_related	TTTCTTTTGA	559	566	+	12.5657	5.43e-05	0.214	GTAGGGCA
TRAES3BF097400030CFD_g	NAC	TTTCTTTTGA	1031	1045	+	11.6364	5.48e-05	0.217	CTTCTTCTTCCAGCT
Traes_6DL_EF6D5D4FA	Dof	TTTCTTTTGA	1263	1283	+	11.3485	5.57e-05	0.109	TCAAGTCAAAAAAAGAGAATA
TRAES3BF062500050CFD_g	G2-like	TTTCTTTTGA	882	891	-	11.4032	5.6e-05	0.222	GAGAATCTAC
Traes_6AL_36AB0312C	HD-ZIP	TTTCTTTTGA	1385	1395	+	11.8358	5.73e-05	0.165	TAAATAATTAG
Traes_3DL_2C29058E6	B3	TTTCTTTTGA	894	908	-	11.2879	5.78e-05	0.0453	GTATGCATGCAGATG
Traes_7DL_310E46F15	MYB_related	TTTCTTTTGA	753	761	-	10.2929	5.84e-05	0.231	CAGATATTA
Traes_2BS_B1A73C7A8	ERF	TTTCTTTTGA	1644	1658	+	11.4545	6.21e-05	0.117	AAGAGGCCGCCGGCC
Traes_4AL_99942CBEA	NAC	TTTCTTTTGA	206	222	-	11.1061	6.29e-05	0.248	AAACTTAGAAAATAAGA
Traes_2BL_B397F2CE3	ERF	TTTCTTTTGA	1819	1833	-	10.5	6.41e-05	0.0832	GGAGGGAGAGGTGGT
Traes_6DS_2B2F9C290	C2H2	TTTCTTTTGA	1891	1909	+	9.52381	6.51e-05	0.0153	TCGTCCCTTCCGCATCCTC
Traes_2BL_EBA73F94F	AP2	TTTCTTTTGA	1887	1906	-	10	6.58e-05	0.252	GATGCGGAAGGGACGAGAGG
Traes_2BS_31BB97552	BES1	TTTCTTTTGA	804	814	+	11.1951	6.78e-05	0.266	AGCTCGTGTGG
Traes_6DS_2B2F9C290	C2H2	TTTCTTTTGA	1808	1826	+	9.42857	6.84e-05	0.0153	CAAATTCCACCACCACCTC
Traes_5BL_9627436AE	MIKC_MADS	TTTCTTTTGA	64	76	-	11.0714	7.04e-05	0.279	ATAGAAATAGAAA
Traes_2BL_9CD6E043A	ERF	TTTCTTTTGA	1806	1825	+	10.2576	7.04e-05	0.0677	CCCAAATTCCACCACCACCT
Traes_6DS_2B2F9C290	C2H2	TTTCTTTTGA	1764	1782	+	9.36508	7.06e-05	0.0153	TCCTATCCTCCTCGGTCTC
Traes_6DS_2B2F9C290	C2H2	TTTCTTTTGA	1829	1847	+	9.36508	7.06e-05	0.0153	CCTCCTCCCCGGCTCCCAC
Traes_4BL_7911992DE	Dof	TTTCTTTTGA	207	227	+	10.3485	7.07e-05	0.0734	CTTATTTTCTAAGTTTTTTCA
Traes_4BL_7911992DE	Dof	TTTCTTTTGA	456	476	-	10.303	7.24e-05	0.0734	ATTTCCTTTTGCTTTCTGCTC
Traes_5BL_90757F0CC	WRKY	TTTCTTTTGA	1261	1275	-	11.303	7.34e-05	0.29	TTTTTTGACTTGAAC
Traes_1AL_2CAAB9D4A	Dof	TTTCTTTTGA	1113	1123	-	11.6818	7.63e-05	0.302	GGAAAAGTGAC
Traes_4BL_7911992DE	Dof	TTTCTTTTGA	216	236	+	10.1818	7.71e-05	0.0734	TAAGTTTTTTCATTCCTATTT
Traes_1BL_8925B27BC	NAC	TTTCTTTTGA	1481	1495	-	10.8636	7.8e-05	0.308	TGCGTTTGGTTGAAG
Traes_2BL_3041037F1	MYB_related	TTTCTTTTGA	751	762	+	6.56061	7.87e-05	0.312	TTTAATATCTGA
Traes_2BS_B1A73C7A8	ERF	TTTCTTTTGA	1661	1675	-	11.0303	7.96e-05	0.117	ATGCACTCGCCGTCG
TRAES3BF017100030CFD_g	ERF	TTTCTTTTGA	1817	1837	+	8.48571	8.11e-05	0.104	CCACCACCTCTCCCTCCTCCC
TRAES3BF002300010CFD_g	NAC	TTTCTTTTGA	759	780	-	10.9242	8.3e-05	0.19	TACGTGCTGCACAAATCTTCAG
TRAES3BF066400010CFD_g	B3	TTTCTTTTGA	898	906	-	11.305	8.31e-05	0.0802	ATGCATGCA
TRAES3BF066400010CFD_g	B3	TTTCTTTTGA	1345	1353	-	11.305	8.31e-05	0.0802	ATGCATGCA
Traes_7DS_433704E8E	ERF	TTTCTTTTGA	1810	1828	-	9.60606	8.32e-05	0.107	GAGAGGTGGTGGTGGAATT
Traes_7DS_433704E8E1	ERF	TTTCTTTTGA	1810	1828	-	9.60606	8.32e-05	0.107	GAGAGGTGGTGGTGGAATT
Traes_6AL_36AB0312C	HD-ZIP	TTTCTTTTGA	1443	1453	+	10.7463	8.33e-05	0.165	CAAATAATTTG
Traes_1DS_A6733B734	WRKY	TTTCTTTTGA	1263	1273	+	10.9545	8.34e-05	0.33	TCAAGTCAAAA
TRAES3BF058500060CFD_g	WRKY	TTTCTTTTGA	1263	1273	+	9.90909	8.56e-05	0.339	TCAAGTCAAAA
Traes_1AL_A9FB6BF52	ERF	TTTCTTTTGA	1772	1792	-	8.73239	8.56e-05	0.0833	AGAAATGGAGGAGACCGAGGA
Traes_4DL_88ABAD6C0	HD-ZIP	TTTCTTTTGA	1443	1453	+	11.4478	8.63e-05	0.171	CAAATAATTTG
Traes_2BL_9CD6E043A	ERF	TTTCTTTTGA	1818	1837	+	9.89394	8.65e-05	0.0677	CACCACCTCTCCCTCCTCCC
Traes_7DS_FE8BC1125	BBR-BPC	TTTCTTTTGA	1954	1974	-	-3.28947	8.67e-05	0.0659	CTGTCTATCTCTCTATCGATT
Traes_4AL_A02408BC8	BBR-BPC	TTTCTTTTGA	1954	1974	-	-3.28947	8.67e-05	0.0659	CTGTCTATCTCTCTATCGATT
Traes_4DL_C083C804E	EIL	TTTCTTTTGA	1512	1526	+	10.5455	8.92e-05	0.353	CTCCACATTCATTTA
Traes_2BS_B1A73C7A8	ERF	TTTCTTTTGA	1710	1724	-	10.8182	8.98e-05	0.117	CCGCTGGGGCCGCCC
TRAES3BF021600020CFD_g	MIKC_MADS	TTTCTTTTGA	63	76	-	10.1061	9.16e-05	0.176	ATAGAAATAGAAAT
Traes_1AL_1B5F51626	MIKC_MADS	TTTCTTTTGA	63	76	-	10.1061	9.16e-05	0.176	ATAGAAATAGAAAT
Traes_5AL_B65EF5518	EIL	TTTCTTTTGA	878	898	+	9.2561	9.57e-05	0.377	CAGTGTAGATTCTCACCATCT
TRAES3BF002300010CFD_g	NAC	TTTCTTTTGA	556	577	+	10.7121	9.65e-05	0.19	GCCGTAGGGCACTTGCCTAGCT
Traes_4AS_0D75149B5	ERF	TTTCTTTTGA	912	922	-	9.07576	9.8e-05	0.192	CCAGCGCCGCT
Traes_2AL_82C3E7E14	NAC	TTTCTTTTGA	1481	1495	+	10.5	9.85e-05	0.389	CTTCAACCAAACGCA
