# Supplementary material for: Are TaNAC Transcription Factors Involved in Promoting Wheat Yield by cis-Regulation of TaCKX Gene Family?
Source: Int J Mol Sci. 2024 Feb 7;25(4):2027. doi: 10.3390/ijms25042027 (PMC10889182; doi:10.3390/ijms25042027)
Supplement: Supplementary file 1 [file ijms-25-02027-s001.zip › Folder S1/fimo TaCKX5-3B.txt]

#pattern name	Family	sequence name	start	stop	strand	score	p-value	q-value	matched sequence
Traes_4DL_AE5093871	BBR-BPC	CCATGTCTTGGCACTCATCCGGGGAGTAGCCAAGAA	1937	1960	+	17.6061	6.7e-08	0.000183	GAGTGAGAGAGGTAGACAGAGAGT
Traes_4AS_48979CBE1	BBR-BPC	CCATGTCTTGGCACTCATCCGGGGAGTAGCCAAGAA	1937	1960	+	17.6061	6.7e-08	0.000183	GAGTGAGAGAGGTAGACAGAGAGT
Traes_4DL_AE5093871	BBR-BPC	CCATGTCTTGGCACTCATCCGGGGAGTAGCCAAGAA	1941	1964	+	16.7424	9.95e-08	0.000183	GAGAGAGGTAGACAGAGAGTGGCA
Traes_4AS_48979CBE1	BBR-BPC	CCATGTCTTGGCACTCATCCGGGGAGTAGCCAAGAA	1941	1964	+	16.7424	9.95e-08	0.000183	GAGAGAGGTAGACAGAGAGTGGCA
Traes_7DS_FE8BC1125	BBR-BPC	CCATGTCTTGGCACTCATCCGGGGAGTAGCCAAGAA	1941	1961	-	14.9605	2.25e-07	0.000449	CACTCTCTGTCTACCTCTCTC
Traes_4AL_A02408BC8	BBR-BPC	CCATGTCTTGGCACTCATCCGGGGAGTAGCCAAGAA	1941	1961	-	14.9605	2.25e-07	0.000449	CACTCTCTGTCTACCTCTCTC
Traes_7DS_FE8BC1125	BBR-BPC	CCATGTCTTGGCACTCATCCGGGGAGTAGCCAAGAA	1937	1957	-	14.7895	2.41e-07	0.000449	CTCTGTCTACCTCTCTCACTC
Traes_4AL_A02408BC8	BBR-BPC	CCATGTCTTGGCACTCATCCGGGGAGTAGCCAAGAA	1937	1957	-	14.7895	2.41e-07	0.000449	CTCTGTCTACCTCTCTCACTC
Traes_2AL_FC6DD1383	ERF	CCATGTCTTGGCACTCATCCGGGGAGTAGCCAAGAA	1894	1908	-	18.697	2.45e-07	0.000946	CAGCCGCCGCCGCTA
Traes_2AL_E5A9615E2	ERF	CCATGTCTTGGCACTCATCCGGGGAGTAGCCAAGAA	1894	1908	-	18.697	2.45e-07	0.000946	CAGCCGCCGCCGCTA
Traes_4DL_AE5093871	BBR-BPC	CCATGTCTTGGCACTCATCCGGGGAGTAGCCAAGAA	1835	1858	-	13.6212	3.89e-07	0.000406	GAGGAAGAAGGAAGGAGAGAGCGA
Traes_4AS_48979CBE1	BBR-BPC	CCATGTCTTGGCACTCATCCGGGGAGTAGCCAAGAA	1835	1858	-	13.6212	3.89e-07	0.000407	GAGGAAGAAGGAAGGAGAGAGCGA
Traes_4DL_AE5093871	BBR-BPC	CCATGTCTTGGCACTCATCCGGGGAGTAGCCAAGAA	1933	1956	+	13.3182	4.42e-07	0.000406	GCAAGAGTGAGAGAGGTAGACAGA
Traes_4AS_48979CBE1	BBR-BPC	CCATGTCTTGGCACTCATCCGGGGAGTAGCCAAGAA	1933	1956	+	13.3182	4.42e-07	0.000407	GCAAGAGTGAGAGAGGTAGACAGA
TRAES3BF075600050CFD_g	ERF	CCATGTCTTGGCACTCATCCGGGGAGTAGCCAAGAA	1894	1908	-	17.5	8.31e-07	0.00321	CAGCCGCCGCCGCTA
Traes_4DL_AE5093871	BBR-BPC	CCATGTCTTGGCACTCATCCGGGGAGTAGCCAAGAA	1935	1958	+	11.4697	9.4e-07	0.000692	AAGAGTGAGAGAGGTAGACAGAGA
Traes_4AS_48979CBE1	BBR-BPC	CCATGTCTTGGCACTCATCCGGGGAGTAGCCAAGAA	1935	1958	+	11.4697	9.4e-07	0.000693	AAGAGTGAGAGAGGTAGACAGAGA
Traes_4DL_AE5093871	BBR-BPC	CCATGTCTTGGCACTCATCCGGGGAGTAGCCAAGAA	1837	1860	-	10.3939	1.44e-06	0.000881	GGGAGGAAGAAGGAAGGAGAGAGC
Traes_4AS_48979CBE1	BBR-BPC	CCATGTCTTGGCACTCATCCGGGGAGTAGCCAAGAA	1837	1860	-	10.3939	1.44e-06	0.000883	GGGAGGAAGAAGGAAGGAGAGAGC
Traes_7DS_FE8BC1125	BBR-BPC	CCATGTCTTGGCACTCATCCGGGGAGTAGCCAAGAA	1832	1852	+	9.97368	1.5e-06	0.00187	CCCTCGCTCTCTCCTTCCTTC
Traes_4AL_A02408BC8	BBR-BPC	CCATGTCTTGGCACTCATCCGGGGAGTAGCCAAGAA	1832	1852	+	9.97368	1.5e-06	0.00187	CCCTCGCTCTCTCCTTCCTTC
Traes_2BL_EBA73F94F	AP2	CCATGTCTTGGCACTCATCCGGGGAGTAGCCAAGAA	1839	1858	-	16.3205	1.64e-06	0.00607	GAGGAAGAAGGAAGGAGAGA
Traes_5BL_F5D379AFC	ERF	CCATGTCTTGGCACTCATCCGGGGAGTAGCCAAGAA	1890	1904	+	16.3182	1.68e-06	0.00651	CACATAGCGGCGGCG
Traes_4DL_AE5093871	BBR-BPC	CCATGTCTTGGCACTCATCCGGGGAGTAGCCAAGAA	1839	1862	-	9.80303	1.81e-06	0.000949	GCGGGAGGAAGAAGGAAGGAGAGA
Traes_4AS_48979CBE1	BBR-BPC	CCATGTCTTGGCACTCATCCGGGGAGTAGCCAAGAA	1839	1862	-	9.80303	1.81e-06	0.000951	GCGGGAGGAAGAAGGAAGGAGAGA
Traes_6DL_DD82BD107	ERF	CCATGTCTTGGCACTCATCCGGGGAGTAGCCAAGAA	1888	1908	+	16.0606	2.16e-06	0.00832	ATCACATAGCGGCGGCGGCTG
TRAES3BF076800040CFD_g	G2-like	CCATGTCTTGGCACTCATCCGGGGAGTAGCCAAGAA	730	743	-	13.624	2.17e-06	0.00844	CGAAGATACGCTGA
Traes_6DS_2B2F9C290	C2H2	CCATGTCTTGGCACTCATCCGGGGAGTAGCCAAGAA	1769	1787	+	15.3413	2.28e-06	0.00832	CCTCCACCTCTCCCATCTC
Traes_1AL_A9FB6BF52	ERF	CCATGTCTTGGCACTCATCCGGGGAGTAGCCAAGAA	1768	1788	-	15.5634	2.28e-06	0.00878	TGAGATGGGAGAGGTGGAGGT
Traes_4AS_0D75149B5	ERF	CCATGTCTTGGCACTCATCCGGGGAGTAGCCAAGAA	1895	1905	-	16.3788	2.29e-06	0.00886	CCGCCGCCGCT
Traes_7DS_FE8BC1125	BBR-BPC	CCATGTCTTGGCACTCATCCGGGGAGTAGCCAAGAA	1935	1955	-	8.21053	2.78e-06	0.00259	CTGTCTACCTCTCTCACTCTT
Traes_4AL_A02408BC8	BBR-BPC	CCATGTCTTGGCACTCATCCGGGGAGTAGCCAAGAA	1935	1955	-	8.21053	2.78e-06	0.00259	CTGTCTACCTCTCTCACTCTT
TRAES3BF084400010CFD_g	LBD	CCATGTCTTGGCACTCATCCGGGGAGTAGCCAAGAA	1716	1736	+	15.2273	3.02e-06	0.0116	TATCCTCCTCGGTCTCCTCCG
TRAES3BF066400010CFD_g	B3	CCATGTCTTGGCACTCATCCGGGGAGTAGCCAAGAA	1162	1170	+	14.8156	3.5e-06	0.0134	CTGCATGCA
Traes_5AL_315285EFC	Nin-like	CCATGTCTTGGCACTCATCCGGGGAGTAGCCAAGAA	1128	1142	-	14.1857	3.71e-06	0.0143	ACTGCAGCAGCACCG
Traes_5AL_315285EFC1	Nin-like	CCATGTCTTGGCACTCATCCGGGGAGTAGCCAAGAA	1128	1142	-	14.1857	3.71e-06	0.0143	ACTGCAGCAGCACCG
Traes_2AL_FC6DD1383	ERF	CCATGTCTTGGCACTCATCCGGGGAGTAGCCAAGAA	1897	1911	-	14.9697	3.97e-06	0.00767	GAGCAGCCGCCGCCG
Traes_2AL_E5A9615E2	ERF	CCATGTCTTGGCACTCATCCGGGGAGTAGCCAAGAA	1897	1911	-	14.9697	3.97e-06	0.00767	GAGCAGCCGCCGCCG
TRAES3BF017100030CFD_g	ERF	CCATGTCTTGGCACTCATCCGGGGAGTAGCCAAGAA	1888	1908	-	14.4286	4.43e-06	0.0169	CAGCCGCCGCCGCTATGTGAT
Traes_2BS_F1B450FA4	MYB	CCATGTCTTGGCACTCATCCGGGGAGTAGCCAAGAA	1622	1636	+	14.6364	4.5e-06	0.0173	TCGTGACGCGCCTCC
Traes_7DS_FE8BC1125	BBR-BPC	CCATGTCTTGGCACTCATCCGGGGAGTAGCCAAGAA	1939	1959	-	6.55263	4.85e-06	0.00361	CTCTCTGTCTACCTCTCTCAC
Traes_4AL_A02408BC8	BBR-BPC	CCATGTCTTGGCACTCATCCGGGGAGTAGCCAAGAA	1939	1959	-	6.55263	4.85e-06	0.00361	CTCTCTGTCTACCTCTCTCAC
Traes_5BL_FBC7AF288	ERF	CCATGTCTTGGCACTCATCCGGGGAGTAGCCAAGAA	1884	1911	-	15.197	4.93e-06	0.0116	GAGCAGCCGCCGCCGCTATGTGATGTGC
Traes_4AS_0D75149B5	ERF	CCATGTCTTGGCACTCATCCGGGGAGTAGCCAAGAA	1898	1908	-	15.1818	4.97e-06	0.00961	CAGCCGCCGCC
Traes_4BL_7911992DE	Dof	CCATGTCTTGGCACTCATCCGGGGAGTAGCCAAGAA	465	485	+	14.5455	5.39e-06	0.0199	CTCATTTTTTAAGTTTTTTTA
Traes_4DL_AE5093871	BBR-BPC	CCATGTCTTGGCACTCATCCGGGGAGTAGCCAAGAA	1833	1856	-	6.63636	5.84e-06	0.00268	GGAAGAAGGAAGGAGAGAGCGAGG
Traes_4AS_48979CBE1	BBR-BPC	CCATGTCTTGGCACTCATCCGGGGAGTAGCCAAGAA	1833	1856	-	6.63636	5.84e-06	0.00269	GGAAGAAGGAAGGAGAGAGCGAGG
Traes_5BL_FBC7AF288	ERF	CCATGTCTTGGCACTCATCCGGGGAGTAGCCAAGAA	1887	1914	-	14.8182	6.16e-06	0.0116	ATCGAGCAGCCGCCGCCGCTATGTGATG
Traes_5AS_EBCEA6601	bHLH	CCATGTCTTGGCACTCATCCGGGGAGTAGCCAAGAA	763	772	-	14.5606	7.67e-06	0.0299	TCCCACGTGA
TRAES3BF107400040CFD_g	ARR-B	CCATGTCTTGGCACTCATCCGGGGAGTAGCCAAGAA	1219	1228	+	14.2727	8.41e-06	0.0183	CAAGATACGG
TRAES3BF094200030CFD_g	ARR-B	CCATGTCTTGGCACTCATCCGGGGAGTAGCCAAGAA	1219	1228	+	14.2727	8.41e-06	0.0183	CAAGATACGG
TRAES3BF075600040CFD_g	ERF	CCATGTCTTGGCACTCATCCGGGGAGTAGCCAAGAA	1897	1904	-	15.065	8.78e-06	0.0334	CGCCGCCG
Traes_1AL_6B108514B	MIKC_MADS	CCATGTCTTGGCACTCATCCGGGGAGTAGCCAAGAA	1839	1859	+	13.9403	8.84e-06	0.0184	TCTCTCCTTCCTTCTTCCTCC
Traes_3DL_2C29058E6	B3	CCATGTCTTGGCACTCATCCGGGGAGTAGCCAAGAA	1160	1174	+	14.4394	9.21e-06	0.0357	ATCTGCATGCATATG
TRAES3BF107400040CFD_g	ARR-B	CCATGTCTTGGCACTCATCCGGGGAGTAGCCAAGAA	733	742	-	13.9727	9.35e-06	0.0183	GAAGATACGC
TRAES3BF094200030CFD_g	ARR-B	CCATGTCTTGGCACTCATCCGGGGAGTAGCCAAGAA	733	742	-	13.9727	9.35e-06	0.0183	GAAGATACGC
Traes_2BL_3041037F1	MYB_related	CCATGTCTTGGCACTCATCCGGGGAGTAGCCAAGAA	265	276	-	14.4697	9.75e-06	0.0381	AAAAATATCCTG
Traes_1AL_6B108514B	MIKC_MADS	CCATGTCTTGGCACTCATCCGGGGAGTAGCCAAGAA	1833	1853	+	13.7761	9.87e-06	0.0184	CCTCGCTCTCTCCTTCCTTCT
TRAES3BF017100030CFD_g	ERF	CCATGTCTTGGCACTCATCCGGGGAGTAGCCAAGAA	1891	1911	-	12.9714	9.9e-06	0.0189	GAGCAGCCGCCGCCGCTATGT
Traes_6BL_A169A3ECB	NAC	CCATGTCTTGGCACTCATCCGGGGAGTAGCCAAGAA	1213	1230	-	14.2273	9.92e-06	0.0386	TGCCGTATCTTGACCGGC
Traes_6AL_0D7866801	NAC	CCATGTCTTGGCACTCATCCGGGGAGTAGCCAAGAA	1213	1230	-	14.2273	9.92e-06	0.0386	TGCCGTATCTTGACCGGC
Traes_6DS_2B2F9C290	C2H2	CCATGTCTTGGCACTCATCCGGGGAGTAGCCAAGAA	1766	1784	+	12.8413	1.05e-05	0.0126	CCACCTCCACCTCTCCCAT
Traes_5DL_0924913F8	NAC	CCATGTCTTGGCACTCATCCGGGGAGTAGCCAAGAA	1211	1230	-	13.7727	1.16e-05	0.0445	TGCCGTATCTTGACCGGCTT
Traes_5BL_39FF03C5D	NAC	CCATGTCTTGGCACTCATCCGGGGAGTAGCCAAGAA	1211	1230	-	13.7727	1.16e-05	0.0445	TGCCGTATCTTGACCGGCTT
Traes_6DS_2B2F9C290	C2H2	CCATGTCTTGGCACTCATCCGGGGAGTAGCCAAGAA	1763	1781	+	12.6349	1.19e-05	0.0126	TTCCCACCTCCACCTCTCC
Traes_7DS_FE8BC1125	BBR-BPC	CCATGTCTTGGCACTCATCCGGGGAGTAGCCAAGAA	1943	1963	-	3.69737	1.2e-05	0.00745	GCCACTCTCTGTCTACCTCTC
Traes_4AL_A02408BC8	BBR-BPC	CCATGTCTTGGCACTCATCCGGGGAGTAGCCAAGAA	1943	1963	-	3.69737	1.2e-05	0.00745	GCCACTCTCTGTCTACCTCTC
Traes_7DS_433704E8E	ERF	CCATGTCTTGGCACTCATCCGGGGAGTAGCCAAGAA	1891	1909	+	13.1818	1.27e-05	0.0488	ACATAGCGGCGGCGGCTGC
Traes_7DS_433704E8E1	ERF	CCATGTCTTGGCACTCATCCGGGGAGTAGCCAAGAA	1891	1909	+	13.1818	1.27e-05	0.0488	ACATAGCGGCGGCGGCTGC
Traes_4BL_941E7DE4D	ARR-B	CCATGTCTTGGCACTCATCCGGGGAGTAGCCAAGAA	733	742	+	12.9697	1.31e-05	0.0511	GCGTATCTTC
TRAES3BF075600050CFD_g	ERF	CCATGTCTTGGCACTCATCCGGGGAGTAGCCAAGAA	1891	1905	-	13.1667	1.31e-05	0.0254	CCGCCGCCGCTATGT
Traes_2BS_B1A73C7A8	ERF	CCATGTCTTGGCACTCATCCGGGGAGTAGCCAAGAA	1897	1911	-	13.6212	1.34e-05	0.0513	GAGCAGCCGCCGCCG
Traes_6DS_2B2F9C290	C2H2	CCATGTCTTGGCACTCATCCGGGGAGTAGCCAAGAA	1707	1725	+	12.381	1.38e-05	0.0126	TCTCTCTCCTATCCTCCTC
Traes_6AS_70AD4B0D5	C3H	CCATGTCTTGGCACTCATCCGGGGAGTAGCCAAGAA	716	729	+	13.0303	1.39e-05	0.0538	AAAGCAAAAGGAAA
Traes_2AS_C0C74B775	bHLH	CCATGTCTTGGCACTCATCCGGGGAGTAGCCAAGAA	757	770	+	11.0545	1.41e-05	0.0549	AATCAGTCACGTGG
Traes_2AL_F24D031AA	ERF	CCATGTCTTGGCACTCATCCGGGGAGTAGCCAAGAA	1889	1909	-	12.9091	1.42e-05	0.0315	GCAGCCGCCGCCGCTATGTGA
Traes_5BL_7F56360BF	C2H2	CCATGTCTTGGCACTCATCCGGGGAGTAGCCAAGAA	1937	1947	-	12.209	1.46e-05	0.0572	CTCTCTCACTC
Traes_2BL_EBA73F94F	AP2	CCATGTCTTGGCACTCATCCGGGGAGTAGCCAAGAA	154	173	+	12.8974	1.5e-05	0.0278	AAAACAAAATATGAAAATAA
Traes_1AL_6B108514B	MIKC_MADS	CCATGTCTTGGCACTCATCCGGGGAGTAGCCAAGAA	1729	1749	+	13.1194	1.51e-05	0.0187	CTCCTCCGTTTCTCACTTTTG
Traes_2AL_F24D031AA	ERF	CCATGTCTTGGCACTCATCCGGGGAGTAGCCAAGAA	1886	1906	-	12.6364	1.65e-05	0.0315	GCCGCCGCCGCTATGTGATGT
TRAES3BF094600010CFD_g	C2H2	CCATGTCTTGGCACTCATCCGGGGAGTAGCCAAGAA	124	135	-	12.7237	1.74e-05	0.0664	AAAAACAAAGAA
Traes_5AL_315285EFC	Nin-like	CCATGTCTTGGCACTCATCCGGGGAGTAGCCAAGAA	1125	1139	-	12.9286	1.81e-05	0.0349	GCAGCAGCACCGTTC
Traes_5AL_315285EFC1	Nin-like	CCATGTCTTGGCACTCATCCGGGGAGTAGCCAAGAA	1125	1139	-	12.9286	1.81e-05	0.0349	GCAGCAGCACCGTTC
Traes_3DL_2C29058E6	B3	CCATGTCTTGGCACTCATCCGGGGAGTAGCCAAGAA	1159	1173	-	13.4545	1.84e-05	0.0358	ATATGCATGCAGATG
Traes_6DL_EF6D5D4FA	Dof	CCATGTCTTGGCACTCATCCGGGGAGTAGCCAAGAA	711	731	+	13	1.88e-05	0.072	AGCAGAAAGCAAAAGGAAATC
Traes_5DL_96F9EED93	HD-ZIP	CCATGTCTTGGCACTCATCCGGGGAGTAGCCAAGAA	1110	1119	-	11.5455	1.96e-05	0.0766	TCCCAATCAA
Traes_5BL_9C32B27E2	HD-ZIP	CCATGTCTTGGCACTCATCCGGGGAGTAGCCAAGAA	1110	1119	-	11.5455	1.96e-05	0.0766	TCCCAATCAA
Traes_7DS_FE8BC1125	BBR-BPC	CCATGTCTTGGCACTCATCCGGGGAGTAGCCAAGAA	1840	1860	+	1.96053	2.02e-05	0.0108	CTCTCCTTCCTTCTTCCTCCC
Traes_4AL_A02408BC8	BBR-BPC	CCATGTCTTGGCACTCATCCGGGGAGTAGCCAAGAA	1840	1860	+	1.96053	2.02e-05	0.0108	CTCTCCTTCCTTCTTCCTCCC
Traes_6DL_30F715B53	MYB_related	CCATGTCTTGGCACTCATCCGGGGAGTAGCCAAGAA	1006	1014	-	14.4818	2.09e-05	0.0817	CAGATATTA
TRAES3BF076800040CFD_g	G2-like	CCATGTCTTGGCACTCATCCGGGGAGTAGCCAAGAA	1218	1231	+	11.912	2.29e-05	0.0446	TCAAGATACGGCAG
Traes_1AS_F08B3720F	FAR1	CCATGTCTTGGCACTCATCCGGGGAGTAGCCAAGAA	1622	1636	+	12.4394	2.34e-05	0.0892	TCGTGACGCGCCTCC
Traes_6DS_2B2F9C290	C2H2	CCATGTCTTGGCACTCATCCGGGGAGTAGCCAAGAA	1716	1734	+	11.4206	2.37e-05	0.0173	TATCCTCCTCGGTCTCCTC
Traes_1AL_A9FB6BF52	ERF	CCATGTCTTGGCACTCATCCGGGGAGTAGCCAAGAA	1765	1785	-	11.4225	2.39e-05	0.0459	GATGGGAGAGGTGGAGGTGGG
Traes_1AL_914726769	bHLH	CCATGTCTTGGCACTCATCCGGGGAGTAGCCAAGAA	763	770	-	13.2525	2.46e-05	0.0959	CCACGTGA
Traes_2BL_B397F2CE3	ERF	CCATGTCTTGGCACTCATCCGGGGAGTAGCCAAGAA	1892	1906	+	12.3182	2.49e-05	0.0681	CATAGCGGCGGCGGC
Traes_6AS_7B3C53009	BES1	CCATGTCTTGGCACTCATCCGGGGAGTAGCCAAGAA	758	772	-	11.9091	2.51e-05	0.0973	TCCCACGTGACTGAT
Traes_5BL_F5D379AFC	ERF	CCATGTCTTGGCACTCATCCGGGGAGTAGCCAAGAA	1893	1907	+	12.5909	2.53e-05	0.049	ATAGCGGCGGCGGCT
Traes_6BL_2F2381640	MYB_related	CCATGTCTTGGCACTCATCCGGGGAGTAGCCAAGAA	265	278	-	12.9848	2.6e-05	0.0532	AGAAAAATATCCTG
Traes_6DL_77ACE1279	bZIP	CCATGTCTTGGCACTCATCCGGGGAGTAGCCAAGAA	763	770	+	14.0182	2.62e-05	0.103	TCACGTGG
Traes_4DL_AE5093871	BBR-BPC	CCATGTCTTGGCACTCATCCGGGGAGTAGCCAAGAA	1831	1854	-	2.10606	2.7e-05	0.0105	AAGAAGGAAGGAGAGAGCGAGGGG
Traes_4AS_48979CBE1	BBR-BPC	CCATGTCTTGGCACTCATCCGGGGAGTAGCCAAGAA	1831	1854	-	2.10606	2.7e-05	0.0105	AAGAAGGAAGGAGAGAGCGAGGGG
Traes_6BL_2F2381640	MYB_related	CCATGTCTTGGCACTCATCCGGGGAGTAGCCAAGAA	250	263	-	12.8939	2.73e-05	0.0532	AGGATAATATCTTG
Traes_4DL_AE5093871	BBR-BPC	CCATGTCTTGGCACTCATCCGGGGAGTAGCCAAGAA	1939	1962	+	1.93939	2.85e-05	0.0105	GTGAGAGAGGTAGACAGAGAGTGG
Traes_4AS_48979CBE1	BBR-BPC	CCATGTCTTGGCACTCATCCGGGGAGTAGCCAAGAA	1939	1962	+	1.93939	2.85e-05	0.0105	GTGAGAGAGGTAGACAGAGAGTGG
Traes_5DS_9B9365AF7	GATA	CCATGTCTTGGCACTCATCCGGGGAGTAGCCAAGAA	1400	1414	-	12.5455	2.92e-05	0.114	TTGTCGATCCAAATT
Traes_5DS_9B9365AF71	GATA	CCATGTCTTGGCACTCATCCGGGGAGTAGCCAAGAA	1400	1414	-	12.5455	2.92e-05	0.114	TTGTCGATCCAAATT
Traes_5AS_0ADC996F5	GATA	CCATGTCTTGGCACTCATCCGGGGAGTAGCCAAGAA	1400	1414	-	12.5455	2.92e-05	0.114	TTGTCGATCCAAATT
Traes_4BL_941E7DE4D	ARR-B	CCATGTCTTGGCACTCATCCGGGGAGTAGCCAAGAA	1219	1228	-	12.3535	2.99e-05	0.0584	CCGTATCTTG
Traes_6DL_DD82BD107	ERF	CCATGTCTTGGCACTCATCCGGGGAGTAGCCAAGAA	1891	1911	+	11.5303	3.03e-05	0.0582	ACATAGCGGCGGCGGCTGCTC
Traes_4AL_72ECC7747	G2-like	CCATGTCTTGGCACTCATCCGGGGAGTAGCCAAGAA	87	97	+	12.6212	3.07e-05	0.12	GAAGGAATTTT
Traes_2BS_10A8CAB27	G2-like	CCATGTCTTGGCACTCATCCGGGGAGTAGCCAAGAA	242	252	+	12.7121	3.19e-05	0.125	GGAATCTACAA
Traes_6DL_991931CF9	MYB	CCATGTCTTGGCACTCATCCGGGGAGTAGCCAAGAA	134	154	+	12.2424	3.25e-05	0.124	TTCTAATGATCCAACCAAACA
Traes_5DL_026913547	bHLH	CCATGTCTTGGCACTCATCCGGGGAGTAGCCAAGAA	757	770	+	12.75	3.26e-05	0.126	AATCAGTCACGTGG
Traes_7DS_433704E8E	ERF	CCATGTCTTGGCACTCATCCGGGGAGTAGCCAAGAA	1888	1906	+	11.4848	3.28e-05	0.0577	ATCACATAGCGGCGGCGGC
Traes_7DS_433704E8E1	ERF	CCATGTCTTGGCACTCATCCGGGGAGTAGCCAAGAA	1888	1906	+	11.4848	3.28e-05	0.0577	ATCACATAGCGGCGGCGGC
Traes_7DS_FE8BC1125	BBR-BPC	CCATGTCTTGGCACTCATCCGGGGAGTAGCCAAGAA	1830	1850	+	0.131579	3.42e-05	0.016	ACCCCTCGCTCTCTCCTTCCT
Traes_4AL_A02408BC8	BBR-BPC	CCATGTCTTGGCACTCATCCGGGGAGTAGCCAAGAA	1830	1850	+	0.131579	3.42e-05	0.016	ACCCCTCGCTCTCTCCTTCCT
Traes_6DL_9FC9C02351	C2H2	CCATGTCTTGGCACTCATCCGGGGAGTAGCCAAGAA	1100	1107	+	11.0606	3.43e-05	0.134	AGTAGTAG
Traes_4BL_7911992DE	Dof	CCATGTCTTGGCACTCATCCGGGGAGTAGCCAAGAA	709	729	-	11.6364	3.47e-05	0.0574	TTTCCTTTTGCTTTCTGCTCG
Traes_2BL_B397F2CE3	ERF	CCATGTCTTGGCACTCATCCGGGGAGTAGCCAAGAA	1765	1779	-	11.6818	3.53e-05	0.0681	AGAGGTGGAGGTGGG
TRAES3BF057600060CFD_g	WOX	CCATGTCTTGGCACTCATCCGGGGAGTAGCCAAGAA	1110	1117	-	11.8317	3.67e-05	0.144	CCAATCAA
Traes_7DL_310E46F15	MYB_related	CCATGTCTTGGCACTCATCCGGGGAGTAGCCAAGAA	251	259	+	10.4444	3.82e-05	0.104	AAGATATTA
Traes_5DS_6E33F5034	bZIP	CCATGTCTTGGCACTCATCCGGGGAGTAGCCAAGAA	760	771	+	12.1414	3.92e-05	0.151	CAGTCACGTGGG
Traes_5AS_2F996234C	bZIP	CCATGTCTTGGCACTCATCCGGGGAGTAGCCAAGAA	760	771	+	12.1414	3.92e-05	0.152	CAGTCACGTGGG
Traes_5AL_9BC38814C	bZIP	CCATGTCTTGGCACTCATCCGGGGAGTAGCCAAGAA	763	770	+	13.2323	3.93e-05	0.153	TCACGTGG
Traes_6DS_2B2F9C290	C2H2	CCATGTCTTGGCACTCATCCGGGGAGTAGCCAAGAA	1719	1737	+	10.4365	4.04e-05	0.0246	CCTCCTCGGTCTCCTCCGT
Traes_7DS_FE8BC1125	BBR-BPC	CCATGTCTTGGCACTCATCCGGGGAGTAGCCAAGAA	1933	1953	-	-0.631579	4.24e-05	0.0176	GTCTACCTCTCTCACTCTTGC
Traes_4AL_A02408BC8	BBR-BPC	CCATGTCTTGGCACTCATCCGGGGAGTAGCCAAGAA	1933	1953	-	-0.631579	4.24e-05	0.0176	GTCTACCTCTCTCACTCTTGC
Traes_2BL_9CD6E043A	ERF	CCATGTCTTGGCACTCATCCGGGGAGTAGCCAAGAA	1717	1736	+	11.0606	4.42e-05	0.109	ATCCTCCTCGGTCTCCTCCG
Traes_2BL_3041037F1	MYB_related	CCATGTCTTGGCACTCATCCGGGGAGTAGCCAAGAA	250	261	-	9.75758	4.43e-05	0.0866	GATAATATCTTG
Traes_6DL_30F715B53	MYB_related	CCATGTCTTGGCACTCATCCGGGGAGTAGCCAAGAA	251	259	+	14.2909	4.48e-05	0.0876	AAGATATTA
Traes_7DS_433704E8E	ERF	CCATGTCTTGGCACTCATCCGGGGAGTAGCCAAGAA	1765	1783	-	10.8636	4.51e-05	0.0577	TGGGAGAGGTGGAGGTGGG
Traes_7DS_433704E8E1	ERF	CCATGTCTTGGCACTCATCCGGGGAGTAGCCAAGAA	1765	1783	-	10.8636	4.51e-05	0.0577	TGGGAGAGGTGGAGGTGGG
Traes_1AL_6B108514B	MIKC_MADS	CCATGTCTTGGCACTCATCCGGGGAGTAGCCAAGAA	1934	1954	-	11.1791	4.69e-05	0.038	TGTCTACCTCTCTCACTCTTG
Traes_4BL_7911992DE	Dof	CCATGTCTTGGCACTCATCCGGGGAGTAGCCAAGAA	154	174	-	11.0909	4.73e-05	0.0574	GTTATTTTCATATTTTGTTTT
Traes_6AS_4B9F0CBBF	G2-like	CCATGTCTTGGCACTCATCCGGGGAGTAGCCAAGAA	1639	1653	+	11.7746	4.76e-05	0.186	ATTTGTTTATTCTTG
TRAES3BF017100030CFD_g	ERF	CCATGTCTTGGCACTCATCCGGGGAGTAGCCAAGAA	1766	1786	+	9.7	4.83e-05	0.0439	CCACCTCCACCTCTCCCATCT
Traes_6DS_2B2F9C290	C2H2	CCATGTCTTGGCACTCATCCGGGGAGTAGCCAAGAA	1722	1740	+	10.0635	4.92e-05	0.0257	CCTCGGTCTCCTCCGTTTC
Traes_6BL_2F2381640	MYB_related	CCATGTCTTGGCACTCATCCGGGGAGTAGCCAAGAA	1002	1015	+	11.6061	5e-05	0.0642	ATTTTAATATCTGA
TRAES3BF017100030CFD_g	ERF	CCATGTCTTGGCACTCATCCGGGGAGTAGCCAAGAA	1763	1783	+	9.51429	5.24e-05	0.0439	TTCCCACCTCCACCTCTCCCA
Traes_7BS_D06222817	MYB_related	CCATGTCTTGGCACTCATCCGGGGAGTAGCCAAGAA	813	820	+	12.5657	5.43e-05	0.212	GTAGGGCA
TRAES3BF097400030CFD_g	NAC	CCATGTCTTGGCACTCATCCGGGGAGTAGCCAAGAA	1298	1312	+	11.6364	5.48e-05	0.175	CTTCTTCTTCCAGCT
Traes_6AS_52AE4A6E2	Trihelix	CCATGTCTTGGCACTCATCCGGGGAGTAGCCAAGAA	181	190	+	10.8687	5.53e-05	0.216	GTATTTACCA
TRAES3BF017100030CFD_g	ERF	CCATGTCTTGGCACTCATCCGGGGAGTAGCCAAGAA	1885	1905	-	9.3	5.75e-05	0.0439	CCGCCGCCGCTATGTGATGTG
Traes_7DL_310E46F15	MYB_related	CCATGTCTTGGCACTCATCCGGGGAGTAGCCAAGAA	1006	1014	-	10.2929	5.84e-05	0.104	CAGATATTA
Traes_7DS_433704E8E	ERF	CCATGTCTTGGCACTCATCCGGGGAGTAGCCAAGAA	1768	1786	-	10.2424	6.14e-05	0.0589	AGATGGGAGAGGTGGAGGT
Traes_7DS_433704E8E1	ERF	CCATGTCTTGGCACTCATCCGGGGAGTAGCCAAGAA	1768	1786	-	10.2424	6.14e-05	0.0589	AGATGGGAGAGGTGGAGGT
Traes_2BS_B1A73C7A8	ERF	CCATGTCTTGGCACTCATCCGGGGAGTAGCCAAGAA	1587	1601	+	11.4545	6.21e-05	0.0796	AAGAGGCCGCCGGCC
Traes_2BS_B1A73C7A8	ERF	CCATGTCTTGGCACTCATCCGGGGAGTAGCCAAGAA	1894	1908	-	11.4545	6.21e-05	0.0796	CAGCCGCCGCCGCTA
Traes_2BL_B397F2CE3	ERF	CCATGTCTTGGCACTCATCCGGGGAGTAGCCAAGAA	1768	1782	-	10.5455	6.28e-05	0.0761	GGGAGAGGTGGAGGT
Traes_6DL_DD82BD107	ERF	CCATGTCTTGGCACTCATCCGGGGAGTAGCCAAGAA	1885	1905	+	9.90909	6.33e-05	0.0811	CACATCACATAGCGGCGGCGG
Traes_1AL_6B108514B	MIKC_MADS	CCATGTCTTGGCACTCATCCGGGGAGTAGCCAAGAA	1944	1964	-	10.6119	6.33e-05	0.038	TGCCACTCTCTGTCTACCTCT
Traes_6DS_2B2F9C290	C2H2	CCATGTCTTGGCACTCATCCGGGGAGTAGCCAAGAA	573	591	-	9.53175	6.48e-05	0.0258	CTACCTCCTATTCCTGCTA
Traes_6BL_2F2381640	MYB_related	CCATGTCTTGGCACTCATCCGGGGAGTAGCCAAGAA	396	409	+	10.8788	6.58e-05	0.0642	AAAAAACTATCTCA
Traes_1AL_6B108514B	MIKC_MADS	CCATGTCTTGGCACTCATCCGGGGAGTAGCCAAGAA	273	293	+	10.5224	6.63e-05	0.038	TTTTCTCTTGAGCCATTTTTT
Traes_6DS_2B2F9C290	C2H2	CCATGTCTTGGCACTCATCCGGGGAGTAGCCAAGAA	1840	1858	+	9.4127	6.89e-05	0.0258	CTCTCCTTCCTTCTTCCTC
Traes_2BL_9CD6E043A	ERF	CCATGTCTTGGCACTCATCCGGGGAGTAGCCAAGAA	1767	1786	+	10.2879	6.92e-05	0.109	CACCTCCACCTCTCCCATCT
TRAES3BF056900070CFD_g	G2-like	CCATGTCTTGGCACTCATCCGGGGAGTAGCCAAGAA	242	252	+	11.2879	7e-05	0.274	GGAATCTACAA
Traes_5BL_632EBAD09	MYB	CCATGTCTTGGCACTCATCCGGGGAGTAGCCAAGAA	1469	1486	+	10.7273	7.03e-05	0.148	TTGGGTAGTTAGTAGTAC
Traes_6DS_2B2F9C290	C2H2	CCATGTCTTGGCACTCATCCGGGGAGTAGCCAAGAA	1713	1731	+	9.36508	7.06e-05	0.0258	TCCTATCCTCCTCGGTCTC
Traes_1DS_BB8508CC6	LBD	CCATGTCTTGGCACTCATCCGGGGAGTAGCCAAGAA	1720	1736	-	10.4394	7.07e-05	0.27	CGGAGGAGACCGAGGAG
TRAES3BF075600050CFD_g	ERF	CCATGTCTTGGCACTCATCCGGGGAGTAGCCAAGAA	1897	1911	-	9.16667	7.12e-05	0.0918	GAGCAGCCGCCGCCG
Traes_1AL_6B108514B	MIKC_MADS	CCATGTCTTGGCACTCATCCGGGGAGTAGCCAAGAA	150	170	-	10.3731	7.15e-05	0.038	TTTTCATATTTTGTTTTGTTT
Traes_4BL_7911992DE	Dof	CCATGTCTTGGCACTCATCCGGGGAGTAGCCAAGAA	710	730	-	10.303	7.24e-05	0.0574	ATTTCCTTTTGCTTTCTGCTC
Traes_4AS_501676A91	C2H2	CCATGTCTTGGCACTCATCCGGGGAGTAGCCAAGAA	148	164	+	7.89394	7.29e-05	0.279	CCAAACAAAACAAAATA
Traes_3AS_55E9080C2	MIKC_MADS	CCATGTCTTGGCACTCATCCGGGGAGTAGCCAAGAA	209	227	+	10.6197	7.58e-05	0.294	TTCAGGCCTTATTTGGTTT
Traes_1AL_2CAAB9D4A	Dof	CCATGTCTTGGCACTCATCCGGGGAGTAGCCAAGAA	1380	1390	-	11.6818	7.63e-05	0.298	GGAAAAGTGAC
Traes_7DS_FE8BC1125	BBR-BPC	CCATGTCTTGGCACTCATCCGGGGAGTAGCCAAGAA	1828	1848	+	-2.82895	7.68e-05	0.0286	ACACCCCTCGCTCTCTCCTTC
Traes_4AL_A02408BC8	BBR-BPC	CCATGTCTTGGCACTCATCCGGGGAGTAGCCAAGAA	1828	1848	+	-2.82895	7.68e-05	0.0286	ACACCCCTCGCTCTCTCCTTC
Traes_5BL_632EBAD09	MYB	CCATGTCTTGGCACTCATCCGGGGAGTAGCCAAGAA	1465	1482	+	10.5758	7.69e-05	0.148	TTAGTTGGGTAGTTAGTA
Traes_4BL_7911992DE	Dof	CCATGTCTTGGCACTCATCCGGGGAGTAGCCAAGAA	466	486	+	10.1667	7.77e-05	0.0574	TCATTTTTTAAGTTTTTTTAA
Traes_1AL_C4FA8404A	NAC	CCATGTCTTGGCACTCATCCGGGGAGTAGCCAAGAA	217	237	-	7.15152	7.78e-05	0.302	AAATACTTGTAAACCAAATAA
Traes_4AL_273ACCFFD	bZIP	CCATGTCTTGGCACTCATCCGGGGAGTAGCCAAGAA	825	836	-	10.2121	7.83e-05	0.306	TAGCCAGCTAGG
Traes_2BL_3041037F1	MYB_related	CCATGTCTTGGCACTCATCCGGGGAGTAGCCAAGAA	1004	1015	+	6.56061	7.87e-05	0.103	TTTAATATCTGA
Traes_2BL_EBA73F94F	AP2	CCATGTCTTGGCACTCATCCGGGGAGTAGCCAAGAA	1935	1954	+	9.60256	7.88e-05	0.0819	AAGAGTGAGAGAGGTAGACA
Traes_7DL_310E46F15	MYB_related	CCATGTCTTGGCACTCATCCGGGGAGTAGCCAAGAA	266	274	+	10.1212	7.94e-05	0.104	AGGATATTT
TRAES3BF094600010CFD_g	C2H2	CCATGTCTTGGCACTCATCCGGGGAGTAGCCAAGAA	153	164	+	8.56579	8.08e-05	0.154	CAAAACAAAATA
Traes_6AS_FDF16F4EA	bZIP	CCATGTCTTGGCACTCATCCGGGGAGTAGCCAAGAA	454	468	-	6.21212	8.11e-05	0.316	TGAGATGACATGTAT
Traes_6DS_2B2F9C290	C2H2	CCATGTCTTGGCACTCATCCGGGGAGTAGCCAAGAA	1833	1851	+	9.07937	8.17e-05	0.0271	CCTCGCTCTCTCCTTCCTT
TRAES3BF066400010CFD_g	B3	CCATGTCTTGGCACTCATCCGGGGAGTAGCCAAGAA	1163	1171	-	11.305	8.31e-05	0.159	ATGCATGCA
TRAES3BF107400040CFD_g	ARR-B	CCATGTCTTGGCACTCATCCGGGGAGTAGCCAAGAA	1014	1023	+	11.0455	8.36e-05	0.109	GAAGATTTGG
TRAES3BF094200030CFD_g	ARR-B	CCATGTCTTGGCACTCATCCGGGGAGTAGCCAAGAA	1014	1023	+	11.0455	8.36e-05	0.109	GAAGATTTGG
Traes_2BL_9CD6E043A	ERF	CCATGTCTTGGCACTCATCCGGGGAGTAGCCAAGAA	1894	1913	-	9.92424	8.5e-05	0.109	TCGAGCAGCCGCCGCCGCTA
Traes_6DL_88DFCF552	C2H2	CCATGTCTTGGCACTCATCCGGGGAGTAGCCAAGAA	1139	1149	+	10.697	8.63e-05	0.337	CAGTGTAGGTA
Traes_2BL_B397F2CE3	ERF	CCATGTCTTGGCACTCATCCGGGGAGTAGCCAAGAA	1895	1909	+	9.83333	8.77e-05	0.0761	AGCGGCGGCGGCTGC
Traes_2BL_EBA73F94F	AP2	CCATGTCTTGGCACTCATCCGGGGAGTAGCCAAGAA	1735	1754	-	9.34615	8.83e-05	0.0819	TTGGACAAAAGTGAGAAACG
Traes_1AL_A9FB6BF52	ERF	CCATGTCTTGGCACTCATCCGGGGAGTAGCCAAGAA	1721	1741	-	8.66197	8.83e-05	0.113	AGAAACGGAGGAGACCGAGGA
Traes_5DL_156E53683	G2-like	CCATGTCTTGGCACTCATCCGGGGAGTAGCCAAGAA	242	249	+	11.2879	8.84e-05	0.346	GGAATCTA
Traes_5BL_A28533902	G2-like	CCATGTCTTGGCACTCATCCGGGGAGTAGCCAAGAA	242	249	+	11.2879	8.84e-05	0.345	GGAATCTA
Traes_1AL_6B108514B	MIKC_MADS	CCATGTCTTGGCACTCATCCGGGGAGTAGCCAAGAA	478	498	+	9.9403	8.87e-05	0.0412	TTTTTTTAATTCCCATTTCCA
Traes_4DL_C083C804E	EIL	CCATGTCTTGGCACTCATCCGGGGAGTAGCCAAGAA	1453	1467	+	10.5455	8.92e-05	0.348	CTCCACATTCATTTA
Traes_2BS_B1A73C7A8	ERF	CCATGTCTTGGCACTCATCCGGGGAGTAGCCAAGAA	1653	1667	-	10.8182	8.98e-05	0.0863	CCGCTGGGGCCGCCC
TRAES3BF097400030CFD_g	NAC	CCATGTCTTGGCACTCATCCGGGGAGTAGCCAAGAA	1849	1863	+	10.803	9.01e-05	0.175	CTTCTTCCTCCCGCC
Traes_4DL_AE5093871	BBR-BPC	CCATGTCTTGGCACTCATCCGGGGAGTAGCCAAGAA	1829	1852	-	-1.83333	9.03e-05	0.0302	GAAGGAAGGAGAGAGCGAGGGGTG
Traes_4AS_48979CBE1	BBR-BPC	CCATGTCTTGGCACTCATCCGGGGAGTAGCCAAGAA	1829	1852	-	-1.83333	9.03e-05	0.0303	GAAGGAAGGAGAGAGCGAGGGGTG
Traes_5BL_FBC7AF288	ERF	CCATGTCTTGGCACTCATCCGGGGAGTAGCCAAGAA	1881	1908	-	6.77273	9.3e-05	0.117	CAGCCGCCGCCGCTATGTGATGTGCTTG
Traes_7DS_FE8BC1125	BBR-BPC	CCATGTCTTGGCACTCATCCGGGGAGTAGCCAAGAA	50	70	-	-3.64474	9.51e-05	0.0322	AAATTCCTCCTTCTATGTTTC
Traes_4AL_A02408BC8	BBR-BPC	CCATGTCTTGGCACTCATCCGGGGAGTAGCCAAGAA	50	70	-	-3.64474	9.51e-05	0.0322	AAATTCCTCCTTCTATGTTTC
Traes_6DS_2B2F9C290	C2H2	CCATGTCTTGGCACTCATCCGGGGAGTAGCCAAGAA	576	594	-	8.75397	9.63e-05	0.0293	TCCCTACCTCCTATTCCTG
TRAES3BF002300010CFD_g	NAC	CCATGTCTTGGCACTCATCCGGGGAGTAGCCAAGAA	810	831	+	10.7121	9.65e-05	0.375	GCCGTAGGGCACTTGCCTAGCT
Traes_6DL_EF6D5D4FA	Dof	CCATGTCTTGGCACTCATCCGGGGAGTAGCCAAGAA	358	378	+	10.3788	9.7e-05	0.185	ATTTTGAAGGAAAAGAAACAT
Traes_2BL_B397F2CE3	ERF	CCATGTCTTGGCACTCATCCGGGGAGTAGCCAAGAA	1771	1785	-	9.57576	9.86e-05	0.0761	GATGGGAGAGGTGGA
