# Supplementary material for: Are TaNAC Transcription Factors Involved in Promoting Wheat Yield by cis-Regulation of TaCKX Gene Family?
Source: Int J Mol Sci. 2024 Feb 7;25(4):2027. doi: 10.3390/ijms25042027 (PMC10889182; doi:10.3390/ijms25042027)
Supplement: Supplementary file 1 [file ijms-25-02027-s001.zip › Folder S1/fimo TaCKX5-3D.txt]

#pattern name	Family	sequence name	start	stop	strand	score	p-value	q-value	matched sequence
Traes_4DL_AE5093871	BBR-BPC	TTGTTTTATATGACCACCACTAATCCGTGGAGGTTATTCAAGCGGTTGACATATCTCTA	350	373	+	32.1515	1.91e-11	5.22e-08	GAGAGAGAGAGAGAGGGAGCGAGG
Traes_4AS_48979CBE1	BBR-BPC	TTGTTTTATATGACCACCACTAATCCGTGGAGGTTATTCAAGCGGTTGACATATCTCTA	350	373	+	32.1515	1.91e-11	5.16e-08	GAGAGAGAGAGAGAGGGAGCGAGG
Traes_4DL_AE5093871	BBR-BPC	TTGTTTTATATGACCACCACTAATCCGTGGAGGTTATTCAAGCGGTTGACATATCTCTA	380	403	+	29.7576	9.02e-11	8.55e-08	GAGAGACGGAGACAGAGAGAGAGA
Traes_4AS_48979CBE1	BBR-BPC	TTGTTTTATATGACCACCACTAATCCGTGGAGGTTATTCAAGCGGTTGACATATCTCTA	380	403	+	29.7576	9.02e-11	8.45e-08	GAGAGACGGAGACAGAGAGAGAGA
Traes_4DL_AE5093871	BBR-BPC	TTGTTTTATATGACCACCACTAATCCGTGGAGGTTATTCAAGCGGTTGACATATCTCTA	388	411	+	29.697	9.37e-11	8.55e-08	GAGACAGAGAGAGAGAGTGAGAGT
Traes_4AS_48979CBE1	BBR-BPC	TTGTTTTATATGACCACCACTAATCCGTGGAGGTTATTCAAGCGGTTGACATATCTCTA	388	411	+	29.697	9.37e-11	8.45e-08	GAGACAGAGAGAGAGAGTGAGAGT
Traes_7DS_FE8BC1125	BBR-BPC	TTGTTTTATATGACCACCACTAATCCGTGGAGGTTATTCAAGCGGTTGACATATCTCTA	388	408	-	30.0132	9.64e-11	2.57e-07	CTCACTCTCTCTCTCTGTCTC
Traes_4AL_A02408BC8	BBR-BPC	TTGTTTTATATGACCACCACTAATCCGTGGAGGTTATTCAAGCGGTTGACATATCTCTA	388	408	-	30.0132	9.64e-11	2.57e-07	CTCACTCTCTCTCTCTGTCTC
Traes_7DS_FE8BC1125	BBR-BPC	TTGTTTTATATGACCACCACTAATCCGTGGAGGTTATTCAAGCGGTTGACATATCTCTA	352	372	-	28.9868	1.87e-10	2.57e-07	CTCGCTCCCTCTCTCTCTCTC
Traes_4AL_A02408BC8	BBR-BPC	TTGTTTTATATGACCACCACTAATCCGTGGAGGTTATTCAAGCGGTTGACATATCTCTA	352	372	-	28.9868	1.87e-10	2.57e-07	CTCGCTCCCTCTCTCTCTCTC
Traes_4DL_AE5093871	BBR-BPC	TTGTTTTATATGACCACCACTAATCCGTGGAGGTTATTCAAGCGGTTGACATATCTCTA	360	383	+	27.8636	2.97e-10	2.03e-07	GAGAGGGAGCGAGGGGGAGAGAGA
Traes_4AS_48979CBE1	BBR-BPC	TTGTTTTATATGACCACCACTAATCCGTGGAGGTTATTCAAGCGGTTGACATATCTCTA	360	383	+	27.8636	2.97e-10	2.01e-07	GAGAGGGAGCGAGGGGGAGAGAGA
Traes_4DL_AE5093871	BBR-BPC	TTGTTTTATATGACCACCACTAATCCGTGGAGGTTATTCAAGCGGTTGACATATCTCTA	348	371	+	26.6515	6.08e-10	3.33e-07	AGGAGAGAGAGAGAGAGGGAGCGA
Traes_4AS_48979CBE1	BBR-BPC	TTGTTTTATATGACCACCACTAATCCGTGGAGGTTATTCAAGCGGTTGACATATCTCTA	348	371	+	26.6515	6.08e-10	3.29e-07	AGGAGAGAGAGAGAGAGGGAGCGA
Traes_4DL_AE5093871	BBR-BPC	TTGTTTTATATGACCACCACTAATCCGTGGAGGTTATTCAAGCGGTTGACATATCTCTA	358	381	+	26.197	7.92e-10	3.61e-07	GAGAGAGGGAGCGAGGGGGAGAGA
Traes_4AS_48979CBE1	BBR-BPC	TTGTTTTATATGACCACCACTAATCCGTGGAGGTTATTCAAGCGGTTGACATATCTCTA	358	381	+	26.197	7.92e-10	3.57e-07	GAGAGAGGGAGCGAGGGGGAGAGA
Traes_4DL_AE5093871	BBR-BPC	TTGTTTTATATGACCACCACTAATCCGTGGAGGTTATTCAAGCGGTTGACATATCTCTA	386	409	+	25.1364	1.45e-09	5.65e-07	CGGAGACAGAGAGAGAGAGTGAGA
Traes_4AS_48979CBE1	BBR-BPC	TTGTTTTATATGACCACCACTAATCCGTGGAGGTTATTCAAGCGGTTGACATATCTCTA	386	409	+	25.1364	1.45e-09	5.59e-07	CGGAGACAGAGAGAGAGAGTGAGA
Traes_7DS_FE8BC1125	BBR-BPC	TTGTTTTATATGACCACCACTAATCCGTGGAGGTTATTCAAGCGGTTGACATATCTCTA	348	368	-	24.5526	2.54e-09	2.32e-06	CTCCCTCTCTCTCTCTCTCCT
Traes_4AL_A02408BC8	BBR-BPC	TTGTTTTATATGACCACCACTAATCCGTGGAGGTTATTCAAGCGGTTGACATATCTCTA	348	368	-	24.5526	2.54e-09	2.32e-06	CTCCCTCTCTCTCTCTCTCCT
Traes_4DL_AE5093871	BBR-BPC	TTGTTTTATATGACCACCACTAATCCGTGGAGGTTATTCAAGCGGTTGACATATCTCTA	374	397	+	23.2273	4.11e-09	1.41e-06	GGGAGAGAGAGACGGAGACAGAGA
Traes_4AS_48979CBE1	BBR-BPC	TTGTTTTATATGACCACCACTAATCCGTGGAGGTTATTCAAGCGGTTGACATATCTCTA	374	397	+	23.2273	4.11e-09	1.39e-06	GGGAGAGAGAGACGGAGACAGAGA
Traes_7DS_FE8BC1125	BBR-BPC	TTGTTTTATATGACCACCACTAATCCGTGGAGGTTATTCAAGCGGTTGACATATCTCTA	354	374	-	23.4474	4.57e-09	3.13e-06	CCCTCGCTCCCTCTCTCTCTC
Traes_4AL_A02408BC8	BBR-BPC	TTGTTTTATATGACCACCACTAATCCGTGGAGGTTATTCAAGCGGTTGACATATCTCTA	354	374	-	23.4474	4.57e-09	3.13e-06	CCCTCGCTCCCTCTCTCTCTC
Traes_4DL_AE5093871	BBR-BPC	TTGTTTTATATGACCACCACTAATCCGTGGAGGTTATTCAAGCGGTTGACATATCTCTA	382	405	+	22.7727	5.23e-09	1.53e-06	GAGACGGAGACAGAGAGAGAGAGT
Traes_4AS_48979CBE1	BBR-BPC	TTGTTTTATATGACCACCACTAATCCGTGGAGGTTATTCAAGCGGTTGACATATCTCTA	382	405	+	22.7727	5.23e-09	1.51e-06	GAGACGGAGACAGAGAGAGAGAGT
Traes_4DL_AE5093871	BBR-BPC	TTGTTTTATATGACCACCACTAATCCGTGGAGGTTATTCAAGCGGTTGACATATCTCTA	376	399	+	22.6515	5.58e-09	1.53e-06	GAGAGAGAGACGGAGACAGAGAGA
Traes_4AS_48979CBE1	BBR-BPC	TTGTTTTATATGACCACCACTAATCCGTGGAGGTTATTCAAGCGGTTGACATATCTCTA	376	399	+	22.6515	5.58e-09	1.51e-06	GAGAGAGAGACGGAGACAGAGAGA
Traes_4DL_AE5093871	BBR-BPC	TTGTTTTATATGACCACCACTAATCCGTGGAGGTTATTCAAGCGGTTGACATATCTCTA	362	385	+	21.6061	9.57e-09	2.38e-06	GAGGGAGCGAGGGGGAGAGAGAGA
Traes_4AS_48979CBE1	BBR-BPC	TTGTTTTATATGACCACCACTAATCCGTGGAGGTTATTCAAGCGGTTGACATATCTCTA	362	385	+	21.6061	9.57e-09	2.35e-06	GAGGGAGCGAGGGGGAGAGAGAGA
Traes_7DS_FE8BC1125	BBR-BPC	TTGTTTTATATGACCACCACTAATCCGTGGAGGTTATTCAAGCGGTTGACATATCTCTA	390	410	-	20.8026	1.71e-08	9.39e-06	CTCTCACTCTCTCTCTCTGTC
Traes_4AL_A02408BC8	BBR-BPC	TTGTTTTATATGACCACCACTAATCCGTGGAGGTTATTCAAGCGGTTGACATATCTCTA	390	410	-	20.8026	1.71e-08	9.39e-06	CTCTCACTCTCTCTCTCTGTC
Traes_4DL_AE5093871	BBR-BPC	TTGTTTTATATGACCACCACTAATCCGTGGAGGTTATTCAAGCGGTTGACATATCTCTA	352	375	+	19.8485	2.31e-08	5.15e-06	GAGAGAGAGAGAGGGAGCGAGGGG
Traes_4AS_48979CBE1	BBR-BPC	TTGTTTTATATGACCACCACTAATCCGTGGAGGTTATTCAAGCGGTTGACATATCTCTA	352	375	+	19.8485	2.31e-08	5.09e-06	GAGAGAGAGAGAGGGAGCGAGGGG
Traes_4DL_AE5093871	BBR-BPC	TTGTTTTATATGACCACCACTAATCCGTGGAGGTTATTCAAGCGGTTGACATATCTCTA	370	393	+	19.7273	2.45e-08	5.15e-06	GAGGGGGAGAGAGAGACGGAGACA
Traes_4AS_48979CBE1	BBR-BPC	TTGTTTTATATGACCACCACTAATCCGTGGAGGTTATTCAAGCGGTTGACATATCTCTA	370	393	+	19.7273	2.45e-08	5.09e-06	GAGGGGGAGAGAGAGACGGAGACA
Traes_7DS_FE8BC1125	BBR-BPC	TTGTTTTATATGACCACCACTAATCCGTGGAGGTTATTCAAGCGGTTGACATATCTCTA	350	370	-	19.7895	2.76e-08	1.1e-05	CGCTCCCTCTCTCTCTCTCTC
Traes_4AL_A02408BC8	BBR-BPC	TTGTTTTATATGACCACCACTAATCCGTGGAGGTTATTCAAGCGGTTGACATATCTCTA	350	370	-	19.7895	2.76e-08	1.1e-05	CGCTCCCTCTCTCTCTCTCTC
Traes_7DS_FE8BC1125	BBR-BPC	TTGTTTTATATGACCACCACTAATCCGTGGAGGTTATTCAAGCGGTTGACATATCTCTA	392	412	-	19.6184	2.99e-08	1.1e-05	TACTCTCACTCTCTCTCTCTG
Traes_4AL_A02408BC8	BBR-BPC	TTGTTTTATATGACCACCACTAATCCGTGGAGGTTATTCAAGCGGTTGACATATCTCTA	392	412	-	19.6184	2.99e-08	1.1e-05	TACTCTCACTCTCTCTCTCTG
Traes_7DS_FE8BC1125	BBR-BPC	TTGTTTTATATGACCACCACTAATCCGTGGAGGTTATTCAAGCGGTTGACATATCTCTA	370	390	-	19.4605	3.21e-08	1.1e-05	CTCCGTCTCTCTCTCCCCCTC
Traes_4AL_A02408BC8	BBR-BPC	TTGTTTTATATGACCACCACTAATCCGTGGAGGTTATTCAAGCGGTTGACATATCTCTA	370	390	-	19.4605	3.21e-08	1.1e-05	CTCCGTCTCTCTCTCCCCCTC
Traes_4DL_AE5093871	BBR-BPC	TTGTTTTATATGACCACCACTAATCCGTGGAGGTTATTCAAGCGGTTGACATATCTCTA	368	391	+	18.5606	4.29e-08	8.38e-06	GCGAGGGGGAGAGAGAGACGGAGA
Traes_4AS_48979CBE1	BBR-BPC	TTGTTTTATATGACCACCACTAATCCGTGGAGGTTATTCAAGCGGTTGACATATCTCTA	368	391	+	18.5606	4.29e-08	8.28e-06	GCGAGGGGGAGAGAGAGACGGAGA
Traes_4DL_AE5093871	BBR-BPC	TTGTTTTATATGACCACCACTAATCCGTGGAGGTTATTCAAGCGGTTGACATATCTCTA	346	369	+	18.0606	5.42e-08	9.9e-06	ATAGGAGAGAGAGAGAGAGGGAGC
Traes_4AS_48979CBE1	BBR-BPC	TTGTTTTATATGACCACCACTAATCCGTGGAGGTTATTCAAGCGGTTGACATATCTCTA	346	369	+	18.0606	5.42e-08	9.79e-06	ATAGGAGAGAGAGAGAGAGGGAGC
Traes_7DS_FE8BC1125	BBR-BPC	TTGTTTTATATGACCACCACTAATCCGTGGAGGTTATTCAAGCGGTTGACATATCTCTA	346	366	-	17.7763	6.85e-08	2.09e-05	CCCTCTCTCTCTCTCTCCTAT
Traes_4AL_A02408BC8	BBR-BPC	TTGTTTTATATGACCACCACTAATCCGTGGAGGTTATTCAAGCGGTTGACATATCTCTA	346	366	-	17.7763	6.85e-08	2.09e-05	CCCTCTCTCTCTCTCTCCTAT
Traes_7DS_FE8BC1125	BBR-BPC	TTGTTTTATATGACCACCACTAATCCGTGGAGGTTATTCAAGCGGTTGACATATCTCTA	374	394	-	17.0526	9.38e-08	2.57e-05	CTGTCTCCGTCTCTCTCTCCC
Traes_4AL_A02408BC8	BBR-BPC	TTGTTTTATATGACCACCACTAATCCGTGGAGGTTATTCAAGCGGTTGACATATCTCTA	374	394	-	17.0526	9.38e-08	2.57e-05	CTGTCTCCGTCTCTCTCTCCC
Traes_4DL_AE5093871	BBR-BPC	TTGTTTTATATGACCACCACTAATCCGTGGAGGTTATTCAAGCGGTTGACATATCTCTA	384	407	+	15.7727	1.54e-07	2.63e-05	GACGGAGACAGAGAGAGAGAGTGA
Traes_4AS_48979CBE1	BBR-BPC	TTGTTTTATATGACCACCACTAATCCGTGGAGGTTATTCAAGCGGTTGACATATCTCTA	384	407	+	15.7727	1.54e-07	2.6e-05	GACGGAGACAGAGAGAGAGAGTGA
Traes_4DL_AE5093871	BBR-BPC	TTGTTTTATATGACCACCACTAATCCGTGGAGGTTATTCAAGCGGTTGACATATCTCTA	392	415	+	15.4091	1.8e-07	2.9e-05	CAGAGAGAGAGAGTGAGAGTATTC
Traes_4AS_48979CBE1	BBR-BPC	TTGTTTTATATGACCACCACTAATCCGTGGAGGTTATTCAAGCGGTTGACATATCTCTA	392	415	+	15.4091	1.8e-07	2.87e-05	CAGAGAGAGAGAGTGAGAGTATTC
Traes_4DL_AE5093871	BBR-BPC	TTGTTTTATATGACCACCACTAATCCGTGGAGGTTATTCAAGCGGTTGACATATCTCTA	354	377	+	15.1061	2.06e-07	3.13e-05	GAGAGAGAGAGGGAGCGAGGGGGA
Traes_4AS_48979CBE1	BBR-BPC	TTGTTTTATATGACCACCACTAATCCGTGGAGGTTATTCAAGCGGTTGACATATCTCTA	354	377	+	15.1061	2.06e-07	3.1e-05	GAGAGAGAGAGGGAGCGAGGGGGA
Traes_7DS_FE8BC1125	BBR-BPC	TTGTTTTATATGACCACCACTAATCCGTGGAGGTTATTCAAGCGGTTGACATATCTCTA	382	402	-	14.9079	2.3e-07	5.73e-05	CTCTCTCTCTGTCTCCGTCTC
Traes_4AL_A02408BC8	BBR-BPC	TTGTTTTATATGACCACCACTAATCCGTGGAGGTTATTCAAGCGGTTGACATATCTCTA	382	402	-	14.9079	2.3e-07	5.73e-05	CTCTCTCTCTGTCTCCGTCTC
Traes_7DS_FE8BC1125	BBR-BPC	TTGTTTTATATGACCACCACTAATCCGTGGAGGTTATTCAAGCGGTTGACATATCTCTA	376	396	-	14.0263	3.27e-07	7.48e-05	CTCTGTCTCCGTCTCTCTCTC
Traes_4AL_A02408BC8	BBR-BPC	TTGTTTTATATGACCACCACTAATCCGTGGAGGTTATTCAAGCGGTTGACATATCTCTA	376	396	-	14.0263	3.27e-07	7.48e-05	CTCTGTCTCCGTCTCTCTCTC
Traes_4DL_AE5093871	BBR-BPC	TTGTTTTATATGACCACCACTAATCCGTGGAGGTTATTCAAGCGGTTGACATATCTCTA	390	413	+	13.6667	3.82e-07	5.32e-05	GACAGAGAGAGAGAGTGAGAGTAT
Traes_4AS_48979CBE1	BBR-BPC	TTGTTTTATATGACCACCACTAATCCGTGGAGGTTATTCAAGCGGTTGACATATCTCTA	390	413	+	13.6667	3.82e-07	5.26e-05	GACAGAGAGAGAGAGTGAGAGTAT
Traes_4DL_AE5093871	BBR-BPC	TTGTTTTATATGACCACCACTAATCCGTGGAGGTTATTCAAGCGGTTGACATATCTCTA	344	367	+	13.6212	3.89e-07	5.32e-05	ACATAGGAGAGAGAGAGAGAGGGA
Traes_4AS_48979CBE1	BBR-BPC	TTGTTTTATATGACCACCACTAATCCGTGGAGGTTATTCAAGCGGTTGACATATCTCTA	344	367	+	13.6212	3.89e-07	5.26e-05	ACATAGGAGAGAGAGAGAGAGGGA
Traes_4DL_AE5093871	BBR-BPC	TTGTTTTATATGACCACCACTAATCCGTGGAGGTTATTCAAGCGGTTGACATATCTCTA	372	395	+	13.1515	4.73e-07	6.17e-05	GGGGGAGAGAGAGACGGAGACAGA
Traes_4AS_48979CBE1	BBR-BPC	TTGTTTTATATGACCACCACTAATCCGTGGAGGTTATTCAAGCGGTTGACATATCTCTA	372	395	+	13.1515	4.73e-07	6.1e-05	GGGGGAGAGAGAGACGGAGACAGA
Traes_7DS_FE8BC1125	BBR-BPC	TTGTTTTATATGACCACCACTAATCCGTGGAGGTTATTCAAGCGGTTGACATATCTCTA	368	388	-	12.3684	6.22e-07	0.000131	CCGTCTCTCTCTCCCCCTCGC
Traes_4AL_A02408BC8	BBR-BPC	TTGTTTTATATGACCACCACTAATCCGTGGAGGTTATTCAAGCGGTTGACATATCTCTA	368	388	-	12.3684	6.22e-07	0.000131	CCGTCTCTCTCTCCCCCTCGC
Traes_4DL_AE5093871	BBR-BPC	TTGTTTTATATGACCACCACTAATCCGTGGAGGTTATTCAAGCGGTTGACATATCTCTA	356	379	+	12.3182	6.67e-07	8.3e-05	GAGAGAGAGGGAGCGAGGGGGAGA
Traes_4AS_48979CBE1	BBR-BPC	TTGTTTTATATGACCACCACTAATCCGTGGAGGTTATTCAAGCGGTTGACATATCTCTA	356	379	+	12.3182	6.67e-07	8.21e-05	GAGAGAGAGGGAGCGAGGGGGAGA
Traes_7DS_FE8BC1125	BBR-BPC	TTGTTTTATATGACCACCACTAATCCGTGGAGGTTATTCAAGCGGTTGACATATCTCTA	380	400	-	11.9079	7.4e-07	0.000145	CTCTCTCTGTCTCCGTCTCTC
Traes_4AL_A02408BC8	BBR-BPC	TTGTTTTATATGACCACCACTAATCCGTGGAGGTTATTCAAGCGGTTGACATATCTCTA	380	400	-	11.9079	7.4e-07	0.000145	CTCTCTCTGTCTCCGTCTCTC
Traes_7DS_FE8BC1125	BBR-BPC	TTGTTTTATATGACCACCACTAATCCGTGGAGGTTATTCAAGCGGTTGACATATCTCTA	356	376	-	11.3421	9.14e-07	0.000167	CCCCCTCGCTCCCTCTCTCTC
Traes_4AL_A02408BC8	BBR-BPC	TTGTTTTATATGACCACCACTAATCCGTGGAGGTTATTCAAGCGGTTGACATATCTCTA	356	376	-	11.3421	9.14e-07	0.000167	CCCCCTCGCTCCCTCTCTCTC
Traes_7DS_FE8BC1125	BBR-BPC	TTGTTTTATATGACCACCACTAATCCGTGGAGGTTATTCAAGCGGTTGACATATCTCTA	394	414	-	11.0395	1.02e-06	0.000175	AATACTCTCACTCTCTCTCTC
Traes_4AL_A02408BC8	BBR-BPC	TTGTTTTATATGACCACCACTAATCCGTGGAGGTTATTCAAGCGGTTGACATATCTCTA	394	414	-	11.0395	1.02e-06	0.000175	AATACTCTCACTCTCTCTCTC
Traes_4DL_AE5093871	BBR-BPC	TTGTTTTATATGACCACCACTAATCCGTGGAGGTTATTCAAGCGGTTGACATATCTCTA	366	389	+	10.2879	1.5e-06	0.000178	GAGCGAGGGGGAGAGAGAGACGGA
Traes_4AS_48979CBE1	BBR-BPC	TTGTTTTATATGACCACCACTAATCCGTGGAGGTTATTCAAGCGGTTGACATATCTCTA	366	389	+	10.2879	1.5e-06	0.000176	GAGCGAGGGGGAGAGAGAGACGGA
TRAES3BF042000020CFD_g	CPP	TTGTTTTATATGACCACCACTAATCCGTGGAGGTTATTCAAGCGGTTGACATATCTCTA	570	579	+	14.01	1.59e-06	0.00427	AATTTGAATT
Traes_4BL_085791CB2	WOX	TTGTTTTATATGACCACCACTAATCCGTGGAGGTTATTCAAGCGGTTGACATATCTCTA	1269	1279	-	15.5352	1.71e-06	0.00506	AATTAATTAGT
Traes_7DS_FE8BC1125	BBR-BPC	TTGTTTTATATGACCACCACTAATCCGTGGAGGTTATTCAAGCGGTTGACATATCTCTA	372	392	-	9.55263	1.74e-06	0.00028	GTCTCCGTCTCTCTCTCCCCC
Traes_4AL_A02408BC8	BBR-BPC	TTGTTTTATATGACCACCACTAATCCGTGGAGGTTATTCAAGCGGTTGACATATCTCTA	372	392	-	9.55263	1.74e-06	0.00028	GTCTCCGTCTCTCTCTCCCCC
Traes_7DS_FE8BC1125	BBR-BPC	TTGTTTTATATGACCACCACTAATCCGTGGAGGTTATTCAAGCGGTTGACATATCTCTA	386	406	-	9.40789	1.84e-06	0.00028	CACTCTCTCTCTCTGTCTCCG
Traes_4AL_A02408BC8	BBR-BPC	TTGTTTTATATGACCACCACTAATCCGTGGAGGTTATTCAAGCGGTTGACATATCTCTA	386	406	-	9.40789	1.84e-06	0.00028	CACTCTCTCTCTCTGTCTCCG
Traes_6BL_2F2381640	MYB_related	TTGTTTTATATGACCACCACTAATCCGTGGAGGTTATTCAAGCGGTTGACATATCTCTA	887	900	-	16.1667	1.94e-06	0.00486	AATTAAATATCTTA
Traes_1AL_6B108514B	MIKC_MADS	TTGTTTTATATGACCACCACTAATCCGTGGAGGTTATTCAAGCGGTTGACATATCTCTA	389	409	-	15.9701	1.98e-06	0.00296	TCTCACTCTCTCTCTCTGTCT
Traes_4DL_AE5093871	BBR-BPC	TTGTTTTATATGACCACCACTAATCCGTGGAGGTTATTCAAGCGGTTGACATATCTCTA	334	357	+	9.56061	1.98e-06	0.000226	AAGAAAGATAACATAGGAGAGAGA
Traes_4AS_48979CBE1	BBR-BPC	TTGTTTTATATGACCACCACTAATCCGTGGAGGTTATTCAAGCGGTTGACATATCTCTA	334	357	+	9.56061	1.98e-06	0.000223	AAGAAAGATAACATAGGAGAGAGA
Traes_7DS_FE8BC1125	BBR-BPC	TTGTTTTATATGACCACCACTAATCCGTGGAGGTTATTCAAGCGGTTGACATATCTCTA	360	380	-	9.07895	2.06e-06	0.000285	CTCTCCCCCTCGCTCCCTCTC
Traes_4AL_A02408BC8	BBR-BPC	TTGTTTTATATGACCACCACTAATCCGTGGAGGTTATTCAAGCGGTTGACATATCTCTA	360	380	-	9.07895	2.06e-06	0.000285	CTCTCCCCCTCGCTCCCTCTC
Traes_7DS_FE8BC1125	BBR-BPC	TTGTTTTATATGACCACCACTAATCCGTGGAGGTTATTCAAGCGGTTGACATATCTCTA	362	382	-	9.05263	2.08e-06	0.000285	CTCTCTCCCCCTCGCTCCCTC
Traes_4AL_A02408BC8	BBR-BPC	TTGTTTTATATGACCACCACTAATCCGTGGAGGTTATTCAAGCGGTTGACATATCTCTA	362	382	-	9.05263	2.08e-06	0.000285	CTCTCTCCCCCTCGCTCCCTC
Traes_2BS_DD07C2EE6	C2H2	TTGTTTTATATGACCACCACTAATCCGTGGAGGTTATTCAAGCGGTTGACATATCTCTA	397	407	+	13.5455	2.24e-06	0.00724	AGAGAGAGTGA
Traes_7DS_FE8BC1125	BBR-BPC	TTGTTTTATATGACCACCACTAATCCGTGGAGGTTATTCAAGCGGTTGACATATCTCTA	344	364	-	8.72368	2.33e-06	0.000305	CTCTCTCTCTCTCTCCTATGT
Traes_4AL_A02408BC8	BBR-BPC	TTGTTTTATATGACCACCACTAATCCGTGGAGGTTATTCAAGCGGTTGACATATCTCTA	344	364	-	8.72368	2.33e-06	0.000305	CTCTCTCTCTCTCTCCTATGT
Traes_2BL_EBA73F94F	AP2	TTGTTTTATATGACCACCACTAATCCGTGGAGGTTATTCAAGCGGTTGACATATCTCTA	340	359	+	15.5385	2.86e-06	0.00563	GATAACATAGGAGAGAGAGA
Traes_7DS_FE8BC1125	BBR-BPC	TTGTTTTATATGACCACCACTAATCCGTGGAGGTTATTCAAGCGGTTGACATATCTCTA	384	404	-	8.03947	2.95e-06	0.000368	CTCTCTCTCTCTGTCTCCGTC
Traes_4AL_A02408BC8	BBR-BPC	TTGTTTTATATGACCACCACTAATCCGTGGAGGTTATTCAAGCGGTTGACATATCTCTA	384	404	-	8.03947	2.95e-06	0.000368	CTCTCTCTCTCTGTCTCCGTC
Traes_7DS_FE8BC1125	BBR-BPC	TTGTTTTATATGACCACCACTAATCCGTGGAGGTTATTCAAGCGGTTGACATATCTCTA	358	378	-	7.84211	3.15e-06	0.000376	CTCCCCCTCGCTCCCTCTCTC
Traes_4AL_A02408BC8	BBR-BPC	TTGTTTTATATGACCACCACTAATCCGTGGAGGTTATTCAAGCGGTTGACATATCTCTA	358	378	-	7.84211	3.15e-06	0.000376	CTCCCCCTCGCTCCCTCTCTC
TRAES3BF091700010CFD_g	GATA	TTGTTTTATATGACCACCACTAATCCGTGGAGGTTATTCAAGCGGTTGACATATCTCTA	221	233	-	14.4091	3.28e-06	0.0103	TGGATCTGATTGA
Traes_4BL_085791CB2	WOX	TTGTTTTATATGACCACCACTAATCCGTGGAGGTTATTCAAGCGGTTGACATATCTCTA	893	903	+	15.1268	3.36e-06	0.00506	ATTTAATTAAT
Traes_1AL_6B108514B	MIKC_MADS	TTGTTTTATATGACCACCACTAATCCGTGGAGGTTATTCAAGCGGTTGACATATCTCTA	379	399	-	15.2388	3.49e-06	0.00296	TCTCTCTGTCTCCGTCTCTCT
Traes_6AS_4B9F0CBBF	G2-like	TTGTTTTATATGACCACCACTAATCCGTGGAGGTTATTCAAGCGGTTGACATATCTCTA	1532	1546	-	15.338	3.6e-06	0.00829	TTTTGAATATTCCTA
Traes_7DS_FE8BC1125	BBR-BPC	TTGTTTTATATGACCACCACTAATCCGTGGAGGTTATTCAAGCGGTTGACATATCTCTA	378	398	-	7.03947	4.13e-06	0.000472	CTCTCTGTCTCCGTCTCTCTC
Traes_4AL_A02408BC8	BBR-BPC	TTGTTTTATATGACCACCACTAATCCGTGGAGGTTATTCAAGCGGTTGACATATCTCTA	378	398	-	7.03947	4.13e-06	0.000472	CTCTCTGTCTCCGTCTCTCTC
Traes_1AL_6B108514B	MIKC_MADS	TTGTTTTATATGACCACCACTAATCCGTGGAGGTTATTCAAGCGGTTGACATATCTCTA	347	367	-	14.9701	4.27e-06	0.00296	TCCCTCTCTCTCTCTCTCCTA
Traes_2BL_EBA73F94F	AP2	TTGTTTTATATGACCACCACTAATCCGTGGAGGTTATTCAAGCGGTTGACATATCTCTA	388	407	+	14.9487	4.27e-06	0.00563	GAGACAGAGAGAGAGAGTGA
Traes_2BL_3041037F1	MYB_related	TTGTTTTATATGACCACCACTAATCCGTGGAGGTTATTCAAGCGGTTGACATATCTCTA	887	898	-	16.0455	4.33e-06	0.011	TTAAATATCTTA
Traes_2BS_B1A73C7A8	ERF	TTGTTTTATATGACCACCACTAATCCGTGGAGGTTATTCAAGCGGTTGACATATCTCTA	1567	1581	+	14.7879	4.62e-06	0.0153	CCGCTGCTGCCGGCA
Traes_6DL_410C5CD3B	GATA	TTGTTTTATATGACCACCACTAATCCGTGGAGGTTATTCAAGCGGTTGACATATCTCTA	224	238	-	14.9545	4.99e-06	0.0164	TAATATGGATCTGAT
Traes_5BL_632EBAD09	MYB	TTGTTTTATATGACCACCACTAATCCGTGGAGGTTATTCAAGCGGTTGACATATCTCTA	1352	1369	-	14.5758	5.14e-06	0.0147	ATAAGTGGTTGGTAATTT
Traes_4DL_AE5093871	BBR-BPC	TTGTTTTATATGACCACCACTAATCCGTGGAGGTTATTCAAGCGGTTGACATATCTCTA	378	401	+	6.98485	5.15e-06	0.000551	GAGAGAGACGGAGACAGAGAGAGA
Traes_4AS_48979CBE1	BBR-BPC	TTGTTTTATATGACCACCACTAATCCGTGGAGGTTATTCAAGCGGTTGACATATCTCTA	378	401	+	6.98485	5.15e-06	0.000545	GAGAGAGACGGAGACAGAGAGAGA
Traes_4DL_AE5093871	BBR-BPC	TTGTTTTATATGACCACCACTAATCCGTGGAGGTTATTCAAGCGGTTGACATATCTCTA	394	417	+	6.93939	5.24e-06	0.000551	GAGAGAGAGAGTGAGAGTATTCAT
Traes_4AS_48979CBE1	BBR-BPC	TTGTTTTATATGACCACCACTAATCCGTGGAGGTTATTCAAGCGGTTGACATATCTCTA	394	417	+	6.93939	5.24e-06	0.000545	GAGAGAGAGAGTGAGAGTATTCAT
TRAES3BF056900070CFD_g	G2-like	TTGTTTTATATGACCACCACTAATCCGTGGAGGTTATTCAAGCGGTTGACATATCTCTA	1534	1544	+	15.3333	5.26e-06	0.0143	GGAATATTCAA
Traes_6DL_EF6D5D4FA	Dof	TTGTTTTATATGACCACCACTAATCCGTGGAGGTTATTCAAGCGGTTGACATATCTCTA	552	572	+	14.6364	5.3e-06	0.0134	ATGAAAACCGTAAAGTAAAAT
Traes_2BL_EBA73F94F	AP2	TTGTTTTATATGACCACCACTAATCCGTGGAGGTTATTCAAGCGGTTGACATATCTCTA	346	365	+	14.4872	5.77e-06	0.00563	ATAGGAGAGAGAGAGAGAGG
Traes_1AL_6B108514B	MIKC_MADS	TTGTTTTATATGACCACCACTAATCCGTGGAGGTTATTCAAGCGGTTGACATATCTCTA	377	397	-	14.5522	5.78e-06	0.00296	TCTCTGTCTCCGTCTCTCTCT
Traes_7DL_310E46F15	MYB_related	TTGTTTTATATGACCACCACTAATCCGTGGAGGTTATTCAAGCGGTTGACATATCTCTA	888	896	+	11.4848	5.97e-06	0.0165	AAGATATTT
Traes_1AL_6B108514B	MIKC_MADS	TTGTTTTATATGACCACCACTAATCCGTGGAGGTTATTCAAGCGGTTGACATATCTCTA	349	369	-	14.4925	6.03e-06	0.00296	GCTCCCTCTCTCTCTCTCTCC
Traes_2BS_DD07C2EE6	C2H2	TTGTTTTATATGACCACCACTAATCCGTGGAGGTTATTCAAGCGGTTGACATATCTCTA	825	835	-	13.0758	6.48e-06	0.0105	TGTGTCAGTGA
TRAES3BF003800010CFD_g	WRKY	TTGTTTTATATGACCACCACTAATCCGTGGAGGTTATTCAAGCGGTTGACATATCTCTA	142	160	-	14.7857	6.85e-06	0.0207	AGTTGACCTTATTATATTT
Traes_1AL_6B108514B	MIKC_MADS	TTGTTTTATATGACCACCACTAATCCGTGGAGGTTATTCAAGCGGTTGACATATCTCTA	383	403	-	14.2985	6.91e-06	0.00296	TCTCTCTCTCTGTCTCCGTCT
Traes_2BS_10A8CAB27	G2-like	TTGTTTTATATGACCACCACTAATCCGTGGAGGTTATTCAAGCGGTTGACATATCTCTA	1534	1544	+	14.2879	6.97e-06	0.0187	GGAATATTCAA
Traes_1AL_2CAAB9D4A	Dof	TTGTTTTATATGACCACCACTAATCCGTGGAGGTTATTCAAGCGGTTGACATATCTCTA	421	431	+	13.6364	6.99e-06	0.019	CAAAAAGTTAC
Traes_1AL_6B108514B	MIKC_MADS	TTGTTTTATATGACCACCACTAATCCGTGGAGGTTATTCAAGCGGTTGACATATCTCTA	129	149	-	14.2239	7.28e-06	0.00296	TTATATTTTTTCTGTTTGTTT
Traes_1AL_6B108514B	MIKC_MADS	TTGTTTTATATGACCACCACTAATCCGTGGAGGTTATTCAAGCGGTTGACATATCTCTA	373	393	-	14.209	7.35e-06	0.00296	TGTCTCCGTCTCTCTCTCCCC
Traes_5AL_315285EFC	Nin-like	TTGTTTTATATGACCACCACTAATCCGTGGAGGTTATTCAAGCGGTTGACATATCTCTA	1565	1579	-	13.6571	7.58e-06	0.0251	CCGGCAGCAGCGGGG
Traes_5AL_315285EFC1	Nin-like	TTGTTTTATATGACCACCACTAATCCGTGGAGGTTATTCAAGCGGTTGACATATCTCTA	1565	1579	-	13.6571	7.58e-06	0.0251	CCGGCAGCAGCGGGG
Traes_4DL_AE5093871	BBR-BPC	TTGTTTTATATGACCACCACTAATCCGTGGAGGTTATTCAAGCGGTTGACATATCTCTA	336	359	+	5.84848	7.71e-06	0.000782	GAAAGATAACATAGGAGAGAGAGA
Traes_4AS_48979CBE1	BBR-BPC	TTGTTTTATATGACCACCACTAATCCGTGGAGGTTATTCAAGCGGTTGACATATCTCTA	336	359	+	5.84848	7.71e-06	0.000773	GAAAGATAACATAGGAGAGAGAGA
Traes_1BL_A5A91DE10	Trihelix	TTGTTTTATATGACCACCACTAATCCGTGGAGGTTATTCAAGCGGTTGACATATCTCTA	1287	1302	+	14.1061	8.26e-06	0.0142	GTAGTAAAAAAATCAA
Traes_2DL_D39684C41	MYB	TTGTTTTATATGACCACCACTAATCCGTGGAGGTTATTCAAGCGGTTGACATATCTCTA	1347	1367	+	14.2121	8.87e-06	0.0283	ATACAAAATTACCAACCACTT
Traes_3DL_2C29058E6	B3	TTGTTTTATATGACCACCACTAATCCGTGGAGGTTATTCAAGCGGTTGACATATCTCTA	946	960	-	14.4545	9.12e-06	0.0163	TCAAACATGCATGTT
Traes_6DL_991931CF9	MYB	TTGTTTTATATGACCACCACTAATCCGTGGAGGTTATTCAAGCGGTTGACATATCTCTA	1344	1364	+	13.7576	9.84e-06	0.0287	CATATACAAAATTACCAACCA
Traes_1AL_A1EA76E83	GATA	TTGTTTTATATGACCACCACTAATCCGTGGAGGTTATTCAAGCGGTTGACATATCTCTA	223	233	-	14.0526	1.02e-05	0.0336	TGGATCTGATT
Traes_3DL_2C29058E6	B3	TTGTTTTATATGACCACCACTAATCCGTGGAGGTTATTCAAGCGGTTGACATATCTCTA	943	957	+	14.303	1.02e-05	0.0163	ATTAACATGCATGTT
Traes_4BL_7911992DE	Dof	TTGTTTTATATGACCACCACTAATCCGTGGAGGTTATTCAAGCGGTTGACATATCTCTA	320	340	-	13.4545	1.13e-05	0.0223	CTTTCTTTTGCATCTTGTGTT
Traes_1BL_A5A91DE10	Trihelix	TTGTTTTATATGACCACCACTAATCCGTGGAGGTTATTCAAGCGGTTGACATATCTCTA	563	578	+	13.7121	1.16e-05	0.0142	AAAGTAAAATTTGAAT
Traes_6DL_EF6D5D4FA	Dof	TTGTTTTATATGACCACCACTAATCCGTGGAGGTTATTCAAGCGGTTGACATATCTCTA	957	977	-	13.6364	1.18e-05	0.0149	AATTGATAGAAAAAGTATCAA
Traes_6DS_2B2F9C290	C2H2	TTGTTTTATATGACCACCACTAATCCGTGGAGGTTATTCAAGCGGTTGACATATCTCTA	370	388	-	12.5952	1.22e-05	0.0373	CCGTCTCTCTCTCCCCCTC
Traes_4DL_AE5093871	BBR-BPC	TTGTTTTATATGACCACCACTAATCCGTGGAGGTTATTCAAGCGGTTGACATATCTCTA	338	361	+	4	1.45e-05	0.00142	AAGATAACATAGGAGAGAGAGAGA
Traes_4AS_48979CBE1	BBR-BPC	TTGTTTTATATGACCACCACTAATCCGTGGAGGTTATTCAAGCGGTTGACATATCTCTA	338	361	+	4	1.45e-05	0.0014	AAGATAACATAGGAGAGAGAGAGA
Traes_5BL_7F56360BF	C2H2	TTGTTTTATATGACCACCACTAATCCGTGGAGGTTATTCAAGCGGTTGACATATCTCTA	402	412	-	12.194	1.49e-05	0.0445	TACTCTCACTC
Traes_5DS_9B9365AF7	GATA	TTGTTTTATATGACCACCACTAATCCGTGGAGGTTATTCAAGCGGTTGACATATCTCTA	243	257	+	13.4091	1.54e-05	0.0402	TTGCGGATCTAATTA
Traes_5DS_9B9365AF71	GATA	TTGTTTTATATGACCACCACTAATCCGTGGAGGTTATTCAAGCGGTTGACATATCTCTA	243	257	+	13.4091	1.54e-05	0.0402	TTGCGGATCTAATTA
Traes_5AS_0ADC996F5	GATA	TTGTTTTATATGACCACCACTAATCCGTGGAGGTTATTCAAGCGGTTGACATATCTCTA	243	257	+	13.4091	1.54e-05	0.0402	TTGCGGATCTAATTA
Traes_7AL_D45376F32	G2-like	TTGTTTTATATGACCACCACTAATCCGTGGAGGTTATTCAAGCGGTTGACATATCTCTA	1261	1269	-	13.4079	1.57e-05	0.0478	TAGAAAACA
Traes_2AL_15A7BB684	WRKY	TTGTTTTATATGACCACCACTAATCCGTGGAGGTTATTCAAGCGGTTGACATATCTCTA	149	162	-	13.2121	1.58e-05	0.0476	AAAGTTGACCTTAT
Traes_6AL_72D2B7C35	G2-like	TTGTTTTATATGACCACCACTAATCCGTGGAGGTTATTCAAGCGGTTGACATATCTCTA	1531	1544	+	13.5303	1.64e-05	0.0453	TTAGGAATATTCAA
Traes_5BL_096B0BDA8	C2H2	TTGTTTTATATGACCACCACTAATCCGTGGAGGTTATTCAAGCGGTTGACATATCTCTA	1239	1255	+	11.2576	1.79e-05	0.0516	AGAAAAAAAACAAATTT
Traes_7DS_FE8BC1125	BBR-BPC	TTGTTTTATATGACCACCACTAATCCGTGGAGGTTATTCAAGCGGTTGACATATCTCTA	396	416	-	2.35526	1.8e-05	0.00197	TGAATACTCTCACTCTCTCTC
Traes_4AL_A02408BC8	BBR-BPC	TTGTTTTATATGACCACCACTAATCCGTGGAGGTTATTCAAGCGGTTGACATATCTCTA	396	416	-	2.35526	1.8e-05	0.00197	TGAATACTCTCACTCTCTCTC
Traes_2BL_EBA73F94F	AP2	TTGTTTTATATGACCACCACTAATCCGTGGAGGTTATTCAAGCGGTTGACATATCTCTA	382	401	+	12.5	1.87e-05	0.0137	GAGACGGAGACAGAGAGAGA
Traes_4BL_7911992DE	Dof	TTGTTTTATATGACCACCACTAATCCGTGGAGGTTATTCAAGCGGTTGACATATCTCTA	128	148	-	12.6364	1.91e-05	0.0223	TATATTTTTTCTGTTTGTTTG
Traes_1AL_6B108514B	MIKC_MADS	TTGTTTTATATGACCACCACTAATCCGTGGAGGTTATTCAAGCGGTTGACATATCTCTA	371	391	-	12.7015	1.96e-05	0.00701	TCTCCGTCTCTCTCTCCCCCT
Traes_1AL_A9FB6BF52	ERF	TTGTTTTATATGACCACCACTAATCCGTGGAGGTTATTCAAGCGGTTGACATATCTCTA	499	519	-	11.7606	2.01e-05	0.0663	GGTGCAGATGACAGTGGCGAT
Traes_5DL_1868E2A6C	MYB	TTGTTTTATATGACCACCACTAATCCGTGGAGGTTATTCAAGCGGTTGACATATCTCTA	1354	1368	-	12.9697	2.1e-05	0.0634	TAAGTGGTTGGTAAT
Traes_5DS_AACA2EBA3	MYB	TTGTTTTATATGACCACCACTAATCCGTGGAGGTTATTCAAGCGGTTGACATATCTCTA	1649	1659	-	12.7576	2.11e-05	0.0688	GATGTTGGTGT
Traes_2BL_A69F6C5DF	WRKY	TTGTTTTATATGACCACCACTAATCCGTGGAGGTTATTCAAGCGGTTGACATATCTCTA	151	160	+	11.4	2.2e-05	0.0622	AAGGTCAACT
Traes_4DL_AE5093871	BBR-BPC	TTGTTTTATATGACCACCACTAATCCGTGGAGGTTATTCAAGCGGTTGACATATCTCTA	364	387	+	2.74242	2.2e-05	0.00208	GGGAGCGAGGGGGAGAGAGAGACG
Traes_4AS_48979CBE1	BBR-BPC	TTGTTTTATATGACCACCACTAATCCGTGGAGGTTATTCAAGCGGTTGACATATCTCTA	364	387	+	2.74242	2.2e-05	0.00205	GGGAGCGAGGGGGAGAGAGAGACG
Traes_6AS_FDF16F4EA	bZIP	TTGTTTTATATGACCACCACTAATCCGTGGAGGTTATTCAAGCGGTTGACATATCTCTA	1336	1350	-	10.2424	2.31e-05	0.0767	GTATATGACGAGGCA
Traes_1AL_0404BC790	WRKY	TTGTTTTATATGACCACCACTAATCCGTGGAGGTTATTCAAGCGGTTGACATATCTCTA	148	161	-	12.697	2.33e-05	0.0711	AAGTTGACCTTATT
Traes_7DL_A9EF00572	WRKY	TTGTTTTATATGACCACCACTAATCCGTGGAGGTTATTCAAGCGGTTGACATATCTCTA	150	162	-	12.0152	2.37e-05	0.0754	AAAGTTGACCTTA
Traes_6AS_70AD4B0D5	C3H	TTGTTTTATATGACCACCACTAATCCGTGGAGGTTATTCAAGCGGTTGACATATCTCTA	418	431	+	12.5303	2.42e-05	0.0672	TGTCAAAAAGTTAC
Traes_1DS_5BAD8947E	MYB	TTGTTTTATATGACCACCACTAATCCGTGGAGGTTATTCAAGCGGTTGACATATCTCTA	1354	1368	+	12.9242	2.53e-05	0.0792	ATTACCAACCACTTA
Traes_1BS_92EA1F290	MYB	TTGTTTTATATGACCACCACTAATCCGTGGAGGTTATTCAAGCGGTTGACATATCTCTA	1354	1368	+	12.9242	2.53e-05	0.0789	ATTACCAACCACTTA
Traes_1AS_1EE692FDC	MYB	TTGTTTTATATGACCACCACTAATCCGTGGAGGTTATTCAAGCGGTTGACATATCTCTA	1354	1368	+	12.9242	2.53e-05	0.0789	ATTACCAACCACTTA
Traes_1DS_BB8508CC6	LBD	TTGTTTTATATGACCACCACTAATCCGTGGAGGTTATTCAAGCGGTTGACATATCTCTA	1565	1581	-	12.2121	2.62e-05	0.0867	TGCCGGCAGCAGCGGGG
Traes_6AS_68775100B	WRKY	TTGTTTTATATGACCACCACTAATCCGTGGAGGTTATTCAAGCGGTTGACATATCTCTA	151	162	-	12.8939	2.78e-05	0.0872	AAAGTTGACCTT
Traes_5DL_EB47672ED	G2-like	TTGTTTTATATGACCACCACTAATCCGTGGAGGTTATTCAAGCGGTTGACATATCTCTA	1531	1543	+	12.5455	2.78e-05	0.0799	TTAGGAATATTCA
Traes_4BL_32D8155C6	G2-like	TTGTTTTATATGACCACCACTAATCCGTGGAGGTTATTCAAGCGGTTGACATATCTCTA	1531	1544	+	12.9545	2.82e-05	0.0748	TTAGGAATATTCAA
Traes_4BL_7911992DE	Dof	TTGTTTTATATGACCACCACTAATCCGTGGAGGTTATTCAAGCGGTTGACATATCTCTA	138	158	-	11.9848	2.83e-05	0.0223	TTGACCTTATTATATTTTTTC
Traes_2BL_EBA73F94F	AP2	TTGTTTTATATGACCACCACTAATCCGTGGAGGTTATTCAAGCGGTTGACATATCTCTA	364	383	+	11.6795	2.9e-05	0.0154	GGGAGCGAGGGGGAGAGAGA
Traes_4DL_AE5093871	BBR-BPC	TTGTTTTATATGACCACCACTAATCCGTGGAGGTTATTCAAGCGGTTGACATATCTCTA	340	363	+	1.86364	2.92e-05	0.00267	GATAACATAGGAGAGAGAGAGAGA
Traes_4AS_48979CBE1	BBR-BPC	TTGTTTTATATGACCACCACTAATCCGTGGAGGTTATTCAAGCGGTTGACATATCTCTA	340	363	+	1.86364	2.92e-05	0.00264	GATAACATAGGAGAGAGAGAGAGA
Traes_7DS_01F74C6F3	WRKY	TTGTTTTATATGACCACCACTAATCCGTGGAGGTTATTCAAGCGGTTGACATATCTCTA	151	161	+	12.3636	2.93e-05	0.0928	AAGGTCAACTT
Traes_4BL_085791CB2	WOX	TTGTTTTATATGACCACCACTAATCCGTGGAGGTTATTCAAGCGGTTGACATATCTCTA	1277	1287	+	12.7465	3.03e-05	0.0289	ATTTAATTACG
Traes_6DL_E7910DD23	Trihelix	TTGTTTTATATGACCACCACTAATCCGTGGAGGTTATTCAAGCGGTTGACATATCTCTA	1284	1297	-	12.3939	3.19e-05	0.079	TTTTTTACTACGTA
TRAES3BF056900070CFD_g	G2-like	TTGTTTTATATGACCACCACTAATCCGTGGAGGTTATTCAAGCGGTTGACATATCTCTA	1533	1543	-	12.8333	3.21e-05	0.0436	TGAATATTCCT
Traes_1DS_711044AD5	MYB	TTGTTTTATATGACCACCACTAATCCGTGGAGGTTATTCAAGCGGTTGACATATCTCTA	1355	1364	+	12.0505	3.28e-05	0.097	TTACCAACCA
Traes_6BL_DD840863A	WRKY	TTGTTTTATATGACCACCACTAATCCGTGGAGGTTATTCAAGCGGTTGACATATCTCTA	152	161	-	12.0081	3.35e-05	0.111	AAGTTGACCT
Traes_6AL_BA4636569	WRKY	TTGTTTTATATGACCACCACTAATCCGTGGAGGTTATTCAAGCGGTTGACATATCTCTA	152	161	-	12.0081	3.35e-05	0.111	AAGTTGACCT
Traes_6DL_8D95F127B	HD-ZIP	TTGTTTTATATGACCACCACTAATCCGTGGAGGTTATTCAAGCGGTTGACATATCTCTA	895	905	-	12.5909	3.39e-05	0.0861	ACATTAATTAA
Traes_2BL_EBA73F94F	AP2	TTGTTTTATATGACCACCACTAATCCGTGGAGGTTATTCAAGCGGTTGACATATCTCTA	376	395	+	11.3462	3.44e-05	0.0154	GAGAGAGAGACGGAGACAGA
Traes_2BL_EBA73F94F	AP2	TTGTTTTATATGACCACCACTAATCCGTGGAGGTTATTCAAGCGGTTGACATATCTCTA	354	373	+	11.2179	3.67e-05	0.0154	GAGAGAGAGAGGGAGCGAGG
TRAES3BF008800180CFD_g	Dof	TTGTTTTATATGACCACCACTAATCCGTGGAGGTTATTCAAGCGGTTGACATATCTCTA	960	969	-	11.2364	3.67e-05	0.0735	GAAAAAGTAT
Traes_3AS_4C4673A12	Dof	TTGTTTTATATGACCACCACTAATCCGTGGAGGTTATTCAAGCGGTTGACATATCTCTA	960	969	-	11.2364	3.67e-05	0.0735	GAAAAAGTAT
Traes_2AS_6C2F49AE0	Dof	TTGTTTTATATGACCACCACTAATCCGTGGAGGTTATTCAAGCGGTTGACATATCTCTA	960	969	-	11.2364	3.67e-05	0.0735	GAAAAAGTAT
Traes_4BL_085791CB2	WOX	TTGTTTTATATGACCACCACTAATCCGTGGAGGTTATTCAAGCGGTTGACATATCTCTA	847	857	-	12.3803	3.83e-05	0.0289	AATTAATTGAC
Traes_7DS_FE8BC1125	BBR-BPC	TTGTTTTATATGACCACCACTAATCCGTGGAGGTTATTCAAGCGGTTGACATATCTCTA	366	386	-	-0.302632	3.87e-05	0.00408	GTCTCTCTCTCCCCCTCGCTC
Traes_4AL_A02408BC8	BBR-BPC	TTGTTTTATATGACCACCACTAATCCGTGGAGGTTATTCAAGCGGTTGACATATCTCTA	366	386	-	-0.302632	3.87e-05	0.00408	GTCTCTCTCTCCCCCTCGCTC
Traes_4BL_7911992DE	Dof	TTGTTTTATATGACCACCACTAATCCGTGGAGGTTATTCAAGCGGTTGACATATCTCTA	550	570	-	11.4242	3.92e-05	0.0231	TTTACTTTACGGTTTTCATGT
Traes_2DL_EEF2E71FA	GATA	TTGTTTTATATGACCACCACTAATCCGTGGAGGTTATTCAAGCGGTTGACATATCTCTA	225	237	-	12.1364	3.99e-05	0.0954	AATATGGATCTGA
Traes_6AS_52AE4A6E2	Trihelix	TTGTTTTATATGACCACCACTAATCCGTGGAGGTTATTCAAGCGGTTGACATATCTCTA	904	913	+	11.1111	4.13e-05	0.108	GTATTTACTG
Traes_2AS_40FA27AE7	MYB	TTGTTTTATATGACCACCACTAATCCGTGGAGGTTATTCAAGCGGTTGACATATCTCTA	1354	1374	-	12.2879	4.17e-05	0.116	TAAATATAAGTGGTTGGTAAT
Traes_7DS_FE8BC1125	BBR-BPC	TTGTTTTATATGACCACCACTAATCCGTGGAGGTTATTCAAGCGGTTGACATATCTCTA	364	384	-	-0.618421	4.22e-05	0.00429	CTCTCTCTCCCCCTCGCTCCC
Traes_4AL_A02408BC8	BBR-BPC	TTGTTTTATATGACCACCACTAATCCGTGGAGGTTATTCAAGCGGTTGACATATCTCTA	364	384	-	-0.618421	4.22e-05	0.00429	CTCTCTCTCCCCCTCGCTCCC
Traes_1DS_A6733B734	WRKY	TTGTTTTATATGACCACCACTAATCCGTGGAGGTTATTCAAGCGGTTGACATATCTCTA	150	160	+	12.2424	4.4e-05	0.137	TAAGGTCAACT
Traes_2BS_F3097F116	WRKY	TTGTTTTATATGACCACCACTAATCCGTGGAGGTTATTCAAGCGGTTGACATATCTCTA	150	162	+	11.7576	4.45e-05	0.141	TAAGGTCAACTTT
Traes_5DS_9B9365AF7	GATA	TTGTTTTATATGACCACCACTAATCCGTGGAGGTTATTCAAGCGGTTGACATATCTCTA	1394	1408	+	11.9242	4.45e-05	0.0402	TGCCAAATCTGAATT
Traes_5DS_9B9365AF71	GATA	TTGTTTTATATGACCACCACTAATCCGTGGAGGTTATTCAAGCGGTTGACATATCTCTA	1394	1408	+	11.9242	4.45e-05	0.0402	TGCCAAATCTGAATT
Traes_5AS_0ADC996F5	GATA	TTGTTTTATATGACCACCACTAATCCGTGGAGGTTATTCAAGCGGTTGACATATCTCTA	1394	1408	+	11.9242	4.45e-05	0.0402	TGCCAAATCTGAATT
Traes_6DL_30F715B53	MYB_related	TTGTTTTATATGACCACCACTAATCCGTGGAGGTTATTCAAGCGGTTGACATATCTCTA	888	896	+	14.2909	4.48e-05	0.115	AAGATATTT
Traes_1AL_A1EA76E83	GATA	TTGTTTTATATGACCACCACTAATCCGTGGAGGTTATTCAAGCGGTTGACATATCTCTA	246	256	+	11.9211	4.55e-05	0.0753	CGGATCTAATT
Traes_5DS_9B9365AF7	GATA	TTGTTTTATATGACCACCACTAATCCGTGGAGGTTATTCAAGCGGTTGACATATCTCTA	222	236	-	11.8636	4.63e-05	0.0402	ATATGGATCTGATTG
Traes_5DS_9B9365AF71	GATA	TTGTTTTATATGACCACCACTAATCCGTGGAGGTTATTCAAGCGGTTGACATATCTCTA	222	236	-	11.8636	4.63e-05	0.0402	ATATGGATCTGATTG
Traes_5AS_0ADC996F5	GATA	TTGTTTTATATGACCACCACTAATCCGTGGAGGTTATTCAAGCGGTTGACATATCTCTA	222	236	-	11.8636	4.63e-05	0.0402	ATATGGATCTGATTG
Traes_5BL_90757F0CC	WRKY	TTGTTTTATATGACCACCACTAATCCGTGGAGGTTATTCAAGCGGTTGACATATCTCTA	148	162	-	12.0758	4.66e-05	0.144	AAAGTTGACCTTATT
Traes_1AL_6B108514B	MIKC_MADS	TTGTTTTATATGACCACCACTAATCCGTGGAGGTTATTCAAGCGGTTGACATATCTCTA	332	352	-	11.1642	4.73e-05	0.0152	CTCCTATGTTATCTTTCTTTT
Traes_1BL_A5A91DE10	Trihelix	TTGTTTTATATGACCACCACTAATCCGTGGAGGTTATTCAAGCGGTTGACATATCTCTA	899	914	-	11.7879	4.73e-05	0.0387	CCAGTAAATACATTAA
TRAES3BF084400010CFD_g	LBD	TTGTTTTATATGACCACCACTAATCCGTGGAGGTTATTCAAGCGGTTGACATATCTCTA	1561	1581	+	10.4848	4.94e-05	0.163	AACACCCCGCTGCTGCCGGCA
Traes_5DS_9B9365AF7	GATA	TTGTTTTATATGACCACCACTAATCCGTGGAGGTTATTCAAGCGGTTGACATATCTCTA	223	237	+	11.7424	5.01e-05	0.0402	AATCAGATCCATATT
Traes_5DS_9B9365AF71	GATA	TTGTTTTATATGACCACCACTAATCCGTGGAGGTTATTCAAGCGGTTGACATATCTCTA	223	237	+	11.7424	5.01e-05	0.0402	AATCAGATCCATATT
Traes_5AS_0ADC996F5	GATA	TTGTTTTATATGACCACCACTAATCCGTGGAGGTTATTCAAGCGGTTGACATATCTCTA	223	237	+	11.7424	5.01e-05	0.0402	AATCAGATCCATATT
Traes_4AS_501676A91	C2H2	TTGTTTTATATGACCACCACTAATCCGTGGAGGTTATTCAAGCGGTTGACATATCTCTA	1239	1255	+	8.9697	5.05e-05	0.145	AGAAAAAAAACAAATTT
Traes_1AS_1432A2F79	WRKY	TTGTTTTATATGACCACCACTAATCCGTGGAGGTTATTCAAGCGGTTGACATATCTCTA	148	160	-	10.7273	5.06e-05	0.109	AGTTGACCTTATT
TRAES3BF094600010CFD_g	C2H2	TTGTTTTATATGACCACCACTAATCCGTGGAGGTTATTCAAGCGGTTGACATATCTCTA	997	1008	+	9.85526	5.13e-05	0.159	CGGAACAGAGGG
TRAES3BF008800180CFD_g	Dof	TTGTTTTATATGACCACCACTAATCCGTGGAGGTTATTCAAGCGGTTGACATATCTCTA	421	430	+	10.9818	5.25e-05	0.0735	CAAAAAGTTA
Traes_3AS_4C4673A12	Dof	TTGTTTTATATGACCACCACTAATCCGTGGAGGTTATTCAAGCGGTTGACATATCTCTA	421	430	+	10.9818	5.25e-05	0.0735	CAAAAAGTTA
Traes_2AS_6C2F49AE0	Dof	TTGTTTTATATGACCACCACTAATCCGTGGAGGTTATTCAAGCGGTTGACATATCTCTA	421	430	+	10.9818	5.25e-05	0.0735	CAAAAAGTTA
TRAES3BF058500060CFD_g	WRKY	TTGTTTTATATGACCACCACTAATCCGTGGAGGTTATTCAAGCGGTTGACATATCTCTA	150	160	+	11.1364	5.26e-05	0.162	TAAGGTCAACT
Traes_5DS_5DEA5C9E3	WRKY	TTGTTTTATATGACCACCACTAATCCGTGGAGGTTATTCAAGCGGTTGACATATCTCTA	150	160	+	11.8485	5.31e-05	0.163	TAAGGTCAACT
Traes_3AL_CF481F6AC	MYB_related	TTGTTTTATATGACCACCACTAATCCGTGGAGGTTATTCAAGCGGTTGACATATCTCTA	777	785	-	12.1429	5.37e-05	0.118	TCTAGGTTG
TRAES3BF057600060CFD_g	WOX	TTGTTTTATATGACCACCACTAATCCGTGGAGGTTATTCAAGCGGTTGACATATCTCTA	221	228	+	11.4851	5.39e-05	0.0704	TCAATCAG
Traes_5AS_3D6AA43B5	B3	TTGTTTTATATGACCACCACTAATCCGTGGAGGTTATTCAAGCGGTTGACATATCTCTA	1226	1246	-	-4.75714	5.4e-05	0.0909	TTTTTTCTTTTGAGGGGAAAG
TRAES3BF034000040CFD_g	MYB	TTGTTTTATATGACCACCACTAATCCGTGGAGGTTATTCAAGCGGTTGACATATCTCTA	926	940	-	11.8636	5.41e-05	0.165	ATAATTTTTAGGTAA
Traes_2AS_C407071E4	WRKY	TTGTTTTATATGACCACCACTAATCCGTGGAGGTTATTCAAGCGGTTGACATATCTCTA	150	162	-	11.9848	5.52e-05	0.177	AAAGTTGACCTTA
Traes_4BL_7911992DE	Dof	TTGTTTTATATGACCACCACTAATCCGTGGAGGTTATTCAAGCGGTTGACATATCTCTA	1232	1252	-	10.803	5.54e-05	0.0261	TTTGTTTTTTTTCTTTTGAGG
Traes_1AL_6B108514B	MIKC_MADS	TTGTTTTATATGACCACCACTAATCCGTGGAGGTTATTCAAGCGGTTGACATATCTCTA	345	365	-	10.8358	5.63e-05	0.0165	CCTCTCTCTCTCTCTCCTATG
TRAES3BF066400010CFD_g	B3	TTGTTTTATATGACCACCACTAATCCGTGGAGGTTATTCAAGCGGTTGACATATCTCTA	451	459	-	11.7305	5.7e-05	0.189	TGGCATGCA
Traes_1AL_A9FB6BF52	ERF	TTGTTTTATATGACCACCACTAATCCGTGGAGGTTATTCAAGCGGTTGACATATCTCTA	372	392	+	9.60563	5.76e-05	0.0951	GGGGGAGAGAGAGACGGAGAC
Traes_7AL_EA6F4FFDE	GATA	TTGTTTTATATGACCACCACTAATCCGTGGAGGTTATTCAAGCGGTTGACATATCTCTA	1650	1668	+	3.90789	5.9e-05	0.184	CACCAACATCTCCTTCAGC
Traes_5DS_AACA2EBA3	MYB	TTGTTTTATATGACCACCACTAATCCGTGGAGGTTATTCAAGCGGTTGACATATCTCTA	1355	1365	-	11.5	5.9e-05	0.0961	GTGGTTGGTAA
Traes_5DL_1868E2A6C	MYB	TTGTTTTATATGACCACCACTAATCCGTGGAGGTTATTCAAGCGGTTGACATATCTCTA	925	939	-	11.8939	5.9e-05	0.089	TAATTTTTAGGTAAT
Traes_7DL_DDCC09B24	MIKC_MADS	TTGTTTTATATGACCACCACTAATCCGTGGAGGTTATTCAAGCGGTTGACATATCTCTA	236	250	-	10.9155	6.03e-05	0.164	ATCCGCAAATAGTAA
Traes_2BL_EBA73F94F	AP2	TTGTTTTATATGACCACCACTAATCCGTGGAGGTTATTCAAGCGGTTGACATATCTCTA	1234	1253	+	10.1667	6.1e-05	0.0223	TCAAAAGAAAAAAAACAAAT
Traes_4DS_2E95B3A30	CPP	TTGTTTTATATGACCACCACTAATCCGTGGAGGTTATTCAAGCGGTTGACATATCTCTA	567	579	+	10.91	6.11e-05	0.0892	TAAAATTTGAATT
Traes_4BS_929E7B27B	CPP	TTGTTTTATATGACCACCACTAATCCGTGGAGGTTATTCAAGCGGTTGACATATCTCTA	567	579	+	10.91	6.11e-05	0.0888	TAAAATTTGAATT
Traes_7AL_D45376F32	G2-like	TTGTTTTATATGACCACCACTAATCCGTGGAGGTTATTCAAGCGGTTGACATATCTCTA	552	560	+	12.1842	6.33e-05	0.0691	ATGAAAACC
Traes_6DL_EF6D5D4FA	Dof	TTGTTTTATATGACCACCACTAATCCGTGGAGGTTATTCAAGCGGTTGACATATCTCTA	69	89	-	11.1212	6.38e-05	0.0537	AACTTAGAAAAAAAGGAGGGA
Traes_6DS_2B2F9C290	C2H2	TTGTTTTATATGACCACCACTAATCCGTGGAGGTTATTCAAGCGGTTGACATATCTCTA	350	368	-	9.48413	6.65e-05	0.0515	CTCCCTCTCTCTCTCTCTC
Traes_2DS_5DF921ABB	NAC	TTGTTTTATATGACCACCACTAATCCGTGGAGGTTATTCAAGCGGTTGACATATCTCTA	1282	1289	-	12.0303	6.67e-05	0.222	TACGTAAT
Traes_7AL_D45376F32	G2-like	TTGTTTTATATGACCACCACTAATCCGTGGAGGTTATTCAAGCGGTTGACATATCTCTA	1305	1313	-	12.0789	6.79e-05	0.0691	TGGAAAACA
Traes_4DS_2E95B3A30	CPP	TTGTTTTATATGACCACCACTAATCCGTGGAGGTTATTCAAGCGGTTGACATATCTCTA	564	576	-	10.8	6.8e-05	0.0892	TCAAATTTTACTT
Traes_4BS_929E7B27B	CPP	TTGTTTTATATGACCACCACTAATCCGTGGAGGTTATTCAAGCGGTTGACATATCTCTA	564	576	-	10.8	6.8e-05	0.0888	TCAAATTTTACTT
Traes_2DL_EEF2E71FA	GATA	TTGTTTTATATGACCACCACTAATCCGTGGAGGTTATTCAAGCGGTTGACATATCTCTA	222	234	+	11.197	6.9e-05	0.0954	CAATCAGATCCAT
Traes_1AL_2CAAB9D4A	Dof	TTGTTTTATATGACCACCACTAATCCGTGGAGGTTATTCAAGCGGTTGACATATCTCTA	560	570	+	11.803	6.97e-05	0.0948	CGTAAAGTAAA
Traes_3AL_CF481F6AC	MYB_related	TTGTTTTATATGACCACCACTAATCCGTGGAGGTTATTCAAGCGGTTGACATATCTCTA	1544	1552	-	11.8857	7.1e-05	0.118	TTTAGGTTT
Traes_1BS_E68807072	AP2	TTGTTTTATATGACCACCACTAATCCGTGGAGGTTATTCAAGCGGTTGACATATCTCTA	1131	1140	+	10.9	7.1e-05	0.23	ACTTCGTACC
Traes_6AS_70AD4B0D5	C3H	TTGTTTTATATGACCACCACTAATCCGTGGAGGTTATTCAAGCGGTTGACATATCTCTA	71	84	-	11.3939	7.11e-05	0.0852	AGAAAAAAAGGAGG
Traes_1AS_1432A2F79	WRKY	TTGTTTTATATGACCACCACTAATCCGTGGAGGTTATTCAAGCGGTTGACATATCTCTA	1520	1532	-	9.78788	7.42e-05	0.109	AATTGACTTCTGC
Traes_6DS_2B2F9C290	C2H2	TTGTTTTATATGACCACCACTAATCCGTGGAGGTTATTCAAGCGGTTGACATATCTCTA	382	400	-	9.25397	7.48e-05	0.0515	CTCTCTCTGTCTCCGTCTC
TRAES3BF057600060CFD_g	WOX	TTGTTTTATATGACCACCACTAATCCGTGGAGGTTATTCAAGCGGTTGACATATCTCTA	848	855	+	11.3069	7.62e-05	0.0704	TCAATTAA
TRAES3BF057600060CFD_g	WOX	TTGTTTTATATGACCACCACTAATCCGTGGAGGTTATTCAAGCGGTTGACATATCTCTA	972	979	+	11.3069	7.62e-05	0.0704	TCAATTAA
Traes_5AS_3D6AA43B5	B3	TTGTTTTATATGACCACCACTAATCCGTGGAGGTTATTCAAGCGGTTGACATATCTCTA	1227	1247	-	-6.34286	7.77e-05	0.0909	TTTTTTTCTTTTGAGGGGAAA
Traes_6DS_2B2F9C290	C2H2	TTGTTTTATATGACCACCACTAATCCGTGGAGGTTATTCAAGCGGTTGACATATCTCTA	347	365	-	9.16667	7.82e-05	0.0515	CCTCTCTCTCTCTCTCCTA
Traes_6DL_410C5CD3B	GATA	TTGTTTTATATGACCACCACTAATCCGTGGAGGTTATTCAAGCGGTTGACATATCTCTA	241	255	+	10.7121	7.87e-05	0.108	ATTTGCGGATCTAAT
Traes_2DS_2CE71025C	C2H2	TTGTTTTATATGACCACCACTAATCCGTGGAGGTTATTCAAGCGGTTGACATATCTCTA	218	224	-	13.4605	8.4e-05	0.249	TTGAAAA
Traes_6DS_2B2F9C290	C2H2	TTGTTTTATATGACCACCACTAATCCGTGGAGGTTATTCAAGCGGTTGACATATCTCTA	65	83	+	9.02381	8.4e-05	0.0515	TCGCTCCCTCCTTTTTTTC
Traes_6DS_DE865EA6D	C2H2	TTGTTTTATATGACCACCACTAATCCGTGGAGGTTATTCAAGCGGTTGACATATCTCTA	1235	1246	-	10.2549	8.63e-05	0.281	TTTTTTCTTTTG
Traes_7DS_FE8BC1125	BBR-BPC	TTGTTTTATATGACCACCACTAATCCGTGGAGGTTATTCAAGCGGTTGACATATCTCTA	342	362	-	-3.27632	8.64e-05	0.00847	CTCTCTCTCTCTCCTATGTTA
Traes_4AL_A02408BC8	BBR-BPC	TTGTTTTATATGACCACCACTAATCCGTGGAGGTTATTCAAGCGGTTGACATATCTCTA	342	362	-	-3.27632	8.64e-05	0.00847	CTCTCTCTCTCTCCTATGTTA
Traes_4BL_085791CB2	WOX	TTGTTTTATATGACCACCACTAATCCGTGGAGGTTATTCAAGCGGTTGACATATCTCTA	971	981	-	10.9859	8.65e-05	0.0521	TTTTAATTGAT
Traes_4BL_7911992DE	Dof	TTGTTTTATATGACCACCACTAATCCGTGGAGGTTATTCAAGCGGTTGACATATCTCTA	959	979	+	9.95455	8.68e-05	0.0295	GATACTTTTTCTATCAATTAA
TRAES3BF182900010CFD_g	C2H2	TTGTTTTATATGACCACCACTAATCCGTGGAGGTTATTCAAGCGGTTGACATATCTCTA	1239	1256	+	7.54545	8.73e-05	0.254	AGAAAAAAAACAAATTTC
Traes_3AS_88AAED4BB	C2H2	TTGTTTTATATGACCACCACTAATCCGTGGAGGTTATTCAAGCGGTTGACATATCTCTA	1239	1256	+	7.54545	8.73e-05	0.254	AGAAAAAAAACAAATTTC
Traes_4BL_7911992DE	Dof	TTGTTTTATATGACCACCACTAATCCGTGGAGGTTATTCAAGCGGTTGACATATCTCTA	71	91	+	9.93939	8.74e-05	0.0295	CCTCCTTTTTTTCTAAGTTGT
Traes_2DL_EEF2E71FA	GATA	TTGTTTTATATGACCACCACTAATCCGTGGAGGTTATTCAAGCGGTTGACATATCTCTA	245	257	-	10.7121	8.88e-05	0.0954	TAATTAGATCCGC
Traes_6AS_4B9F0CBBF	G2-like	TTGTTTTATATGACCACCACTAATCCGTGGAGGTTATTCAAGCGGTTGACATATCTCTA	1531	1545	+	10.4085	9.14e-05	0.105	TTAGGAATATTCAAA
Traes_6AS_70AD4B0D5	C3H	TTGTTTTATATGACCACCACTAATCCGTGGAGGTTATTCAAGCGGTTGACATATCTCTA	959	972	-	11.0758	9.21e-05	0.0852	ATAGAAAAAGTATC
Traes_5BL_1AE458202	G2-like	TTGTTTTATATGACCACCACTAATCCGTGGAGGTTATTCAAGCGGTTGACATATCTCTA	1534	1544	-	11.0758	9.33e-05	0.25	TTGAATATTCC
Traes_5AS_3D6AA43B5	B3	TTGTTTTATATGACCACCACTAATCCGTGGAGGTTATTCAAGCGGTTGACATATCTCTA	878	898	-	-7.17143	9.37e-05	0.0909	TTAAATATCTTAATGAGAAAT
Traes_7DS_FE8BC1125	BBR-BPC	TTGTTTTATATGACCACCACTAATCCGTGGAGGTTATTCAAGCGGTTGACATATCTCTA	957	977	+	-3.60526	9.42e-05	0.00891	TTGATACTTTTTCTATCAATT
Traes_4AL_A02408BC8	BBR-BPC	TTGTTTTATATGACCACCACTAATCCGTGGAGGTTATTCAAGCGGTTGACATATCTCTA	957	977	+	-3.60526	9.42e-05	0.00891	TTGATACTTTTTCTATCAATT
Traes_2BL_EBA73F94F	AP2	TTGTTTTATATGACCACCACTAATCCGTGGAGGTTATTCAAGCGGTTGACATATCTCTA	394	413	+	9.16667	9.55e-05	0.0311	GAGAGAGAGAGTGAGAGTAT
Traes_5DL_5FD3B95C7	TALE	TTGTTTTATATGACCACCACTAATCCGTGGAGGTTATTCAAGCGGTTGACATATCTCTA	1139	1146	+	10.9293	9.76e-05	0.325	CCTGTCAA
Traes_5BL_B2792D532	TALE	TTGTTTTATATGACCACCACTAATCCGTGGAGGTTATTCAAGCGGTTGACATATCTCTA	1139	1146	+	10.9293	9.76e-05	0.325	CCTGTCAA
Traes_6DL_410C5CD3B	GATA	TTGTTTTATATGACCACCACTAATCCGTGGAGGTTATTCAAGCGGTTGACATATCTCTA	244	258	-	10.2424	9.86e-05	0.108	ATAATTAGATCCGCA
TRAES3BF091700010CFD_g	GATA	TTGTTTTATATGACCACCACTAATCCGTGGAGGTTATTCAAGCGGTTGACATATCTCTA	246	258	+	10.7273	9.92e-05	0.156	CGGATCTAATTAT
