# Supplementary material for: Are TaNAC Transcription Factors Involved in Promoting Wheat Yield by cis-Regulation of TaCKX Gene Family?
Source: Int J Mol Sci. 2024 Feb 7;25(4):2027. doi: 10.3390/ijms25042027 (PMC10889182; doi:10.3390/ijms25042027)
Supplement: Supplementary file 1 [file ijms-25-02027-s001.zip › Folder S1/fimo TaCKX7-6A.txt]

#pattern name	Family	sequence name	start	stop	strand	score	p-value	q-value	matched sequence
TRAES3BF018800030CFD_g	MYB	CTCCTTCCCTATTACTTCCTCCGTTTTTAAATATTTGTCTTTTTGA	125	145	+	20.6829	1.91e-08	4.32e-05	AAAGTATTAGATAAAGATAAG
Traes_1AL_6B108514B	MIKC_MADS	CTCCTTCCCTATTACTTCCTCCGTTTTTAAATATTTGTCTTTTTGA	701	721	+	17.4776	5.39e-07	0.00154	TTTTGTTGTTATTTTTTTTTG
Traes_2BL_EBA73F94F	AP2	CTCCTTCCCTATTACTTCCTCCGTTTTTAAATATTTGTCTTTTTGA	958	977	+	17.5513	6.28e-07	0.00162	AAAAAAATGAAAGAGTGAGA
Traes_6AS_4B9F0CBBF	G2-like	CTCCTTCCCTATTACTTCCTCCGTTTTTAAATATTTGTCTTTTTGA	1252	1266	-	16.4085	1.14e-06	0.00247	TCTCTAATATTCTTT
Traes_4AL_72ECC7747	G2-like	CTCCTTCCCTATTACTTCCTCCGTTTTTAAATATTTGTCTTTTTGA	1251	1261	+	15.1364	1.55e-06	0.00406	AAAAGAATATT
Traes_4BL_7911992DE	Dof	CTCCTTCCCTATTACTTCCTCCGTTTTTAAATATTTGTCTTTTTGA	956	976	-	15.7273	2.25e-06	0.00503	CTCACTCTTTCATTTTTTTAT
Traes_1BL_A5A91DE10	Trihelix	CTCCTTCCCTATTACTTCCTCCGTTTTTAAATATTTGTCTTTTTGA	1218	1233	-	14.697	4.77e-06	0.0109	AGGGTAAAATAATTAA
Traes_2BL_EBA73F94F	AP2	CTCCTTCCCTATTACTTCCTCCGTTTTTAAATATTTGTCTTTTTGA	956	975	+	14.6538	5.18e-06	0.0067	ATAAAAAAATGAAAGAGTGA
TRAES3BF018800030CFD_g	MYB	CTCCTTCCCTATTACTTCCTCCGTTTTTAAATATTTGTCTTTTTGA	131	151	+	14.8293	5.33e-06	0.00604	TTAGATAAAGATAAGGCTAAG
Traes_2BL_EBA73F94F	AP2	CTCCTTCCCTATTACTTCCTCCGTTTTTAAATATTTGTCTTTTTGA	1263	1282	+	13.7949	8.87e-06	0.00765	GAGAAAAAAAATACAAGAAC
Traes_1AL_6B108514B	MIKC_MADS	CTCCTTCCCTATTACTTCCTCCGTTTTTAAATATTTGTCTTTTTGA	1261	1281	-	13.8209	9.58e-06	0.00897	TTCTTGTATTTTTTTTCTCTA
Traes_1AL_6B108514B	MIKC_MADS	CTCCTTCCCTATTACTTCCTCCGTTTTTAAATATTTGTCTTTTTGA	1262	1282	-	13.7313	1.02e-05	0.00897	GTTCTTGTATTTTTTTTCTCT
Traes_6AL_72D2B7C35	G2-like	CTCCTTCCCTATTACTTCCTCCGTTTTTAAATATTTGTCTTTTTGA	1251	1264	+	13.9848	1.15e-05	0.0299	AAAAGAATATTAGA
Traes_4BL_78DD63002	HD-ZIP	CTCCTTCCCTATTACTTCCTCCGTTTTTAAATATTTGTCTTTTTGA	1126	1135	+	14.0395	1.21e-05	0.0318	AATAATCATT
TRAES3BF096900180CFD_g	MYB_related	CTCCTTCCCTATTACTTCCTCCGTTTTTAAATATTTGTCTTTTTGA	134	148	-	13.7121	1.21e-05	0.0212	AGCCTTATCTTTATC
Traes_1BS_403DBC53C	MYB	CTCCTTCCCTATTACTTCCTCCGTTTTTAAATATTTGTCTTTTTGA	251	265	+	13.9848	1.23e-05	0.0336	ATATATAGCCGTTTG
Traes_1AS_61D017632	MYB	CTCCTTCCCTATTACTTCCTCCGTTTTTAAATATTTGTCTTTTTGA	251	265	+	13.9848	1.23e-05	0.0334	ATATATAGCCGTTTG
Traes_1AL_6B108514B	MIKC_MADS	CTCCTTCCCTATTACTTCCTCCGTTTTTAAATATTTGTCTTTTTGA	704	724	+	13.403	1.26e-05	0.00897	TGTTGTTATTTTTTTTTGTGA
Traes_7DS_FE8BC1125	BBR-BPC	CTCCTTCCCTATTACTTCCTCCGTTTTTAAATATTTGTCTTTTTGA	1374	1394	+	3.52632	1.26e-05	0.0311	ATCAATCTTTCTCTCTACTCA
Traes_4AL_A02408BC8	BBR-BPC	CTCCTTCCCTATTACTTCCTCCGTTTTTAAATATTTGTCTTTTTGA	1374	1394	+	3.52632	1.26e-05	0.0309	ATCAATCTTTCTCTCTACTCA
Traes_5BL_B6051DD37	EIL	CTCCTTCCCTATTACTTCCTCCGTTTTTAAATATTTGTCTTTTTGA	376	386	+	13.4646	1.28e-05	0.0342	TGATGTATCTG
Traes_5AL_B65EF5518	EIL	CTCCTTCCCTATTACTTCCTCCGTTTTTAAATATTTGTCTTTTTGA	47	67	+	13.1829	1.29e-05	0.0327	GAGTGTAGATTCACTCAGTTT
Traes_4BL_7911992DE	Dof	CTCCTTCCCTATTACTTCCTCCGTTTTTAAATATTTGTCTTTTTGA	1086	1106	-	13.2424	1.3e-05	0.0146	TTCATTTTTTTTCTTAGATTT
Traes_3AS_09025DA2E	MYB	CTCCTTCCCTATTACTTCCTCCGTTTTTAAATATTTGTCTTTTTGA	251	265	+	13.7576	1.36e-05	0.036	ATATATAGCCGTTTG
Traes_5BL_096B0BDA8	C2H2	CTCCTTCCCTATTACTTCCTCCGTTTTTAAATATTTGTCTTTTTGA	699	715	-	11.8333	1.4e-05	0.0366	AAAATAACAACAAAATG
TRAES3BF021600020CFD_g	MIKC_MADS	CTCCTTCCCTATTACTTCCTCCGTTTTTAAATATTTGTCTTTTTGA	1185	1198	-	13.2576	1.4e-05	0.0386	AAGAAAAAAGAAAG
Traes_1AL_1B5F51626	MIKC_MADS	CTCCTTCCCTATTACTTCCTCCGTTTTTAAATATTTGTCTTTTTGA	1185	1198	-	13.2576	1.4e-05	0.0386	AAGAAAAAAGAAAG
Traes_6AL_36AB0312C	HD-ZIP	CTCCTTCCCTATTACTTCCTCCGTTTTTAAATATTTGTCTTTTTGA	1218	1228	-	14.0299	1.61e-05	0.0352	AAAATAATTAA
Traes_4BL_32D8155C6	G2-like	CTCCTTCCCTATTACTTCCTCCGTTTTTAAATATTTGTCTTTTTGA	1251	1264	+	13.5758	1.61e-05	0.0401	AAAAGAATATTAGA
Traes_5BL_FCB1625F3	HSF	CTCCTTCCCTATTACTTCCTCCGTTTTTAAATATTTGTCTTTTTGA	89	102	-	11.7576	1.7e-05	0.0478	TTCTAGAGATTTCA
TRAES3BF096900180CFD_g	MYB_related	CTCCTTCCCTATTACTTCCTCCGTTTTTAAATATTTGTCTTTTTGA	128	142	-	13.1212	1.76e-05	0.0212	ATCTTTATCTAATAC
TRAES3BF104600030CFD_g	MYB	CTCCTTCCCTATTACTTCCTCCGTTTTTAAATATTTGTCTTTTTGA	250	264	+	13.2576	1.84e-05	0.0464	TATATATAGCCGTTT
Traes_6DL_88DFCF552	C2H2	CTCCTTCCCTATTACTTCCTCCGTTTTTAAATATTTGTCTTTTTGA	810	820	-	11.6364	1.92e-05	0.0524	GAGTGATGTTA
Traes_2AS_5C7B75BC5	HSF	CTCCTTCCCTATTACTTCCTCCGTTTTTAAATATTTGTCTTTTTGA	89	103	+	10.3684	1.99e-05	0.0579	TGAAATCTCTAGAAA
Traes_1AL_297FBF3A3	MYB_related	CTCCTTCCCTATTACTTCCTCCGTTTTTAAATATTTGTCTTTTTGA	130	144	-	13.1667	2.01e-05	0.0491	TTATCTTTATCTAAT
Traes_4BL_7911992DE	Dof	CTCCTTCCCTATTACTTCCTCCGTTTTTAAATATTTGTCTTTTTGA	1181	1201	+	12.5	2.08e-05	0.0155	CTAACTTTCTTTTTTCTTAAC
Traes_7AL_46F73E667	NAC	CTCCTTCCCTATTACTTCCTCCGTTTTTAAATATTTGTCTTTTTGA	1136	1156	+	12.197	2.13e-05	0.0562	AGTTAAGTACTATCCAAGTCA
Traes_2BL_209C14A8F	NAC	CTCCTTCCCTATTACTTCCTCCGTTTTTAAATATTTGTCTTTTTGA	1136	1156	+	12.0152	2.14e-05	0.055	AGTTAAGTACTATCCAAGTCA
Traes_2BL_A69F6C5DF	WRKY	CTCCTTCCCTATTACTTCCTCCGTTTTTAAATATTTGTCTTTTTGA	612	621	+	11.4	2.2e-05	0.0546	AAGGTCAACT
Traes_1AL_6B108514B	MIKC_MADS	CTCCTTCCCTATTACTTCCTCCGTTTTTAAATATTTGTCTTTTTGA	1176	1196	+	12.3284	2.45e-05	0.014	TCCCACTAACTTTCTTTTTTC
Traes_2BL_EBA73F94F	AP2	CTCCTTCCCTATTACTTCCTCCGTTTTTAAATATTTGTCTTTTTGA	1260	1279	+	11.8846	2.61e-05	0.0169	TTAGAGAAAAAAAATACAAG
Traes_5DL_EB47672ED	G2-like	CTCCTTCCCTATTACTTCCTCCGTTTTTAAATATTTGTCTTTTTGA	1251	1263	+	12.6364	2.66e-05	0.0689	AAAAGAATATTAG
Traes_1AL_A4B5C1474	HSF	CTCCTTCCCTATTACTTCCTCCGTTTTTAAATATTTGTCTTTTTGA	89	103	+	11.8636	2.67e-05	0.0779	TGAAATCTCTAGAAA
Traes_4AS_501676A91	C2H2	CTCCTTCCCTATTACTTCCTCCGTTTTTAAATATTTGTCTTTTTGA	699	715	-	10.6212	2.74e-05	0.0726	AAAATAACAACAAAATG
Traes_7DS_01F74C6F3	WRKY	CTCCTTCCCTATTACTTCCTCCGTTTTTAAATATTTGTCTTTTTGA	612	622	+	12.3636	2.93e-05	0.0819	AAGGTCAACTT
Traes_6BL_DD840863A	WRKY	CTCCTTCCCTATTACTTCCTCCGTTTTTAAATATTTGTCTTTTTGA	613	622	-	12.0081	3.35e-05	0.0979	AAGTTGACCT
Traes_6AL_BA4636569	WRKY	CTCCTTCCCTATTACTTCCTCCGTTTTTAAATATTTGTCTTTTTGA	613	622	-	12.0081	3.35e-05	0.0979	AAGTTGACCT
Traes_1AS_1432A2F79	WRKY	CTCCTTCCCTATTACTTCCTCCGTTTTTAAATATTTGTCTTTTTGA	1233	1245	-	11.697	3.36e-05	0.088	TATTGACTTTAGA
Traes_5BL_90757F0CC	WRKY	CTCCTTCCCTATTACTTCCTCCGTTTTTAAATATTTGTCTTTTTGA	1147	1161	-	12.5303	3.44e-05	0.0839	GGTTTTGACTTGGAT
Traes_2BL_EBA73F94F	AP2	CTCCTTCCCTATTACTTCCTCCGTTTTTAAATATTTGTCTTTTTGA	1186	1205	-	11.1923	3.72e-05	0.0192	CATGGTTAAGAAAAAAGAAA
Traes_4DL_88ABAD6C0	HD-ZIP	CTCCTTCCCTATTACTTCCTCCGTTTTTAAATATTTGTCTTTTTGA	1218	1228	-	12.7612	3.76e-05	0.0828	AAAATAATTAA
Traes_5AL_315285EFC	Nin-like	CTCCTTCCCTATTACTTCCTCCGTTTTTAAATATTTGTCTTTTTGA	1397	1411	+	12.1714	3.91e-05	0.114	TAAGCAGCAGGCAAA
Traes_5AL_315285EFC1	Nin-like	CTCCTTCCCTATTACTTCCTCCGTTTTTAAATATTTGTCTTTTTGA	1397	1411	+	12.1714	3.91e-05	0.114	TAAGCAGCAGGCAAA
Traes_6BL_7C6B17284	MIKC_MADS	CTCCTTCCCTATTACTTCCTCCGTTTTTAAATATTTGTCTTTTTGA	922	940	-	9.54545	4.05e-05	0.0855	ATTCTGTAAACAGAAATTC
Traes_6AL_1F7DAC5FA	MIKC_MADS	CTCCTTCCCTATTACTTCCTCCGTTTTTAAATATTTGTCTTTTTGA	922	940	-	9.54545	4.05e-05	0.0859	ATTCTGTAAACAGAAATTC
Traes_1AL_297FBF3A3	MYB_related	CTCCTTCCCTATTACTTCCTCCGTTTTTAAATATTTGTCTTTTTGA	136	150	-	11.9697	4.25e-05	0.052	TTAGCCTTATCTTTA
Traes_7DL_A9EF00572	WRKY	CTCCTTCCCTATTACTTCCTCCGTTTTTAAATATTTGTCTTTTTGA	611	623	-	10.5152	4.26e-05	0.117	CAAGTTGACCTTC
TRAES3BF182900010CFD_g	C2H2	CTCCTTCCCTATTACTTCCTCCGTTTTTAAATATTTGTCTTTTTGA	698	715	-	9.4697	4.28e-05	0.0998	AAAATAACAACAAAATGT
Traes_3AS_88AAED4BB	C2H2	CTCCTTCCCTATTACTTCCTCCGTTTTTAAATATTTGTCTTTTTGA	698	715	-	9.4697	4.28e-05	0.101	AAAATAACAACAAAATGT
Traes_5BL_096B0BDA8	C2H2	CTCCTTCCCTATTACTTCCTCCGTTTTTAAATATTTGTCTTTTTGA	736	752	-	9.01515	4.35e-05	0.0421	TATTTAACAACAAAATC
Traes_6AS_4B9F0CBBF	G2-like	CTCCTTCCCTATTACTTCCTCCGTTTTTAAATATTTGTCTTTTTGA	550	564	-	11.7746	4.76e-05	0.0515	ATACAAATATTCCTG
Traes_5BL_5DE02D63E	HD-ZIP	CTCCTTCCCTATTACTTCCTCCGTTTTTAAATATTTGTCTTTTTGA	1128	1135	+	13.0594	4.8e-05	0.112	TAATCATT
Traes_5BL_096B0BDA8	C2H2	CTCCTTCCCTATTACTTCCTCCGTTTTTAAATATTTGTCTTTTTGA	702	718	-	8.74242	4.81e-05	0.0421	AAAAAAATAACAACAAA
Traes_4DL_AE5093871	BBR-BPC	CTCCTTCCCTATTACTTCCTCCGTTTTTAAATATTTGTCTTTTTGA	1375	1398	-	0.136364	5.01e-05	0.051	TAGGTGAGTAGAGAGAAAGATTGA
Traes_4AS_48979CBE1	BBR-BPC	CTCCTTCCCTATTACTTCCTCCGTTTTTAAATATTTGTCTTTTTGA	1375	1398	-	0.136364	5.01e-05	0.0509	TAGGTGAGTAGAGAGAAAGATTGA
Traes_6AS_68775100B	WRKY	CTCCTTCCCTATTACTTCCTCCGTTTTTAAATATTTGTCTTTTTGA	612	623	-	11.7121	5.02e-05	0.139	CAAGTTGACCTT
TRAES3BF003800010CFD_g	WRKY	CTCCTTCCCTATTACTTCCTCCGTTTTTAAATATTTGTCTTTTTGA	198	216	-	11.5	5.1e-05	0.124	TGTTGACTGGTATATTAAA
TRAES3BF058500060CFD_g	WRKY	CTCCTTCCCTATTACTTCCTCCGTTTTTAAATATTTGTCTTTTTGA	611	621	+	11.1667	5.15e-05	0.0582	GAAGGTCAACT
TRAES3BF058500060CFD_g	WRKY	CTCCTTCCCTATTACTTCCTCCGTTTTTAAATATTTGTCTTTTTGA	1235	1245	+	11.1667	5.15e-05	0.0582	TAAAGTCAATA
Traes_2BL_EBA73F94F	AP2	CTCCTTCCCTATTACTTCCTCCGTTTTTAAATATTTGTCTTTTTGA	1180	1199	-	10.4872	5.24e-05	0.0226	TAAGAAAAAAGAAAGTTAGT
Traes_2BL_83EDE2CBB	Trihelix	CTCCTTCCCTATTACTTCCTCCGTTTTTAAATATTTGTCTTTTTGA	797	810	+	11.303	5.25e-05	0.135	GTTTAACGGCATGT
Traes_7DS_FE8BC1125	BBR-BPC	CTCCTTCCCTATTACTTCCTCCGTTTTTAAATATTTGTCTTTTTGA	1378	1398	+	-1.43421	5.29e-05	0.0452	ATCTTTCTCTCTACTCACCTA
Traes_4AL_A02408BC8	BBR-BPC	CTCCTTCCCTATTACTTCCTCCGTTTTTAAATATTTGTCTTTTTGA	1378	1398	+	-1.43421	5.29e-05	0.0448	ATCTTTCTCTCTACTCACCTA
Traes_2BS_10A8CAB27	G2-like	CTCCTTCCCTATTACTTCCTCCGTTTTTAAATATTTGTCTTTTTGA	552	562	+	12.1515	5.29e-05	0.0745	GGAATATTTGT
Traes_4DL_AE5093871	BBR-BPC	CTCCTTCCCTATTACTTCCTCCGTTTTTAAATATTTGTCTTTTTGA	956	979	+	-0.0454545	5.3e-05	0.051	ATAAAAAAATGAAAGAGTGAGAAT
Traes_4AS_48979CBE1	BBR-BPC	CTCCTTCCCTATTACTTCCTCCGTTTTTAAATATTTGTCTTTTTGA	956	979	+	-0.0454545	5.3e-05	0.0509	ATAAAAAAATGAAAGAGTGAGAAT
Traes_4BL_085791CB2	WOX	CTCCTTCCCTATTACTTCCTCCGTTTTTAAATATTTGTCTTTTTGA	1133	1143	-	11.9014	5.31e-05	0.14	ACTTAACTAAT
Traes_5BL_1AE458202	G2-like	CTCCTTCCCTATTACTTCCTCCGTTTTTAAATATTTGTCTTTTTGA	552	562	-	11.9848	5.38e-05	0.132	ACAAATATTCC
Traes_2AS_C407071E4	WRKY	CTCCTTCCCTATTACTTCCTCCGTTTTTAAATATTTGTCTTTTTGA	206	218	-	11.9242	5.75e-05	0.163	ATTGTTGACTGGT
Traes_5DS_5DEA5C9E3	WRKY	CTCCTTCCCTATTACTTCCTCCGTTTTTAAATATTTGTCTTTTTGA	611	621	+	11.7273	5.78e-05	0.0595	GAAGGTCAACT
Traes_2BS_10A8CAB27	G2-like	CTCCTTCCCTATTACTTCCTCCGTTTTTAAATATTTGTCTTTTTGA	1254	1264	+	12.0455	5.91e-05	0.0745	AGAATATTAGA
TRAES3BF025700030CFD_g	HSF	CTCCTTCCCTATTACTTCCTCCGTTTTTAAATATTTGTCTTTTTGA	90	100	-	9.81818	5.93e-05	0.173	CTAGAGATTTC
Traes_4DL_AE5093871	BBR-BPC	CTCCTTCCCTATTACTTCCTCCGTTTTTAAATATTTGTCTTTTTGA	1174	1197	-	-0.484848	6.05e-05	0.051	AGAAAAAAGAAAGTTAGTGGGATA
Traes_4AS_48979CBE1	BBR-BPC	CTCCTTCCCTATTACTTCCTCCGTTTTTAAATATTTGTCTTTTTGA	1174	1197	-	-0.484848	6.05e-05	0.0509	AGAAAAAAGAAAGTTAGTGGGATA
Traes_1AL_6B108514B	MIKC_MADS	CTCCTTCCCTATTACTTCCTCCGTTTTTAAATATTTGTCTTTTTGA	952	972	-	10.6866	6.09e-05	0.0289	CTCTTTCATTTTTTTATGCCA
Traes_6DL_EF6D5D4FA	Dof	CTCCTTCCCTATTACTTCCTCCGTTTTTAAATATTTGTCTTTTTGA	126	146	+	11.1818	6.15e-05	0.148	AAGTATTAGATAAAGATAAGG
TRAES3BF064300010CFD_g	C2H2	CTCCTTCCCTATTACTTCCTCCGTTTTTAAATATTTGTCTTTTTGA	96	115	+	8.01515	6.22e-05	0.17	TCTAGAAAGACAAATATTTA
TRAES3BF056900070CFD_g	G2-like	CTCCTTCCCTATTACTTCCTCCGTTTTTAAATATTTGTCTTTTTGA	1254	1264	+	11.4697	6.3e-05	0.115	AGAATATTAGA
Traes_1DS_A6733B734	WRKY	CTCCTTCCCTATTACTTCCTCCGTTTTTAAATATTTGTCTTTTTGA	1149	1159	+	11.5758	6.34e-05	0.0767	CCAAGTCAAAA
Traes_5BL_90757F0CC	WRKY	CTCCTTCCCTATTACTTCCTCCGTTTTTAAATATTTGTCTTTTTGA	204	218	-	11.5303	6.47e-05	0.0839	ATTGTTGACTGGTAT
TRAES3BF058500060CFD_g	WRKY	CTCCTTCCCTATTACTTCCTCCGTTTTTAAATATTTGTCTTTTTGA	1149	1159	+	10.5152	6.52e-05	0.0582	CCAAGTCAAAA
Traes_5DS_5DEA5C9E3	WRKY	CTCCTTCCCTATTACTTCCTCCGTTTTTAAATATTTGTCTTTTTGA	206	216	+	11.3636	6.59e-05	0.0595	ACCAGTCAACA
Traes_5DS_5DEA5C9E3	WRKY	CTCCTTCCCTATTACTTCCTCCGTTTTTAAATATTTGTCTTTTTGA	1149	1159	+	11.3636	6.59e-05	0.0595	CCAAGTCAAAA
Traes_2AL_15A7BB684	WRKY	CTCCTTCCCTATTACTTCCTCCGTTTTTAAATATTTGTCTTTTTGA	610	623	-	10.0455	6.62e-05	0.176	CAAGTTGACCTTCC
Traes_4AS_BE972A266	YABBY	CTCCTTCCCTATTACTTCCTCCGTTTTTAAATATTTGTCTTTTTGA	1128	1135	-	12.2576	6.72e-05	0.16	AATGATTA
Traes_4AS_BE972A2661	YABBY	CTCCTTCCCTATTACTTCCTCCGTTTTTAAATATTTGTCTTTTTGA	1128	1135	-	12.2576	6.72e-05	0.16	AATGATTA
Traes_4AS_501676A91	C2H2	CTCCTTCCCTATTACTTCCTCCGTTTTTAAATATTTGTCTTTTTGA	736	752	-	8.13636	6.73e-05	0.0892	TATTTAACAACAAAATC
Traes_7BS_D06222817	MYB_related	CTCCTTCCCTATTACTTCCTCCGTTTTTAAATATTTGTCTTTTTGA	278	285	+	12.3737	6.93e-05	0.203	ATAGGGCA
Traes_7AL_46F73E667	NAC	CTCCTTCCCTATTACTTCCTCCGTTTTTAAATATTTGTCTTTTTGA	584	604	-	9.59091	6.95e-05	0.0916	GTTGATGTCCGGCACAAGTAA
Traes_3AS_E01675F4E	Nin-like	CTCCTTCCCTATTACTTCCTCCGTTTTTAAATATTTGTCTTTTTGA	882	896	+	11.3939	7.02e-05	0.105	ATGTGACCCCTCAGA
Traes_5BL_17A712C94	WRKY	CTCCTTCCCTATTACTTCCTCCGTTTTTAAATATTTGTCTTTTTGA	208	215	+	11.4848	7.12e-05	0.208	CAGTCAAC
Traes_1DS_A6733B734	WRKY	CTCCTTCCCTATTACTTCCTCCGTTTTTAAATATTTGTCTTTTTGA	611	621	+	11.2879	7.16e-05	0.0767	GAAGGTCAACT
Traes_2BS_F3097F116	WRKY	CTCCTTCCCTATTACTTCCTCCGTTTTTAAATATTTGTCTTTTTGA	1235	1247	+	10.7727	7.18e-05	0.102	TAAAGTCAATACA
Traes_2BL_EBA73F94F	AP2	CTCCTTCCCTATTACTTCCTCCGTTTTTAAATATTTGTCTTTTTGA	950	969	+	9.80769	7.19e-05	0.0266	CATGGCATAAAAAAATGAAA
Traes_3AS_E01675F4E	Nin-like	CTCCTTCCCTATTACTTCCTCCGTTTTTAAATATTTGTCTTTTTGA	283	297	+	11.3485	7.25e-05	0.105	GCATGCCCTTTCAGT
Traes_2BS_F3097F116	WRKY	CTCCTTCCCTATTACTTCCTCCGTTTTTAAATATTTGTCTTTTTGA	611	623	+	10.7121	7.32e-05	0.102	GAAGGTCAACTTG
TRAES3BF182900010CFD_g	C2H2	CTCCTTCCCTATTACTTCCTCCGTTTTTAAATATTTGTCTTTTTGA	735	752	-	8.01515	7.38e-05	0.0998	TATTTAACAACAAAATCA
Traes_3AS_88AAED4BB	C2H2	CTCCTTCCCTATTACTTCCTCCGTTTTTAAATATTTGTCTTTTTGA	735	752	-	8.01515	7.38e-05	0.101	TATTTAACAACAAAATCA
Traes_1AL_0404BC790	WRKY	CTCCTTCCCTATTACTTCCTCCGTTTTTAAATATTTGTCTTTTTGA	609	622	-	10.1212	7.51e-05	0.0838	AAGTTGACCTTCCG
Traes_4DL_C083C804E	EIL	CTCCTTCCCTATTACTTCCTCCGTTTTTAAATATTTGTCTTTTTGA	49	63	+	10.7576	7.74e-05	0.207	GTGTAGATTCACTCA
Traes_1AS_1432A2F79	WRKY	CTCCTTCCCTATTACTTCCTCCGTTTTTAAATATTTGTCTTTTTGA	1147	1159	-	9.66667	7.82e-05	0.102	TTTTGACTTGGAT
Traes_7DS_FE8BC1125	BBR-BPC	CTCCTTCCCTATTACTTCCTCCGTTTTTAAATATTTGTCTTTTTGA	1376	1396	+	-2.93421	7.9e-05	0.0452	CAATCTTTCTCTCTACTCACC
Traes_4AL_A02408BC8	BBR-BPC	CTCCTTCCCTATTACTTCCTCCGTTTTTAAATATTTGTCTTTTTGA	1376	1396	+	-2.93421	7.9e-05	0.0448	CAATCTTTCTCTCTACTCACC
TRAES3BF001900070CFD_g	bZIP	CTCCTTCCCTATTACTTCCTCCGTTTTTAAATATTTGTCTTTTTGA	1051	1065	+	5.87879	7.92e-05	0.231	AAATTATACGTGTCC
Traes_5BL_096B0BDA8	C2H2	CTCCTTCCCTATTACTTCCTCCGTTTTTAAATATTTGTCTTTTTGA	1295	1311	-	7.27273	8.12e-05	0.0532	CAGAAGTTGACAAATGT
Traes_7DS_FE8BC1125	BBR-BPC	CTCCTTCCCTATTACTTCCTCCGTTTTTAAATATTTGTCTTTTTGA	958	978	-	-3.03947	8.12e-05	0.0452	TTCTCACTCTTTCATTTTTTT
Traes_4AL_A02408BC8	BBR-BPC	CTCCTTCCCTATTACTTCCTCCGTTTTTAAATATTTGTCTTTTTGA	958	978	-	-3.03947	8.12e-05	0.0448	TTCTCACTCTTTCATTTTTTT
Traes_6AL_72D2B7C35	G2-like	CTCCTTCCCTATTACTTCCTCCGTTTTTAAATATTTGTCTTTTTGA	549	562	+	10.9545	8.14e-05	0.106	CCAGGAATATTTGT
Traes_5BL_632EBAD09	MYB	CTCCTTCCCTATTACTTCCTCCGTTTTTAAATATTTGTCTTTTTGA	317	334	+	10.4697	8.18e-05	0.213	AAGAGCAGGTACTAGTTG
Traes_6DL_59DB06B9F	YABBY	CTCCTTCCCTATTACTTCCTCCGTTTTTAAATATTTGTCTTTTTGA	1125	1134	+	10.4286	8.2e-05	0.18	CAATAATCAT
TRAES3BF018800030CFD_g	MYB	CTCCTTCCCTATTACTTCCTCCGTTTTTAAATATTTGTCTTTTTGA	1254	1274	+	9.41463	8.29e-05	0.0538	AGAATATTAGAGAAAAAAAAT
Traes_4BL_7911992DE	Dof	CTCCTTCCCTATTACTTCCTCCGTTTTTAAATATTTGTCTTTTTGA	124	144	-	10.0303	8.34e-05	0.0379	TTATCTTTATCTAATACTTTC
Traes_6DL_E7910DD23	Trihelix	CTCCTTCCCTATTACTTCCTCCGTTTTTAAATATTTGTCTTTTTGA	1223	1236	+	11.0303	8.44e-05	0.187	TATTTTACCCTCTA
Traes_4BL_7911992DE	Dof	CTCCTTCCCTATTACTTCCTCCGTTTTTAAATATTTGTCTTTTTGA	1185	1205	+	10	8.48e-05	0.0379	CTTTCTTTTTTCTTAACCATG
Traes_4DL_AE5093871	BBR-BPC	CTCCTTCCCTATTACTTCCTCCGTTTTTAAATATTTGTCTTTTTGA	1373	1396	-	-1.62121	8.49e-05	0.0536	GGTGAGTAGAGAGAAAGATTGATG
Traes_4AS_48979CBE1	BBR-BPC	CTCCTTCCCTATTACTTCCTCCGTTTTTAAATATTTGTCTTTTTGA	1373	1396	-	-1.62121	8.49e-05	0.0535	GGTGAGTAGAGAGAAAGATTGATG
Traes_1DS_A6733B734	WRKY	CTCCTTCCCTATTACTTCCTCCGTTTTTAAATATTTGTCTTTTTGA	206	216	+	10.9394	8.52e-05	0.0767	ACCAGTCAACA
Traes_7DL_A9EF00572	WRKY	CTCCTTCCCTATTACTTCCTCCGTTTTTAAATATTTGTCTTTTTGA	1235	1247	-	8.24242	8.53e-05	0.117	TGTATTGACTTTA
Traes_1AL_0404BC790	WRKY	CTCCTTCCCTATTACTTCCTCCGTTTTTAAATATTTGTCTTTTTGA	204	217	-	9.77273	8.54e-05	0.0838	TTGTTGACTGGTAT
Traes_2AS_C0C74B775	bHLH	CTCCTTCCCTATTACTTCCTCCGTTTTTAAATATTTGTCTTTTTGA	463	476	-	6.43636	8.55e-05	0.24	AACAAGGCACATGA
Traes_6DL_D1C1DBD34	MIKC_MADS	CTCCTTCCCTATTACTTCCTCCGTTTTTAAATATTTGTCTTTTTGA	925	939	+	9.30303	8.56e-05	0.224	TTTCTGTTTACAGAA
Traes_4AL_99942CBEA	NAC	CTCCTTCCCTATTACTTCCTCCGTTTTTAAATATTTGTCTTTTTGA	1138	1154	+	10.4545	8.65e-05	0.224	TTAAGTACTATCCAAGT
Traes_6DL_9FC9C02351	C2H2	CTCCTTCCCTATTACTTCCTCCGTTTTTAAATATTTGTCTTTTTGA	156	163	+	10.6212	8.81e-05	0.235	TTTAGTAG
TRAES3BF056900070CFD_g	G2-like	CTCCTTCCCTATTACTTCCTCCGTTTTTAAATATTTGTCTTTTTGA	552	562	+	10.8788	8.89e-05	0.115	GGAATATTTGT
Traes_5DS_9B9365AF7	GATA	CTCCTTCCCTATTACTTCCTCCGTTTTTAAATATTTGTCTTTTTGA	384	398	+	10.7727	8.96e-05	0.249	CTGCAGATTTGATTT
Traes_5DS_9B9365AF71	GATA	CTCCTTCCCTATTACTTCCTCCGTTTTTAAATATTTGTCTTTTTGA	384	398	+	10.7727	8.96e-05	0.249	CTGCAGATTTGATTT
Traes_5AS_0ADC996F5	GATA	CTCCTTCCCTATTACTTCCTCCGTTTTTAAATATTTGTCTTTTTGA	384	398	+	10.7727	8.96e-05	0.249	CTGCAGATTTGATTT
TRAES3BF099600130CFD_g	bZIP	CTCCTTCCCTATTACTTCCTCCGTTTTTAAATATTTGTCTTTTTGA	1050	1067	+	4.9697	9.08e-05	0.264	AAAATTATACGTGTCCAG
Traes_7DS_FE8BC1125	BBR-BPC	CTCCTTCCCTATTACTTCCTCCGTTTTTAAATATTTGTCTTTTTGA	962	982	-	-3.5	9.16e-05	0.0452	CCAATTCTCACTCTTTCATTT
Traes_4AL_A02408BC8	BBR-BPC	CTCCTTCCCTATTACTTCCTCCGTTTTTAAATATTTGTCTTTTTGA	962	982	-	-3.5	9.16e-05	0.0448	CCAATTCTCACTCTTTCATTT
Traes_5BL_90757F0CC	WRKY	CTCCTTCCCTATTACTTCCTCCGTTTTTAAATATTTGTCTTTTTGA	1233	1247	-	10.8788	9.18e-05	0.0839	TGTATTGACTTTAGA
Traes_5BL_5DE02D63E	HD-ZIP	CTCCTTCCCTATTACTTCCTCCGTTTTTAAATATTTGTCTTTTTGA	1129	1136	-	11.8416	9.28e-05	0.112	TAATGATT
TRAES3BF003800010CFD_g	WRKY	CTCCTTCCCTATTACTTCCTCCGTTTTTAAATATTTGTCTTTTTGA	1141	1159	-	9.91429	9.31e-05	0.124	TTTTGACTTGGATAGTACT
Traes_1AL_0404BC790	WRKY	CTCCTTCCCTATTACTTCCTCCGTTTTTAAATATTTGTCTTTTTGA	1233	1246	-	9.51515	9.41e-05	0.0838	GTATTGACTTTAGA
TRAES3BF018800030CFD_g	MYB	CTCCTTCCCTATTACTTCCTCCGTTTTTAAATATTTGTCTTTTTGA	1038	1058	+	9.06098	9.51e-05	0.0538	CACTATGTTGATAAAATTATA
Traes_6AS_52AE4A6E2	Trihelix	CTCCTTCCCTATTACTTCCTCCGTTTTTAAATATTTGTCTTTTTGA	580	589	+	10.4646	9.55e-05	0.23	ATATTTACTT
Traes_5AS_3D6AA43B5	B3	CTCCTTCCCTATTACTTCCTCCGTTTTTAAATATTTGTCTTTTTGA	148	168	+	-7.3	9.64e-05	0.251	TAAGTGTTTTTAGTAGCACAC
TRAES3BF042000020CFD_g	CPP	CTCCTTCCCTATTACTTCCTCCGTTTTTAAATATTTGTCTTTTTGA	1004	1013	-	11.31	9.64e-05	0.227	ATTTTGAATA
TRAES3BF066400010CFD_g	B3	CTCCTTCCCTATTACTTCCTCCGTTTTTAAATATTTGTCTTTTTGA	910	918	-	10.8227	9.71e-05	0.284	CTGCATGAA
