# Supplementary material for: Are TaNAC Transcription Factors Involved in Promoting Wheat Yield by cis-Regulation of TaCKX Gene Family?
Source: Int J Mol Sci. 2024 Feb 7;25(4):2027. doi: 10.3390/ijms25042027 (PMC10889182; doi:10.3390/ijms25042027)
Supplement: Supplementary file 1 [file ijms-25-02027-s001.zip › Folder S1/fimo TaCKX7-6B.txt]

#pattern name	Family	sequence name	start	stop	strand	score	p-value	q-value	matched sequence
Traes_6DL_88DFCF552	C2H2	ACTTTGTTGAAAAGTCAAACATTTTTATGTTTGACCGTATTTATACAATAATGCACCAAC	836	846	-	12.697	1.53e-06	0.00407	AAGTGAAGTTG
Traes_4AL_72ECC7747	G2-like	ACTTTGTTGAAAAGTCAAACATTTTTATGTTTGACCGTATTTATACAATAATGCACCAAC	1231	1241	+	15.1364	1.55e-06	0.00393	AAAAGAATATT
Traes_6AS_4B9F0CBBF	G2-like	ACTTTGTTGAAAAGTCAAACATTTTTATGTTTGACCGTATTTATACAATAATGCACCAAC	1232	1246	-	16.1268	1.59e-06	0.00348	CCTCTAATATTCTTT
Traes_2AL_82C3E7E14	NAC	ACTTTGTTGAAAAGTCAAACATTTTTATGTTTGACCGTATTTATACAATAATGCACCAAC	884	898	+	15.697	1.99e-06	0.00544	CGTCAAATTCACGCA
Traes_1AL_6B108514B	MIKC_MADS	ACTTTGTTGAAAAGTCAAACATTTTTATGTTTGACCGTATTTATACAATAATGCACCAAC	1242	1262	-	15.3881	3.12e-06	0.00871	TTCTTGTATTTTTTTTCCTCT
Traes_2AL_15A7BB684	WRKY	ACTTTGTTGAAAAGTCAAACATTTTTATGTTTGACCGTATTTATACAATAATGCACCAAC	592	605	-	15.3636	4.18e-06	0.011	TAAGTTGACTTTCT
Traes_6AL_8BA1FF8B2	NAC	ACTTTGTTGAAAAGTCAAACATTTTTATGTTTGACCGTATTTATACAATAATGCACCAAC	451	462	-	12.4747	4.28e-06	0.0117	AAACAAGCCACA
Traes_5DL_0924913F8	NAC	ACTTTGTTGAAAAGTCAAACATTTTTATGTTTGACCGTATTTATACAATAATGCACCAAC	881	900	+	14.9848	4.72e-06	0.0134	TACCGTCAAATTCACGCAGT
Traes_5BL_39FF03C5D	NAC	ACTTTGTTGAAAAGTCAAACATTTTTATGTTTGACCGTATTTATACAATAATGCACCAAC	881	900	+	14.9848	4.72e-06	0.0134	TACCGTCAAATTCACGCAGT
Traes_6BL_A169A3ECB	NAC	ACTTTGTTGAAAAGTCAAACATTTTTATGTTTGACCGTATTTATACAATAATGCACCAAC	881	898	+	14.9848	5.34e-06	0.0152	TACCGTCAAATTCACGCA
Traes_6AL_0D7866801	NAC	ACTTTGTTGAAAAGTCAAACATTTTTATGTTTGACCGTATTTATACAATAATGCACCAAC	881	898	+	14.9848	5.34e-06	0.0152	TACCGTCAAATTCACGCA
TRAES3BF127400030CFD_g	C2H2	ACTTTGTTGAAAAGTCAAACATTTTTATGTTTGACCGTATTTATACAATAATGCACCAAC	142	154	-	11.8081	5.77e-06	0.0165	AAAGAGTGTACTT
Traes_1AL_6B108514B	MIKC_MADS	ACTTTGTTGAAAAGTCAAACATTTTTATGTTTGACCGTATTTATACAATAATGCACCAAC	1067	1087	-	14.3731	6.56e-06	0.00916	TTTCATTTTTTTTTTCTTAGA
Traes_7DS_01F74C6F3	WRKY	ACTTTGTTGAAAAGTCAAACATTTTTATGTTTGACCGTATTTATACAATAATGCACCAAC	594	604	+	15.1061	6.86e-06	0.019	AAAGTCAACTT
TRAES3BF058500060CFD_g	WRKY	ACTTTGTTGAAAAGTCAAACATTTTTATGTTTGACCGTATTTATACAATAATGCACCAAC	593	603	+	14.7576	7.31e-06	0.0198	GAAAGTCAACT
Traes_1AS_1432A2F79	WRKY	ACTTTGTTGAAAAGTCAAACATTTTTATGTTTGACCGTATTTATACAATAATGCACCAAC	591	603	-	14.5606	7.47e-06	0.0194	AGTTGACTTTCTG
Traes_2BL_EBA73F94F	AP2	ACTTTGTTGAAAAGTCAAACATTTTTATGTTTGACCGTATTTATACAATAATGCACCAAC	1244	1263	+	13.9231	8.2e-06	0.0139	AGGAAAAAAAATACAAGAAC
Traes_7DL_A9EF00572	WRKY	ACTTTGTTGAAAAGTCAAACATTTTTATGTTTGACCGTATTTATACAATAATGCACCAAC	593	605	-	14.2424	8.57e-06	0.0234	TAAGTTGACTTTC
Traes_1BL_8925B27BC	NAC	ACTTTGTTGAAAAGTCAAACATTTTTATGTTTGACCGTATTTATACAATAATGCACCAAC	884	898	-	14.197	9.19e-06	0.0255	TGCGTGAATTTGACG
Traes_2BL_A69F6C5DF	WRKY	ACTTTGTTGAAAAGTCAAACATTTTTATGTTTGACCGTATTTATACAATAATGCACCAAC	594	603	+	11.88	9.21e-06	0.0232	AAAGTCAACT
TRAES3BF104600030CFD_g	MYB	ACTTTGTTGAAAAGTCAAACATTTTTATGTTTGACCGTATTTATACAATAATGCACCAAC	244	258	+	14.197	9.88e-06	0.0244	AATATATAGCCGTTT
Traes_6AS_68775100B	WRKY	ACTTTGTTGAAAAGTCAAACATTTTTATGTTTGACCGTATTTATACAATAATGCACCAAC	594	605	-	14.2576	1.06e-05	0.0292	TAAGTTGACTTT
Traes_4AL_99942CBEA	NAC	ACTTTGTTGAAAAGTCAAACATTTTTATGTTTGACCGTATTTATACAATAATGCACCAAC	881	897	+	13.9394	1.11e-05	0.0295	TACCGTCAAATTCACGC
Traes_4BL_7911992DE	Dof	ACTTTGTTGAAAAGTCAAACATTTTTATGTTTGACCGTATTTATACAATAATGCACCAAC	1066	1086	-	13.4848	1.11e-05	0.0245	TTCATTTTTTTTTTCTTAGAT
Traes_6AL_72D2B7C35	G2-like	ACTTTGTTGAAAAGTCAAACATTTTTATGTTTGACCGTATTTATACAATAATGCACCAAC	1231	1244	+	13.9848	1.15e-05	0.0291	AAAAGAATATTAGA
Traes_4BL_78DD63002	HD-ZIP	ACTTTGTTGAAAAGTCAAACATTTTTATGTTTGACCGTATTTATACAATAATGCACCAAC	1106	1115	+	14.0395	1.21e-05	0.032	AATAATCATT
Traes_1BS_403DBC53C	MYB	ACTTTGTTGAAAAGTCAAACATTTTTATGTTTGACCGTATTTATACAATAATGCACCAAC	245	259	+	13.9848	1.23e-05	0.0325	ATATATAGCCGTTTG
Traes_1AS_61D017632	MYB	ACTTTGTTGAAAAGTCAAACATTTTTATGTTTGACCGTATTTATACAATAATGCACCAAC	245	259	+	13.9848	1.23e-05	0.0325	ATATATAGCCGTTTG
Traes_7DS_FE8BC1125	BBR-BPC	ACTTTGTTGAAAAGTCAAACATTTTTATGTTTGACCGTATTTATACAATAATGCACCAAC	1355	1375	+	3.52632	1.26e-05	0.0248	ATCAATCTTTCTCTCTACTCA
Traes_4AL_A02408BC8	BBR-BPC	ACTTTGTTGAAAAGTCAAACATTTTTATGTTTGACCGTATTTATACAATAATGCACCAAC	1355	1375	+	3.52632	1.26e-05	0.0248	ATCAATCTTTCTCTCTACTCA
Traes_5BL_B6051DD37	EIL	ACTTTGTTGAAAAGTCAAACATTTTTATGTTTGACCGTATTTATACAATAATGCACCAAC	373	383	+	13.4646	1.28e-05	0.0331	TGATGTATCTG
Traes_3AS_09025DA2E	MYB	ACTTTGTTGAAAAGTCAAACATTTTTATGTTTGACCGTATTTATACAATAATGCACCAAC	245	259	+	13.7576	1.36e-05	0.0357	ATATATAGCCGTTTG
Traes_2BL_EBA73F94F	AP2	ACTTTGTTGAAAAGTCAAACATTTTTATGTTTGACCGTATTTATACAATAATGCACCAAC	1241	1260	+	13.0641	1.36e-05	0.0139	TAGAGGAAAAAAAATACAAG
Traes_2BS_F3097F116	WRKY	ACTTTGTTGAAAAGTCAAACATTTTTATGTTTGACCGTATTTATACAATAATGCACCAAC	593	605	+	13.7576	1.38e-05	0.0381	GAAAGTCAACTTA
Traes_2AS_C0C74B775	bHLH	ACTTTGTTGAAAAGTCAAACATTTTTATGTTTGACCGTATTTATACAATAATGCACCAAC	841	854	-	11.0364	1.42e-05	0.0398	AATGAATCAAGTGA
Traes_7AL_46F73E667	NAC	ACTTTGTTGAAAAGTCAAACATTTTTATGTTTGACCGTATTTATACAATAATGCACCAAC	1116	1136	+	12.803	1.56e-05	0.0418	AGTTAAGTGCTATCCAAGTCA
Traes_1AL_6B108514B	MIKC_MADS	ACTTTGTTGAAAAGTCAAACATTTTTATGTTTGACCGTATTTATACAATAATGCACCAAC	1070	1090	-	13.0597	1.57e-05	0.0146	GCATTTCATTTTTTTTTTCTT
Traes_4BL_32D8155C6	G2-like	ACTTTGTTGAAAAGTCAAACATTTTTATGTTTGACCGTATTTATACAATAATGCACCAAC	1231	1244	+	13.5758	1.61e-05	0.04	AAAAGAATATTAGA
Traes_5BL_90757F0CC	WRKY	ACTTTGTTGAAAAGTCAAACATTTTTATGTTTGACCGTATTTATACAATAATGCACCAAC	591	605	-	13.4848	1.69e-05	0.0454	TAAGTTGACTTTCTG
Traes_1AL_0404BC790	WRKY	ACTTTGTTGAAAAGTCAAACATTTTTATGTTTGACCGTATTTATACAATAATGCACCAAC	591	604	-	13.2576	1.69e-05	0.0442	AAGTTGACTTTCTG
Traes_6DL_88DFCF552	C2H2	ACTTTGTTGAAAAGTCAAACATTTTTATGTTTGACCGTATTTATACAATAATGCACCAAC	791	801	-	11.6364	1.92e-05	0.0255	GAGTGATGTTA
Traes_5DL_96F9EED93	HD-ZIP	ACTTTGTTGAAAAGTCAAACATTTTTATGTTTGACCGTATTTATACAATAATGCACCAAC	678	687	+	11.5455	1.96e-05	0.0505	TGCCAATCAA
Traes_5BL_9C32B27E2	HD-ZIP	ACTTTGTTGAAAAGTCAAACATTTTTATGTTTGACCGTATTTATACAATAATGCACCAAC	678	687	+	11.5455	1.96e-05	0.0512	TGCCAATCAA
Traes_5DS_5DEA5C9E3	WRKY	ACTTTGTTGAAAAGTCAAACATTTTTATGTTTGACCGTATTTATACAATAATGCACCAAC	593	603	+	13.3636	1.98e-05	0.0533	GAAAGTCAACT
Traes_2BL_209C14A8F	NAC	ACTTTGTTGAAAAGTCAAACATTTTTATGTTTGACCGTATTTATACAATAATGCACCAAC	1116	1136	+	12.1212	2.03e-05	0.0514	AGTTAAGTGCTATCCAAGTCA
Traes_7DS_FE8BC1125	BBR-BPC	ACTTTGTTGAAAAGTCAAACATTTTTATGTTTGACCGTATTTATACAATAATGCACCAAC	699	719	-	1.90789	2.05e-05	0.0248	ATCTCTCTGTTACTCCTACTA
Traes_4AL_A02408BC8	BBR-BPC	ACTTTGTTGAAAAGTCAAACATTTTTATGTTTGACCGTATTTATACAATAATGCACCAAC	699	719	-	1.90789	2.05e-05	0.0248	ATCTCTCTGTTACTCCTACTA
Traes_6BL_A169A3ECB	NAC	ACTTTGTTGAAAAGTCAAACATTTTTATGTTTGACCGTATTTATACAATAATGCACCAAC	882	899	-	13.1818	2.06e-05	0.0293	CTGCGTGAATTTGACGGT
Traes_6AL_0D7866801	NAC	ACTTTGTTGAAAAGTCAAACATTTTTATGTTTGACCGTATTTATACAATAATGCACCAAC	882	899	-	13.1818	2.06e-05	0.0293	CTGCGTGAATTTGACGGT
Traes_2BL_EBA73F94F	AP2	ACTTTGTTGAAAAGTCAAACATTTTTATGTTTGACCGTATTTATACAATAATGCACCAAC	936	955	+	12.2949	2.09e-05	0.0139	CGTAAAAAAGGAGAGTGAGA
Traes_2BL_EBA73F94F	AP2	ACTTTGTTGAAAAGTCAAACATTTTTATGTTTGACCGTATTTATACAATAATGCACCAAC	1068	1087	+	12.2308	2.17e-05	0.0139	CTAAGAAAAAAAAAATGAAA
Traes_4DL_54E14ABCB	NAC	ACTTTGTTGAAAAGTCAAACATTTTTATGTTTGACCGTATTTATACAATAATGCACCAAC	884	896	+	12.6212	2.27e-05	0.0631	CGTCAAATTCACG
Traes_1AL_C4FA8404A	NAC	ACTTTGTTGAAAAGTCAAACATTTTTATGTTTGACCGTATTTATACAATAATGCACCAAC	1118	1138	-	10.4848	2.32e-05	0.0631	TTTGACTTGGATAGCACTTAA
Traes_1AL_6B108514B	MIKC_MADS	ACTTTGTTGAAAAGTCAAACATTTTTATGTTTGACCGTATTTATACAATAATGCACCAAC	1156	1176	+	12.3284	2.45e-05	0.0171	TCCCACTAACTTTCTTTTTTC
TRAES3BF097400030CFD_g	NAC	ACTTTGTTGAAAAGTCAAACATTTTTATGTTTGACCGTATTTATACAATAATGCACCAAC	884	898	+	12.7879	2.5e-05	0.065	CGTCAAATTCACGCA
Traes_6DL_59DB06B9F	YABBY	ACTTTGTTGAAAAGTCAAACATTTTTATGTTTGACCGTATTTATACAATAATGCACCAAC	206	215	+	11.7619	2.54e-05	0.0558	TAATGATAAT
Traes_1DS_A6733B734	WRKY	ACTTTGTTGAAAAGTCAAACATTTTTATGTTTGACCGTATTTATACAATAATGCACCAAC	593	603	+	13.0606	2.59e-05	0.0696	GAAAGTCAACT
Traes_5DL_EB47672ED	G2-like	ACTTTGTTGAAAAGTCAAACATTTTTATGTTTGACCGTATTTATACAATAATGCACCAAC	1231	1243	+	12.6364	2.66e-05	0.0688	AAAAGAATATTAG
Traes_6AS_FDF16F4EA	bZIP	ACTTTGTTGAAAAGTCAAACATTTTTATGTTTGACCGTATTTATACAATAATGCACCAAC	923	937	+	9.54545	2.92e-05	0.0833	ACTTCTGACATGGCG
Traes_5DL_0924913F8	NAC	ACTTTGTTGAAAAGTCAAACATTTTTATGTTTGACCGTATTTATACAATAATGCACCAAC	880	899	-	12.303	3e-05	0.0426	CTGCGTGAATTTGACGGTAA
Traes_5BL_39FF03C5D	NAC	ACTTTGTTGAAAAGTCAAACATTTTTATGTTTGACCGTATTTATACAATAATGCACCAAC	880	899	-	12.303	3e-05	0.0426	CTGCGTGAATTTGACGGTAA
Traes_1AS_1432A2F79	WRKY	ACTTTGTTGAAAAGTCAAACATTTTTATGTTTGACCGTATTTATACAATAATGCACCAAC	1213	1225	-	11.697	3.36e-05	0.0437	TATTGACTTTAGA
Traes_5BL_90757F0CC	WRKY	ACTTTGTTGAAAAGTCAAACATTTTTATGTTTGACCGTATTTATACAATAATGCACCAAC	1127	1141	-	12.5303	3.44e-05	0.0464	GGTTTTGACTTGGAT
Traes_6AL_36AB0312C	HD-ZIP	ACTTTGTTGAAAAGTCAAACATTTTTATGTTTGACCGTATTTATACAATAATGCACCAAC	1198	1208	-	12.8358	3.45e-05	0.0757	GAAATAATTAA
TRAES3BF021600020CFD_g	MIKC_MADS	ACTTTGTTGAAAAGTCAAACATTTTTATGTTTGACCGTATTTATACAATAATGCACCAAC	1165	1178	-	11.7576	3.56e-05	0.0922	GAGAAAAAAGAAAG
Traes_1AL_1B5F51626	MIKC_MADS	ACTTTGTTGAAAAGTCAAACATTTTTATGTTTGACCGTATTTATACAATAATGCACCAAC	1165	1178	-	11.7576	3.56e-05	0.0922	GAGAAAAAAGAAAG
TRAES3BF057600060CFD_g	WOX	ACTTTGTTGAAAAGTCAAACATTTTTATGTTTGACCGTATTTATACAATAATGCACCAAC	680	687	+	11.8317	3.67e-05	0.0667	CCAATCAA
TRAES3BF114300070CFD_g	NAC	ACTTTGTTGAAAAGTCAAACATTTTTATGTTTGACCGTATTTATACAATAATGCACCAAC	878	896	-	12.1364	3.74e-05	0.106	CGTGAATTTGACGGTAATT
Traes_3DL_C686CE2E3	NAC	ACTTTGTTGAAAAGTCAAACATTTTTATGTTTGACCGTATTTATACAATAATGCACCAAC	884	898	-	12.0758	3.88e-05	0.103	TGCGTGAATTTGACG
Traes_5AL_315285EFC	Nin-like	ACTTTGTTGAAAAGTCAAACATTTTTATGTTTGACCGTATTTATACAATAATGCACCAAC	1378	1392	+	12.1714	3.91e-05	0.111	TAAGCAGCAGGCAAA
Traes_5AL_315285EFC1	Nin-like	ACTTTGTTGAAAAGTCAAACATTTTTATGTTTGACCGTATTTATACAATAATGCACCAAC	1378	1392	+	12.1714	3.91e-05	0.111	TAAGCAGCAGGCAAA
Traes_6BL_7C6B17284	MIKC_MADS	ACTTTGTTGAAAAGTCAAACATTTTTATGTTTGACCGTATTTATACAATAATGCACCAAC	903	921	-	9.54545	4.05e-05	0.0858	ATTCTGTAAACAGAAATTC
Traes_6AL_1F7DAC5FA	MIKC_MADS	ACTTTGTTGAAAAGTCAAACATTTTTATGTTTGACCGTATTTATACAATAATGCACCAAC	903	921	-	9.54545	4.05e-05	0.0858	ATTCTGTAAACAGAAATTC
Traes_1AL_6B108514B	MIKC_MADS	ACTTTGTTGAAAAGTCAAACATTTTTATGTTTGACCGTATTTATACAATAATGCACCAAC	1243	1263	-	11.403	4.16e-05	0.0232	GTTCTTGTATTTTTTTTCCTC
Traes_4BL_7911992DE	Dof	ACTTTGTTGAAAAGTCAAACATTTTTATGTTTGACCGTATTTATACAATAATGCACCAAC	1161	1181	+	11.2424	4.34e-05	0.0437	CTAACTTTCTTTTTTCTCAAC
Traes_4DS_2E95B3A30	CPP	ACTTTGTTGAAAAGTCAAACATTTTTATGTTTGACCGTATTTATACAATAATGCACCAAC	487	499	+	11.21	4.35e-05	0.103	GGAATTTTTAAAA
Traes_4BS_929E7B27B	CPP	ACTTTGTTGAAAAGTCAAACATTTTTATGTTTGACCGTATTTATACAATAATGCACCAAC	487	499	+	11.21	4.35e-05	0.102	GGAATTTTTAAAA
Traes_4AS_BE972A266	YABBY	ACTTTGTTGAAAAGTCAAACATTTTTATGTTTGACCGTATTTATACAATAATGCACCAAC	32	39	+	12.7121	4.48e-05	0.0726	TATGATAA
Traes_4AS_BE972A2661	YABBY	ACTTTGTTGAAAAGTCAAACATTTTTATGTTTGACCGTATTTATACAATAATGCACCAAC	32	39	+	12.7121	4.48e-05	0.072	TATGATAA
Traes_6DL_8D95F127B	HD-ZIP	ACTTTGTTGAAAAGTCAAACATTTTTATGTTTGACCGTATTTATACAATAATGCACCAAC	8	18	+	11.7424	4.77e-05	0.109	TCATTAAATTA
Traes_5BL_5DE02D63E	HD-ZIP	ACTTTGTTGAAAAGTCAAACATTTTTATGTTTGACCGTATTTATACAATAATGCACCAAC	1108	1115	+	13.0594	4.8e-05	0.111	TAATCATT
Traes_7DS_FE8BC1125	BBR-BPC	ACTTTGTTGAAAAGTCAAACATTTTTATGTTTGACCGTATTTATACAATAATGCACCAAC	942	962	-	-1.10526	4.83e-05	0.0319	TCCCAATTCTCACTCTCCTTT
Traes_4AL_A02408BC8	BBR-BPC	ACTTTGTTGAAAAGTCAAACATTTTTATGTTTGACCGTATTTATACAATAATGCACCAAC	942	962	-	-1.10526	4.83e-05	0.0318	TCCCAATTCTCACTCTCCTTT
Traes_4DL_AE5093871	BBR-BPC	ACTTTGTTGAAAAGTCAAACATTTTTATGTTTGACCGTATTTATACAATAATGCACCAAC	1356	1379	-	0.136364	5.01e-05	0.0414	TAGGTGAGTAGAGAGAAAGATTGA
Traes_4AS_48979CBE1	BBR-BPC	ACTTTGTTGAAAAGTCAAACATTTTTATGTTTGACCGTATTTATACAATAATGCACCAAC	1356	1379	-	0.136364	5.01e-05	0.0417	TAGGTGAGTAGAGAGAAAGATTGA
Traes_6DL_FA861D610	ERF	ACTTTGTTGAAAAGTCAAACATTTTTATGTTTGACCGTATTTATACAATAATGCACCAAC	156	169	+	11.8182	5.05e-05	0.144	AAGGACGGAGGGAG
TRAES3BF058500060CFD_g	WRKY	ACTTTGTTGAAAAGTCAAACATTTTTATGTTTGACCGTATTTATACAATAATGCACCAAC	1215	1225	+	11.1667	5.15e-05	0.0588	TAAAGTCAATA
Traes_2BL_83EDE2CBB	Trihelix	ACTTTGTTGAAAAGTCAAACATTTTTATGTTTGACCGTATTTATACAATAATGCACCAAC	778	791	+	11.303	5.25e-05	0.134	GTTTAACGGCATGT
Traes_7DS_FE8BC1125	BBR-BPC	ACTTTGTTGAAAAGTCAAACATTTTTATGTTTGACCGTATTTATACAATAATGCACCAAC	1359	1379	+	-1.43421	5.29e-05	0.0319	ATCTTTCTCTCTACTCACCTA
Traes_4AL_A02408BC8	BBR-BPC	ACTTTGTTGAAAAGTCAAACATTTTTATGTTTGACCGTATTTATACAATAATGCACCAAC	1359	1379	+	-1.43421	5.29e-05	0.0318	ATCTTTCTCTCTACTCACCTA
Traes_4BL_085791CB2	WOX	ACTTTGTTGAAAAGTCAAACATTTTTATGTTTGACCGTATTTATACAATAATGCACCAAC	1113	1123	-	11.9014	5.31e-05	0.138	ACTTAACTAAT
TRAES3BF057600060CFD_g	WOX	ACTTTGTTGAAAAGTCAAACATTTTTATGTTTGACCGTATTTATACAATAATGCACCAAC	655	662	-	11.4851	5.39e-05	0.0667	TCAATCAG
TRAES3BF002300010CFD_g	NAC	ACTTTGTTGAAAAGTCAAACATTTTTATGTTTGACCGTATTTATACAATAATGCACCAAC	877	898	-	11.4545	5.58e-05	0.149	TGCGTGAATTTGACGGTAATTT
Traes_1DS_5BAD8947E	MYB	ACTTTGTTGAAAAGTCAAACATTTTTATGTTTGACCGTATTTATACAATAATGCACCAAC	426	440	+	11.9697	5.6e-05	0.151	TGCACCCACCCAAAC
Traes_1BS_92EA1F290	MYB	ACTTTGTTGAAAAGTCAAACATTTTTATGTTTGACCGTATTTATACAATAATGCACCAAC	426	440	+	11.9697	5.6e-05	0.151	TGCACCCACCCAAAC
Traes_1AS_1EE692FDC	MYB	ACTTTGTTGAAAAGTCAAACATTTTTATGTTTGACCGTATTTATACAATAATGCACCAAC	426	440	+	11.9697	5.6e-05	0.149	TGCACCCACCCAAAC
Traes_5BL_17A712C94	WRKY	ACTTTGTTGAAAAGTCAAACATTTTTATGTTTGACCGTATTTATACAATAATGCACCAAC	101	108	+	11.8889	5.62e-05	0.161	CGGTCAAA
Traes_2BS_10A8CAB27	G2-like	ACTTTGTTGAAAAGTCAAACATTTTTATGTTTGACCGTATTTATACAATAATGCACCAAC	1234	1244	+	12.0455	5.91e-05	0.146	AGAATATTAGA
TRAES3BF003800010CFD_g	WRKY	ACTTTGTTGAAAAGTCAAACATTTTTATGTTTGACCGTATTTATACAATAATGCACCAAC	585	603	-	11.1429	5.95e-05	0.157	AGTTGACTTTCTGGTTTGT
Traes_4DL_AE5093871	BBR-BPC	ACTTTGTTGAAAAGTCAAACATTTTTATGTTTGACCGTATTTATACAATAATGCACCAAC	1154	1177	-	-0.484848	6.05e-05	0.0414	AGAAAAAAGAAAGTTAGTGGGATA
Traes_4AS_48979CBE1	BBR-BPC	ACTTTGTTGAAAAGTCAAACATTTTTATGTTTGACCGTATTTATACAATAATGCACCAAC	1154	1177	-	-0.484848	6.05e-05	0.0417	AGAAAAAAGAAAGTTAGTGGGATA
Traes_4BS_373BDBA94	NAC	ACTTTGTTGAAAAGTCAAACATTTTTATGTTTGACCGTATTTATACAATAATGCACCAAC	1118	1133	-	10.5152	6.18e-05	0.17	CTTGGATAGCACTTAA
Traes_4BL_7911992DE	Dof	ACTTTGTTGAAAAGTCAAACATTTTTATGTTTGACCGTATTTATACAATAATGCACCAAC	1065	1085	-	10.5909	6.21e-05	0.0437	TCATTTTTTTTTTCTTAGATT
Traes_4DL_88ABAD6C0	HD-ZIP	ACTTTGTTGAAAAGTCAAACATTTTTATGTTTGACCGTATTTATACAATAATGCACCAAC	1198	1208	-	11.9851	6.3e-05	0.143	GAAATAATTAA
TRAES3BF056900070CFD_g	G2-like	ACTTTGTTGAAAAGTCAAACATTTTTATGTTTGACCGTATTTATACAATAATGCACCAAC	1234	1244	+	11.4697	6.3e-05	0.156	AGAATATTAGA
Traes_1DS_A6733B734	WRKY	ACTTTGTTGAAAAGTCAAACATTTTTATGTTTGACCGTATTTATACAATAATGCACCAAC	1129	1139	+	11.5758	6.34e-05	0.0853	CCAAGTCAAAA
Traes_4AS_B95A1C3A1	NAC	ACTTTGTTGAAAAGTCAAACATTTTTATGTTTGACCGTATTTATACAATAATGCACCAAC	1116	1136	-	8.25758	6.39e-05	0.0864	TGACTTGGATAGCACTTAACT
Traes_5BL_9627436AE	MIKC_MADS	ACTTTGTTGAAAAGTCAAACATTTTTATGTTTGACCGTATTTATACAATAATGCACCAAC	937	949	+	11.2	6.47e-05	0.171	GTAAAAAAGGAGA
Traes_2BL_209C14A8F	NAC	ACTTTGTTGAAAAGTCAAACATTTTTATGTTTGACCGTATTTATACAATAATGCACCAAC	1118	1138	-	9.40909	6.48e-05	0.0558	TTTGACTTGGATAGCACTTAA
TRAES3BF058500060CFD_g	WRKY	ACTTTGTTGAAAAGTCAAACATTTTTATGTTTGACCGTATTTATACAATAATGCACCAAC	1129	1139	+	10.5152	6.52e-05	0.0588	CCAAGTCAAAA
Traes_5DS_5DEA5C9E3	WRKY	ACTTTGTTGAAAAGTCAAACATTTTTATGTTTGACCGTATTTATACAATAATGCACCAAC	1129	1139	+	11.3636	6.59e-05	0.0886	CCAAGTCAAAA
Traes_5BS_FF44610EF1	bZIP	ACTTTGTTGAAAAGTCAAACATTTTTATGTTTGACCGTATTTATACAATAATGCACCAAC	923	937	+	7.66667	6.6e-05	0.188	ACTTCTGACATGGCG
Traes_2BL_209C14A8F	NAC	ACTTTGTTGAAAAGTCAAACATTTTTATGTTTGACCGTATTTATACAATAATGCACCAAC	881	901	-	9.34848	6.63e-05	0.0558	TACTGCGTGAATTTGACGGTA
Traes_4AS_BE972A266	YABBY	ACTTTGTTGAAAAGTCAAACATTTTTATGTTTGACCGTATTTATACAATAATGCACCAAC	1108	1115	-	12.2576	6.72e-05	0.0726	AATGATTA
Traes_4AS_BE972A2661	YABBY	ACTTTGTTGAAAAGTCAAACATTTTTATGTTTGACCGTATTTATACAATAATGCACCAAC	1108	1115	-	12.2576	6.72e-05	0.072	AATGATTA
Traes_2BL_9CD6E043A	ERF	ACTTTGTTGAAAAGTCAAACATTTTTATGTTTGACCGTATTTATACAATAATGCACCAAC	869	888	+	10.3333	6.75e-05	0.192	CCCCTCTGAAATTACCGTCA
TRAES3BF021600020CFD_g	MIKC_MADS	ACTTTGTTGAAAAGTCAAACATTTTTATGTTTGACCGTATTTATACAATAATGCACCAAC	937	950	+	10.6364	6.83e-05	0.0922	GTAAAAAAGGAGAG
Traes_1AL_1B5F51626	MIKC_MADS	ACTTTGTTGAAAAGTCAAACATTTTTATGTTTGACCGTATTTATACAATAATGCACCAAC	937	950	+	10.6364	6.83e-05	0.0922	GTAAAAAAGGAGAG
Traes_4AS_B95A1C3A1	NAC	ACTTTGTTGAAAAGTCAAACATTTTTATGTTTGACCGTATTTATACAATAATGCACCAAC	1118	1138	+	8.04545	6.84e-05	0.0864	TTAAGTGCTATCCAAGTCAAA
TRAES3BF098300010CFD_g	RAV	ACTTTGTTGAAAAGTCAAACATTTTTATGTTTGACCGTATTTATACAATAATGCACCAAC	720	727	+	12.1818	6.88e-05	0.193	TATGTTGT
Traes_7AL_46F73E667	NAC	ACTTTGTTGAAAAGTCAAACATTTTTATGTTTGACCGTATTTATACAATAATGCACCAAC	566	586	-	9.59091	6.95e-05	0.0749	GTTGATGTCCGGCACAAGTAA
Traes_2BS_F3097F116	WRKY	ACTTTGTTGAAAAGTCAAACATTTTTATGTTTGACCGTATTTATACAATAATGCACCAAC	1215	1227	+	10.7727	7.18e-05	0.0991	TAAAGTCAATACA
Traes_5DL_B69423A67	NAC	ACTTTGTTGAAAAGTCAAACATTTTTATGTTTGACCGTATTTATACAATAATGCACCAAC	882	898	-	10.3939	7.68e-05	0.217	TGCGTGAATTTGACGGT
Traes_7DS_FE8BC1125	BBR-BPC	ACTTTGTTGAAAAGTCAAACATTTTTATGTTTGACCGTATTTATACAATAATGCACCAAC	938	958	-	-2.82895	7.68e-05	0.0319	AATTCTCACTCTCCTTTTTTA
Traes_4AL_A02408BC8	BBR-BPC	ACTTTGTTGAAAAGTCAAACATTTTTATGTTTGACCGTATTTATACAATAATGCACCAAC	938	958	-	-2.82895	7.68e-05	0.0318	AATTCTCACTCTCCTTTTTTA
Traes_4DL_AE5093871	BBR-BPC	ACTTTGTTGAAAAGTCAAACATTTTTATGTTTGACCGTATTTATACAATAATGCACCAAC	695	718	+	-1.30303	7.73e-05	0.0414	TACATAGTAGGAGTAACAGAGAGA
Traes_4AS_48979CBE1	BBR-BPC	ACTTTGTTGAAAAGTCAAACATTTTTATGTTTGACCGTATTTATACAATAATGCACCAAC	695	718	+	-1.30303	7.73e-05	0.0417	TACATAGTAGGAGTAACAGAGAGA
Traes_1AS_1432A2F79	WRKY	ACTTTGTTGAAAAGTCAAACATTTTTATGTTTGACCGTATTTATACAATAATGCACCAAC	1127	1139	-	9.66667	7.82e-05	0.0678	TTTTGACTTGGAT
Traes_4DL_AE5093871	BBR-BPC	ACTTTGTTGAAAAGTCAAACATTTTTATGTTTGACCGTATTTATACAATAATGCACCAAC	932	955	+	-1.36364	7.87e-05	0.0414	ATGGCGTAAAAAAGGAGAGTGAGA
Traes_4AS_48979CBE1	BBR-BPC	ACTTTGTTGAAAAGTCAAACATTTTTATGTTTGACCGTATTTATACAATAATGCACCAAC	932	955	+	-1.36364	7.87e-05	0.0417	ATGGCGTAAAAAAGGAGAGTGAGA
Traes_4DL_54E14ABCB	NAC	ACTTTGTTGAAAAGTCAAACATTTTTATGTTTGACCGTATTTATACAATAATGCACCAAC	884	896	-	11.5	7.87e-05	0.11	CGTGAATTTGACG
Traes_7DS_FE8BC1125	BBR-BPC	ACTTTGTTGAAAAGTCAAACATTTTTATGTTTGACCGTATTTATACAATAATGCACCAAC	1357	1377	+	-2.93421	7.9e-05	0.0319	CAATCTTTCTCTCTACTCACC
Traes_4AL_A02408BC8	BBR-BPC	ACTTTGTTGAAAAGTCAAACATTTTTATGTTTGACCGTATTTATACAATAATGCACCAAC	1357	1377	+	-2.93421	7.9e-05	0.0318	CAATCTTTCTCTCTACTCACC
TRAES3BF001900070CFD_g	bZIP	ACTTTGTTGAAAAGTCAAACATTTTTATGTTTGACCGTATTTATACAATAATGCACCAAC	1029	1043	+	5.87879	7.92e-05	0.226	AAATTATACGTGTCC
Traes_5BL_096B0BDA8	C2H2	ACTTTGTTGAAAAGTCAAACATTTTTATGTTTGACCGTATTTATACAATAATGCACCAAC	1276	1292	-	7.27273	8.12e-05	0.208	CAGAAGTTGACAAATGT
Traes_6DL_59DB06B9F	YABBY	ACTTTGTTGAAAAGTCAAACATTTTTATGTTTGACCGTATTTATACAATAATGCACCAAC	1105	1114	+	10.4286	8.2e-05	0.0707	CAATAATCAT
Traes_4BL_7911992DE	Dof	ACTTTGTTGAAAAGTCAAACATTTTTATGTTTGACCGTATTTATACAATAATGCACCAAC	1237	1257	-	10.0606	8.21e-05	0.0437	GTATTTTTTTTCCTCTAATAT
Traes_7AL_46F73E667	NAC	ACTTTGTTGAAAAGTCAAACATTTTTATGTTTGACCGTATTTATACAATAATGCACCAAC	881	901	-	9.12121	8.41e-05	0.0749	TACTGCGTGAATTTGACGGTA
Traes_4DL_AE5093871	BBR-BPC	ACTTTGTTGAAAAGTCAAACATTTTTATGTTTGACCGTATTTATACAATAATGCACCAAC	1354	1377	-	-1.62121	8.49e-05	0.0414	GGTGAGTAGAGAGAAAGATTGATG
Traes_4AS_48979CBE1	BBR-BPC	ACTTTGTTGAAAAGTCAAACATTTTTATGTTTGACCGTATTTATACAATAATGCACCAAC	1354	1377	-	-1.62121	8.49e-05	0.0417	GGTGAGTAGAGAGAAAGATTGATG
Traes_7DL_A9EF00572	WRKY	ACTTTGTTGAAAAGTCAAACATTTTTATGTTTGACCGTATTTATACAATAATGCACCAAC	1215	1227	-	8.24242	8.53e-05	0.117	TGTATTGACTTTA
Traes_2AS_C0C74B775	bHLH	ACTTTGTTGAAAAGTCAAACATTTTTATGTTTGACCGTATTTATACAATAATGCACCAAC	448	461	-	6.43636	8.55e-05	0.12	AACAAGCCACATGA
Traes_6DL_D1C1DBD34	MIKC_MADS	ACTTTGTTGAAAAGTCAAACATTTTTATGTTTGACCGTATTTATACAATAATGCACCAAC	906	920	+	9.30303	8.56e-05	0.213	TTTCTGTTTACAGAA
Traes_4AL_99942CBEA	NAC	ACTTTGTTGAAAAGTCAAACATTTTTATGTTTGACCGTATTTATACAATAATGCACCAAC	1118	1134	+	10.4394	8.71e-05	0.116	TTAAGTGCTATCCAAGT
Traes_4AS_BE972A266	YABBY	ACTTTGTTGAAAAGTCAAACATTTTTATGTTTGACCGTATTTATACAATAATGCACCAAC	207	214	+	11.5606	8.96e-05	0.0726	AATGATAA
Traes_4AS_BE972A2661	YABBY	ACTTTGTTGAAAAGTCAAACATTTTTATGTTTGACCGTATTTATACAATAATGCACCAAC	207	214	+	11.5606	8.96e-05	0.072	AATGATAA
Traes_5DS_9B9365AF7	GATA	ACTTTGTTGAAAAGTCAAACATTTTTATGTTTGACCGTATTTATACAATAATGCACCAAC	381	395	+	10.7727	8.96e-05	0.25	CTGCAGATTTGATTT
Traes_5DS_9B9365AF71	GATA	ACTTTGTTGAAAAGTCAAACATTTTTATGTTTGACCGTATTTATACAATAATGCACCAAC	381	395	+	10.7727	8.96e-05	0.25	CTGCAGATTTGATTT
Traes_5AS_0ADC996F5	GATA	ACTTTGTTGAAAAGTCAAACATTTTTATGTTTGACCGTATTTATACAATAATGCACCAAC	381	395	+	10.7727	8.96e-05	0.246	CTGCAGATTTGATTT
Traes_2BL_EBA73F94F	AP2	ACTTTGTTGAAAAGTCAAACATTTTTATGTTTGACCGTATTTATACAATAATGCACCAAC	1239	1258	+	9.29487	9.03e-05	0.0418	ATTAGAGGAAAAAAAATACA
Traes_3DL_2C29058E6	B3	ACTTTGTTGAAAAGTCAAACATTTTTATGTTTGACCGTATTTATACAATAATGCACCAAC	419	433	+	10.0909	9.05e-05	0.252	ACGTTCATGCACCCA
TRAES3BF099600130CFD_g	bZIP	ACTTTGTTGAAAAGTCAAACATTTTTATGTTTGACCGTATTTATACAATAATGCACCAAC	1028	1045	+	4.9697	9.08e-05	0.258	AAAATTATACGTGTCCAG
Traes_5BL_90757F0CC	WRKY	ACTTTGTTGAAAAGTCAAACATTTTTATGTTTGACCGTATTTATACAATAATGCACCAAC	1213	1227	-	10.8788	9.18e-05	0.0824	TGTATTGACTTTAGA
Traes_5BL_5DE02D63E	HD-ZIP	ACTTTGTTGAAAAGTCAAACATTTTTATGTTTGACCGTATTTATACAATAATGCACCAAC	1109	1116	-	11.8416	9.28e-05	0.111	TAATGATT
Traes_1AL_0404BC790	WRKY	ACTTTGTTGAAAAGTCAAACATTTTTATGTTTGACCGTATTTATACAATAATGCACCAAC	1213	1226	-	9.51515	9.41e-05	0.123	GTATTGACTTTAGA
Traes_5BL_657BF1497	NAC	ACTTTGTTGAAAAGTCAAACATTTTTATGTTTGACCGTATTTATACAATAATGCACCAAC	1118	1135	+	9.9697	9.44e-05	0.247	TTAAGTGCTATCCAAGTC
TRAES3BF018800030CFD_g	MYB	ACTTTGTTGAAAAGTCAAACATTTTTATGTTTGACCGTATTTATACAATAATGCACCAAC	1016	1036	+	9.06098	9.51e-05	0.215	CACTATGTTGATAAAATTATA
TRAES3BF042000020CFD_g	CPP	ACTTTGTTGAAAAGTCAAACATTTTTATGTTTGACCGTATTTATACAATAATGCACCAAC	982	991	-	11.31	9.64e-05	0.231	ATTTTGAATA
Traes_6DL_59DB06B9F	YABBY	ACTTTGTTGAAAAGTCAAACATTTTTATGTTTGACCGTATTTATACAATAATGCACCAAC	30	39	-	10.2925	9.66e-05	0.0707	TTATCATAAA
Traes_1AL_2CAAB9D4A	Dof	ACTTTGTTGAAAAGTCAAACATTTTTATGTTTGACCGTATTTATACAATAATGCACCAAC	939	949	+	11.3939	9.7e-05	0.236	AAAAAAGGAGA
Traes_2BL_EBA73F94F	AP2	ACTTTGTTGAAAAGTCAAACATTTTTATGTTTGACCGTATTTATACAATAATGCACCAAC	1160	1179	-	9.10256	9.82e-05	0.0418	TGAGAAAAAAGAAAGTTAGT
Traes_4BL_7911992DE	Dof	ACTTTGTTGAAAAGTCAAACATTTTTATGTTTGACCGTATTTATACAATAATGCACCAAC	1064	1084	-	9.69697	9.89e-05	0.0437	CATTTTTTTTTTCTTAGATTT
Traes_6BL_7C6B17284	MIKC_MADS	ACTTTGTTGAAAAGTCAAACATTTTTATGTTTGACCGTATTTATACAATAATGCACCAAC	205	223	+	7.24242	9.99e-05	0.106	ATAATGATAATAGAAAAAT
Traes_6AL_1F7DAC5FA	MIKC_MADS	ACTTTGTTGAAAAGTCAAACATTTTTATGTTTGACCGTATTTATACAATAATGCACCAAC	205	223	+	7.24242	9.99e-05	0.106	ATAATGATAATAGAAAAAT
Traes_4DL_AE5093871	BBR-BPC	ACTTTGTTGAAAAGTCAAACATTTTTATGTTTGACCGTATTTATACAATAATGCACCAAC	938	961	+	-2.18182	9.99e-05	0.0414	TAAAAAAGGAGAGTGAGAATTGGG
Traes_4AS_48979CBE1	BBR-BPC	ACTTTGTTGAAAAGTCAAACATTTTTATGTTTGACCGTATTTATACAATAATGCACCAAC	938	961	+	-2.18182	9.99e-05	0.0417	TAAAAAAGGAGAGTGAGAATTGGG
