# Supplementary material for: Are TaNAC Transcription Factors Involved in Promoting Wheat Yield by cis-Regulation of TaCKX Gene Family?
Source: Int J Mol Sci. 2024 Feb 7;25(4):2027. doi: 10.3390/ijms25042027 (PMC10889182; doi:10.3390/ijms25042027)
Supplement: Supplementary file 1 [file ijms-25-02027-s001.zip › Folder S1/fimo TaCKX8-2B.txt]

#pattern name	Family	sequence name	start	stop	strand	score	p-value	q-value	matched sequence
TRAES3BF084400010CFD_g	LBD	GCGTGGTCGCTCGTGGTCGCTCGCGCGAGCTGTTTGGTGATTGCTGCCTCGGCCGGGACG	1045	1065	-	20.5152	4.54e-08	0.000141	ACGTCGCCGCAGACGCCGGCG
Traes_4DL_AE5093871	BBR-BPC	GCGTGGTCGCTCGTGGTCGCTCGCGCGAGCTGTTTGGTGATTGCTGCCTCGGCCGGGACG	51	74	+	17.9848	5.62e-08	9.73e-05	GAGGGAGGGAGGGAGAGGGAGCGA
Traes_4AS_48979CBE1	BBR-BPC	GCGTGGTCGCTCGTGGTCGCTCGCGCGAGCTGTTTGGTGATTGCTGCCTCGGCCGGGACG	51	74	+	17.9848	5.62e-08	9.73e-05	GAGGGAGGGAGGGAGAGGGAGCGA
Traes_4DL_AE5093871	BBR-BPC	GCGTGGTCGCTCGTGGTCGCTCGCGCGAGCTGTTTGGTGATTGCTGCCTCGGCCGGGACG	49	72	+	17.697	6.43e-08	9.73e-05	GGGAGGGAGGGAGGGAGAGGGAGC
Traes_4AS_48979CBE1	BBR-BPC	GCGTGGTCGCTCGTGGTCGCTCGCGCGAGCTGTTTGGTGATTGCTGCCTCGGCCGGGACG	49	72	+	17.697	6.43e-08	9.73e-05	GGGAGGGAGGGAGGGAGAGGGAGC
Traes_4DL_AE5093871	BBR-BPC	GCGTGGTCGCTCGTGGTCGCTCGCGCGAGCTGTTTGGTGATTGCTGCCTCGGCCGGGACG	53	76	+	17	8.85e-08	9.73e-05	GGGAGGGAGGGAGAGGGAGCGAGG
Traes_4AS_48979CBE1	BBR-BPC	GCGTGGTCGCTCGTGGTCGCTCGCGCGAGCTGTTTGGTGATTGCTGCCTCGGCCGGGACG	53	76	+	17	8.85e-08	9.73e-05	GGGAGGGAGGGAGAGGGAGCGAGG
Traes_7DS_FE8BC1125	BBR-BPC	GCGTGGTCGCTCGTGGTCGCTCGCGCGAGCTGTTTGGTGATTGCTGCCTCGGCCGGGACG	55	75	-	17.0132	9.54e-08	0.000316	CTCGCTCCCTCTCCCTCCCTC
Traes_4AL_A02408BC8	BBR-BPC	GCGTGGTCGCTCGTGGTCGCTCGCGCGAGCTGTTTGGTGATTGCTGCCTCGGCCGGGACG	55	75	-	17.0132	9.54e-08	0.000316	CTCGCTCCCTCTCCCTCCCTC
Traes_1DS_BB8508CC6	LBD	GCGTGGTCGCTCGTGGTCGCTCGCGCGAGCTGTTTGGTGATTGCTGCCTCGGCCGGGACG	1045	1061	+	19.0606	1.04e-07	0.000332	CGCCGGCGTCTGCGGCG
TRAES3BF084400010CFD_g	LBD	GCGTGGTCGCTCGTGGTCGCTCGCGCGAGCTGTTTGGTGATTGCTGCCTCGGCCGGGACG	1041	1061	+	19.5606	1.09e-07	0.000169	TCGCCGCCGGCGTCTGCGGCG
Traes_4DL_AE5093871	BBR-BPC	GCGTGGTCGCTCGTGGTCGCTCGCGCGAGCTGTTTGGTGATTGCTGCCTCGGCCGGGACG	47	70	+	15.0909	2.07e-07	0.000171	ATGGGAGGGAGGGAGGGAGAGGGA
Traes_4AS_48979CBE1	BBR-BPC	GCGTGGTCGCTCGTGGTCGCTCGCGCGAGCTGTTTGGTGATTGCTGCCTCGGCCGGGACG	47	70	+	15.0909	2.07e-07	0.000171	ATGGGAGGGAGGGAGGGAGAGGGA
Traes_7DS_FE8BC1125	BBR-BPC	GCGTGGTCGCTCGTGGTCGCTCGCGCGAGCTGTTTGGTGATTGCTGCCTCGGCCGGGACG	51	71	-	14.8816	2.32e-07	0.000385	CTCCCTCTCCCTCCCTCCCTC
Traes_4AL_A02408BC8	BBR-BPC	GCGTGGTCGCTCGTGGTCGCTCGCGCGAGCTGTTTGGTGATTGCTGCCTCGGCCGGGACG	51	71	-	14.8816	2.32e-07	0.000385	CTCCCTCTCCCTCCCTCCCTC
Traes_2BS_B1A73C7A8	ERF	GCGTGGTCGCTCGTGGTCGCTCGCGCGAGCTGTTTGGTGATTGCTGCCTCGGCCGGGACG	1038	1052	+	16.9848	3.24e-07	0.000949	CACTCGCCGCCGGCG
Traes_5AL_315285EFC	Nin-like	GCGTGGTCGCTCGTGGTCGCTCGCGCGAGCTGTTTGGTGATTGCTGCCTCGGCCGGGACG	913	927	+	15.5429	3.53e-07	0.00114	TCTGCAGCAGCGGCG
Traes_5AL_315285EFC1	Nin-like	GCGTGGTCGCTCGTGGTCGCTCGCGCGAGCTGTTTGGTGATTGCTGCCTCGGCCGGGACG	913	927	+	15.5429	3.53e-07	0.00114	TCTGCAGCAGCGGCG
Traes_2BL_9CD6E043A	ERF	GCGTGGTCGCTCGTGGTCGCTCGCGCGAGCTGTTTGGTGATTGCTGCCTCGGCCGGGACG	1231	1250	-	17.1212	6.68e-07	0.00217	AGCCGCCCTAGCCGCCGCCG
Traes_1DS_BB8508CC6	LBD	GCGTGGTCGCTCGTGGTCGCTCGCGCGAGCTGTTTGGTGATTGCTGCCTCGGCCGGGACG	1045	1061	-	16.8636	9.22e-07	0.00147	CGCCGCAGACGCCGGCG
Traes_5BL_FBC7AF288	ERF	GCGTGGTCGCTCGTGGTCGCTCGCGCGAGCTGTTTGGTGATTGCTGCCTCGGCCGGGACG	1221	1248	-	17.2424	1.11e-06	0.00331	CCGCCCTAGCCGCCGCCGTAAGAGGATT
Traes_2AL_FC6DD1383	ERF	GCGTGGTCGCTCGTGGTCGCTCGCGCGAGCTGTTTGGTGATTGCTGCCTCGGCCGGGACG	1231	1245	-	16.6818	1.22e-06	0.00391	CCCTAGCCGCCGCCG
Traes_2AL_E5A9615E2	ERF	GCGTGGTCGCTCGTGGTCGCTCGCGCGAGCTGTTTGGTGATTGCTGCCTCGGCCGGGACG	1231	1245	-	16.6818	1.22e-06	0.00387	CCCTAGCCGCCGCCG
TRAES3BF075600050CFD_g	ERF	GCGTGGTCGCTCGTGGTCGCTCGCGCGAGCTGTTTGGTGATTGCTGCCTCGGCCGGGACG	1228	1242	-	16.7273	1.54e-06	0.00487	TAGCCGCCGCCGTAA
TRAES3BF084400010CFD_g	LBD	GCGTGGTCGCTCGTGGTCGCTCGCGCGAGCTGTTTGGTGATTGCTGCCTCGGCCGGGACG	1234	1254	-	15.3788	2.73e-06	0.00282	CCCTAGCCGCCCTAGCCGCCG
Traes_2AL_F24D031AA	ERF	GCGTGGTCGCTCGTGGTCGCTCGCGCGAGCTGTTTGGTGATTGCTGCCTCGGCCGGGACG	1046	1066	-	15.4545	2.93e-06	0.00711	TACGTCGCCGCAGACGCCGGC
Traes_5BL_FBC7AF288	ERF	GCGTGGTCGCTCGTGGTCGCTCGCGCGAGCTGTTTGGTGATTGCTGCCTCGGCCGGGACG	1218	1245	-	15.6212	3.77e-06	0.00511	CCCTAGCCGCCGCCGTAAGAGGATTTAG
Traes_2BL_9CD6E043A	ERF	GCGTGGTCGCTCGTGGTCGCTCGCGCGAGCTGTTTGGTGATTGCTGCCTCGGCCGGGACG	1045	1064	-	14.7273	4.11e-06	0.00668	CGTCGCCGCAGACGCCGGCG
Traes_4DL_AE5093871	BBR-BPC	GCGTGGTCGCTCGTGGTCGCTCGCGCGAGCTGTTTGGTGATTGCTGCCTCGGCCGGGACG	55	78	+	7.59091	4.14e-06	0.00273	GAGGGAGGGAGAGGGAGCGAGGCG
Traes_4AS_48979CBE1	BBR-BPC	GCGTGGTCGCTCGTGGTCGCTCGCGCGAGCTGTTTGGTGATTGCTGCCTCGGCCGGGACG	55	78	+	7.59091	4.14e-06	0.00273	GAGGGAGGGAGAGGGAGCGAGGCG
Traes_2AL_F24D031AA	ERF	GCGTGGTCGCTCGTGGTCGCTCGCGCGAGCTGTTTGGTGATTGCTGCCTCGGCCGGGACG	1040	1060	+	14.7879	4.55e-06	0.00711	CTCGCCGCCGGCGTCTGCGGC
Traes_2AL_FC6DD1383	ERF	GCGTGGTCGCTCGTGGTCGCTCGCGCGAGCTGTTTGGTGATTGCTGCCTCGGCCGGGACG	1228	1242	-	14.6818	4.77e-06	0.00676	TAGCCGCCGCCGTAA
Traes_2AL_E5A9615E2	ERF	GCGTGGTCGCTCGTGGTCGCTCGCGCGAGCTGTTTGGTGATTGCTGCCTCGGCCGGGACG	1228	1242	-	14.6818	4.77e-06	0.00669	TAGCCGCCGCCGTAA
Traes_6DL_DD82BD107	ERF	GCGTGGTCGCTCGTGGTCGCTCGCGCGAGCTGTTTGGTGATTGCTGCCTCGGCCGGGACG	1045	1065	+	14.8485	4.88e-06	0.0102	CGCCGGCGTCTGCGGCGACGT
Traes_7DS_FE8BC1125	BBR-BPC	GCGTGGTCGCTCGTGGTCGCTCGCGCGAGCTGTTTGGTGATTGCTGCCTCGGCCGGGACG	49	69	-	6.22368	5.4e-06	0.00582	CCCTCTCCCTCCCTCCCTCCC
Traes_4AL_A02408BC8	BBR-BPC	GCGTGGTCGCTCGTGGTCGCTCGCGCGAGCTGTTTGGTGATTGCTGCCTCGGCCGGGACG	49	69	-	6.22368	5.4e-06	0.00582	CCCTCTCCCTCCCTCCCTCCC
TRAES3BF084400010CFD_g	LBD	GCGTGGTCGCTCGTGGTCGCTCGCGCGAGCTGTTTGGTGATTGCTGCCTCGGCCGGGACG	827	847	+	14.3333	5.41e-06	0.0042	TCTCTCCCGCCATCCCCGCAG
Traes_2BS_B1A73C7A8	ERF	GCGTGGTCGCTCGTGGTCGCTCGCGCGAGCTGTTTGGTGATTGCTGCCTCGGCCGGGACG	1231	1245	-	14.6061	5.52e-06	0.00808	CCCTAGCCGCCGCCG
Traes_2AL_FC6DD1383	ERF	GCGTGGTCGCTCGTGGTCGCTCGCGCGAGCTGTTTGGTGATTGCTGCCTCGGCCGGGACG	1041	1055	+	14.2424	6.3e-06	0.00676	TCGCCGCCGGCGTCT
Traes_2AL_E5A9615E2	ERF	GCGTGGTCGCTCGTGGTCGCTCGCGCGAGCTGTTTGGTGATTGCTGCCTCGGCCGGGACG	1041	1055	+	14.2424	6.3e-06	0.00669	TCGCCGCCGGCGTCT
Traes_6DL_DD82BD107	ERF	GCGTGGTCGCTCGTGGTCGCTCGCGCGAGCTGTTTGGTGATTGCTGCCTCGGCCGGGACG	1222	1242	+	14.3939	6.47e-06	0.0102	ATCCTCTTACGGCGGCGGCTA
Traes_5BL_FBC7AF288	ERF	GCGTGGTCGCTCGTGGTCGCTCGCGCGAGCTGTTTGGTGATTGCTGCCTCGGCCGGGACG	1035	1062	+	14.6364	6.82e-06	0.00511	ATGCACTCGCCGCCGGCGTCTGCGGCGA
Traes_5BL_FBC7AF288	ERF	GCGTGGTCGCTCGTGGTCGCTCGCGCGAGCTGTTTGGTGATTGCTGCCTCGGCCGGGACG	1230	1257	-	14.6212	6.88e-06	0.00511	AAGCCCTAGCCGCCCTAGCCGCCGCCGT
Traes_7DS_FE8BC1125	BBR-BPC	GCGTGGTCGCTCGTGGTCGCTCGCGCGAGCTGTTTGGTGATTGCTGCCTCGGCCGGGACG	57	77	-	5.40789	7.02e-06	0.00582	GCCTCGCTCCCTCTCCCTCCC
Traes_4AL_A02408BC8	BBR-BPC	GCGTGGTCGCTCGTGGTCGCTCGCGCGAGCTGTTTGGTGATTGCTGCCTCGGCCGGGACG	57	77	-	5.40789	7.02e-06	0.00582	GCCTCGCTCCCTCTCCCTCCC
Traes_4DL_A2012EA68	LBD	GCGTGGTCGCTCGTGGTCGCTCGCGCGAGCTGTTTGGTGATTGCTGCCTCGGCCGGGACG	1041	1059	+	13.7576	8.25e-06	0.0267	TCGCCGCCGGCGTCTGCGG
TRAES3BF075600040CFD_g	ERF	GCGTGGTCGCTCGTGGTCGCTCGCGCGAGCTGTTTGGTGATTGCTGCCTCGGCCGGGACG	1042	1049	+	15.065	8.78e-06	0.0114	CGCCGCCG
TRAES3BF075600040CFD_g	ERF	GCGTGGTCGCTCGTGGTCGCTCGCGCGAGCTGTTTGGTGATTGCTGCCTCGGCCGGGACG	1231	1238	-	15.065	8.78e-06	0.0114	CGCCGCCG
Traes_6DL_FA861D610	ERF	GCGTGGTCGCTCGTGGTCGCTCGCGCGAGCTGTTTGGTGATTGCTGCCTCGGCCGGGACG	1274	1287	-	14.1667	8.81e-06	0.027	GAGGACGGCGCCGG
Traes_5BL_7F56360BF	C2H2	GCGTGGTCGCTCGTGGTCGCTCGCGCGAGCTGTTTGGTGATTGCTGCCTCGGCCGGGACG	250	260	+	12.5821	9.02e-06	0.0301	CACTTCCACTG
Traes_2BS_F1B450FA4	MYB	GCGTGGTCGCTCGTGGTCGCTCGCGCGAGCTGTTTGGTGATTGCTGCCTCGGCCGGGACG	1300	1314	-	13.9697	9.5e-06	0.0282	CCCCAACGCTCCCCC
Traes_2AL_F24D031AA	ERF	GCGTGGTCGCTCGTGGTCGCTCGCGCGAGCTGTTTGGTGATTGCTGCCTCGGCCGGGACG	1220	1240	-	13.5758	9.63e-06	0.01	GCCGCCGCCGTAAGAGGATTT
Traes_1AL_A9FB6BF52	ERF	GCGTGGTCGCTCGTGGTCGCTCGCGCGAGCTGTTTGGTGATTGCTGCCTCGGCCGGGACG	1232	1252	+	12.9718	1.05e-05	0.0187	GGCGGCGGCTAGGGCGGCTAG
Traes_7DS_433704E8E	ERF	GCGTGGTCGCTCGTGGTCGCTCGCGCGAGCTGTTTGGTGATTGCTGCCTCGGCCGGGACG	1040	1058	-	13.4545	1.08e-05	0.0224	CGCAGACGCCGGCGGCGAG
Traes_7DS_433704E8E1	ERF	GCGTGGTCGCTCGTGGTCGCTCGCGCGAGCTGTTTGGTGATTGCTGCCTCGGCCGGGACG	1040	1058	-	13.4545	1.08e-05	0.0221	CGCAGACGCCGGCGGCGAG
Traes_7DS_FE8BC1125	BBR-BPC	GCGTGGTCGCTCGTGGTCGCTCGCGCGAGCTGTTTGGTGATTGCTGCCTCGGCCGGGACG	47	67	-	3.73684	1.18e-05	0.00785	CTCTCCCTCCCTCCCTCCCAT
Traes_4AL_A02408BC8	BBR-BPC	GCGTGGTCGCTCGTGGTCGCTCGCGCGAGCTGTTTGGTGATTGCTGCCTCGGCCGGGACG	47	67	-	3.73684	1.18e-05	0.00785	CTCTCCCTCCCTCCCTCCCAT
Traes_1AL_A9FB6BF52	ERF	GCGTGGTCGCTCGTGGTCGCTCGCGCGAGCTGTTTGGTGATTGCTGCCTCGGCCGGGACG	1043	1063	+	12.7324	1.2e-05	0.0187	GCCGCCGGCGTCTGCGGCGAC
Traes_2AS_4C4190DEB	CAMTA	GCGTGGTCGCTCGTGGTCGCTCGCGCGAGCTGTTTGGTGATTGCTGCCTCGGCCGGGACG	1172	1189	+	13.3182	1.28e-05	0.0229	AGGCGTGCTTGCCGCGTG
Traes_2AL_FC6DD1383	ERF	GCGTGGTCGCTCGTGGTCGCTCGCGCGAGCTGTTTGGTGATTGCTGCCTCGGCCGGGACG	1038	1052	+	13.0152	1.32e-05	0.0106	CACTCGCCGCCGGCG
Traes_2AL_E5A9615E2	ERF	GCGTGGTCGCTCGTGGTCGCTCGCGCGAGCTGTTTGGTGATTGCTGCCTCGGCCGGGACG	1038	1052	+	13.0152	1.32e-05	0.0105	CACTCGCCGCCGGCG
Traes_2AS_4C4190DEB	CAMTA	GCGTGGTCGCTCGTGGTCGCTCGCGCGAGCTGTTTGGTGATTGCTGCCTCGGCCGGGACG	1335	1352	+	13.197	1.41e-05	0.0229	GCGTGTATGGATCGTGTA
Traes_1DS_BB8508CC6	LBD	GCGTGGTCGCTCGTGGTCGCTCGCGCGAGCTGTTTGGTGATTGCTGCCTCGGCCGGGACG	1234	1250	+	13.197	1.43e-05	0.0152	CGGCGGCTAGGGCGGCT
Traes_7DS_433704E8E	ERF	GCGTGGTCGCTCGTGGTCGCTCGCGCGAGCTGTTTGGTGATTGCTGCCTCGGCCGGGACG	1048	1066	+	12.9848	1.43e-05	0.0224	CGGCGTCTGCGGCGACGTA
Traes_7DS_433704E8E1	ERF	GCGTGGTCGCTCGTGGTCGCTCGCGCGAGCTGTTTGGTGATTGCTGCCTCGGCCGGGACG	1048	1066	+	12.9848	1.43e-05	0.0221	CGGCGTCTGCGGCGACGTA
Traes_4AS_0D75149B5	ERF	GCGTGGTCGCTCGTGGTCGCTCGCGCGAGCTGTTTGGTGATTGCTGCCTCGGCCGGGACG	1232	1242	-	13.2273	1.53e-05	0.0472	TAGCCGCCGCC
TRAES3BF017100030CFD_g	ERF	GCGTGGTCGCTCGTGGTCGCTCGCGCGAGCTGTTTGGTGATTGCTGCCTCGGCCGGGACG	1038	1058	+	12.0429	1.6e-05	0.0173	CACTCGCCGCCGGCGTCTGCG
TRAES3BF017100030CFD_g	ERF	GCGTGGTCGCTCGTGGTCGCTCGCGCGAGCTGTTTGGTGATTGCTGCCTCGGCCGGGACG	1045	1065	-	12.0286	1.61e-05	0.0173	ACGTCGCCGCAGACGCCGGCG
Traes_2BL_9CD6E043A	ERF	GCGTGGTCGCTCGTGGTCGCTCGCGCGAGCTGTTTGGTGATTGCTGCCTCGGCCGGGACG	1234	1253	-	12.6212	1.7e-05	0.0184	CCTAGCCGCCCTAGCCGCCG
TRAES3BF062500050CFD_g	G2-like	GCGTGGTCGCTCGTGGTCGCTCGCGCGAGCTGTTTGGTGATTGCTGCCTCGGCCGGGACG	171	180	+	12.6452	1.88e-05	0.0629	GAGAATCTAA
Traes_2BS_B1A73C7A8	ERF	GCGTGGTCGCTCGTGGTCGCTCGCGCGAGCTGTTTGGTGATTGCTGCCTCGGCCGGGACG	1045	1059	-	13.1818	1.9e-05	0.0156	CCGCAGACGCCGGCG
Traes_6AL_8BA1FF8B2	NAC	GCGTGGTCGCTCGTGGTCGCTCGCGCGAGCTGTTTGGTGATTGCTGCCTCGGCCGGGACG	976	987	-	11.7778	2.07e-05	0.0688	AAGCACGCCACG
Traes_1AL_A9FB6BF52	ERF	GCGTGGTCGCTCGTGGTCGCTCGCGCGAGCTGTTTGGTGATTGCTGCCTCGGCCGGGACG	1040	1060	-	11.6479	2.13e-05	0.0221	GCCGCAGACGCCGGCGGCGAG
Traes_2BS_B1A73C7A8	ERF	GCGTGGTCGCTCGTGGTCGCTCGCGCGAGCTGTTTGGTGATTGCTGCCTCGGCCGGGACG	1271	1285	+	13.0303	2.13e-05	0.0156	ACTCCGGCGCCGTCC
TRAES3BF075600050CFD_g	ERF	GCGTGGTCGCTCGTGGTCGCTCGCGCGAGCTGTTTGGTGATTGCTGCCTCGGCCGGGACG	1225	1239	-	12.1061	2.16e-05	0.0341	CCGCCGCCGTAAGAG
Traes_2AL_FC6DD1383	ERF	GCGTGGTCGCTCGTGGTCGCTCGCGCGAGCTGTTTGGTGATTGCTGCCTCGGCCGGGACG	697	711	-	12.0606	2.25e-05	0.0145	TCGTAGCCACCGTCG
Traes_2AL_E5A9615E2	ERF	GCGTGGTCGCTCGTGGTCGCTCGCGCGAGCTGTTTGGTGATTGCTGCCTCGGCCGGGACG	697	711	-	12.0606	2.25e-05	0.0143	TCGTAGCCACCGTCG
Traes_3AL_12B53AB09	MYB_related	GCGTGGTCGCTCGTGGTCGCTCGCGCGAGCTGTTTGGTGATTGCTGCCTCGGCCGGGACG	1247	1256	-	11.1212	2.32e-05	0.0775	AGCCCTAGCC
Traes_5BL_F5D379AFC	ERF	GCGTGGTCGCTCGTGGTCGCTCGCGCGAGCTGTTTGGTGATTGCTGCCTCGGCCGGGACG	1042	1056	-	12.6818	2.4e-05	0.0378	CAGACGCCGGCGGCG
Traes_5BL_F5D379AFC	ERF	GCGTGGTCGCTCGTGGTCGCTCGCGCGAGCTGTTTGGTGATTGCTGCCTCGGCCGGGACG	1227	1241	+	12.6667	2.42e-05	0.0378	CTTACGGCGGCGGCT
Traes_6DS_2B2F9C290	C2H2	GCGTGGTCGCTCGTGGTCGCTCGCGCGAGCTGTTTGGTGATTGCTGCCTCGGCCGGGACG	53	71	-	11.3095	2.52e-05	0.0695	CTCCCTCTCCCTCCCTCCC
TRAES3BF017100030CFD_g	ERF	GCGTGGTCGCTCGTGGTCGCTCGCGCGAGCTGTTTGGTGATTGCTGCCTCGGCCGGGACG	1234	1254	-	11.0857	2.56e-05	0.0173	CCCTAGCCGCCCTAGCCGCCG
Traes_2BL_9CD6E043A	ERF	GCGTGGTCGCTCGTGGTCGCTCGCGCGAGCTGTTTGGTGATTGCTGCCTCGGCCGGGACG	1042	1061	-	11.9394	2.6e-05	0.0211	CGCCGCAGACGCCGGCGGCG
TRAES3BF017100030CFD_g	ERF	GCGTGGTCGCTCGTGGTCGCTCGCGCGAGCTGTTTGGTGATTGCTGCCTCGGCCGGGACG	1222	1242	-	11	2.66e-05	0.0173	TAGCCGCCGCCGTAAGAGGAT
TRAES3BF075600040CFD_g	ERF	GCGTGGTCGCTCGTGGTCGCTCGCGCGAGCTGTTTGGTGATTGCTGCCTCGGCCGGGACG	1275	1282	+	14.0732	2.76e-05	0.0179	CGGCGCCG
TRAES3BF075600040CFD_g	ERF	GCGTGGTCGCTCGTGGTCGCTCGCGCGAGCTGTTTGGTGATTGCTGCCTCGGCCGGGACG	1275	1282	-	14.0732	2.76e-05	0.0179	CGGCGCCG
TRAES3BF017100030CFD_g	ERF	GCGTGGTCGCTCGTGGTCGCTCGCGCGAGCTGTTTGGTGATTGCTGCCTCGGCCGGGACG	189	209	-	10.9143	2.77e-05	0.0173	GATCCGCCGTACCCCACTCCG
Traes_2BS_B1A73C7A8	ERF	GCGTGGTCGCTCGTGGTCGCTCGCGCGAGCTGTTTGGTGATTGCTGCCTCGGCCGGGACG	1281	1295	+	12.6364	2.85e-05	0.0163	CGTCCTCCGCCGGTG
Traes_1DS_BB8508CC6	LBD	GCGTGGTCGCTCGTGGTCGCTCGCGCGAGCTGTTTGGTGATTGCTGCCTCGGCCGGGACG	831	847	-	12.0152	2.94e-05	0.0235	CTGCGGGGATGGCGGGA
TRAES3BF084400010CFD_g	LBD	GCGTGGTCGCTCGTGGTCGCTCGCGCGAGCTGTTTGGTGATTGCTGCCTCGGCCGGGACG	189	209	-	11.3485	3.13e-05	0.017	GATCCGCCGTACCCCACTCCG
Traes_2DS_5DF921ABB	NAC	GCGTGGTCGCTCGTGGTCGCTCGCGCGAGCTGTTTGGTGATTGCTGCCTCGGCCGGGACG	1026	1033	-	12.9495	3.21e-05	0.107	CACGTAAC
Traes_5DL_45B242D3E1	ERF	GCGTGGTCGCTCGTGGTCGCTCGCGCGAGCTGTTTGGTGATTGCTGCCTCGGCCGGGACG	1424	1438	-	12.5303	3.22e-05	0.102	TCAACGCCGACGTAG
Traes_5BL_B795CE108	ERF	GCGTGGTCGCTCGTGGTCGCTCGCGCGAGCTGTTTGGTGATTGCTGCCTCGGCCGGGACG	1424	1438	-	12.5303	3.22e-05	0.102	TCAACGCCGACGTAG
Traes_2AL_F24D031AA	ERF	GCGTGGTCGCTCGTGGTCGCTCGCGCGAGCTGTTTGGTGATTGCTGCCTCGGCCGGGACG	912	932	-	11.3788	3.23e-05	0.0252	GGAAGCGCCGCTGCTGCAGAC
TRAES3BF084400010CFD_g	LBD	GCGTGGTCGCTCGTGGTCGCTCGCGCGAGCTGTTTGGTGATTGCTGCCTCGGCCGGGACG	1038	1058	+	11.2576	3.28e-05	0.017	CACTCGCCGCCGGCGTCTGCG
Traes_7DS_FE8BC1125	BBR-BPC	GCGTGGTCGCTCGTGGTCGCTCGCGCGAGCTGTTTGGTGATTGCTGCCTCGGCCGGGACG	59	79	-	0.223684	3.34e-05	0.0184	TCGCCTCGCTCCCTCTCCCTC
Traes_4AL_A02408BC8	BBR-BPC	GCGTGGTCGCTCGTGGTCGCTCGCGCGAGCTGTTTGGTGATTGCTGCCTCGGCCGGGACG	59	79	-	0.223684	3.34e-05	0.0184	TCGCCTCGCTCCCTCTCCCTC
Traes_2BS_B1A73C7A8	ERF	GCGTGGTCGCTCGTGGTCGCTCGCGCGAGCTGTTTGGTGATTGCTGCCTCGGCCGGGACG	1234	1248	-	12.4091	3.35e-05	0.0163	CCGCCCTAGCCGCCG
Traes_4DL_AE5093871	BBR-BPC	GCGTGGTCGCTCGTGGTCGCTCGCGCGAGCTGTTTGGTGATTGCTGCCTCGGCCGGGACG	45	68	+	1.31818	3.47e-05	0.0191	CGATGGGAGGGAGGGAGGGAGAGG
Traes_4AS_48979CBE1	BBR-BPC	GCGTGGTCGCTCGTGGTCGCTCGCGCGAGCTGTTTGGTGATTGCTGCCTCGGCCGGGACG	45	68	+	1.31818	3.47e-05	0.0191	CGATGGGAGGGAGGGAGGGAGAGG
Traes_6DL_DD82BD107	ERF	GCGTGGTCGCTCGTGGTCGCTCGCGCGAGCTGTTTGGTGATTGCTGCCTCGGCCGGGACG	1038	1058	-	11.197	3.55e-05	0.0299	CGCAGACGCCGGCGGCGAGTG
Traes_6AL_D6045E37C	LBD	GCGTGGTCGCTCGTGGTCGCTCGCGCGAGCTGTTTGGTGATTGCTGCCTCGGCCGGGACG	1045	1059	-	11.7424	3.68e-05	0.118	CCGCAGACGCCGGCG
TRAES3BF066400010CFD_g	B3	GCGTGGTCGCTCGTGGTCGCTCGCGCGAGCTGTTTGGTGATTGCTGCCTCGGCCGGGACG	1031	1039	+	12.0851	3.73e-05	0.0579	GTGCATGCA
TRAES3BF066400010CFD_g	B3	GCGTGGTCGCTCGTGGTCGCTCGCGCGAGCTGTTTGGTGATTGCTGCCTCGGCCGGGACG	1032	1040	-	12.0851	3.73e-05	0.0579	GTGCATGCA
Traes_2AL_FC6DD1383	ERF	GCGTGGTCGCTCGTGGTCGCTCGCGCGAGCTGTTTGGTGATTGCTGCCTCGGCCGGGACG	1271	1285	+	11.0303	3.89e-05	0.0194	ACTCCGGCGCCGTCC
Traes_2AL_E5A9615E2	ERF	GCGTGGTCGCTCGTGGTCGCTCGCGCGAGCTGTTTGGTGATTGCTGCCTCGGCCGGGACG	1271	1285	+	11.0303	3.89e-05	0.0192	ACTCCGGCGCCGTCC
Traes_6DS_DE865EA6D	C2H2	GCGTGGTCGCTCGTGGTCGCTCGCGCGAGCTGTTTGGTGATTGCTGCCTCGGCCGGGACG	1415	1426	-	10.9608	3.97e-05	0.127	TAGCCCTTATCG
Traes_7BS_D06222817	MYB_related	GCGTGGTCGCTCGTGGTCGCTCGCGCGAGCTGTTTGGTGATTGCTGCCTCGGCCGGGACG	1249	1256	+	12.7273	4.12e-05	0.129	CTAGGGCT
Traes_2BL_B397F2CE3	ERF	GCGTGGTCGCTCGTGGTCGCTCGCGCGAGCTGTTTGGTGATTGCTGCCTCGGCCGGGACG	1226	1240	+	11.3788	4.14e-05	0.117	TCTTACGGCGGCGGC
Traes_6DL_DD82BD107	ERF	GCGTGGTCGCTCGTGGTCGCTCGCGCGAGCTGTTTGGTGATTGCTGCCTCGGCCGGGACG	1225	1245	+	10.8485	4.17e-05	0.0299	CTCTTACGGCGGCGGCTAGGG
Traes_2AL_FC6DD1383	ERF	GCGTGGTCGCTCGTGGTCGCTCGCGCGAGCTGTTTGGTGATTGCTGCCTCGGCCGGGACG	1268	1282	+	10.8788	4.21e-05	0.0194	CATACTCCGGCGCCG
Traes_2AL_E5A9615E2	ERF	GCGTGGTCGCTCGTGGTCGCTCGCGCGAGCTGTTTGGTGATTGCTGCCTCGGCCGGGACG	1268	1282	+	10.8788	4.21e-05	0.0192	CATACTCCGGCGCCG
Traes_5DS_AACA2EBA3	MYB	GCGTGGTCGCTCGTGGTCGCTCGCGCGAGCTGTTTGGTGATTGCTGCCTCGGCCGGGACG	1320	1330	+	11.9394	4.23e-05	0.139	GGGTTTGTTGG
Traes_6DS_2B2F9C290	C2H2	GCGTGGTCGCTCGTGGTCGCTCGCGCGAGCTGTTTGGTGATTGCTGCCTCGGCCGGGACG	326	344	-	10.3333	4.26e-05	0.0695	TCTCTTCTTAAACTTCTTC
Traes_5DL_0924913F8	NAC	GCGTGGTCGCTCGTGGTCGCTCGCGCGAGCTGTTTGGTGATTGCTGCCTCGGCCGGGACG	920	939	+	11.6212	4.45e-05	0.0874	CAGCGGCGCTTCCCCGTTGC
Traes_5BL_39FF03C5D	NAC	GCGTGGTCGCTCGTGGTCGCTCGCGCGAGCTGTTTGGTGATTGCTGCCTCGGCCGGGACG	920	939	+	11.6212	4.45e-05	0.0882	CAGCGGCGCTTCCCCGTTGC
Traes_3DL_2C29058E6	B3	GCGTGGTCGCTCGTGGTCGCTCGCGCGAGCTGTTTGGTGATTGCTGCCTCGGCCGGGACG	1028	1042	-	11.8485	4.5e-05	0.0876	GAGTGCATGCACGTA
Traes_2AS_4C4190DEB	CAMTA	GCGTGGTCGCTCGTGGTCGCTCGCGCGAGCTGTTTGGTGATTGCTGCCTCGGCCGGGACG	1322	1339	+	11.6515	4.57e-05	0.0494	GTTTGTTGGATCCGCGTG
Traes_2AL_F24D031AA	ERF	GCGTGGTCGCTCGTGGTCGCTCGCGCGAGCTGTTTGGTGATTGCTGCCTCGGCCGGGACG	1223	1243	-	10.6818	4.57e-05	0.0252	CTAGCCGCCGCCGTAAGAGGA
Traes_2BL_9CD6E043A	ERF	GCGTGGTCGCTCGTGGTCGCTCGCGCGAGCTGTTTGGTGATTGCTGCCTCGGCCGGGACG	1042	1061	+	11	4.58e-05	0.0298	CGCCGCCGGCGTCTGCGGCG
Traes_5BL_1AE458202	G2-like	GCGTGGTCGCTCGTGGTCGCTCGCGCGAGCTGTTTGGTGATTGCTGCCTCGGCCGGGACG	1436	1446	-	12.303	4.62e-05	0.154	CTGAAGATTCA
Traes_7DS_433704E8E	ERF	GCGTGGTCGCTCGTGGTCGCTCGCGCGAGCTGTTTGGTGATTGCTGCCTCGGCCGGGACG	1222	1240	+	10.803	4.65e-05	0.0327	ATCCTCTTACGGCGGCGGC
Traes_7DS_433704E8E	ERF	GCGTGGTCGCTCGTGGTCGCTCGCGCGAGCTGTTTGGTGATTGCTGCCTCGGCCGGGACG	1273	1291	-	10.803	4.65e-05	0.0327	GGCGGAGGACGGCGCCGGA
Traes_7DS_433704E8E1	ERF	GCGTGGTCGCTCGTGGTCGCTCGCGCGAGCTGTTTGGTGATTGCTGCCTCGGCCGGGACG	1222	1240	+	10.803	4.65e-05	0.0322	ATCCTCTTACGGCGGCGGC
Traes_7DS_433704E8E1	ERF	GCGTGGTCGCTCGTGGTCGCTCGCGCGAGCTGTTTGGTGATTGCTGCCTCGGCCGGGACG	1273	1291	-	10.803	4.65e-05	0.0322	GGCGGAGGACGGCGCCGGA
Traes_5BL_F5D379AFC	ERF	GCGTGGTCGCTCGTGGTCGCTCGCGCGAGCTGTTTGGTGATTGCTGCCTCGGCCGGGACG	1224	1238	+	11.3939	4.75e-05	0.039	CCTCTTACGGCGGCG
Traes_6DL_DD82BD107	ERF	GCGTGGTCGCTCGTGGTCGCTCGCGCGAGCTGTTTGGTGATTGCTGCCTCGGCCGGGACG	1234	1254	+	10.5606	4.75e-05	0.0299	CGGCGGCTAGGGCGGCTAGGG
Traes_2AL_F24D031AA	ERF	GCGTGGTCGCTCGTGGTCGCTCGCGCGAGCTGTTTGGTGATTGCTGCCTCGGCCGGGACG	190	210	-	10.5606	4.85e-05	0.0252	GGATCCGCCGTACCCCACTCC
Traes_5BL_F5D379AFC	ERF	GCGTGGTCGCTCGTGGTCGCTCGCGCGAGCTGTTTGGTGATTGCTGCCTCGGCCGGGACG	1268	1282	+	11.2879	5e-05	0.039	CATACTCCGGCGCCG
Traes_1BS_E68807072	AP2	GCGTGGTCGCTCGTGGTCGCTCGCGCGAGCTGTTTGGTGATTGCTGCCTCGGCCGGGACG	563	572	+	11.5455	5.16e-05	0.173	TCCTCGTATA
Traes_5DL_156E53683	G2-like	GCGTGGTCGCTCGTGGTCGCTCGCGCGAGCTGTTTGGTGATTGCTGCCTCGGCCGGGACG	172	179	+	11.4394	5.17e-05	0.173	AGAATCTA
Traes_5BL_A28533902	G2-like	GCGTGGTCGCTCGTGGTCGCTCGCGCGAGCTGTTTGGTGATTGCTGCCTCGGCCGGGACG	172	179	+	11.4394	5.17e-05	0.173	AGAATCTA
Traes_7DS_433704E8E	ERF	GCGTGGTCGCTCGTGGTCGCTCGCGCGAGCTGTTTGGTGATTGCTGCCTCGGCCGGGACG	1283	1301	-	10.5758	5.21e-05	0.0327	CCATATCACCGGCGGAGGA
Traes_7DS_433704E8E1	ERF	GCGTGGTCGCTCGTGGTCGCTCGCGCGAGCTGTTTGGTGATTGCTGCCTCGGCCGGGACG	1283	1301	-	10.5758	5.21e-05	0.0322	CCATATCACCGGCGGAGGA
Traes_3DL_2C29058E6	B3	GCGTGGTCGCTCGTGGTCGCTCGCGCGAGCTGTTTGGTGATTGCTGCCTCGGCCGGGACG	1029	1043	+	11.5	5.27e-05	0.0876	ACGTGCATGCACTCG
Traes_2DL_D39684C41	MYB	GCGTGGTCGCTCGTGGTCGCTCGCGCGAGCTGTTTGGTGATTGCTGCCTCGGCCGGGACG	1318	1338	-	10.7576	6.16e-05	0.204	ACGCGGATCCAACAAACCCCT
Traes_1AL_A9FB6BF52	ERF	GCGTGGTCGCTCGTGGTCGCTCGCGCGAGCTGTTTGGTGATTGCTGCCTCGGCCGGGACG	231	251	-	9.38028	6.39e-05	0.0498	TGTGGAGCGAACGGAGGCGGG
Traes_4AL_273ACCFFD	bZIP	GCGTGGTCGCTCGTGGTCGCTCGCGCGAGCTGTTTGGTGATTGCTGCCTCGGCCGGGACG	78	89	+	10.7273	6.4e-05	0.214	GAGACAGCTCGC
Traes_5BL_657BF1497	NAC	GCGTGGTCGCTCGTGGTCGCTCGCGCGAGCTGTTTGGTGATTGCTGCCTCGGCCGGGACG	499	516	+	10.7273	6.41e-05	0.213	TAGATTGTGGAAAAAGAA
Traes_7DL_68B814464	bZIP	GCGTGGTCGCTCGTGGTCGCTCGCGCGAGCTGTTTGGTGATTGCTGCCTCGGCCGGGACG	1422	1436	-	9.72727	6.43e-05	0.213	AACGCCGACGTAGCC
Traes_7DS_433704E8E	ERF	GCGTGGTCGCTCGTGGTCGCTCGCGCGAGCTGTTTGGTGATTGCTGCCTCGGCCGGGACG	1225	1243	+	10.1364	6.47e-05	0.0338	CTCTTACGGCGGCGGCTAG
Traes_7DS_433704E8E1	ERF	GCGTGGTCGCTCGTGGTCGCTCGCGCGAGCTGTTTGGTGATTGCTGCCTCGGCCGGGACG	1225	1243	+	10.1364	6.47e-05	0.0333	CTCTTACGGCGGCGGCTAG
Traes_5DL_0924913F8	NAC	GCGTGGTCGCTCGTGGTCGCTCGCGCGAGCTGTTTGGTGATTGCTGCCTCGGCCGGGACG	919	938	-	10.9091	6.58e-05	0.0874	CAACGGGGAAGCGCCGCTGC
Traes_5BL_39FF03C5D	NAC	GCGTGGTCGCTCGTGGTCGCTCGCGCGAGCTGTTTGGTGATTGCTGCCTCGGCCGGGACG	919	938	-	10.9091	6.58e-05	0.0882	CAACGGGGAAGCGCCGCTGC
Traes_2BL_9CD6E043A	ERF	GCGTGGTCGCTCGTGGTCGCTCGCGCGAGCTGTTTGGTGATTGCTGCCTCGGCCGGGACG	911	930	-	10.3485	6.69e-05	0.0362	AAGCGCCGCTGCTGCAGACA
Traes_5DL_5FD3B95C7	TALE	GCGTGGTCGCTCGTGGTCGCTCGCGCGAGCTGTTTGGTGATTGCTGCCTCGGCCGGGACG	1108	1115	+	11.2727	6.77e-05	0.223	GCCGTCAC
Traes_5BL_B2792D532	TALE	GCGTGGTCGCTCGTGGTCGCTCGCGCGAGCTGTTTGGTGATTGCTGCCTCGGCCGGGACG	1108	1115	+	11.2727	6.77e-05	0.223	GCCGTCAC
Traes_2AL_F24D031AA	ERF	GCGTGGTCGCTCGTGGTCGCTCGCGCGAGCTGTTTGGTGATTGCTGCCTCGGCCGGGACG	1283	1303	+	9.84848	6.81e-05	0.0281	TCCTCCGCCGGTGATATGGGG
Traes_4BL_32D8155C6	G2-like	GCGTGGTCGCTCGTGGTCGCTCGCGCGAGCTGTTTGGTGATTGCTGCCTCGGCCGGGACG	169	182	+	11.6818	6.87e-05	0.229	GAGAGAATCTAATG
Traes_5BL_FBC7AF288	ERF	GCGTGGTCGCTCGTGGTCGCTCGCGCGAGCTGTTTGGTGATTGCTGCCTCGGCCGGGACG	1041	1068	-	7.84848	7.02e-05	0.0373	CGTACGTCGCCGCAGACGCCGGCGGCGA
TRAES3BF084400010CFD_g	LBD	GCGTGGTCGCTCGTGGTCGCTCGCGCGAGCTGTTTGGTGATTGCTGCCTCGGCCGGGACG	1042	1062	-	9.78788	7.06e-05	0.0297	TCGCCGCAGACGCCGGCGGCG
Traes_3AL_CF481F6AC	MYB_related	GCGTGGTCGCTCGTGGTCGCTCGCGCGAGCTGTTTGGTGATTGCTGCCTCGGCCGGGACG	1214	1222	-	11.8857	7.1e-05	0.236	TTTAGGTTT
Traes_2AL_F24D031AA	ERF	GCGTGGTCGCTCGTGGTCGCTCGCGCGAGCTGTTTGGTGATTGCTGCCTCGGCCGGGACG	1037	1057	+	9.72727	7.2e-05	0.0281	GCACTCGCCGCCGGCGTCTGC
Traes_2BL_B397F2CE3	ERF	GCGTGGTCGCTCGTGGTCGCTCGCGCGAGCTGTTTGGTGATTGCTGCCTCGGCCGGGACG	915	929	+	10.2424	7.26e-05	0.117	TGCAGCAGCGGCGCT
Traes_5BL_FBC7AF288	ERF	GCGTGGTCGCTCGTGGTCGCTCGCGCGAGCTGTTTGGTGATTGCTGCCTCGGCCGGGACG	1044	1071	-	7.57576	7.53e-05	0.0373	GTACGTACGTCGCCGCAGACGCCGGCGG
Traes_6DS_2B2F9C290	C2H2	GCGTGGTCGCTCGTGGTCGCTCGCGCGAGCTGTTTGGTGATTGCTGCCTCGGCCGGGACG	51	69	-	9.2381	7.54e-05	0.0819	CCCTCTCCCTCCCTCCCTC
TRAES3BF075600050CFD_g	ERF	GCGTGGTCGCTCGTGGTCGCTCGCGCGAGCTGTTTGGTGATTGCTGCCTCGGCCGGGACG	1274	1288	+	9.01515	7.54e-05	0.0728	CCGGCGCCGTCCTCC
Traes_4AS_0D75149B5	ERF	GCGTGGTCGCTCGTGGTCGCTCGCGCGAGCTGTTTGGTGATTGCTGCCTCGGCCGGGACG	698	708	-	9.72727	7.56e-05	0.0953	TAGCCACCGTC
Traes_4DL_A2012EA68	LBD	GCGTGGTCGCTCGTGGTCGCTCGCGCGAGCTGTTTGGTGATTGCTGCCTCGGCCGGGACG	827	845	+	10.7273	7.67e-05	0.124	TCTCTCCCGCCATCCCCGC
TRAES3BF084400010CFD_g	LBD	GCGTGGTCGCTCGTGGTCGCTCGCGCGAGCTGTTTGGTGATTGCTGCCTCGGCCGGGACG	1044	1064	+	9.62121	7.67e-05	0.0297	CCGCCGGCGTCTGCGGCGACG
Traes_1DS_BB8508CC6	LBD	GCGTGGTCGCTCGTGGTCGCTCGCGCGAGCTGTTTGGTGATTGCTGCCTCGGCCGGGACG	1042	1058	-	10.2727	7.71e-05	0.0445	CGCAGACGCCGGCGGCG
TRAES3BF017100030CFD_g	ERF	GCGTGGTCGCTCGTGGTCGCTCGCGCGAGCTGTTTGGTGATTGCTGCCTCGGCCGGGACG	911	931	-	8.58571	7.79e-05	0.0346	GAAGCGCCGCTGCTGCAGACA
TRAES3BF017100030CFD_g	ERF	GCGTGGTCGCTCGTGGTCGCTCGCGCGAGCTGTTTGGTGATTGCTGCCTCGGCCGGGACG	1225	1245	-	8.54286	7.93e-05	0.0346	CCCTAGCCGCCGCCGTAAGAG
Traes_7BS_D06222817	MYB_related	GCGTGGTCGCTCGTGGTCGCTCGCGCGAGCTGTTTGGTGATTGCTGCCTCGGCCGGGACG	1240	1247	+	12.3434	8.08e-05	0.129	CTAGGGCG
Traes_2AL_FC6DD1383	ERF	GCGTGGTCGCTCGTGGTCGCTCGCGCGAGCTGTTTGGTGATTGCTGCCTCGGCCGGGACG	1281	1295	+	9.48485	8.32e-05	0.0311	CGTCCTCCGCCGGTG
Traes_2AL_E5A9615E2	ERF	GCGTGGTCGCTCGTGGTCGCTCGCGCGAGCTGTTTGGTGATTGCTGCCTCGGCCGGGACG	1281	1295	+	9.48485	8.32e-05	0.0307	CGTCCTCCGCCGGTG
Traes_1DS_BB8508CC6	LBD	GCGTGGTCGCTCGTGGTCGCTCGCGCGAGCTGTTTGGTGATTGCTGCCTCGGCCGGGACG	189	205	+	10.1212	8.34e-05	0.0445	CGGAGTGGGGTACGGCG
Traes_1BL_8709BB152	SBP	GCGTGGTCGCTCGTGGTCGCTCGCGCGAGCTGTTTGGTGATTGCTGCCTCGGCCGGGACG	194	203	-	10.5804	8.35e-05	0.244	CCGTACCCCA
Traes_5DL_0924913F8	NAC	GCGTGGTCGCTCGTGGTCGCTCGCGCGAGCTGTTTGGTGATTGCTGCCTCGGCCGGGACG	656	675	-	10.4545	8.37e-05	0.0874	TGCCGTGGCAGGCACTACAT
Traes_5BL_39FF03C5D	NAC	GCGTGGTCGCTCGTGGTCGCTCGCGCGAGCTGTTTGGTGATTGCTGCCTCGGCCGGGACG	656	675	-	10.4545	8.37e-05	0.0882	TGCCGTGGCAGGCACTACAT
TRAES3BF075600040CFD_g	ERF	GCGTGGTCGCTCGTGGTCGCTCGCGCGAGCTGTTTGGTGATTGCTGCCTCGGCCGGGACG	1057	1064	-	7.71545	8.53e-05	0.0442	CGTCGCCG
Traes_2AL_FC6DD1383	ERF	GCGTGGTCGCTCGTGGTCGCTCGCGCGAGCTGTTTGGTGATTGCTGCCTCGGCCGGGACG	1048	1062	-	9.39394	8.69e-05	0.0311	TCGCCGCAGACGCCG
Traes_2AL_E5A9615E2	ERF	GCGTGGTCGCTCGTGGTCGCTCGCGCGAGCTGTTTGGTGATTGCTGCCTCGGCCGGGACG	1048	1062	-	9.39394	8.69e-05	0.0307	TCGCCGCAGACGCCG
Traes_5DL_96F9EED93	HD-ZIP	GCGTGGTCGCTCGTGGTCGCTCGCGCGAGCTGTTTGGTGATTGCTGCCTCGGCCGGGACG	1559	1568	+	10.7909	8.72e-05	0.291	GCCCAATCAC
Traes_5BL_9C32B27E2	HD-ZIP	GCGTGGTCGCTCGTGGTCGCTCGCGCGAGCTGTTTGGTGATTGCTGCCTCGGCCGGGACG	1559	1568	+	10.7909	8.72e-05	0.291	GCCCAATCAC
Traes_2AL_F24D031AA	ERF	GCGTGGTCGCTCGTGGTCGCTCGCGCGAGCTGTTTGGTGATTGCTGCCTCGGCCGGGACG	1273	1293	+	9.30303	8.74e-05	0.0303	TCCGGCGCCGTCCTCCGCCGG
TRAES3BF017100030CFD_g	ERF	GCGTGGTCGCTCGTGGTCGCTCGCGCGAGCTGTTTGGTGATTGCTGCCTCGGCCGGGACG	827	847	+	8.27143	8.86e-05	0.0346	TCTCTCCCGCCATCCCCGCAG
Traes_2BS_B1A73C7A8	ERF	GCGTGGTCGCTCGTGGTCGCTCGCGCGAGCTGTTTGGTGATTGCTGCCTCGGCCGGGACG	1035	1049	+	10.8333	8.91e-05	0.0372	ATGCACTCGCCGCCG
Traes_2AS_4C4190DEB	CAMTA	GCGTGGTCGCTCGTGGTCGCTCGCGCGAGCTGTTTGGTGATTGCTGCCTCGGCCGGGACG	1130	1147	+	10.6515	8.99e-05	0.0729	GCGCGATACGTACGTGTG
Traes_1AS_F08B3720F	FAR1	GCGTGGTCGCTCGTGGTCGCTCGCGCGAGCTGTTTGGTGATTGCTGCCTCGGCCGGGACG	1069	1083	+	8.5303	9e-05	0.273	TACCCACGCGTCCCA
Traes_5BL_F5D379AFC	ERF	GCGTGGTCGCTCGTGGTCGCTCGCGCGAGCTGTTTGGTGATTGCTGCCTCGGCCGGGACG	1050	1064	+	9.9697	9.07e-05	0.0491	GCGTCTGCGGCGACG
Traes_4BL_9422485B3	bZIP	GCGTGGTCGCTCGTGGTCGCTCGCGCGAGCTGTTTGGTGATTGCTGCCTCGGCCGGGACG	79	89	-	10.8939	9.16e-05	0.296	GCGAGCTGTCT
TRAES3BF056900070CFD_g	G2-like	GCGTGGTCGCTCGTGGTCGCTCGCGCGAGCTGTTTGGTGATTGCTGCCTCGGCCGGGACG	1436	1446	+	10.8182	9.19e-05	0.307	TGAATCTTCAG
TRAES3BF075600050CFD_g	ERF	GCGTGGTCGCTCGTGGTCGCTCGCGCGAGCTGTTTGGTGATTGCTGCCTCGGCCGGGACG	1051	1065	-	8.4697	9.22e-05	0.0728	ACGTCGCCGCAGACG
Traes_4AS_0D75149B5	ERF	GCGTGGTCGCTCGTGGTCGCTCGCGCGAGCTGTTTGGTGATTGCTGCCTCGGCCGGGACG	1229	1239	-	9.21212	9.26e-05	0.0953	CCGCCGCCGTA
Traes_5DL_B69423A67	NAC	GCGTGGTCGCTCGTGGTCGCTCGCGCGAGCTGTTTGGTGATTGCTGCCTCGGCCGGGACG	983	999	-	9.90909	9.4e-05	0.312	GCAGTGTCGAGCAAGCA
Traes_5BL_F5D379AFC	ERF	GCGTGGTCGCTCGTGGTCGCTCGCGCGAGCTGTTTGGTGATTGCTGCCTCGGCCGGGACG	1275	1289	-	9.87879	9.43e-05	0.0491	CGGAGGACGGCGCCG
Traes_2AS_40FA27AE7	MYB	GCGTGGTCGCTCGTGGTCGCTCGCGCGAGCTGTTTGGTGATTGCTGCCTCGGCCGGGACG	1311	1331	+	10.803	9.45e-05	0.314	GGGGGCAAGGGGTTTGTTGGA
TRAES3BF084400010CFD_g	LBD	GCGTGGTCGCTCGTGGTCGCTCGCGCGAGCTGTTTGGTGATTGCTGCCTCGGCCGGGACG	1231	1251	-	9.16667	9.59e-05	0.0331	TAGCCGCCCTAGCCGCCGCCG
Traes_4BL_A37F6FD08	CAMTA	GCGTGGTCGCTCGTGGTCGCTCGCGCGAGCTGTTTGGTGATTGCTGCCTCGGCCGGGACG	1330	1338	+	10.4545	9.65e-05	0.301	GATCCGCGT
Traes_6DL_410C5CD3B	GATA	GCGTGGTCGCTCGTGGTCGCTCGCGCGAGCTGTTTGGTGATTGCTGCCTCGGCCGGGACG	1349	1363	-	10.2727	9.7e-05	0.323	AAATCCAAATCTACA
TRAES3BF114300070CFD_g	NAC	GCGTGGTCGCTCGTGGTCGCTCGCGCGAGCTGTTTGGTGATTGCTGCCTCGGCCGGGACG	1080	1098	+	10.5303	9.75e-05	0.303	CCCATACGAAACGTCACTT
Traes_7DS_433704E8E	ERF	GCGTGGTCGCTCGTGGTCGCTCGCGCGAGCTGTTTGGTGATTGCTGCCTCGGCCGGGACG	1421	1439	+	9.22727	9.91e-05	0.0444	GGGCTACGTCGGCGTTGAA
Traes_7DS_433704E8E1	ERF	GCGTGGTCGCTCGTGGTCGCTCGCGCGAGCTGTTTGGTGATTGCTGCCTCGGCCGGGACG	1421	1439	+	9.22727	9.91e-05	0.0438	GGGCTACGTCGGCGTTGAA
Traes_6DL_3019F176A	ERF	GCGTGGTCGCTCGTGGTCGCTCGCGCGAGCTGTTTGGTGATTGCTGCCTCGGCCGGGACG	1424	1438	+	10.1515	9.94e-05	0.303	CTACGTCGGCGTTGA
