# Supplementary material for: Are TaNAC Transcription Factors Involved in Promoting Wheat Yield by cis-Regulation of TaCKX Gene Family?
Source: Int J Mol Sci. 2024 Feb 7;25(4):2027. doi: 10.3390/ijms25042027 (PMC10889182; doi:10.3390/ijms25042027)
Supplement: Supplementary file 1 [file ijms-25-02027-s001.zip › Folder S1/fimo TaCKX8-2D.txt]

#pattern name	Family	sequence name	start	stop	strand	score	p-value	q-value	matched sequence
Traes_6BL_0D6CD031E	MYB	GGACGTCTCTGTCTGGATGGATCCTTGGGTTCCCACAAGAACTGTGGATCGATGGGAGGG	896	916	+	14.6212	4.39e-06	0.0133	TGGAATAAATTTGTTGAACAT
Traes_6AL_2BA02CAA9	MYB	GGACGTCTCTGTCTGGATGGATCCTTGGGTTCCCACAAGAACTGTGGATCGATGGGAGGG	896	916	+	14.6212	4.39e-06	0.0133	TGGAATAAATTTGTTGAACAT
Traes_6AL_D6045E37C	LBD	GGACGTCTCTGTCTGGATGGATCCTTGGGTTCCCACAAGAACTGTGGATCGATGGGAGGG	535	549	-	14.0909	5.89e-06	0.0184	CCTGAAAATCGGGAA
Traes_7AL_D45376F32	G2-like	GGACGTCTCTGTCTGGATGGATCCTTGGGTTCCCACAAGAACTGTGGATCGATGGGAGGG	1212	1220	+	13.9211	1.04e-05	0.0317	ATGAAAACA
Traes_2BL_361925B62	MYB	GGACGTCTCTGTCTGGATGGATCCTTGGGTTCCCACAAGAACTGTGGATCGATGGGAGGG	900	914	+	13.7273	1.19e-05	0.0359	ATAAATTTGTTGAAC
Traes_6AL_36AB0312C	HD-ZIP	GGACGTCTCTGTCTGGATGGATCCTTGGGTTCCCACAAGAACTGTGGATCGATGGGAGGG	1032	1042	+	14.2239	1.28e-05	0.0315	CCAATAATTCA
Traes_4DL_88ABAD6C0	HD-ZIP	GGACGTCTCTGTCTGGATGGATCCTTGGGTTCCCACAAGAACTGTGGATCGATGGGAGGG	1403	1413	+	13.7164	1.46e-05	0.025	CCAATAATTTT
Traes_6AS_70AD4B0D5	C3H	GGACGTCTCTGTCTGGATGGATCCTTGGGTTCCCACAAGAACTGTGGATCGATGGGAGGG	699	712	-	12.9848	1.47e-05	0.0448	AAACAAAAAGTTTT
Traes_4DL_88ABAD6C0	HD-ZIP	GGACGTCTCTGTCTGGATGGATCCTTGGGTTCCCACAAGAACTGTGGATCGATGGGAGGG	1032	1042	+	13.6418	1.67e-05	0.025	CCAATAATTCA
Traes_2BS_BD0ED621D	HD-ZIP	GGACGTCTCTGTCTGGATGGATCCTTGGGTTCCCACAAGAACTGTGGATCGATGGGAGGG	1400	1420	+	12.9403	1.83e-05	0.0444	TCCCCAATAATTTTTGTGTAA
TRAES3BF062500050CFD_g	G2-like	GGACGTCTCTGTCTGGATGGATCCTTGGGTTCCCACAAGAACTGTGGATCGATGGGAGGG	124	133	+	12.6452	1.88e-05	0.0567	GAGAATCTAA
Traes_4DS_F3750ABFD	ZF-HD	GGACGTCTCTGTCTGGATGGATCCTTGGGTTCCCACAAGAACTGTGGATCGATGGGAGGG	1400	1413	+	13.303	1.98e-05	0.0601	TCCCCAATAATTTT
Traes_4BL_941E7DE4D	ARR-B	GGACGTCTCTGTCTGGATGGATCCTTGGGTTCCCACAAGAACTGTGGATCGATGGGAGGG	1135	1144	-	12.7374	2.1e-05	0.0647	GAGTATCTTT
Traes_6AL_36AB0312C	HD-ZIP	GGACGTCTCTGTCTGGATGGATCCTTGGGTTCCCACAAGAACTGTGGATCGATGGGAGGG	1403	1413	+	13.5075	2.12e-05	0.0315	CCAATAATTTT
Traes_2AS_C407071E4	WRKY	GGACGTCTCTGTCTGGATGGATCCTTGGGTTCCCACAAGAACTGTGGATCGATGGGAGGG	1105	1117	+	13.3788	2.18e-05	0.0682	AACTTTGACCGTA
Traes_6DS_DE865EA6D	C2H2	GGACGTCTCTGTCTGGATGGATCCTTGGGTTCCCACAAGAACTGTGGATCGATGGGAGGG	446	457	+	11.3824	2.31e-05	0.0356	TTTCCTTTCCCG
Traes_6DS_DE865EA6D	C2H2	GGACGTCTCTGTCTGGATGGATCCTTGGGTTCCCACAAGAACTGTGGATCGATGGGAGGG	517	528	+	11.3824	2.31e-05	0.0356	TTTCCTTTCCCG
TRAES3BF017100030CFD_g	ERF	GGACGTCTCTGTCTGGATGGATCCTTGGGTTCCCACAAGAACTGTGGATCGATGGGAGGG	142	162	-	11.1857	2.44e-05	0.0757	GATCCGCCGTACCGAACTCCG
Traes_2BL_3041037F1	MYB_related	GGACGTCTCTGTCTGGATGGATCCTTGGGTTCCCACAAGAACTGTGGATCGATGGGAGGG	1315	1326	-	11.697	2.58e-05	0.0778	TAAAATATCATG
Traes_4AL_72ECC7747	G2-like	GGACGTCTCTGTCTGGATGGATCCTTGGGTTCCCACAAGAACTGTGGATCGATGGGAGGG	1116	1126	+	12.7879	2.68e-05	0.0821	TAGGGAATTTT
Traes_4DL_A2012EA68	LBD	GGACGTCTCTGTCTGGATGGATCCTTGGGTTCCCACAAGAACTGTGGATCGATGGGAGGG	531	549	+	12.2273	2.71e-05	0.0844	CGCCTTCCCGATTTTCAGG
Traes_2BS_BD0ED621D	HD-ZIP	GGACGTCTCTGTCTGGATGGATCCTTGGGTTCCCACAAGAACTGTGGATCGATGGGAGGG	1396	1416	-	12.0299	2.97e-05	0.0444	ACAAAAATTATTGGGGATGTT
Traes_5BL_F258582BB	GATA	GGACGTCTCTGTCTGGATGGATCCTTGGGTTCCCACAAGAACTGTGGATCGATGGGAGGG	755	773	+	7.67606	3.54e-05	0.0544	CTCCATCACCACCACGATA
Traes_5BL_F258582BB	GATA	GGACGTCTCTGTCTGGATGGATCCTTGGGTTCCCACAAGAACTGTGGATCGATGGGAGGG	758	776	+	7.6338	3.6e-05	0.0544	CATCACCACCACGATAAAT
Traes_2BL_B397F2CE3	ERF	GGACGTCTCTGTCTGGATGGATCCTTGGGTTCCCACAAGAACTGTGGATCGATGGGAGGG	87	101	+	11.5606	3.77e-05	0.117	GTCGTAAGCGGTGCC
Traes_4BL_A37F6FD08	CAMTA	GGACGTCTCTGTCTGGATGGATCCTTGGGTTCCCACAAGAACTGTGGATCGATGGGAGGG	810	818	-	10.8182	3.85e-05	0.121	GTACCGCGT
Traes_6BL_2F2381640	MYB_related	GGACGTCTCTGTCTGGATGGATCCTTGGGTTCCCACAAGAACTGTGGATCGATGGGAGGG	1315	1328	-	12.0909	4.07e-05	0.123	CTTAAAATATCATG
Traes_6DS_2B2F9C290	C2H2	GGACGTCTCTGTCTGGATGGATCCTTGGGTTCCCACAAGAACTGTGGATCGATGGGAGGG	279	297	-	10.3333	4.26e-05	0.0633	TCTCTTCTTAAACTTCTTC
Traes_6DS_2B2F9C290	C2H2	GGACGTCTCTGTCTGGATGGATCCTTGGGTTCCCACAAGAACTGTGGATCGATGGGAGGG	10	28	-	10.3095	4.32e-05	0.0633	CTCGCTCCTCCTCCCTCCC
Traes_1AL_6B108514B	MIKC_MADS	GGACGTCTCTGTCTGGATGGATCCTTGGGTTCCCACAAGAACTGTGGATCGATGGGAGGG	508	528	+	11.2239	4.58e-05	0.0579	CCCGATTTTTTTCCTTTCCCG
Traes_5DS_AACA2EBA3	MYB	GGACGTCTCTGTCTGGATGGATCCTTGGGTTCCCACAAGAACTGTGGATCGATGGGAGGG	783	793	-	11.8333	4.59e-05	0.143	CATGTTGGTGG
Traes_5BL_B6051DD37	EIL	GGACGTCTCTGTCTGGATGGATCCTTGGGTTCCCACAAGAACTGTGGATCGATGGGAGGG	812	822	-	12.202	4.69e-05	0.143	TAATGTACCGC
Traes_2DS_5DF921ABB	NAC	GGACGTCTCTGTCTGGATGGATCCTTGGGTTCCCACAAGAACTGTGGATCGATGGGAGGG	1063	1070	+	12.1616	4.71e-05	0.148	TACGCAAC
Traes_7AL_EA6F4FFDE	GATA	GGACGTCTCTGTCTGGATGGATCCTTGGGTTCCCACAAGAACTGTGGATCGATGGGAGGG	781	799	+	4.56579	4.73e-05	0.0856	CACCACCAACATGATAACT
Traes_5BL_3503725F1	SBP	GGACGTCTCTGTCTGGATGGATCCTTGGGTTCCCACAAGAACTGTGGATCGATGGGAGGG	148	157	-	11.0909	4.78e-05	0.15	GCCGTACCGA
Traes_5BL_FCB1625F3	HSF	GGACGTCTCTGTCTGGATGGATCCTTGGGTTCCCACAAGAACTGTGGATCGATGGGAGGG	1142	1155	+	9.30303	4.79e-05	0.146	CTCCGGTATCTTCT
Traes_4AL_273ACCFFD	bZIP	GGACGTCTCTGTCTGGATGGATCCTTGGGTTCCCACAAGAACTGTGGATCGATGGGAGGG	31	42	+	11.3182	4.82e-05	0.151	GCGACAGCTCGC
Traes_5AS_3D6AA43B5	B3	GGACGTCTCTGTCTGGATGGATCCTTGGGTTCCCACAAGAACTGTGGATCGATGGGAGGG	541	561	-	-4.4	4.96e-05	0.105	TCATTATTTTTGCCTGAAAAT
Traes_5DL_156E53683	G2-like	GGACGTCTCTGTCTGGATGGATCCTTGGGTTCCCACAAGAACTGTGGATCGATGGGAGGG	125	132	+	11.4394	5.17e-05	0.159	AGAATCTA
Traes_5BL_A28533902	G2-like	GGACGTCTCTGTCTGGATGGATCCTTGGGTTCCCACAAGAACTGTGGATCGATGGGAGGG	125	132	+	11.4394	5.17e-05	0.161	AGAATCTA
Traes_1BL_8709BB152	SBP	GGACGTCTCTGTCTGGATGGATCCTTGGGTTCCCACAAGAACTGTGGATCGATGGGAGGG	149	158	+	11.1818	5.25e-05	0.164	CGGTACGGCG
Traes_6BL_7C6B17284	MIKC_MADS	GGACGTCTCTGTCTGGATGGATCCTTGGGTTCCCACAAGAACTGTGGATCGATGGGAGGG	929	947	+	8.89394	5.28e-05	0.153	TTTCTGTAAATAGCACGAT
Traes_6AL_1F7DAC5FA	MIKC_MADS	GGACGTCTCTGTCTGGATGGATCCTTGGGTTCCCACAAGAACTGTGGATCGATGGGAGGG	929	947	+	8.89394	5.28e-05	0.153	TTTCTGTAAATAGCACGAT
Traes_5BL_CC18CAD72	NAC	GGACGTCTCTGTCTGGATGGATCCTTGGGTTCCCACAAGAACTGTGGATCGATGGGAGGG	817	827	-	11.697	5.31e-05	0.164	ACACGTAATGT
Traes_1AL_2CAAB9D4A	Dof	GGACGTCTCTGTCTGGATGGATCCTTGGGTTCCCACAAGAACTGTGGATCGATGGGAGGG	1381	1391	+	12.0758	5.46e-05	0.165	GAAAAAGTTGT
Traes_5BL_17A712C94	WRKY	GGACGTCTCTGTCTGGATGGATCCTTGGGTTCCCACAAGAACTGTGGATCGATGGGAGGG	1108	1115	-	11.8889	5.62e-05	0.0881	CGGTCAAA
Traes_5BL_17A712C94	WRKY	GGACGTCTCTGTCTGGATGGATCCTTGGGTTCCCACAAGAACTGTGGATCGATGGGAGGG	1255	1262	-	11.8889	5.62e-05	0.0881	CGGTCAAA
Traes_3AL_00FAACD5D	C2H2	GGACGTCTCTGTCTGGATGGATCCTTGGGTTCCCACAAGAACTGTGGATCGATGGGAGGG	502	516	+	11.1515	5.65e-05	0.176	ACCTCCCCCGATTTT
Traes_7AL_EA6F4FFDE	GATA	GGACGTCTCTGTCTGGATGGATCCTTGGGTTCCCACAAGAACTGTGGATCGATGGGAGGG	758	776	+	4	5.72e-05	0.0856	CATCACCACCACGATAAAT
Traes_2BS_BD0ED621D	HD-ZIP	GGACGTCTCTGTCTGGATGGATCCTTGGGTTCCCACAAGAACTGTGGATCGATGGGAGGG	1029	1049	+	10.6119	5.77e-05	0.0576	TACCCAATAATTCATGTGTAA
Traes_1AL_A9FB6BF52	ERF	GGACGTCTCTGTCTGGATGGATCCTTGGGTTCCCACAAGAACTGTGGATCGATGGGAGGG	753	773	-	9.56338	5.88e-05	0.0991	TATCGTGGTGGTGATGGAGAA
Traes_6DS_DE865EA6D	C2H2	GGACGTCTCTGTCTGGATGGATCCTTGGGTTCCCACAAGAACTGTGGATCGATGGGAGGG	644	655	-	10.5882	5.99e-05	0.0615	TTTCCCTTAGCT
Traes_6AS_FDF16F4EA	bZIP	GGACGTCTCTGTCTGGATGGATCCTTGGGTTCCCACAAGAACTGTGGATCGATGGGAGGG	815	829	+	7.10606	6.26e-05	0.195	GTACATTACGTGTAA
Traes_6AS_70AD4B0D5	C3H	GGACGTCTCTGTCTGGATGGATCCTTGGGTTCCCACAAGAACTGTGGATCGATGGGAGGG	1378	1391	+	11.5303	6.33e-05	0.0963	TGGGAAAAAGTTGT
Traes_1AL_A9FB6BF52	ERF	GGACGTCTCTGTCTGGATGGATCCTTGGGTTCCCACAAGAACTGTGGATCGATGGGAGGG	184	204	-	9.38028	6.39e-05	0.0991	TGTGGAGCGAACGGAGGCGGG
TRAES3BF008800180CFD_g	Dof	GGACGTCTCTGTCTGGATGGATCCTTGGGTTCCCACAAGAACTGTGGATCGATGGGAGGG	700	709	-	10.8	6.71e-05	0.206	CAAAAAGTTT
Traes_3AS_4C4673A12	Dof	GGACGTCTCTGTCTGGATGGATCCTTGGGTTCCCACAAGAACTGTGGATCGATGGGAGGG	700	709	-	10.8	6.71e-05	0.205	CAAAAAGTTT
Traes_2AS_6C2F49AE0	Dof	GGACGTCTCTGTCTGGATGGATCCTTGGGTTCCCACAAGAACTGTGGATCGATGGGAGGG	700	709	-	10.8	6.71e-05	0.206	CAAAAAGTTT
Traes_4BL_32D8155C6	G2-like	GGACGTCTCTGTCTGGATGGATCCTTGGGTTCCCACAAGAACTGTGGATCGATGGGAGGG	122	135	+	11.6818	6.87e-05	0.208	GAGAGAATCTAATG
Traes_5AS_3D6AA43B5	B3	GGACGTCTCTGTCTGGATGGATCCTTGGGTTCCCACAAGAACTGTGGATCGATGGGAGGG	542	562	-	-5.88571	7e-05	0.105	ATCATTATTTTTGCCTGAAAA
Traes_5BL_5DE02D63E	HD-ZIP	GGACGTCTCTGTCTGGATGGATCCTTGGGTTCCCACAAGAACTGTGGATCGATGGGAGGG	1033	1040	+	12.1089	7.04e-05	0.0937	CAATAATT
Traes_5BL_5DE02D63E	HD-ZIP	GGACGTCTCTGTCTGGATGGATCCTTGGGTTCCCACAAGAACTGTGGATCGATGGGAGGG	1404	1411	+	12.1089	7.04e-05	0.0937	CAATAATT
Traes_2AL_FC6DD1383	ERF	GGACGTCTCTGTCTGGATGGATCCTTGGGTTCCCACAAGAACTGTGGATCGATGGGAGGG	757	771	+	9.81818	7.09e-05	0.221	CCATCACCACCACGA
Traes_2AL_E5A9615E2	ERF	GGACGTCTCTGTCTGGATGGATCCTTGGGTTCCCACAAGAACTGTGGATCGATGGGAGGG	757	771	+	9.81818	7.09e-05	0.221	CCATCACCACCACGA
Traes_6BL_DD840863A	WRKY	GGACGTCTCTGTCTGGATGGATCCTTGGGTTCCCACAAGAACTGTGGATCGATGGGAGGG	1106	1115	+	11.0968	7.16e-05	0.224	ACTTTGACCG
Traes_6AL_BA4636569	WRKY	GGACGTCTCTGTCTGGATGGATCCTTGGGTTCCCACAAGAACTGTGGATCGATGGGAGGG	1106	1115	+	11.0968	7.16e-05	0.224	ACTTTGACCG
Traes_1AL_A4B5C1474	HSF	GGACGTCTCTGTCTGGATGGATCCTTGGGTTCCCACAAGAACTGTGGATCGATGGGAGGG	1141	1155	-	9.89394	7.18e-05	0.222	AGAAGATACCGGAGT
Traes_2BL_361925B62	MYB	GGACGTCTCTGTCTGGATGGATCCTTGGGTTCCCACAAGAACTGTGGATCGATGGGAGGG	1382	1396	+	11.3485	7.2e-05	0.108	AAAAAGTTGTTCAAA
Traes_1AL_6B108514B	MIKC_MADS	GGACGTCTCTGTCTGGATGGATCCTTGGGTTCCCACAAGAACTGTGGATCGATGGGAGGG	433	453	+	10.3582	7.21e-05	0.0579	TCCTCCTGATTTCTTTCCTTT
Traes_1AL_6B108514B	MIKC_MADS	GGACGTCTCTGTCTGGATGGATCCTTGGGTTCCCACAAGAACTGTGGATCGATGGGAGGG	504	524	+	10.3582	7.21e-05	0.0579	CTCCCCCGATTTTTTTCCTTT
Traes_2AS_5C7B75BC5	HSF	GGACGTCTCTGTCTGGATGGATCCTTGGGTTCCCACAAGAACTGTGGATCGATGGGAGGG	1141	1155	-	6.69737	7.47e-05	0.231	AGAAGATACCGGAGT
Traes_4DL_AE5093871	BBR-BPC	GGACGTCTCTGTCTGGATGGATCCTTGGGTTCCCACAAGAACTGTGGATCGATGGGAGGG	516	539	-	-1.19697	7.49e-05	0.213	GGGAAGGCGTGCGGGAAAGGAAAA
Traes_4AS_48979CBE1	BBR-BPC	GGACGTCTCTGTCTGGATGGATCCTTGGGTTCCCACAAGAACTGTGGATCGATGGGAGGG	516	539	-	-1.19697	7.49e-05	0.213	GGGAAGGCGTGCGGGAAAGGAAAA
Traes_4BL_9422485B3	bZIP	GGACGTCTCTGTCTGGATGGATCCTTGGGTTCCCACAAGAACTGTGGATCGATGGGAGGG	32	42	-	11.2576	7.53e-05	0.144	GCGAGCTGTCG
Traes_4AL_5062917C4	SBP	GGACGTCTCTGTCTGGATGGATCCTTGGGTTCCCACAAGAACTGTGGATCGATGGGAGGG	149	157	+	10.8636	7.69e-05	0.241	CGGTACGGC
Traes_1AL_6B108514B	MIKC_MADS	GGACGTCTCTGTCTGGATGGATCCTTGGGTTCCCACAAGAACTGTGGATCGATGGGAGGG	434	454	+	10.2239	7.71e-05	0.0579	CCTCCTGATTTCTTTCCTTTC
TRAES3BF017100030CFD_g	ERF	GGACGTCTCTGTCTGGATGGATCCTTGGGTTCCCACAAGAACTGTGGATCGATGGGAGGG	182	202	+	8.6	7.74e-05	0.12	CTCCCGCCTCCGTTCGCTCCA
Traes_2DS_2CE71025C	C2H2	GGACGTCTCTGTCTGGATGGATCCTTGGGTTCCCACAAGAACTGTGGATCGATGGGAGGG	1131	1137	+	13.4605	8.4e-05	0.258	TTGAAAA
Traes_2AL_F24D031AA	ERF	GGACGTCTCTGTCTGGATGGATCCTTGGGTTCCCACAAGAACTGTGGATCGATGGGAGGG	143	163	-	9.31818	8.68e-05	0.27	GGATCCGCCGTACCGAACTCC
Traes_1DS_5BAD8947E	MYB	GGACGTCTCTGTCTGGATGGATCCTTGGGTTCCCACAAGAACTGTGGATCGATGGGAGGG	608	622	+	11.3333	8.72e-05	0.132	GCTAACCACCTCACC
Traes_1DS_5BAD8947E	MYB	GGACGTCTCTGTCTGGATGGATCCTTGGGTTCCCACAAGAACTGTGGATCGATGGGAGGG	1455	1469	+	11.3333	8.72e-05	0.132	ATCACCAAACAGCTC
Traes_1BS_92EA1F290	MYB	GGACGTCTCTGTCTGGATGGATCCTTGGGTTCCCACAAGAACTGTGGATCGATGGGAGGG	608	622	+	11.3333	8.72e-05	0.132	GCTAACCACCTCACC
Traes_1BS_92EA1F290	MYB	GGACGTCTCTGTCTGGATGGATCCTTGGGTTCCCACAAGAACTGTGGATCGATGGGAGGG	1455	1469	+	11.3333	8.72e-05	0.132	ATCACCAAACAGCTC
Traes_1AS_1EE692FDC	MYB	GGACGTCTCTGTCTGGATGGATCCTTGGGTTCCCACAAGAACTGTGGATCGATGGGAGGG	608	622	+	11.3333	8.72e-05	0.132	GCTAACCACCTCACC
Traes_1AS_1EE692FDC	MYB	GGACGTCTCTGTCTGGATGGATCCTTGGGTTCCCACAAGAACTGTGGATCGATGGGAGGG	1455	1469	+	11.3333	8.72e-05	0.132	ATCACCAAACAGCTC
Traes_5BL_06A206038	SRS	GGACGTCTCTGTCTGGATGGATCCTTGGGTTCCCACAAGAACTGTGGATCGATGGGAGGG	1112	1121	-	10.6197	8.81e-05	0.276	TCCCTACGGT
Traes_3AL_CF481F6AC	MYB_related	GGACGTCTCTGTCTGGATGGATCCTTGGGTTCCCACAAGAACTGTGGATCGATGGGAGGG	309	317	-	11.5	8.82e-05	0.277	ATTAGGTTT
Traes_4BL_9422485B3	bZIP	GGACGTCTCTGTCTGGATGGATCCTTGGGTTCCCACAAGAACTGTGGATCGATGGGAGGG	720	730	+	10.8788	9.2e-05	0.144	CAAACCTGGCA
Traes_5BL_5DE02D63E	HD-ZIP	GGACGTCTCTGTCTGGATGGATCCTTGGGTTCCCACAAGAACTGTGGATCGATGGGAGGG	556	563	+	11.8416	9.28e-05	0.0937	TAATGATT
Traes_5DL_45B242D3E1	ERF	GGACGTCTCTGTCTGGATGGATCCTTGGGTTCCCACAAGAACTGTGGATCGATGGGAGGG	493	507	+	10.3485	9.51e-05	0.297	TCCCGACCGACCTCC
Traes_5BL_B795CE108	ERF	GGACGTCTCTGTCTGGATGGATCCTTGGGTTCCCACAAGAACTGTGGATCGATGGGAGGG	493	507	+	10.3485	9.51e-05	0.297	TCCCGACCGACCTCC
Traes_2BL_9CD6E043A	ERF	GGACGTCTCTGTCTGGATGGATCCTTGGGTTCCCACAAGAACTGTGGATCGATGGGAGGG	749	768	+	9.71212	9.57e-05	0.298	TAAATTCTCCATCACCACCA
Traes_2DS_5DF921ABB	NAC	GGACGTCTCTGTCTGGATGGATCCTTGGGTTCCCACAAGAACTGTGGATCGATGGGAGGG	819	826	-	11.7677	9.69e-05	0.152	CACGTAAT
Traes_6DL_3019F176A	ERF	GGACGTCTCTGTCTGGATGGATCCTTGGGTTCCCACAAGAACTGTGGATCGATGGGAGGG	79	93	+	10.197	9.76e-05	0.305	TGTCGTCGGTCGTAA
Traes_5BL_A85CEE3C1	bZIP	GGACGTCTCTGTCTGGATGGATCCTTGGGTTCCCACAAGAACTGTGGATCGATGGGAGGG	32	42	-	7.43421	9.83e-05	0.305	GCGAGCTGTCG
