# Supplementary material for: Are TaNAC Transcription Factors Involved in Promoting Wheat Yield by cis-Regulation of TaCKX Gene Family?
Source: Int J Mol Sci. 2024 Feb 7;25(4):2027. doi: 10.3390/ijms25042027 (PMC10889182; doi:10.3390/ijms25042027)
Supplement: Supplementary file 1 [file ijms-25-02027-s001.zip › Folder S1/fimo TaCKX9-1A.txt]

#pattern name	Family	sequence name	start	stop	strand	score	p-value	q-value	matched sequence
TRAES3BF021600020CFD_g	MIKC_MADS	TTGGAAAAGATATACCCTCCCTGGAGGGATAGTTGACACCTCAAGACCCCATATATCGTA	1231	1244	+	15.4242	2.85e-06	0.00899	AAAAAAATGGAAAA
Traes_1AL_1B5F51626	MIKC_MADS	TTGGAAAAGATATACCCTCCCTGGAGGGATAGTTGACACCTCAAGACCCCATATATCGTA	1231	1244	+	15.4242	2.85e-06	0.00899	AAAAAAATGGAAAA
Traes_2BS_DD07C2EE6	C2H2	TTGGAAAAGATATACCCTCCCTGGAGGGATAGTTGACACCTCAAGACCCCATATATCGTA	597	607	-	13.3333	4.63e-06	0.0151	GGTGTGAGTGT
Traes_5DL_9CC4EC839	MIKC_MADS	TTGGAAAAGATATACCCTCCCTGGAGGGATAGTTGACACCTCAAGACCCCATATATCGTA	337	348	-	13.6746	8.3e-06	0.0223	ACATATATGGAA
Traes_2BS_4818EA1FF	MIKC_MADS	TTGGAAAAGATATACCCTCCCTGGAGGGATAGTTGACACCTCAAGACCCCATATATCGTA	337	348	-	13.6746	8.3e-06	0.0225	ACATATATGGAA
Traes_6BL_2F2381640	MYB_related	TTGGAAAAGATATACCCTCCCTGGAGGGATAGTTGACACCTCAAGACCCCATATATCGTA	1281	1294	+	14.3788	1.06e-05	0.0297	CACAAAATATCAAA
Traes_7DL_ED348696E	SBP	TTGGAAAAGATATACCCTCCCTGGAGGGATAGTTGACACCTCAAGACCCCATATATCGTA	958	973	-	13.6333	1.21e-05	0.033	TTTTCTGTACTTTACA
Traes_1DS_711044AD5	MYB	TTGGAAAAGATATACCCTCCCTGGAGGGATAGTTGACACCTCAAGACCCCATATATCGTA	193	202	+	13.8182	1.41e-05	0.044	GTACCTACCA
Traes_5AS_3D6AA43B5	B3	TTGGAAAAGATATACCCTCCCTGGAGGGATAGTTGACACCTCAAGACCCCATATATCGTA	1519	1539	-	0.442857	1.5e-05	0.0458	AATTGATGTTCGGCAGGACAA
Traes_5BL_B6051DD37	EIL	TTGGAAAAGATATACCCTCCCTGGAGGGATAGTTGACACCTCAAGACCCCATATATCGTA	693	703	+	13.2121	1.71e-05	0.0536	TGATGTATCTA
Traes_2BS_DD07C2EE6	C2H2	TTGGAAAAGATATACCCTCCCTGGAGGGATAGTTGACACCTCAAGACCCCATATATCGTA	1480	1490	-	12.4697	1.72e-05	0.0281	TTTGTGAGTGA
TRAES3BF027700010CFD_g	MYB	TTGGAAAAGATATACCCTCCCTGGAGGGATAGTTGACACCTCAAGACCCCATATATCGTA	866	876	-	12.8182	1.73e-05	0.0504	ATAACTGACTA
TRAES3BF062500050CFD_g	G2-like	TTGGAAAAGATATACCCTCCCTGGAGGGATAGTTGACACCTCAAGACCCCATATATCGTA	170	179	+	12.6774	1.76e-05	0.0534	AAGAATCTAT
Traes_5DS_6E33F5034	bZIP	TTGGAAAAGATATACCCTCCCTGGAGGGATAGTTGACACCTCAAGACCCCATATATCGTA	378	389	-	12.8788	1.91e-05	0.0615	TTTTGACGTGGT
Traes_5AS_2F996234C	bZIP	TTGGAAAAGATATACCCTCCCTGGAGGGATAGTTGACACCTCAAGACCCCATATATCGTA	378	389	-	12.8788	1.91e-05	0.0615	TTTTGACGTGGT
Traes_6AL_8BA1FF8B2	NAC	TTGGAAAAGATATACCCTCCCTGGAGGGATAGTTGACACCTCAAGACCCCATATATCGTA	1513	1524	-	11.798	2.03e-05	0.0655	GGACAAGCCAAG
Traes_2BL_3041037F1	MYB_related	TTGGAAAAGATATACCCTCCCTGGAGGGATAGTTGACACCTCAAGACCCCATATATCGTA	1283	1294	+	12.3788	2.04e-05	0.0578	CAAAATATCAAA
Traes_1DS_34596D06E	Trihelix	TTGGAAAAGATATACCCTCCCTGGAGGGATAGTTGACACCTCAAGACCCCATATATCGTA	199	215	+	13.0429	2.16e-05	0.067	ACCACGTGACAATTGAC
Traes_1AL_6B108514B	MIKC_MADS	TTGGAAAAGATATACCCTCCCTGGAGGGATAGTTGACACCTCAAGACCCCATATATCGTA	960	980	-	12.4627	2.26e-05	0.0739	TTCTGTCTTTTCTGTACTTTA
Traes_7DS_B671A4EAD	bHLH	TTGGAAAAGATATACCCTCCCTGGAGGGATAGTTGACACCTCAAGACCCCATATATCGTA	1584	1592	+	13.8788	2.32e-05	0.0766	GCCACTTGA
Traes_1AL_914726769	bHLH	TTGGAAAAGATATACCCTCCCTGGAGGGATAGTTGACACCTCAAGACCCCATATATCGTA	200	207	+	13.2525	2.46e-05	0.0814	CCACGTGA
Traes_5DL_9CC4EC839	MIKC_MADS	TTGGAAAAGATATACCCTCCCTGGAGGGATAGTTGACACCTCAAGACCCCATATATCGTA	1231	1242	+	12.3254	2.54e-05	0.0341	AAAAAAATGGAA
Traes_2BS_4818EA1FF	MIKC_MADS	TTGGAAAAGATATACCCTCCCTGGAGGGATAGTTGACACCTCAAGACCCCATATATCGTA	1231	1242	+	12.3254	2.54e-05	0.0344	AAAAAAATGGAA
TRAES3BF094600010CFD_g	C2H2	TTGGAAAAGATATACCCTCCCTGGAGGGATAGTTGACACCTCAAGACCCCATATATCGTA	1089	1100	+	11.5132	2.55e-05	0.0499	AAGAACAGAGAT
Traes_5BL_FCB1625F3	HSF	TTGGAAAAGATATACCCTCCCTGGAGGGATAGTTGACACCTCAAGACCCCATATATCGTA	1431	1444	-	10.8182	2.57e-05	0.0833	TCCCAGATGTTTCT
Traes_6DL_77ACE1279	bZIP	TTGGAAAAGATATACCCTCCCTGGAGGGATAGTTGACACCTCAAGACCCCATATATCGTA	200	207	-	14.0182	2.62e-05	0.0434	TCACGTGG
Traes_6DL_77ACE1279	bZIP	TTGGAAAAGATATACCCTCCCTGGAGGGATAGTTGACACCTCAAGACCCCATATATCGTA	379	386	-	14.0182	2.62e-05	0.0434	TGACGTGG
Traes_5AS_EBCEA6601	bHLH	TTGGAAAAGATATACCCTCCCTGGAGGGATAGTTGACACCTCAAGACCCCATATATCGTA	198	207	+	13.197	2.63e-05	0.0869	TACCACGTGA
Traes_3DL_2C29058E6	B3	TTGGAAAAGATATACCCTCCCTGGAGGGATAGTTGACACCTCAAGACCCCATATATCGTA	950	964	-	12.8485	2.67e-05	0.0786	CTTTACATGCATGGC
Traes_1DL_23D036A85	bZIP	TTGGAAAAGATATACCCTCCCTGGAGGGATAGTTGACACCTCAAGACCCCATATATCGTA	198	212	+	10.8182	3.15e-05	0.0861	TACCACGTGACAATT
TRAES3BF094600010CFD_g	C2H2	TTGGAAAAGATATACCCTCCCTGGAGGGATAGTTGACACCTCAAGACCCCATATATCGTA	971	982	+	11.0921	3.19e-05	0.0499	AAAGACAGAACA
TRAES3BF018800030CFD_g	MYB	TTGGAAAAGATATACCCTCCCTGGAGGGATAGTTGACACCTCAAGACCCCATATATCGTA	1383	1403	+	11.4268	3.5e-05	0.0957	GCGAAAATAGATGAGCATGAA
Traes_4AL_0BB0A30D1	bHLH	TTGGAAAAGATATACCCTCCCTGGAGGGATAGTTGACACCTCAAGACCCCATATATCGTA	192	212	+	12.1316	3.59e-05	0.0975	AGTACCTACCACGTGACAATT
Traes_5DS_6E33F5034	bZIP	TTGGAAAAGATATACCCTCCCTGGAGGGATAGTTGACACCTCAAGACCCCATATATCGTA	199	210	-	12.2121	3.72e-05	0.0615	TTGTCACGTGGT
Traes_5AS_2F996234C	bZIP	TTGGAAAAGATATACCCTCCCTGGAGGGATAGTTGACACCTCAAGACCCCATATATCGTA	199	210	-	12.2121	3.72e-05	0.0615	TTGTCACGTGGT
Traes_5DL_026913547	bHLH	TTGGAAAAGATATACCCTCCCTGGAGGGATAGTTGACACCTCAAGACCCCATATATCGTA	200	213	-	12.5263	3.79e-05	0.125	CAATTGTCACGTGG
Traes_5AL_9BC38814C	bZIP	TTGGAAAAGATATACCCTCCCTGGAGGGATAGTTGACACCTCAAGACCCCATATATCGTA	200	207	-	13.2323	3.93e-05	0.0868	TCACGTGG
Traes_7AL_D45376F32	G2-like	TTGGAAAAGATATACCCTCCCTGGAGGGATAGTTGACACCTCAAGACCCCATATATCGTA	1406	1414	+	12.7237	3.98e-05	0.125	CAGAAAACA
Traes_6DL_410C5CD3B	GATA	TTGGAAAAGATATACCCTCCCTGGAGGGATAGTTGACACCTCAAGACCCCATATATCGTA	1641	1655	-	11.9394	4.1e-05	0.134	TGATGTGGATCTCAG
Traes_4DS_0ECE7A421	MYB	TTGGAAAAGATATACCCTCCCTGGAGGGATAGTTGACACCTCAAGACCCCATATATCGTA	70	79	+	11.9113	4.61e-05	0.136	TATTAGGTAT
Traes_6AS_FDF16F4EA	bZIP	TTGGAAAAGATATACCCTCCCTGGAGGGATAGTTGACACCTCAAGACCCCATATATCGTA	1646	1660	-	7.86364	4.99e-05	0.161	TCTTCTGATGTGGAT
Traes_5BL_AAC9C7238	bHLH	TTGGAAAAGATATACCCTCCCTGGAGGGATAGTTGACACCTCAAGACCCCATATATCGTA	201	215	+	11.5152	5.04e-05	0.166	CACGTGACAATTGAC
Traes_5AL_0D4BDDDCD	bHLH	TTGGAAAAGATATACCCTCCCTGGAGGGATAGTTGACACCTCAAGACCCCATATATCGTA	201	215	+	11.5152	5.04e-05	0.166	CACGTGACAATTGAC
Traes_5DL_156E53683	G2-like	TTGGAAAAGATATACCCTCCCTGGAGGGATAGTTGACACCTCAAGACCCCATATATCGTA	171	178	+	11.4394	5.17e-05	0.162	AGAATCTA
Traes_5BL_A28533902	G2-like	TTGGAAAAGATATACCCTCCCTGGAGGGATAGTTGACACCTCAAGACCCCATATATCGTA	171	178	+	11.4394	5.17e-05	0.165	AGAATCTA
Traes_1DL_23D036A85	bZIP	TTGGAAAAGATATACCCTCCCTGGAGGGATAGTTGACACCTCAAGACCCCATATATCGTA	377	391	+	9.27273	5.23e-05	0.0861	TACCACGTCAAAAAT
Traes_5AL_9BC38814C	bZIP	TTGGAAAAGATATACCCTCCCTGGAGGGATAGTTGACACCTCAAGACCCCATATATCGTA	379	386	-	12.4242	5.24e-05	0.0868	TGACGTGG
Traes_4AS_501676A91	C2H2	TTGGAAAAGATATACCCTCCCTGGAGGGATAGTTGACACCTCAAGACCCCATATATCGTA	966	982	+	8.84848	5.27e-05	0.158	ACAGAAAAGACAGAACA
Traes_5BL_FCB1625F3	HSF	TTGGAAAAGATATACCCTCCCTGGAGGGATAGTTGACACCTCAAGACCCCATATATCGTA	439	452	-	9.01515	5.39e-05	0.0873	GTCCAGTAAGTTCT
TRAES3BF025700030CFD_g	HSF	TTGGAAAAGATATACCCTCCCTGGAGGGATAGTTGACACCTCAAGACCCCATATATCGTA	1432	1442	-	10	5.46e-05	0.158	CCAGATGTTTC
TRAES3BF094600010CFD_g	C2H2	TTGGAAAAGATATACCCTCCCTGGAGGGATAGTTGACACCTCAAGACCCCATATATCGTA	530	541	-	9.68421	5.49e-05	0.0572	CAATACAGAGAA
Traes_6DL_88DFCF552	C2H2	TTGGAAAAGATATACCCTCCCTGGAGGGATAGTTGACACCTCAAGACCCCATATATCGTA	841	851	-	10.9848	5.75e-05	0.133	AAGTGGAGGTG
Traes_3DL_2C29058E6	B3	TTGGAAAAGATATACCCTCCCTGGAGGGATAGTTGACACCTCAAGACCCCATATATCGTA	947	961	+	11.2727	5.82e-05	0.0786	ATCGCCATGCATGTA
Traes_4AL_0BB0A30D1	bHLH	TTGGAAAAGATATACCCTCCCTGGAGGGATAGTTGACACCTCAAGACCCCATATATCGTA	195	215	-	11.1053	5.94e-05	0.0975	GTCAATTGTCACGTGGTAGGT
Traes_1AL_A4B5C1474	HSF	TTGGAAAAGATATACCCTCCCTGGAGGGATAGTTGACACCTCAAGACCCCATATATCGTA	439	453	+	10.1818	6.26e-05	0.206	AGAACTTACTGGACC
Traes_5BL_1AE458202	G2-like	TTGGAAAAGATATACCCTCCCTGGAGGGATAGTTGACACCTCAAGACCCCATATATCGTA	171	181	-	11.4848	6.87e-05	0.205	CTATAGATTCT
Traes_3AS_55E9080C2	MIKC_MADS	TTGGAAAAGATATACCCTCCCTGGAGGGATAGTTGACACCTCAAGACCCCATATATCGTA	1336	1354	-	10.7324	7.09e-05	0.136	GTCTGGCCATTTCTAGACA
Traes_7DL_68B814464	bZIP	TTGGAAAAGATATACCCTCCCTGGAGGGATAGTTGACACCTCAAGACCCCATATATCGTA	377	391	-	9.45455	7.15e-05	0.236	ATTTTTGACGTGGTA
Traes_2BL_569371098	AP2	TTGGAAAAGATATACCCTCCCTGGAGGGATAGTTGACACCTCAAGACCCCATATATCGTA	1482	1502	+	6.75556	7.17e-05	0.122	ACTCACAAATCCGAAAGCACA
Traes_5BS_FF44610EF1	bZIP	TTGGAAAAGATATACCCTCCCTGGAGGGATAGTTGACACCTCAAGACCCCATATATCGTA	198	212	-	7.33333	7.3e-05	0.108	AATTGTCACGTGGTA
Traes_5BS_FF44610EF1	bZIP	TTGGAAAAGATATACCCTCCCTGGAGGGATAGTTGACACCTCAAGACCCCATATATCGTA	377	391	-	7.33333	7.3e-05	0.108	ATTTTTGACGTGGTA
Traes_3DL_2C29058E6	B3	TTGGAAAAGATATACCCTCCCTGGAGGGATAGTTGACACCTCAAGACCCCATATATCGTA	1134	1148	+	10.6667	7.39e-05	0.0786	GGAAACATGCAAGAC
Traes_2BL_569371098	AP2	TTGGAAAAGATATACCCTCCCTGGAGGGATAGTTGACACCTCAAGACCCCATATATCGTA	470	490	+	6.65556	7.41e-05	0.122	CCATACATTTCCTCAGGGAAG
TRAES3BF034000040CFD_g	MYB	TTGGAAAAGATATACCCTCCCTGGAGGGATAGTTGACACCTCAAGACCCCATATATCGTA	65	79	+	11.3636	7.44e-05	0.224	AGTGATATTAGGTAT
Traes_4BL_32D8155C6	G2-like	TTGGAAAAGATATACCCTCCCTGGAGGGATAGTTGACACCTCAAGACCCCATATATCGTA	168	181	+	11.5152	7.57e-05	0.222	GAAAGAATCTATAG
Traes_5AS_3D6AA43B5	B3	TTGGAAAAGATATACCCTCCCTGGAGGGATAGTTGACACCTCAAGACCCCATATATCGTA	793	813	+	-6.47143	8e-05	0.122	ATATCTTTTTTGTCTAGTAAA
TRAES3BF064300010CFD_g	C2H2	TTGGAAAAGATATACCCTCCCTGGAGGGATAGTTGACACCTCAAGACCCCATATATCGTA	966	985	+	7.24242	8.04e-05	0.253	ACAGAAAAGACAGAACATTC
Traes_6DL_88DFCF552	C2H2	TTGGAAAAGATATACCCTCCCTGGAGGGATAGTTGACACCTCAAGACCCCATATATCGTA	64	74	+	10.7273	8.15e-05	0.133	TAGTGATATTA
Traes_6AS_7B3C53009	BES1	TTGGAAAAGATATACCCTCCCTGGAGGGATAGTTGACACCTCAAGACCCCATATATCGTA	198	212	+	8.72727	8.19e-05	0.27	TACCACGTGACAATT
Traes_7DL_DDCC09B24	MIKC_MADS	TTGGAAAAGATATACCCTCCCTGGAGGGATAGTTGACACCTCAAGACCCCATATATCGTA	336	350	-	10.338	8.24e-05	0.236	ATACATATATGGAAG
Traes_5AS_EBCEA6601	bHLH	TTGGAAAAGATATACCCTCCCTGGAGGGATAGTTGACACCTCAAGACCCCATATATCGTA	392	401	-	11.3636	8.25e-05	0.136	ATCCATGTGT
TRAES3BF001900070CFD_g	bZIP	TTGGAAAAGATATACCCTCCCTGGAGGGATAGTTGACACCTCAAGACCCCATATATCGTA	198	212	-	5.60606	8.29e-05	0.273	AATTGTCACGTGGTA
Traes_6DL_30F715B53	MYB_related	TTGGAAAAGATATACCCTCCCTGGAGGGATAGTTGACACCTCAAGACCCCATATATCGTA	791	799	-	7.38182	8.4e-05	0.239	AAGATATTG
Traes_2DS_2CE71025C	C2H2	TTGGAAAAGATATACCCTCCCTGGAGGGATAGTTGACACCTCAAGACCCCATATATCGTA	405	411	+	13.4605	8.4e-05	0.261	TTGAAAA
Traes_5BL_9627436AE	MIKC_MADS	TTGGAAAAGATATACCCTCCCTGGAGGGATAGTTGACACCTCAAGACCCCATATATCGTA	336	348	-	10.7	8.89e-05	0.276	ACATATATGGAAG
Traes_2AS_40FA27AE7	MYB	TTGGAAAAGATATACCCTCCCTGGAGGGATAGTTGACACCTCAAGACCCCATATATCGTA	192	212	-	10.8939	9.04e-05	0.265	AATTGTCACGTGGTAGGTACT
Traes_2BS_31BB97552	BES1	TTGGAAAAGATATACCCTCCCTGGAGGGATAGTTGACACCTCAAGACCCCATATATCGTA	199	209	+	10.5244	9.36e-05	0.309	ACCACGTGACA
Traes_3AS_55E9080C2	MIKC_MADS	TTGGAAAAGATATACCCTCCCTGGAGGGATAGTTGACACCTCAAGACCCCATATATCGTA	333	351	+	10.2394	9.45e-05	0.136	AACCTTCCATATATGTATT
TRAES3BF076800040CFD_g	G2-like	TTGGAAAAGATATACCCTCCCTGGAGGGATAGTTGACACCTCAAGACCCCATATATCGTA	1454	1467	+	10.488	9.54e-05	0.295	ATCAGATATGCTCA
TRAES3BF025700030CFD_g	HSF	TTGGAAAAGATATACCCTCCCTGGAGGGATAGTTGACACCTCAAGACCCCATATATCGTA	440	450	-	8.45455	9.61e-05	0.158	CCAGTAAGTTC
Traes_6AS_FDF16F4EA	bZIP	TTGGAAAAGATATACCCTCCCTGGAGGGATAGTTGACACCTCAAGACCCCATATATCGTA	377	391	-	5.56061	9.75e-05	0.161	ATTTTTGACGTGGTA
Traes_2BS_BD0ED621D	HD-ZIP	TTGGAAAAGATATACCCTCCCTGGAGGGATAGTTGACACCTCAAGACCCCATATATCGTA	141	161	+	9.29851	9.83e-05	0.259	CCACTAATTATGTAGAGTATA
Traes_5BS_FF44610EF1	bZIP	TTGGAAAAGATATACCCTCCCTGGAGGGATAGTTGACACCTCAAGACCCCATATATCGTA	1646	1660	-	6.30303	9.86e-05	0.108	TCTTCTGATGTGGAT
Traes_5BL_7F56360BF	C2H2	TTGGAAAAGATATACCCTCCCTGGAGGGATAGTTGACACCTCAAGACCCCATATATCGTA	841	851	+	10.7612	9.91e-05	0.32	CACCTCCACTT
