# Supplementary material for: Are TaNAC Transcription Factors Involved in Promoting Wheat Yield by cis-Regulation of TaCKX Gene Family?
Source: Int J Mol Sci. 2024 Feb 7;25(4):2027. doi: 10.3390/ijms25042027 (PMC10889182; doi:10.3390/ijms25042027)
Supplement: Supplementary file 1 [file ijms-25-02027-s001.zip › Folder S1/fimo TaCKX9-1B.txt]

#pattern name	Family	sequence name	start	stop	strand	score	p-value	q-value	matched sequence
Traes_2BL_209C14A8F	NAC	TGAATGATAGATCTATGGTTCGGTCTATTTAGATTCTCTAATCACTGTTGATGTCTTCTA	1197	1217	+	16.4394	1.71e-06	0.00463	GGATGCTTAAAACATAAGCCA
Traes_7AL_46F73E667	NAC	TGAATGATAGATCTATGGTTCGGTCTATTTAGATTCTCTAATCACTGTTGATGTCTTCTA	1197	1217	+	16.2424	1.94e-06	0.00536	GGATGCTTAAAACATAAGCCA
Traes_4AL_99942CBEA	NAC	TGAATGATAGATCTATGGTTCGGTCTATTTAGATTCTCTAATCACTGTTGATGTCTTCTA	1199	1215	+	14.8939	5.19e-06	0.0142	ATGCTTAAAACATAAGC
Traes_7AL_D45376F32	G2-like	TGAATGATAGATCTATGGTTCGGTCTATTTAGATTCTCTAATCACTGTTGATGTCTTCTA	1082	1090	-	14.4474	5.22e-06	0.015	AAGAAAACA
Traes_1AL_6B108514B	MIKC_MADS	TGAATGATAGATCTATGGTTCGGTCTATTTAGATTCTCTAATCACTGTTGATGTCTTCTA	1079	1099	+	14.5373	5.84e-06	0.0149	CCTTGTTTTCTTTCTCCCTGG
Traes_6DL_EF6D5D4FA	Dof	TGAATGATAGATCTATGGTTCGGTCTATTTAGATTCTCTAATCACTGTTGATGTCTTCTA	593	613	+	14.1818	7.7e-06	0.0209	GACCACTAAAAAAAGGAAAAA
Traes_4AL_99942CBEA	NAC	TGAATGATAGATCTATGGTTCGGTCTATTTAGATTCTCTAATCACTGTTGATGTCTTCTA	1201	1217	-	14.0606	1.01e-05	0.0142	TGGCTTATGTTTTAAGC
Traes_6BL_2F2381640	MYB_related	TGAATGATAGATCTATGGTTCGGTCTATTTAGATTCTCTAATCACTGTTGATGTCTTCTA	649	662	+	14.3788	1.06e-05	0.0285	CACAAAATATCAAA
Traes_5BL_9627436AE	MIKC_MADS	TGAATGATAGATCTATGGTTCGGTCTATTTAGATTCTCTAATCACTGTTGATGTCTTCTA	598	610	+	13.5429	1.07e-05	0.0308	CTAAAAAAAGGAA
Traes_7DL_ED348696E	SBP	TGAATGATAGATCTATGGTTCGGTCTATTTAGATTCTCTAATCACTGTTGATGTCTTCTA	327	342	-	13.6333	1.21e-05	0.0315	TTTTCTGTACTTTACA
Traes_5BL_A85CEE3C1	bZIP	TGAATGATAGATCTATGGTTCGGTCTATTTAGATTCTCTAATCACTGTTGATGTCTTCTA	1183	1193	-	13.2105	1.25e-05	0.0383	GACAACTGTCA
Traes_1AL_6B108514B	MIKC_MADS	TGAATGATAGATCTATGGTTCGGTCTATTTAGATTCTCTAATCACTGTTGATGTCTTCTA	1077	1097	+	13.3433	1.31e-05	0.0149	GTCCTTGTTTTCTTTCTCCCT
TRAES3BF021600020CFD_g	MIKC_MADS	TGAATGATAGATCTATGGTTCGGTCTATTTAGATTCTCTAATCACTGTTGATGTCTTCTA	599	612	+	13.3182	1.34e-05	0.0388	TAAAAAAAGGAAAA
Traes_1AL_1B5F51626	MIKC_MADS	TGAATGATAGATCTATGGTTCGGTCTATTTAGATTCTCTAATCACTGTTGATGTCTTCTA	599	612	+	13.3182	1.34e-05	0.0388	TAAAAAAAGGAAAA
Traes_2BL_B397F2CE3	ERF	TGAATGATAGATCTATGGTTCGGTCTATTTAGATTCTCTAATCACTGTTGATGTCTTCTA	1253	1267	-	13.3182	1.39e-05	0.0423	TGTTGCAGTGGTGGA
Traes_5AS_3D6AA43B5	B3	TGAATGATAGATCTATGGTTCGGTCTATTTAGATTCTCTAATCACTGTTGATGTCTTCTA	888	908	-	0.442857	1.5e-05	0.0433	AATTGATGTTCGGCAGGACAA
Traes_1AL_6B108514B	MIKC_MADS	TGAATGATAGATCTATGGTTCGGTCTATTTAGATTCTCTAATCACTGTTGATGTCTTCTA	1076	1096	+	13.1194	1.51e-05	0.0149	TGTCCTTGTTTTCTTTCTCCC
Traes_7DL_310E46F15	MYB_related	TGAATGATAGATCTATGGTTCGGTCTATTTAGATTCTCTAATCACTGTTGATGTCTTCTA	1034	1042	-	11.3333	1.64e-05	0.0468	CAGATATTT
TRAES3BF098300010CFD_g	RAV	TGAATGATAGATCTATGGTTCGGTCTATTTAGATTCTCTAATCACTGTTGATGTCTTCTA	1262	1269	-	14.101	1.71e-05	0.0517	TATGTTGC
Traes_2BS_DD07C2EE6	C2H2	TGAATGATAGATCTATGGTTCGGTCTATTTAGATTCTCTAATCACTGTTGATGTCTTCTA	849	859	-	12.4697	1.72e-05	0.0518	TTTGTGAGTGA
Traes_2AL_82C3E7E14	NAC	TGAATGATAGATCTATGGTTCGGTCTATTTAGATTCTCTAATCACTGTTGATGTCTTCTA	1200	1214	-	13.3485	1.8e-05	0.0328	CTTATGTTTTAAGCA
Traes_2BL_3041037F1	MYB_related	TGAATGATAGATCTATGGTTCGGTCTATTTAGATTCTCTAATCACTGTTGATGTCTTCTA	1032	1043	+	12.4545	1.96e-05	0.0271	TTAAATATCTGT
Traes_6DS_2B2F9C290	C2H2	TGAATGATAGATCTATGGTTCGGTCTATTTAGATTCTCTAATCACTGTTGATGTCTTCTA	1417	1435	+	11.7302	1.99e-05	0.0456	CTCCCTCCATCTCCACTCC
Traes_5BL_632EBAD09	MYB	TGAATGATAGATCTATGGTTCGGTCTATTTAGATTCTCTAATCACTGTTGATGTCTTCTA	230	247	+	12.7121	2.01e-05	0.0563	AGGTGTAGGTAGTTATTG
Traes_6AL_8BA1FF8B2	NAC	TGAATGATAGATCTATGGTTCGGTCTATTTAGATTCTCTAATCACTGTTGATGTCTTCTA	882	893	-	11.798	2.03e-05	0.062	GGACAAGCCAAG
Traes_2BL_3041037F1	MYB_related	TGAATGATAGATCTATGGTTCGGTCTATTTAGATTCTCTAATCACTGTTGATGTCTTCTA	651	662	+	12.3788	2.04e-05	0.0271	CAAAATATCAAA
Traes_6DL_30F715B53	MYB_related	TGAATGATAGATCTATGGTTCGGTCTATTTAGATTCTCTAATCACTGTTGATGTCTTCTA	1034	1042	-	14.4818	2.09e-05	0.0577	CAGATATTT
Traes_1AL_6B108514B	MIKC_MADS	TGAATGATAGATCTATGGTTCGGTCTATTTAGATTCTCTAATCACTGTTGATGTCTTCTA	329	349	-	12.4627	2.26e-05	0.0168	TTCTGTCTTTTCTGTACTTTA
Traes_7DS_B671A4EAD	bHLH	TGAATGATAGATCTATGGTTCGGTCTATTTAGATTCTCTAATCACTGTTGATGTCTTCTA	953	961	+	13.8788	2.32e-05	0.0507	GCCACTTGA
Traes_2AL_82C3E7E14	NAC	TGAATGATAGATCTATGGTTCGGTCTATTTAGATTCTCTAATCACTGTTGATGTCTTCTA	1202	1216	+	12.9848	2.32e-05	0.0328	CTTAAAACATAAGCC
Traes_6BL_2F2381640	MYB_related	TGAATGATAGATCTATGGTTCGGTCTATTTAGATTCTCTAATCACTGTTGATGTCTTCTA	1030	1043	+	13.0758	2.46e-05	0.033	AGTTAAATATCTGT
TRAES3BF094600010CFD_g	C2H2	TGAATGATAGATCTATGGTTCGGTCTATTTAGATTCTCTAATCACTGTTGATGTCTTCTA	458	469	+	11.5132	2.55e-05	0.0424	AAGAACAGAGAT
Traes_2BL_209C14A8F	NAC	TGAATGATAGATCTATGGTTCGGTCTATTTAGATTCTCTAATCACTGTTGATGTCTTCTA	1199	1219	-	11.4242	2.8e-05	0.038	TCTGGCTTATGTTTTAAGCAT
TRAES3BF094600010CFD_g	C2H2	TGAATGATAGATCTATGGTTCGGTCTATTTAGATTCTCTAATCACTGTTGATGTCTTCTA	340	351	+	11.0921	3.19e-05	0.0424	AAAGACAGAACA
Traes_1AL_2CAAB9D4A	Dof	TGAATGATAGATCTATGGTTCGGTCTATTTAGATTCTCTAATCACTGTTGATGTCTTCTA	601	611	+	12.5606	3.23e-05	0.0904	AAAAAAGGAAA
Traes_7DS_B671A4EAD	bHLH	TGAATGATAGATCTATGGTTCGGTCTATTTAGATTCTCTAATCACTGTTGATGTCTTCTA	921	929	-	13.5859	3.32e-05	0.0507	CCCACTTGA
Traes_7AL_46F73E667	NAC	TGAATGATAGATCTATGGTTCGGTCTATTTAGATTCTCTAATCACTGTTGATGTCTTCTA	1199	1219	-	11.1364	3.54e-05	0.0487	TCTGGCTTATGTTTTAAGCAT
Traes_5BS_A5532B750	bZIP	TGAATGATAGATCTATGGTTCGGTCTATTTAGATTCTCTAATCACTGTTGATGTCTTCTA	528	542	+	10.1818	3.89e-05	0.118	CTAGCTCAGGTGGCG
Traes_5BL_A5532B750	bZIP	TGAATGATAGATCTATGGTTCGGTCTATTTAGATTCTCTAATCACTGTTGATGTCTTCTA	528	542	+	10.1818	3.89e-05	0.118	CTAGCTCAGGTGGCG
Traes_7AL_D45376F32	G2-like	TGAATGATAGATCTATGGTTCGGTCTATTTAGATTCTCTAATCACTGTTGATGTCTTCTA	774	782	+	12.7237	3.98e-05	0.0562	CAGAAAACA
Traes_4AL_99942CBEA	NAC	TGAATGATAGATCTATGGTTCGGTCTATTTAGATTCTCTAATCACTGTTGATGTCTTCTA	1380	1396	+	11.9545	3.99e-05	0.0373	ATACGTACCCTTCAAGT
Traes_6DS_2B2F9C290	C2H2	TGAATGATAGATCTATGGTTCGGTCTATTTAGATTCTCTAATCACTGTTGATGTCTTCTA	1420	1438	+	10.4444	4.02e-05	0.0456	CCTCCATCTCCACTCCCAT
Traes_5BL_9627436AE	MIKC_MADS	TGAATGATAGATCTATGGTTCGGTCTATTTAGATTCTCTAATCACTGTTGATGTCTTCTA	707	719	+	11.8571	4.02e-05	0.0579	CTATAAATGGCCA
Traes_3AS_55E9080C2	MIKC_MADS	TGAATGATAGATCTATGGTTCGGTCTATTTAGATTCTCTAATCACTGTTGATGTCTTCTA	595	613	-	11.6197	4.11e-05	0.0665	TTTTTCCTTTTTTTAGTGG
Traes_5AS_EBCEA6601	bHLH	TGAATGATAGATCTATGGTTCGGTCTATTTAGATTCTCTAATCACTGTTGATGTCTTCTA	548	557	+	12.6061	4.14e-05	0.125	TGCCATGTGG
Traes_5DS_9B9365AF7	GATA	TGAATGATAGATCTATGGTTCGGTCTATTTAGATTCTCTAATCACTGTTGATGTCTTCTA	1271	1285	+	12.0303	4.15e-05	0.126	TCTTTGATCCAAATT
Traes_5DS_9B9365AF71	GATA	TGAATGATAGATCTATGGTTCGGTCTATTTAGATTCTCTAATCACTGTTGATGTCTTCTA	1271	1285	+	12.0303	4.15e-05	0.126	TCTTTGATCCAAATT
Traes_5AS_0ADC996F5	GATA	TGAATGATAGATCTATGGTTCGGTCTATTTAGATTCTCTAATCACTGTTGATGTCTTCTA	1271	1285	+	12.0303	4.15e-05	0.126	TCTTTGATCCAAATT
Traes_6AS_70AD4B0D5	C3H	TGAATGATAGATCTATGGTTCGGTCTATTTAGATTCTCTAATCACTGTTGATGTCTTCTA	598	611	+	11.9848	4.2e-05	0.117	CTAAAAAAAGGAAA
Traes_4AS_B95A1C3A1	NAC	TGAATGATAGATCTATGGTTCGGTCTATTTAGATTCTCTAATCACTGTTGATGTCTTCTA	1199	1219	+	9.34848	4.43e-05	0.0797	ATGCTTAAAACATAAGCCAGA
Traes_1AL_C4FA8404A	NAC	TGAATGATAGATCTATGGTTCGGTCTATTTAGATTCTCTAATCACTGTTGATGTCTTCTA	1380	1400	-	8.75758	4.45e-05	0.128	GAGAACTTGAAGGGTACGTAT
TRAES3BF097400030CFD_g	NAC	TGAATGATAGATCTATGGTTCGGTCTATTTAGATTCTCTAATCACTGTTGATGTCTTCTA	1200	1214	-	11.9394	4.5e-05	0.0943	CTTATGTTTTAAGCA
Traes_2BL_3041037F1	MYB_related	TGAATGATAGATCTATGGTTCGGTCTATTTAGATTCTCTAATCACTGTTGATGTCTTCTA	685	696	-	9.48485	4.69e-05	0.0416	AGAAATATCCTT
TRAES3BF021600020CFD_g	MIKC_MADS	TGAATGATAGATCTATGGTTCGGTCTATTTAGATTCTCTAATCACTGTTGATGTCTTCTA	598	611	+	11.303	4.7e-05	0.0678	CTAAAAAAAGGAAA
Traes_1AL_1B5F51626	MIKC_MADS	TGAATGATAGATCTATGGTTCGGTCTATTTAGATTCTCTAATCACTGTTGATGTCTTCTA	598	611	+	11.303	4.7e-05	0.0678	CTAAAAAAAGGAAA
Traes_5BL_657BF1497	NAC	TGAATGATAGATCTATGGTTCGGTCTATTTAGATTCTCTAATCACTGTTGATGTCTTCTA	1200	1217	-	11.2727	4.78e-05	0.139	TGGCTTATGTTTTAAGCA
Traes_3AS_55E9080C2	MIKC_MADS	TGAATGATAGATCTATGGTTCGGTCTATTTAGATTCTCTAATCACTGTTGATGTCTTCTA	704	722	-	11.3662	4.82e-05	0.0665	GTCTGGCCATTTATAGACA
Traes_4AS_501676A91	C2H2	TGAATGATAGATCTATGGTTCGGTCTATTTAGATTCTCTAATCACTGTTGATGTCTTCTA	335	351	+	8.84848	5.27e-05	0.149	ACAGAAAAGACAGAACA
Traes_1AL_6B108514B	MIKC_MADS	TGAATGATAGATCTATGGTTCGGTCTATTTAGATTCTCTAATCACTGTTGATGTCTTCTA	1073	1093	+	10.9552	5.29e-05	0.0314	CCATGTCCTTGTTTTCTTTCT
Traes_6BL_2F2381640	MYB_related	TGAATGATAGATCTATGGTTCGGTCTATTTAGATTCTCTAATCACTGTTGATGTCTTCTA	685	698	-	11.3939	5.43e-05	0.0486	ATAGAAATATCCTT
TRAES3BF094600010CFD_g	C2H2	TGAATGATAGATCTATGGTTCGGTCTATTTAGATTCTCTAATCACTGTTGATGTCTTCTA	1055	1066	-	9.69737	5.46e-05	0.0424	TGAAACAGAAGC
Traes_4AS_B95A1C3A1	NAC	TGAATGATAGATCTATGGTTCGGTCTATTTAGATTCTCTAATCACTGTTGATGTCTTCTA	1197	1217	-	8.60606	5.69e-05	0.0797	TGGCTTATGTTTTAAGCATCC
Traes_6DL_88DFCF552	C2H2	TGAATGATAGATCTATGGTTCGGTCTATTTAGATTCTCTAATCACTGTTGATGTCTTCTA	210	220	-	10.9848	5.75e-05	0.149	AAGTGGAGGTG
TRAES3BF094600010CFD_g	C2H2	TGAATGATAGATCTATGGTTCGGTCTATTTAGATTCTCTAATCACTGTTGATGTCTTCTA	1439	1450	-	9.55263	5.83e-05	0.0424	AAGAGCAGAGGG
Traes_7AL_D45376F32	G2-like	TGAATGATAGATCTATGGTTCGGTCTATTTAGATTCTCTAATCACTGTTGATGTCTTCTA	1492	1500	+	12.1974	5.88e-05	0.0562	CTGAAAACA
Traes_6DS_2B2F9C290	C2H2	TGAATGATAGATCTATGGTTCGGTCTATTTAGATTCTCTAATCACTGTTGATGTCTTCTA	1411	1429	+	9.61905	6.2e-05	0.0456	CCTGCCCTCCCTCCATCTC
Traes_5DL_B69423A67	NAC	TGAATGATAGATCTATGGTTCGGTCTATTTAGATTCTCTAATCACTGTTGATGTCTTCTA	1381	1397	-	10.803	6.42e-05	0.087	AACTTGAAGGGTACGTA
Traes_4BS_373BDBA94	NAC	TGAATGATAGATCTATGGTTCGGTCTATTTAGATTCTCTAATCACTGTTGATGTCTTCTA	1202	1217	+	10.4242	6.43e-05	0.123	CTTAAAACATAAGCCA
Traes_6DS_2B2F9C290	C2H2	TGAATGATAGATCTATGGTTCGGTCTATTTAGATTCTCTAATCACTGTTGATGTCTTCTA	1414	1432	+	9.50794	6.56e-05	0.0456	GCCCTCCCTCCATCTCCAC
Traes_3AL_00FAACD5D	C2H2	TGAATGATAGATCTATGGTTCGGTCTATTTAGATTCTCTAATCACTGTTGATGTCTTCTA	1364	1378	+	10.8939	6.8e-05	0.207	ACCTGCACCAGCCCA
Traes_4DL_54E14ABCB	NAC	TGAATGATAGATCTATGGTTCGGTCTATTTAGATTCTCTAATCACTGTTGATGTCTTCTA	1202	1214	-	11.6515	6.82e-05	0.115	CTTATGTTTTAAG
TRAES3BF098300010CFD_g	RAV	TGAATGATAGATCTATGGTTCGGTCTATTTAGATTCTCTAATCACTGTTGATGTCTTCTA	47	54	-	12.1818	6.88e-05	0.104	TATGTTGT
Traes_4AL_273ACCFFD	bZIP	TGAATGATAGATCTATGGTTCGGTCTATTTAGATTCTCTAATCACTGTTGATGTCTTCTA	1182	1193	+	10.4242	7.15e-05	0.215	CTGACAGTTGTC
Traes_2BL_569371098	AP2	TGAATGATAGATCTATGGTTCGGTCTATTTAGATTCTCTAATCACTGTTGATGTCTTCTA	851	871	+	6.75556	7.17e-05	0.142	ACTCACAAATCCAAAAGCACA
Traes_4BL_9422485B3	bZIP	TGAATGATAGATCTATGGTTCGGTCTATTTAGATTCTCTAATCACTGTTGATGTCTTCTA	1183	1193	-	11.3182	7.25e-05	0.222	GACAACTGTCA
Traes_2AL_82C3E7E14	NAC	TGAATGATAGATCTATGGTTCGGTCTATTTAGATTCTCTAATCACTGTTGATGTCTTCTA	1381	1395	-	11.0758	7.32e-05	0.069	CTTGAAGGGTACGTA
Traes_1DL_23D036A85	bZIP	TGAATGATAGATCTATGGTTCGGTCTATTTAGATTCTCTAATCACTGTTGATGTCTTCTA	528	542	-	8.12121	7.37e-05	0.225	CGCCACCTGAGCTAG
Traes_3DL_2C29058E6	B3	TGAATGATAGATCTATGGTTCGGTCTATTTAGATTCTCTAATCACTGTTGATGTCTTCTA	503	517	+	10.6667	7.39e-05	0.218	GGAAACATGCAAGAC
Traes_5DL_B69423A67	NAC	TGAATGATAGATCTATGGTTCGGTCTATTTAGATTCTCTAATCACTGTTGATGTCTTCTA	1200	1216	-	10.4394	7.53e-05	0.087	GGCTTATGTTTTAAGCA
Traes_4DL_54E14ABCB	NAC	TGAATGATAGATCTATGGTTCGGTCTATTTAGATTCTCTAATCACTGTTGATGTCTTCTA	1383	1395	-	11.5152	7.75e-05	0.115	CTTGAAGGGTACG
Traes_2BL_EBA73F94F	AP2	TGAATGATAGATCTATGGTTCGGTCTATTTAGATTCTCTAATCACTGTTGATGTCTTCTA	1079	1098	-	9.64103	7.75e-05	0.214	CAGGGAGAAAGAAAACAAGG
Traes_5DS_AACA2EBA3	MYB	TGAATGATAGATCTATGGTTCGGTCTATTTAGATTCTCTAATCACTGTTGATGTCTTCTA	786	796	-	11.1212	7.76e-05	0.237	GATGCTGGTGG
TRAES3BF002300010CFD_g	NAC	TGAATGATAGATCTATGGTTCGGTCTATTTAGATTCTCTAATCACTGTTGATGTCTTCTA	1381	1402	+	11	7.85e-05	0.229	TACGTACCCTTCAAGTTCTCCT
Traes_7DL_310E46F15	MYB_related	TGAATGATAGATCTATGGTTCGGTCTATTTAGATTCTCTAATCACTGTTGATGTCTTCTA	686	694	+	10.1212	7.94e-05	0.113	AGGATATTT
TRAES3BF064300010CFD_g	C2H2	TGAATGATAGATCTATGGTTCGGTCTATTTAGATTCTCTAATCACTGTTGATGTCTTCTA	335	354	+	7.24242	8.04e-05	0.237	ACAGAAAAGACAGAACATTC
Traes_6DS_2B2F9C290	C2H2	TGAATGATAGATCTATGGTTCGGTCTATTTAGATTCTCTAATCACTGTTGATGTCTTCTA	1153	1171	+	9.11111	8.04e-05	0.0456	CATCATTTTGCCCTTCCTC
Traes_1AL_A9FB6BF52	ERF	TGAATGATAGATCTATGGTTCGGTCTATTTAGATTCTCTAATCACTGTTGATGTCTTCTA	1253	1273	-	8.85915	8.09e-05	0.246	AGATTATGTTGCAGTGGTGGA
Traes_3DL_C686CE2E3	NAC	TGAATGATAGATCTATGGTTCGGTCTATTTAGATTCTCTAATCACTGTTGATGTCTTCTA	1165	1179	-	10.5758	8.28e-05	0.245	AGTGTATGGAGGAAG
TRAES3BF094600010CFD_g	C2H2	TGAATGATAGATCTATGGTTCGGTCTATTTAGATTCTCTAATCACTGTTGATGTCTTCTA	1128	1139	+	8.43421	8.37e-05	0.0487	ATAGACAGAGCA
Traes_6DL_30F715B53	MYB_related	TGAATGATAGATCTATGGTTCGGTCTATTTAGATTCTCTAATCACTGTTGATGTCTTCTA	160	168	-	7.38182	8.4e-05	0.116	AAGATATTG
TRAES3BF097400030CFD_g	NAC	TGAATGATAGATCTATGGTTCGGTCTATTTAGATTCTCTAATCACTGTTGATGTCTTCTA	1165	1179	+	10.9242	8.41e-05	0.0943	CTTCCTCCATACACT
Traes_6AS_4B9F0CBBF	G2-like	TGAATGATAGATCTATGGTTCGGTCTATTTAGATTCTCTAATCACTGTTGATGTCTTCTA	1511	1525	+	10.5915	8.44e-05	0.21	ACTTGTTTATTCTTG
Traes_4BS_373BDBA94	NAC	TGAATGATAGATCTATGGTTCGGTCTATTTAGATTCTCTAATCACTGTTGATGTCTTCTA	1380	1395	-	9.75758	8.49e-05	0.123	CTTGAAGGGTACGTAT
Traes_5DL_B69423A67	NAC	TGAATGATAGATCTATGGTTCGGTCTATTTAGATTCTCTAATCACTGTTGATGTCTTCTA	1381	1397	+	10.1364	8.56e-05	0.087	TACGTACCCTTCAAGTT
Traes_7DS_FE8BC1125	BBR-BPC	TGAATGATAGATCTATGGTTCGGTCTATTTAGATTCTCTAATCACTGTTGATGTCTTCTA	1409	1429	+	-3.34211	8.79e-05	0.238	CCCCTGCCCTCCCTCCATCTC
Traes_4AL_A02408BC8	BBR-BPC	TGAATGATAGATCTATGGTTCGGTCTATTTAGATTCTCTAATCACTGTTGATGTCTTCTA	1409	1429	+	-3.34211	8.79e-05	0.238	CCCCTGCCCTCCCTCCATCTC
Traes_6DL_59DB06B9F	YABBY	TGAATGATAGATCTATGGTTCGGTCTATTTAGATTCTCTAATCACTGTTGATGTCTTCTA	394	403	+	10.3469	9.06e-05	0.233	ATATCATAAT
Traes_2BS_DD07C2EE6	C2H2	TGAATGATAGATCTATGGTTCGGTCTATTTAGATTCTCTAATCACTGTTGATGTCTTCTA	1106	1116	+	10.9848	9.18e-05	0.138	GCAGTCAGTGA
Traes_2BL_569371098	AP2	TGAATGATAGATCTATGGTTCGGTCTATTTAGATTCTCTAATCACTGTTGATGTCTTCTA	1303	1323	+	5.94444	9.34e-05	0.142	TCACACAGTCACACAGGTTCT
Traes_4BL_D592DBAAF	NAC	TGAATGATAGATCTATGGTTCGGTCTATTTAGATTCTCTAATCACTGTTGATGTCTTCTA	1380	1395	-	10	9.42e-05	0.266	CTTGAAGGGTACGTAT
TRAES3BF076800040CFD_g	G2-like	TGAATGATAGATCTATGGTTCGGTCTATTTAGATTCTCTAATCACTGTTGATGTCTTCTA	823	836	+	10.488	9.54e-05	0.272	ATCAGATATGCTCA
Traes_7DL_DDCC09B24	MIKC_MADS	TGAATGATAGATCTATGGTTCGGTCTATTTAGATTCTCTAATCACTGTTGATGTCTTCTA	596	610	+	10	9.83e-05	0.266	CACTAAAAAAAGGAA
Traes_6DL_88DFCF552	C2H2	TGAATGATAGATCTATGGTTCGGTCTATTTAGATTCTCTAATCACTGTTGATGTCTTCTA	1424	1434	-	10.5909	9.87e-05	0.149	GAGTGGAGATG
TRAES3BF097400030CFD_g	NAC	TGAATGATAGATCTATGGTTCGGTCTATTTAGATTCTCTAATCACTGTTGATGTCTTCTA	1383	1397	+	10.6364	9.9e-05	0.0943	CGTACCCTTCAAGTT
Traes_5BL_7F56360BF	C2H2	TGAATGATAGATCTATGGTTCGGTCTATTTAGATTCTCTAATCACTGTTGATGTCTTCTA	210	220	+	10.7612	9.91e-05	0.292	CACCTCCACTT
TRAES3BF042000020CFD_g	CPP	TGAATGATAGATCTATGGTTCGGTCTATTTAGATTCTCTAATCACTGTTGATGTCTTCTA	35	44	-	11.29	9.92e-05	0.269	CATTTGAAAT
