# Supplementary material for: Are TaNAC Transcription Factors Involved in Promoting Wheat Yield by cis-Regulation of TaCKX Gene Family?
Source: Int J Mol Sci. 2024 Feb 7;25(4):2027. doi: 10.3390/ijms25042027 (PMC10889182; doi:10.3390/ijms25042027)
Supplement: Supplementary file 1 [file ijms-25-02027-s001.zip › Folder S1/fimo TaCKX9-1D.txt]

#pattern name	Family	sequence name	start	stop	strand	score	p-value	q-value	matched sequence
TRAES3BF094600010CFD_g	C2H2	GTAGACGCACACACTTACACCATAAAACACAGAACACCTACTGAAGGCCGGGTAGATATG	1052	1063	-	16.4079	1.91e-06	0.0056	TGAAACAGAGCA
Traes_4AL_99942CBEA	NAC	GTAGACGCACACACTTACACCATAAAACACAGAACACCTACTGAAGGCCGGGTAGATATG	1203	1219	+	14.8939	5.19e-06	0.0144	ATGCTTAAAACATAAGC
TRAES3BF107400040CFD_g	ARR-B	GTAGACGCACACACTTACACCATAAAACACAGAACACCTACTGAAGGCCGGGTAGATATG	394	403	+	14.8091	5.2e-06	0.0153	TAAGATACGG
TRAES3BF094200030CFD_g	ARR-B	GTAGACGCACACACTTACACCATAAAACACAGAACACCTACTGAAGGCCGGGTAGATATG	394	403	+	14.8091	5.2e-06	0.0153	TAAGATACGG
Traes_7AL_D45376F32	G2-like	GTAGACGCACACACTTACACCATAAAACACAGAACACCTACTGAAGGCCGGGTAGATATG	1079	1087	-	14.4474	5.22e-06	0.015	AAGAAAACA
Traes_6BL_2F2381640	MYB_related	GTAGACGCACACACTTACACCATAAAACACAGAACACCTACTGAAGGCCGGGTAGATATG	644	657	+	14.3788	1.06e-05	0.0289	CACAAAATATCAAA
Traes_7DL_ED348696E	SBP	GTAGACGCACACACTTACACCATAAAACACAGAACACCTACTGAAGGCCGGGTAGATATG	321	336	-	13.6333	1.21e-05	0.0312	TTTTCTGTACTTTACA
Traes_7BS_D06222817	MYB_related	GTAGACGCACACACTTACACCATAAAACACAGAACACCTACTGAAGGCCGGGTAGATATG	611	618	+	14.1414	1.31e-05	0.0403	CTAGGGCA
Traes_5BL_632EBAD09	MYB	GTAGACGCACACACTTACACCATAAAACACAGAACACCTACTGAAGGCCGGGTAGATATG	224	241	+	13.2576	1.37e-05	0.0382	AGGTGTAGTTAGTTATTG
Traes_1AL_6B108514B	MIKC_MADS	GTAGACGCACACACTTACACCATAAAACACAGAACACCTACTGAAGGCCGGGTAGATATG	1073	1093	+	13.0746	1.55e-05	0.0291	TGTCATTGTTTTCTTTCTCCC
Traes_6DL_EF6D5D4FA	Dof	GTAGACGCACACACTTACACCATAAAACACAGAACACCTACTGAAGGCCGGGTAGATATG	1059	1079	-	13.2121	1.62e-05	0.043	AATGACATGGAAAAGATGAAA
Traes_7DL_310E46F15	MYB_related	GTAGACGCACACACTTACACCATAAAACACAGAACACCTACTGAAGGCCGGGTAGATATG	1032	1040	-	11.3333	1.64e-05	0.0466	CAGATATTT
TRAES3BF098300010CFD_g	RAV	GTAGACGCACACACTTACACCATAAAACACAGAACACCTACTGAAGGCCGGGTAGATATG	1266	1273	-	14.101	1.71e-05	0.0521	TATGTTGC
Traes_2BS_DD07C2EE6	C2H2	GTAGACGCACACACTTACACCATAAAACACAGAACACCTACTGAAGGCCGGGTAGATATG	844	854	-	12.4697	1.72e-05	0.052	TTTGTGAGTGA
Traes_2AL_82C3E7E14	NAC	GTAGACGCACACACTTACACCATAAAACACAGAACACCTACTGAAGGCCGGGTAGATATG	1204	1218	-	13.3485	1.8e-05	0.0324	CTTATGTTTTAAGCA
TRAES3BF062500050CFD_g	G2-like	GTAGACGCACACACTTACACCATAAAACACAGAACACCTACTGAAGGCCGGGTAGATATG	80	89	-	12.6452	1.88e-05	0.0543	GAGAATCTAA
Traes_2BL_3041037F1	MYB_related	GTAGACGCACACACTTACACCATAAAACACAGAACACCTACTGAAGGCCGGGTAGATATG	1030	1041	+	12.4545	1.96e-05	0.027	TTAAATATCTGT
Traes_6DS_2B2F9C290	C2H2	GTAGACGCACACACTTACACCATAAAACACAGAACACCTACTGAAGGCCGGGTAGATATG	1421	1439	+	11.7302	1.99e-05	0.0457	CTCCCTCCATCTCCACTCC
Traes_2BL_3041037F1	MYB_related	GTAGACGCACACACTTACACCATAAAACACAGAACACCTACTGAAGGCCGGGTAGATATG	646	657	+	12.3788	2.04e-05	0.027	CAAAATATCAAA
Traes_6DL_30F715B53	MYB_related	GTAGACGCACACACTTACACCATAAAACACAGAACACCTACTGAAGGCCGGGTAGATATG	1032	1040	-	14.4818	2.09e-05	0.0569	CAGATATTT
Traes_1AL_6B108514B	MIKC_MADS	GTAGACGCACACACTTACACCATAAAACACAGAACACCTACTGAAGGCCGGGTAGATATG	323	343	-	12.4627	2.26e-05	0.0291	TTCTGTCTTTTCTGTACTTTA
Traes_7DS_B671A4EAD	bHLH	GTAGACGCACACACTTACACCATAAAACACAGAACACCTACTGAAGGCCGGGTAGATATG	948	956	+	13.8788	2.32e-05	0.0509	GCCACTTGA
Traes_2AL_82C3E7E14	NAC	GTAGACGCACACACTTACACCATAAAACACAGAACACCTACTGAAGGCCGGGTAGATATG	1206	1220	+	12.9848	2.32e-05	0.0324	CTTAAAACATAAGCC
Traes_6BL_2F2381640	MYB_related	GTAGACGCACACACTTACACCATAAAACACAGAACACCTACTGAAGGCCGGGTAGATATG	1028	1041	+	13.0758	2.46e-05	0.0334	AGTTAAATATCTGT
TRAES3BF094600010CFD_g	C2H2	GTAGACGCACACACTTACACCATAAAACACAGAACACCTACTGAAGGCCGGGTAGATATG	452	463	+	11.5132	2.55e-05	0.0311	AAGAACAGAGAT
Traes_1AL_6B108514B	MIKC_MADS	GTAGACGCACACACTTACACCATAAAACACAGAACACCTACTGAAGGCCGGGTAGATATG	1067	1087	+	12.0299	2.92e-05	0.0291	TTTCCATGTCATTGTTTTCTT
TRAES3BF094600010CFD_g	C2H2	GTAGACGCACACACTTACACCATAAAACACAGAACACCTACTGAAGGCCGGGTAGATATG	334	345	+	11.0921	3.19e-05	0.0311	AAAGACAGAACA
Traes_7DS_B671A4EAD	bHLH	GTAGACGCACACACTTACACCATAAAACACAGAACACCTACTGAAGGCCGGGTAGATATG	916	924	-	13.5859	3.32e-05	0.0509	CCCACTTGA
Traes_2BL_EBA73F94F	AP2	GTAGACGCACACACTTACACCATAAAACACAGAACACCTACTGAAGGCCGGGTAGATATG	1055	1074	-	11.2308	3.65e-05	0.102	CATGGAAAAGATGAAACAGA
Traes_5BS_A5532B750	bZIP	GTAGACGCACACACTTACACCATAAAACACAGAACACCTACTGAAGGCCGGGTAGATATG	522	536	+	10.1818	3.89e-05	0.119	CTAGCTCAGGTGGCG
Traes_5BL_A5532B750	bZIP	GTAGACGCACACACTTACACCATAAAACACAGAACACCTACTGAAGGCCGGGTAGATATG	522	536	+	10.1818	3.89e-05	0.119	CTAGCTCAGGTGGCG
Traes_7AL_D45376F32	G2-like	GTAGACGCACACACTTACACCATAAAACACAGAACACCTACTGAAGGCCGGGTAGATATG	769	777	+	12.7237	3.98e-05	0.0562	CAGAAAACA
TRAES3BF076800040CFD_g	G2-like	GTAGACGCACACACTTACACCATAAAACACAGAACACCTACTGAAGGCCGGGTAGATATG	79	92	+	11.4	3.98e-05	0.0519	TTTAGATTCTCTAA
Traes_4AL_99942CBEA	NAC	GTAGACGCACACACTTACACCATAAAACACAGAACACCTACTGAAGGCCGGGTAGATATG	1384	1400	+	11.9545	3.99e-05	0.0552	ATACGTACCCTTCAAGT
Traes_4BL_941E7DE4D	ARR-B	GTAGACGCACACACTTACACCATAAAACACAGAACACCTACTGAAGGCCGGGTAGATATG	394	403	-	12.1616	3.99e-05	0.118	CCGTATCTTA
Traes_6DS_2B2F9C290	C2H2	GTAGACGCACACACTTACACCATAAAACACAGAACACCTACTGAAGGCCGGGTAGATATG	1424	1442	+	10.4444	4.02e-05	0.0457	CCTCCATCTCCACTCCCAT
Traes_6DL_410C5CD3B	GATA	GTAGACGCACACACTTACACCATAAAACACAGAACACCTACTGAAGGCCGGGTAGATATG	1005	1019	-	11.9394	4.1e-05	0.123	TGATGTGGATCTCAG
Traes_5AS_EBCEA6601	bHLH	GTAGACGCACACACTTACACCATAAAACACAGAACACCTACTGAAGGCCGGGTAGATATG	542	551	+	12.6061	4.14e-05	0.126	TGCCATGTGG
Traes_5DS_9B9365AF7	GATA	GTAGACGCACACACTTACACCATAAAACACAGAACACCTACTGAAGGCCGGGTAGATATG	1275	1289	+	12.0303	4.15e-05	0.125	TCTTTGATCCAAATT
Traes_5DS_9B9365AF71	GATA	GTAGACGCACACACTTACACCATAAAACACAGAACACCTACTGAAGGCCGGGTAGATATG	1275	1289	+	12.0303	4.15e-05	0.125	TCTTTGATCCAAATT
Traes_5AS_0ADC996F5	GATA	GTAGACGCACACACTTACACCATAAAACACAGAACACCTACTGAAGGCCGGGTAGATATG	1275	1289	+	12.0303	4.15e-05	0.125	TCTTTGATCCAAATT
Traes_1AL_C4FA8404A	NAC	GTAGACGCACACACTTACACCATAAAACACAGAACACCTACTGAAGGCCGGGTAGATATG	1384	1404	-	8.75758	4.45e-05	0.129	GAGAACTTGAAGGGTACGTAT
TRAES3BF097400030CFD_g	NAC	GTAGACGCACACACTTACACCATAAAACACAGAACACCTACTGAAGGCCGGGTAGATATG	1204	1218	-	11.9394	4.5e-05	0.128	CTTATGTTTTAAGCA
Traes_2BL_3041037F1	MYB_related	GTAGACGCACACACTTACACCATAAAACACAGAACACCTACTGAAGGCCGGGTAGATATG	680	691	-	9.48485	4.69e-05	0.0415	AGAAATATCCTT
TRAES3BF076800040CFD_g	G2-like	GTAGACGCACACACTTACACCATAAAACACAGAACACCTACTGAAGGCCGGGTAGATATG	151	164	-	11.208	4.82e-05	0.0519	GAAAGATATTGTCA
Traes_5BL_06A206038	SRS	GTAGACGCACACACTTACACCATAAAACACAGAACACCTACTGAAGGCCGGGTAGATATG	608	617	+	11.2183	5.14e-05	0.158	TGCCTAGGGC
Traes_5DL_156E53683	G2-like	GTAGACGCACACACTTACACCATAAAACACAGAACACCTACTGAAGGCCGGGTAGATATG	81	88	-	11.4394	5.17e-05	0.15	AGAATCTA
Traes_5BL_A28533902	G2-like	GTAGACGCACACACTTACACCATAAAACACAGAACACCTACTGAAGGCCGGGTAGATATG	81	88	-	11.4394	5.17e-05	0.151	AGAATCTA
Traes_4AS_501676A91	C2H2	GTAGACGCACACACTTACACCATAAAACACAGAACACCTACTGAAGGCCGGGTAGATATG	329	345	+	8.84848	5.27e-05	0.148	ACAGAAAAGACAGAACA
TRAES3BF076800040CFD_g	G2-like	GTAGACGCACACACTTACACCATAAAACACAGAACACCTACTGAAGGCCGGGTAGATATG	393	406	+	11.104	5.35e-05	0.0519	CTAAGATACGGGAA
Traes_6BL_2F2381640	MYB_related	GTAGACGCACACACTTACACCATAAAACACAGAACACCTACTGAAGGCCGGGTAGATATG	680	693	-	11.3939	5.43e-05	0.0492	ATAGAAATATCCTT
Traes_3AL_12B53AB09	MYB_related	GTAGACGCACACACTTACACCATAAAACACAGAACACCTACTGAAGGCCGGGTAGATATG	609	618	-	10.9293	5.6e-05	0.169	TGCCCTAGGC
Traes_5AS_3D6AA43B5	B3	GTAGACGCACACACTTACACCATAAAACACAGAACACCTACTGAAGGCCGGGTAGATATG	883	903	-	-5.01429	5.73e-05	0.163	AATTGATGTTCGGCAGGATAA
TRAES3BF094600010CFD_g	C2H2	GTAGACGCACACACTTACACCATAAAACACAGAACACCTACTGAAGGCCGGGTAGATATG	1443	1454	-	9.55263	5.83e-05	0.0427	AAGAGCAGAGGG
Traes_7AL_D45376F32	G2-like	GTAGACGCACACACTTACACCATAAAACACAGAACACCTACTGAAGGCCGGGTAGATATG	1496	1504	+	12.1974	5.88e-05	0.0562	CTGAAAACA
Traes_6DS_2B2F9C290	C2H2	GTAGACGCACACACTTACACCATAAAACACAGAACACCTACTGAAGGCCGGGTAGATATG	1415	1433	+	9.61905	6.2e-05	0.0457	CCTGCCCTCCCTCCATCTC
Traes_4BL_7911992DE	Dof	GTAGACGCACACACTTACACCATAAAACACAGAACACCTACTGAAGGCCGGGTAGATATG	1061	1081	+	10.5303	6.42e-05	0.168	TCATCTTTTCCATGTCATTGT
Traes_5DL_B69423A67	NAC	GTAGACGCACACACTTACACCATAAAACACAGAACACCTACTGAAGGCCGGGTAGATATG	1385	1401	-	10.803	6.42e-05	0.0842	AACTTGAAGGGTACGTA
Traes_6DS_2B2F9C290	C2H2	GTAGACGCACACACTTACACCATAAAACACAGAACACCTACTGAAGGCCGGGTAGATATG	1418	1436	+	9.50794	6.56e-05	0.0457	GCCCTCCCTCCATCTCCAC
Traes_3AL_00FAACD5D	C2H2	GTAGACGCACACACTTACACCATAAAACACAGAACACCTACTGAAGGCCGGGTAGATATG	1368	1382	+	10.8939	6.8e-05	0.208	ACCTGCACCAGCCCA
Traes_4DL_54E14ABCB	NAC	GTAGACGCACACACTTACACCATAAAACACAGAACACCTACTGAAGGCCGGGTAGATATG	1206	1218	-	11.6515	6.82e-05	0.11	CTTATGTTTTAAG
Traes_3AS_55E9080C2	MIKC_MADS	GTAGACGCACACACTTACACCATAAAACACAGAACACCTACTGAAGGCCGGGTAGATATG	699	717	-	10.7324	7.09e-05	0.191	GTCTGGCCATTTCTAGACA
Traes_2BL_569371098	AP2	GTAGACGCACACACTTACACCATAAAACACAGAACACCTACTGAAGGCCGGGTAGATATG	846	866	+	6.75556	7.17e-05	0.142	ACTCACAAATCCAAAAGCACA
Traes_2AL_82C3E7E14	NAC	GTAGACGCACACACTTACACCATAAAACACAGAACACCTACTGAAGGCCGGGTAGATATG	1385	1399	-	11.0758	7.32e-05	0.0681	CTTGAAGGGTACGTA
Traes_1DL_23D036A85	bZIP	GTAGACGCACACACTTACACCATAAAACACAGAACACCTACTGAAGGCCGGGTAGATATG	522	536	-	8.12121	7.37e-05	0.225	CGCCACCTGAGCTAG
Traes_6AS_FDF16F4EA	bZIP	GTAGACGCACACACTTACACCATAAAACACAGAACACCTACTGAAGGCCGGGTAGATATG	1068	1082	-	6.4697	7.53e-05	0.23	AACAATGACATGGAA
Traes_5DL_B69423A67	NAC	GTAGACGCACACACTTACACCATAAAACACAGAACACCTACTGAAGGCCGGGTAGATATG	1204	1220	-	10.4394	7.53e-05	0.0842	GGCTTATGTTTTAAGCA
Traes_5BL_7F56360BF	C2H2	GTAGACGCACACACTTACACCATAAAACACAGAACACCTACTGAAGGCCGGGTAGATATG	170	180	-	11	7.61e-05	0.225	CACTTTTACTG
Traes_7AL_46F73E667	NAC	GTAGACGCACACACTTACACCATAAAACACAGAACACCTACTGAAGGCCGGGTAGATATG	1201	1221	+	9.33333	7.72e-05	0.217	GGATGCTTAAAACATAAGCCG
Traes_4DL_54E14ABCB	NAC	GTAGACGCACACACTTACACCATAAAACACAGAACACCTACTGAAGGCCGGGTAGATATG	1387	1399	-	11.5152	7.75e-05	0.11	CTTGAAGGGTACG
Traes_5DS_AACA2EBA3	MYB	GTAGACGCACACACTTACACCATAAAACACAGAACACCTACTGAAGGCCGGGTAGATATG	781	791	-	11.1212	7.76e-05	0.237	GATGCTGGTGG
TRAES3BF002300010CFD_g	NAC	GTAGACGCACACACTTACACCATAAAACACAGAACACCTACTGAAGGCCGGGTAGATATG	1385	1406	+	11	7.85e-05	0.225	TACGTACCCTTCAAGTTCTCCT
Traes_7DL_310E46F15	MYB_related	GTAGACGCACACACTTACACCATAAAACACAGAACACCTACTGAAGGCCGGGTAGATATG	681	689	+	10.1212	7.94e-05	0.113	AGGATATTT
TRAES3BF064300010CFD_g	C2H2	GTAGACGCACACACTTACACCATAAAACACAGAACACCTACTGAAGGCCGGGTAGATATG	329	348	+	7.24242	8.04e-05	0.235	ACAGAAAAGACAGAACATTC
Traes_6DS_2B2F9C290	C2H2	GTAGACGCACACACTTACACCATAAAACACAGAACACCTACTGAAGGCCGGGTAGATATG	1150	1168	+	9.11111	8.04e-05	0.0457	CATCATTTTGCCCTTCCTC
Traes_1AL_6B108514B	MIKC_MADS	GTAGACGCACACACTTACACCATAAAACACAGAACACCTACTGAAGGCCGGGTAGATATG	1053	1073	+	10.0746	8.3e-05	0.0569	GCTCTGTTTCATCTTTTCCAT
TRAES3BF094600010CFD_g	C2H2	GTAGACGCACACACTTACACCATAAAACACAGAACACCTACTGAAGGCCGGGTAGATATG	1125	1136	+	8.43421	8.37e-05	0.049	ATAGACAGAGCA
Traes_6DL_30F715B53	MYB_related	GTAGACGCACACACTTACACCATAAAACACAGAACACCTACTGAAGGCCGGGTAGATATG	154	162	-	7.38182	8.4e-05	0.114	AAGATATTG
Traes_6AS_4B9F0CBBF	G2-like	GTAGACGCACACACTTACACCATAAAACACAGAACACCTACTGAAGGCCGGGTAGATATG	1515	1529	+	10.5915	8.44e-05	0.211	ACTTGTTTATTCTTG
Traes_4BS_373BDBA94	NAC	GTAGACGCACACACTTACACCATAAAACACAGAACACCTACTGAAGGCCGGGTAGATATG	1384	1399	-	9.75758	8.49e-05	0.248	CTTGAAGGGTACGTAT
Traes_5DL_B69423A67	NAC	GTAGACGCACACACTTACACCATAAAACACAGAACACCTACTGAAGGCCGGGTAGATATG	1385	1401	+	10.1364	8.56e-05	0.0842	TACGTACCCTTCAAGTT
Traes_7DS_FE8BC1125	BBR-BPC	GTAGACGCACACACTTACACCATAAAACACAGAACACCTACTGAAGGCCGGGTAGATATG	1413	1433	+	-3.34211	8.79e-05	0.239	CCCCTGCCCTCCCTCCATCTC
Traes_4AL_A02408BC8	BBR-BPC	GTAGACGCACACACTTACACCATAAAACACAGAACACCTACTGAAGGCCGGGTAGATATG	1413	1433	+	-3.34211	8.79e-05	0.239	CCCCTGCCCTCCCTCCATCTC
Traes_1AL_A4B5C1474	HSF	GTAGACGCACACACTTACACCATAAAACACAGAACACCTACTGAAGGCCGGGTAGATATG	1165	1179	-	9.43939	8.88e-05	0.271	GGAAGTTTATGGAGG
Traes_2BS_DD07C2EE6	C2H2	GTAGACGCACACACTTACACCATAAAACACAGAACACCTACTGAAGGCCGGGTAGATATG	1103	1113	+	10.9848	9.18e-05	0.138	GCAGTCAGTGA
Traes_4BL_32D8155C6	G2-like	GTAGACGCACACACTTACACCATAAAACACAGAACACCTACTGAAGGCCGGGTAGATATG	78	91	-	11.1667	9.19e-05	0.26	TAGAGAATCTAAAT
Traes_2BL_569371098	AP2	GTAGACGCACACACTTACACCATAAAACACAGAACACCTACTGAAGGCCGGGTAGATATG	1307	1327	+	5.94444	9.34e-05	0.142	TCACACAGTCACACAGGTTCT
Traes_4BL_D592DBAAF	NAC	GTAGACGCACACACTTACACCATAAAACACAGAACACCTACTGAAGGCCGGGTAGATATG	1384	1399	-	10	9.42e-05	0.273	CTTGAAGGGTACGTAT
Traes_1AL_6B108514B	MIKC_MADS	GTAGACGCACACACTTACACCATAAAACACAGAACACCTACTGAAGGCCGGGTAGATATG	1070	1090	+	9.79104	9.53e-05	0.0569	CCATGTCATTGTTTTCTTTCT
TRAES3BF076800040CFD_g	G2-like	GTAGACGCACACACTTACACCATAAAACACAGAACACCTACTGAAGGCCGGGTAGATATG	818	831	+	10.488	9.54e-05	0.0694	ATCAGATATGCTCA
Traes_6DL_88DFCF552	C2H2	GTAGACGCACACACTTACACCATAAAACACAGAACACCTACTGAAGGCCGGGTAGATATG	1428	1438	-	10.5909	9.87e-05	0.298	GAGTGGAGATG
TRAES3BF097400030CFD_g	NAC	GTAGACGCACACACTTACACCATAAAACACAGAACACCTACTGAAGGCCGGGTAGATATG	1387	1401	+	10.6364	9.9e-05	0.141	CGTACCCTTCAAGTT
