# Supplementary material for: Are TaNAC Transcription Factors Involved in Promoting Wheat Yield by cis-Regulation of TaCKX Gene Family?
Source: Int J Mol Sci. 2024 Feb 7;25(4):2027. doi: 10.3390/ijms25042027 (PMC10889182; doi:10.3390/ijms25042027)
Supplement: Supplementary file 1 [file ijms-25-02027-s001.zip › Folder S2/Kontesa TaCKX1.txt]

#pattern name	Family	sequence name	start	stop	strand	score	p-value	q-value	matched sequence
Traes_5DL_92CBBE968	MYB	CCACTCGTGCACCACTGATCTCAGCATCTTTACTTTCACAGCGTTCTGGGTGAGCAAAACAGGAAGGCAAATGCGCAAA	1303	1313	-	14.3333	9.75e-07	0.00372	TAACCGTATTA
Traes_5BL_A85CEE3C1	bZIP	CCACTCGTGCACCACTGATCTCAGCATCTTTACTTTCACAGCGTTCTGGGTGAGCAAAACAGGAAGGCAAATGCGCAAA	742	752	+	15.3553	4.24e-06	0.00769	GCCAGCTGGCG
Traes_5BL_A85CEE3C1	bZIP	CCACTCGTGCACCACTGATCTCAGCATCTTTACTTTCACAGCGTTCTGGGTGAGCAAAACAGGAAGGCAAATGCGCAAA	741	751	-	15.3553	4.24e-06	0.00769	GCCAGCTGGCG
TRAES3BF027700010CFD_g	MYB	CCACTCGTGCACCACTGATCTCAGCATCTTTACTTTCACAGCGTTCTGGGTGAGCAAAACAGGAAGGCAAATGCGCAAA	1304	1314	-	13.4848	5.34e-06	0.0204	ATAACCGTATT
Traes_6DL_EF6D5D4FA	Dof	CCACTCGTGCACCACTGATCTCAGCATCTTTACTTTCACAGCGTTCTGGGTGAGCAAAACAGGAAGGCAAATGCGCAAA	41	61	-	14.5909	5.51e-06	0.0208	ATAATATTGAAAAAGGAAGAG
Traes_1AL_A9FB6BF52	ERF	CCACTCGTGCACCACTGATCTCAGCATCTTTACTTTCACAGCGTTCTGGGTGAGCAAAACAGGAAGGCAAATGCGCAAA	631	651	-	13.9718	5.98e-06	0.0226	CGCGGCGGGTGTGGTGGTTAC
Traes_5BL_A85CEE3C1	bZIP	CCACTCGTGCACCACTGATCTCAGCATCTTTACTTTCACAGCGTTCTGGGTGAGCAAAACAGGAAGGCAAATGCGCAAA	1164	1174	-	14.4605	7.12e-06	0.00862	TGCAGCTGGCA
Traes_4AL_273ACCFFD	bZIP	CCACTCGTGCACCACTGATCTCAGCATCTTTACTTTCACAGCGTTCTGGGTGAGCAAAACAGGAAGGCAAATGCGCAAA	742	753	-	14.6515	7.44e-06	0.0162	TCGCCAGCTGGC
Traes_4AL_273ACCFFD	bZIP	CCACTCGTGCACCACTGATCTCAGCATCTTTACTTTCACAGCGTTCTGGGTGAGCAAAACAGGAAGGCAAATGCGCAAA	740	751	+	14.5152	8.53e-06	0.0162	ACGCCAGCTGGC
Traes_2BS_B1A73C7A8	ERF	CCACTCGTGCACCACTGATCTCAGCATCTTTACTTTCACAGCGTTCTGGGTGAGCAAAACAGGAAGGCAAATGCGCAAA	545	559	-	14.1364	8.55e-06	0.0299	CCACGTTCGCCGGCT
Traes_6DL_8D95F127B	HD-ZIP	CCACTCGTGCACCACTGATCTCAGCATCTTTACTTTCACAGCGTTCTGGGTGAGCAAAACAGGAAGGCAAATGCGCAAA	1113	1123	+	14.5909	9.69e-06	0.037	ACATTAATTGC
Traes_6AL_D6045E37C	LBD	CCACTCGTGCACCACTGATCTCAGCATCTTTACTTTCACAGCGTTCTGGGTGAGCAAAACAGGAAGGCAAATGCGCAAA	1687	1701	-	13.0909	1.34e-05	0.0492	CCGGATAAGGCGCAG
Traes_4BL_9422485B3	bZIP	CCACTCGTGCACCACTGATCTCAGCATCTTTACTTTCACAGCGTTCTGGGTGAGCAAAACAGGAAGGCAAATGCGCAAA	742	752	+	13.6212	1.37e-05	0.026	GCCAGCTGGCG
Traes_4BL_9422485B3	bZIP	CCACTCGTGCACCACTGATCTCAGCATCTTTACTTTCACAGCGTTCTGGGTGAGCAAAACAGGAAGGCAAATGCGCAAA	741	751	-	13.6212	1.37e-05	0.026	GCCAGCTGGCG
Traes_4DL_AE5093871	BBR-BPC	CCACTCGTGCACCACTGATCTCAGCATCTTTACTTTCACAGCGTTCTGGGTGAGCAAAACAGGAAGGCAAATGCGCAAA	1226	1249	-	4.16667	1.37e-05	0.0515	GAGTCAGTGAGCGAGGAAGCGGAA
Traes_4AS_48979CBE1	BBR-BPC	CCACTCGTGCACCACTGATCTCAGCATCTTTACTTTCACAGCGTTCTGGGTGAGCAAAACAGGAAGGCAAATGCGCAAA	1226	1249	-	4.16667	1.37e-05	0.0515	GAGTCAGTGAGCGAGGAAGCGGAA
Traes_6AL_A93C6F2FC	MIKC_MADS	CCACTCGTGCACCACTGATCTCAGCATCTTTACTTTCACAGCGTTCTGGGTGAGCAAAACAGGAAGGCAAATGCGCAAA	296	310	-	12.9848	1.51e-05	0.0573	TTTTGCCGATTTCGG
Traes_6DL_D1C1DBD34	MIKC_MADS	CCACTCGTGCACCACTGATCTCAGCATCTTTACTTTCACAGCGTTCTGGGTGAGCAAAACAGGAAGGCAAATGCGCAAA	209	223	-	12.8939	1.57e-05	0.0597	TTTCCTGATGCGGTA
TRAES3BF084400010CFD_g	LBD	CCACTCGTGCACCACTGATCTCAGCATCTTTACTTTCACAGCGTTCTGGGTGAGCAAAACAGGAAGGCAAATGCGCAAA	545	565	-	12.4545	1.69e-05	0.0615	TTCTCGCCACGTTCGCCGGCT
Traes_4BL_7911992DE	Dof	CCACTCGTGCACCACTGATCTCAGCATCTTTACTTTCACAGCGTTCTGGGTGAGCAAAACAGGAAGGCAAATGCGCAAA	43	63	+	12.8333	1.69e-05	0.0475	CTTCCTTTTTCAATATTATTG
Traes_6AS_70AD4B0D5	C3H	CCACTCGTGCACCACTGATCTCAGCATCTTTACTTTCACAGCGTTCTGGGTGAGCAAAACAGGAAGGCAAATGCGCAAA	43	56	-	12.7727	1.88e-05	0.0713	ATTGAAAAAGGAAG
TRAES3BF042000020CFD_g	CPP	CCACTCGTGCACCACTGATCTCAGCATCTTTACTTTCACAGCGTTCTGGGTGAGCAAAACAGGAAGGCAAATGCGCAAA	101	110	+	13.22	2.08e-05	0.0795	TATTTGAATG
Traes_2BL_EBA73F94F	AP2	CCACTCGTGCACCACTGATCTCAGCATCTTTACTTTCACAGCGTTCTGGGTGAGCAAAACAGGAAGGCAAATGCGCAAA	568	587	+	12.1282	2.29e-05	0.0404	GAAGGGAAGAAAGCGAAAGG
Traes_5AL_B65EF5518	EIL	CCACTCGTGCACCACTGATCTCAGCATCTTTACTTTCACAGCGTTCTGGGTGAGCAAAACAGGAAGGCAAATGCGCAAA	378	398	-	12.0488	2.43e-05	0.0925	GAGTCCACGTTCTTTAATAGT
Traes_4BL_7911992DE	Dof	CCACTCGTGCACCACTGATCTCAGCATCTTTACTTTCACAGCGTTCTGGGTGAGCAAAACAGGAAGGCAAATGCGCAAA	564	584	-	12.1818	2.52e-05	0.0475	TTCGCTTTCTTCCCTTCCTTT
Traes_4DL_A2012EA68	LBD	CCACTCGTGCACCACTGATCTCAGCATCTTTACTTTCACAGCGTTCTGGGTGAGCAAAACAGGAAGGCAAATGCGCAAA	1683	1701	+	12.2879	2.59e-05	0.0971	ACCGCTGCGCCTTATCCGG
Traes_1DS_5BAD8947E	MYB	CCACTCGTGCACCACTGATCTCAGCATCTTTACTTTCACAGCGTTCTGGGTGAGCAAAACAGGAAGGCAAATGCGCAAA	630	644	+	12.8939	2.6e-05	0.0991	CGTAACCACCACACC
Traes_1BS_92EA1F290	MYB	CCACTCGTGCACCACTGATCTCAGCATCTTTACTTTCACAGCGTTCTGGGTGAGCAAAACAGGAAGGCAAATGCGCAAA	630	644	+	12.8939	2.6e-05	0.0991	CGTAACCACCACACC
Traes_1AS_1EE692FDC	MYB	CCACTCGTGCACCACTGATCTCAGCATCTTTACTTTCACAGCGTTCTGGGTGAGCAAAACAGGAAGGCAAATGCGCAAA	630	644	+	12.8939	2.6e-05	0.0991	CGTAACCACCACACC
Traes_7DS_FE8BC1125	BBR-BPC	CCACTCGTGCACCACTGATCTCAGCATCTTTACTTTCACAGCGTTCTGGGTGAGCAAAACAGGAAGGCAAATGCGCAAA	568	588	-	0.894737	2.76e-05	0.0614	TCCTTTCGCTTTCTTCCCTTC
Traes_4AL_A02408BC8	BBR-BPC	CCACTCGTGCACCACTGATCTCAGCATCTTTACTTTCACAGCGTTCTGGGTGAGCAAAACAGGAAGGCAAATGCGCAAA	568	588	-	0.894737	2.76e-05	0.0614	TCCTTTCGCTTTCTTCCCTTC
Traes_1DS_BB8508CC6	LBD	CCACTCGTGCACCACTGATCTCAGCATCTTTACTTTCACAGCGTTCTGGGTGAGCAAAACAGGAAGGCAAATGCGCAAA	545	561	+	12.1061	2.79e-05	0.066	AGCCGGCGAACGTGGCG
Traes_5AS_3D6AA43B5	B3	CCACTCGTGCACCACTGATCTCAGCATCTTTACTTTCACAGCGTTCTGGGTGAGCAAAACAGGAAGGCAAATGCGCAAA	525	545	+	-2.61429	3.24e-05	0.123	ATTTAGAGCTTGACGGGGAAA
Traes_7DS_FE8BC1125	BBR-BPC	CCACTCGTGCACCACTGATCTCAGCATCTTTACTTTCACAGCGTTCTGGGTGAGCAAAACAGGAAGGCAAATGCGCAAA	115	135	-	0.315789	3.25e-05	0.0614	CCCTATTTGTTTATTTTTCTA
Traes_4AL_A02408BC8	BBR-BPC	CCACTCGTGCACCACTGATCTCAGCATCTTTACTTTCACAGCGTTCTGGGTGAGCAAAACAGGAAGGCAAATGCGCAAA	115	135	-	0.315789	3.25e-05	0.0614	CCCTATTTGTTTATTTTTCTA
Traes_1DS_BB8508CC6	LBD	CCACTCGTGCACCACTGATCTCAGCATCTTTACTTTCACAGCGTTCTGGGTGAGCAAAACAGGAAGGCAAATGCGCAAA	1687	1703	-	11.6212	3.7e-05	0.066	TACCGGATAAGGCGCAG
Traes_2BL_569371098	AP2	CCACTCGTGCACCACTGATCTCAGCATCTTTACTTTCACAGCGTTCTGGGTGAGCAAAACAGGAAGGCAAATGCGCAAA	1572	1592	-	8.51111	3.96e-05	0.15	CGCCACGCTTCCCGAAGGGAG
Traes_3AL_CF481F6AC	MYB_related	CCACTCGTGCACCACTGATCTCAGCATCTTTACTTTCACAGCGTTCTGGGTGAGCAAAACAGGAAGGCAAATGCGCAAA	455	463	-	12.8286	3.96e-05	0.151	ATTAGGGTG
Traes_2BL_EBA73F94F	AP2	CCACTCGTGCACCACTGATCTCAGCATCTTTACTTTCACAGCGTTCTGGGTGAGCAAAACAGGAAGGCAAATGCGCAAA	562	581	+	10.8462	4.41e-05	0.0404	AGAAAGGAAGGGAAGAAAGC
Traes_4DL_C083C804E	EIL	CCACTCGTGCACCACTGATCTCAGCATCTTTACTTTCACAGCGTTCTGGGTGAGCAAAACAGGAAGGCAAATGCGCAAA	105	119	-	11.5556	4.45e-05	0.17	TTCTAAATACATTCA
TRAES3BF084400010CFD_g	LBD	CCACTCGTGCACCACTGATCTCAGCATCTTTACTTTCACAGCGTTCTGGGTGAGCAAAACAGGAAGGCAAATGCGCAAA	629	649	+	10.6667	4.5e-05	0.0821	GCGTAACCACCACACCCGCCG
Traes_2BS_B1A73C7A8	ERF	CCACTCGTGCACCACTGATCTCAGCATCTTTACTTTCACAGCGTTCTGGGTGAGCAAAACAGGAAGGCAAATGCGCAAA	866	880	-	11.8636	4.81e-05	0.0561	TTCCCGCGGCCGCCC
Traes_2BS_B1A73C7A8	ERF	CCACTCGTGCACCACTGATCTCAGCATCTTTACTTTCACAGCGTTCTGGGTGAGCAAAACAGGAAGGCAAATGCGCAAA	899	913	+	11.8636	4.81e-05	0.0561	AATTCGCGGCCGCCT
Traes_1AL_297FBF3A3	MYB_related	CCACTCGTGCACCACTGATCTCAGCATCTTTACTTTCACAGCGTTCTGGGTGAGCAAAACAGGAAGGCAAATGCGCAAA	1025	1039	+	11.7424	4.86e-05	0.14	AAATTGTTATCCGCT
Traes_5DL_1868E2A6C	MYB	CCACTCGTGCACCACTGATCTCAGCATCTTTACTTTCACAGCGTTCTGGGTGAGCAAAACAGGAAGGCAAATGCGCAAA	1887	1901	+	12.1212	4.93e-05	0.188	AAAAGAGTTGGTAGC
Traes_2BL_EBA73F94F	AP2	CCACTCGTGCACCACTGATCTCAGCATCTTTACTTTCACAGCGTTCTGGGTGAGCAAAACAGGAAGGCAAATGCGCAAA	566	585	+	10.6154	4.93e-05	0.0404	AGGAAGGGAAGAAAGCGAAA
Traes_1AL_6B108514B	MIKC_MADS	CCACTCGTGCACCACTGATCTCAGCATCTTTACTTTCACAGCGTTCTGGGTGAGCAAAACAGGAAGGCAAATGCGCAAA	571	591	-	11.0299	5.09e-05	0.187	CGCTCCTTTCGCTTTCTTCCC
Traes_2BL_EBA73F94F	AP2	CCACTCGTGCACCACTGATCTCAGCATCTTTACTTTCACAGCGTTCTGGGTGAGCAAAACAGGAAGGCAAATGCGCAAA	560	579	+	10.4615	5.31e-05	0.0404	CGAGAAAGGAAGGGAAGAAA
Traes_2BL_EBA73F94F	AP2	CCACTCGTGCACCACTGATCTCAGCATCTTTACTTTCACAGCGTTCTGGGTGAGCAAAACAGGAAGGCAAATGCGCAAA	1341	1360	+	10.4487	5.34e-05	0.0404	AAGAACATGTGAGCAAAAGG
Traes_6BL_7C6B17284	MIKC_MADS	CCACTCGTGCACCACTGATCTCAGCATCTTTACTTTCACAGCGTTCTGGGTGAGCAAAACAGGAAGGCAAATGCGCAAA	293	311	+	8.77273	5.54e-05	0.211	AGGCCGAAATCGGCAAAAT
Traes_6AL_1F7DAC5FA	MIKC_MADS	CCACTCGTGCACCACTGATCTCAGCATCTTTACTTTCACAGCGTTCTGGGTGAGCAAAACAGGAAGGCAAATGCGCAAA	293	311	+	8.77273	5.54e-05	0.211	AGGCCGAAATCGGCAAAAT
Traes_2BL_B397F2CE3	ERF	CCACTCGTGCACCACTGATCTCAGCATCTTTACTTTCACAGCGTTCTGGGTGAGCAAAACAGGAAGGCAAATGCGCAAA	1787	1801	+	10.7273	5.75e-05	0.165	TATGTAGGCGGTGCT
Traes_6DL_8D95F127B	HD-ZIP	CCACTCGTGCACCACTGATCTCAGCATCTTTACTTTCACAGCGTTCTGGGTGAGCAAAACAGGAAGGCAAATGCGCAAA	1172	1182	+	11.2424	5.76e-05	0.11	GCATTAATGAA
Traes_6DL_DD82BD107	ERF	CCACTCGTGCACCACTGATCTCAGCATCTTTACTTTCACAGCGTTCTGGGTGAGCAAAACAGGAAGGCAAATGCGCAAA	857	877	+	10.1212	5.77e-05	0.212	GGGCGaATTGGGCGGCCGCGG
Traes_6AL_D6045E37C	LBD	CCACTCGTGCACCACTGATCTCAGCATCTTTACTTTCACAGCGTTCTGGGTGAGCAAAACAGGAAGGCAAATGCGCAAA	538	552	+	11.0455	5.98e-05	0.11	CGGGGAAAGCCGGCG
Traes_5BS_A5532B750	bZIP	CCACTCGTGCACCACTGATCTCAGCATCTTTACTTTCACAGCGTTCTGGGTGAGCAAAACAGGAAGGCAAATGCGCAAA	1454	1468	+	8.43939	6.53e-05	0.245	AAGTCAGAGGTGGCG
Traes_5BL_A5532B750	bZIP	CCACTCGTGCACCACTGATCTCAGCATCTTTACTTTCACAGCGTTCTGGGTGAGCAAAACAGGAAGGCAAATGCGCAAA	1454	1468	+	8.43939	6.53e-05	0.245	AAGTCAGAGGTGGCG
Traes_1AL_2CAAB9D4A	Dof	CCACTCGTGCACCACTGATCTCAGCATCTTTACTTTCACAGCGTTCTGGGTGAGCAAAACAGGAAGGCAAATGCGCAAA	1070	1080	+	11.8333	6.7e-05	0.141	CATAAAGTGTA
Traes_5DS_AACA2EBA3	MYB	CCACTCGTGCACCACTGATCTCAGCATCTTTACTTTCACAGCGTTCTGGGTGAGCAAAACAGGAAGGCAAATGCGCAAA	635	645	-	11.3182	6.72e-05	0.255	GGGTGTGGTGG
Traes_3AL_12B53AB09	MYB_related	CCACTCGTGCACCACTGATCTCAGCATCTTTACTTTCACAGCGTTCTGGGTGAGCAAAACAGGAAGGCAAATGCGCAAA	505	514	+	10.8485	6.73e-05	0.257	AACCCTAAAG
Traes_2BL_EBA73F94F	AP2	CCACTCGTGCACCACTGATCTCAGCATCTTTACTTTCACAGCGTTCTGGGTGAGCAAAACAGGAAGGCAAATGCGCAAA	2	21	+	9.9359	6.78e-05	0.0428	AAGGGAATAAGGGCGACACG
TRAES3BF013700050CFD_g	BES1	CCACTCGTGCACCACTGATCTCAGCATCTTTACTTTCACAGCGTTCTGGGTGAGCAAAACAGGAAGGCAAATGCGCAAA	1515	1525	-	7.43939	6.85e-05	0.245	CGCACGAGGGA
TRAES3BF098300010CFD_g	RAV	CCACTCGTGCACCACTGATCTCAGCATCTTTACTTTCACAGCGTTCTGGGTGAGCAAAACAGGAAGGCAAATGCGCAAA	1051	1058	-	12.1818	6.88e-05	0.263	TATGTTGT
Traes_4DS_926486EE0	MYB	CCACTCGTGCACCACTGATCTCAGCATCTTTACTTTCACAGCGTTCTGGGTGAGCAAAACAGGAAGGCAAATGCGCAAA	1303	1313	+	11.6974	6.97e-05	0.265	TAATACGGTTA
Traes_2BL_9CD6E043A	ERF	CCACTCGTGCACCACTGATCTCAGCATCTTTACTTTCACAGCGTTCTGGGTGAGCAAAACAGGAAGGCAAATGCGCAAA	545	564	-	10.2273	7.17e-05	0.269	TCTCGCCACGTTCGCCGGCT
TRAES3BF114300070CFD_g	NAC	CCACTCGTGCACCACTGATCTCAGCATCTTTACTTTCACAGCGTTCTGGGTGAGCAAAACAGGAAGGCAAATGCGCAAA	730	748	+	11.0758	7.18e-05	0.267	CTTCGCTATTACGCCAGCT
Traes_1AL_297FBF3A3	MYB_related	CCACTCGTGCACCACTGATCTCAGCATCTTTACTTTCACAGCGTTCTGGGTGAGCAAAACAGGAAGGCAAATGCGCAAA	1305	1319	+	10.9697	7.36e-05	0.14	ATACGGTTATCCACA
TRAES3BF018800030CFD_g	MYB	CCACTCGTGCACCACTGATCTCAGCATCTTTACTTTCACAGCGTTCTGGGTGAGCAAAACAGGAAGGCAAATGCGCAAA	1687	1707	-	9.69512	7.41e-05	0.282	TAGTTACCGGATAAGGCGCAG
Traes_1AL_2CAAB9D4A	Dof	CCACTCGTGCACCACTGATCTCAGCATCTTTACTTTCACAGCGTTCTGGGTGAGCAAAACAGGAAGGCAAATGCGCAAA	43	53	-	11.7121	7.42e-05	0.141	GAAAAAGGAAG
Traes_4DS_F3750ABFD	ZF-HD	CCACTCGTGCACCACTGATCTCAGCATCTTTACTTTCACAGCGTTCTGGGTGAGCAAAACAGGAAGGCAAATGCGCAAA	54	67	-	10.7879	7.42e-05	0.283	GCTTCAATAATATT
Traes_2BL_361925B62	MYB	CCACTCGTGCACCACTGATCTCAGCATCTTTACTTTCACAGCGTTCTGGGTGAGCAAAACAGGAAGGCAAATGCGCAAA	975	989	-	11.2727	7.53e-05	0.175	GCTATTTAGGTGACA
Traes_1DS_BB8508CC6	LBD	CCACTCGTGCACCACTGATCTCAGCATCTTTACTTTCACAGCGTTCTGGGTGAGCAAAACAGGAAGGCAAATGCGCAAA	647	663	-	10.2879	7.65e-05	0.066	CGGCGCATTAAGCGCGG
Traes_2BS_F1B450FA4	MYB	CCACTCGTGCACCACTGATCTCAGCATCTTTACTTTCACAGCGTTCTGGGTGAGCAAAACAGGAAGGCAAATGCGCAAA	583	597	-	11.3636	7.79e-05	0.154	AGCGCCCGCTCCTTT
TRAES3BF097400050CFD_g	ARF	CCACTCGTGCACCACTGATCTCAGCATCTTTACTTTCACAGCGTTCTGGGTGAGCAAAACAGGAAGGCAAATGCGCAAA	1533	1542	-	11.2	7.88e-05	0.289	GGGTCGGAAC
Traes_4DS_2E95B3A30	CPP	CCACTCGTGCACCACTGATCTCAGCATCTTTACTTTCACAGCGTTCTGGGTGAGCAAAACAGGAAGGCAAATGCGCAAA	242	254	-	10.65	7.92e-05	0.302	GCGAATTTTAACA
Traes_4BS_929E7B27B	CPP	CCACTCGTGCACCACTGATCTCAGCATCTTTACTTTCACAGCGTTCTGGGTGAGCAAAACAGGAAGGCAAATGCGCAAA	242	254	-	10.65	7.92e-05	0.302	GCGAATTTTAACA
Traes_1AL_C4FA8404A	NAC	CCACTCGTGCACCACTGATCTCAGCATCTTTACTTTCACAGCGTTCTGGGTGAGCAAAACAGGAAGGCAAATGCGCAAA	550	570	+	7.09091	7.94e-05	0.302	GCGAACGTGGCGAGAAAGGAA
Traes_5AL_315285EFC	Nin-like	CCACTCGTGCACCACTGATCTCAGCATCTTTACTTTCACAGCGTTCTGGGTGAGCAAAACAGGAAGGCAAATGCGCAAA	1748	1762	+	11.3571	7.98e-05	0.297	CTGGCAGCAGCCACT
Traes_5AL_315285EFC1	Nin-like	CCACTCGTGCACCACTGATCTCAGCATCTTTACTTTCACAGCGTTCTGGGTGAGCAAAACAGGAAGGCAAATGCGCAAA	1748	1762	+	11.3571	7.98e-05	0.298	CTGGCAGCAGCCACT
Traes_7BS_D06222817	MYB_related	CCACTCGTGCACCACTGATCTCAGCATCTTTACTTTCACAGCGTTCTGGGTGAGCAAAACAGGAAGGCAAATGCGCAAA	596	603	+	12.3434	8.08e-05	0.304	CTAGGGCG
Traes_6DL_D1C1DBD34	MIKC_MADS	CCACTCGTGCACCACTGATCTCAGCATCTTTACTTTCACAGCGTTCTGGGTGAGCAAAACAGGAAGGCAAATGCGCAAA	208	222	+	9.43939	8.08e-05	0.154	ATACCGCATCAGGAA
Traes_4DL_AE5093871	BBR-BPC	CCACTCGTGCACCACTGATCTCAGCATCTTTACTTTCACAGCGTTCTGGGTGAGCAAAACAGGAAGGCAAATGCGCAAA	561	584	+	-1.4697	8.12e-05	0.152	GAGAAAGGAAGGGAAGAAAGCGAA
Traes_4AS_48979CBE1	BBR-BPC	CCACTCGTGCACCACTGATCTCAGCATCTTTACTTTCACAGCGTTCTGGGTGAGCAAAACAGGAAGGCAAATGCGCAAA	561	584	+	-1.4697	8.12e-05	0.152	GAGAAAGGAAGGGAAGAAAGCGAA
Traes_5BL_F5D379AFC	ERF	CCACTCGTGCACCACTGATCTCAGCATCTTTACTTTCACAGCGTTCTGGGTGAGCAAAACAGGAAGGCAAATGCGCAAA	656	670	-	10.2121	8.17e-05	0.3	CCTGTAGCGGCGCAT
Traes_2DL_FBE64209C	ARF	CCACTCGTGCACCACTGATCTCAGCATCTTTACTTTCACAGCGTTCTGGGTGAGCAAAACAGGAAGGCAAATGCGCAAA	1472	1481	+	11.1667	8.21e-05	0.312	CCCGACAGGA
Traes_2BL_E322FD546	ARF	CCACTCGTGCACCACTGATCTCAGCATCTTTACTTTCACAGCGTTCTGGGTGAGCAAAACAGGAAGGCAAATGCGCAAA	1472	1481	+	11.1667	8.21e-05	0.312	CCCGACAGGA
TRAES3BF021600020CFD_g	MIKC_MADS	CCACTCGTGCACCACTGATCTCAGCATCTTTACTTTCACAGCGTTCTGGGTGAGCAAAACAGGAAGGCAAATGCGCAAA	1568	1581	-	10.2727	8.38e-05	0.315	CCGAAGGGAGAAAG
Traes_1AL_1B5F51626	MIKC_MADS	CCACTCGTGCACCACTGATCTCAGCATCTTTACTTTCACAGCGTTCTGGGTGAGCAAAACAGGAAGGCAAATGCGCAAA	1568	1581	-	10.2727	8.38e-05	0.315	CCGAAGGGAGAAAG
Traes_2DS_2CE71025C	C2H2	CCACTCGTGCACCACTGATCTCAGCATCTTTACTTTCACAGCGTTCTGGGTGAGCAAAACAGGAAGGCAAATGCGCAAA	49	55	-	13.4605	8.4e-05	0.321	TTGAAAA
Traes_5BL_F258582BB	GATA	CCACTCGTGCACCACTGATCTCAGCATCTTTACTTTCACAGCGTTCTGGGTGAGCAAAACAGGAAGGCAAATGCGCAAA	452	470	+	5.46479	8.4e-05	0.32	CATCACCCTAATCAAGTTT
Traes_2BS_F1B450FA4	MYB	CCACTCGTGCACCACTGATCTCAGCATCTTTACTTTCACAGCGTTCTGGGTGAGCAAAACAGGAAGGCAAATGCGCAAA	1408	1422	+	11.2121	8.52e-05	0.154	TCCATAGGCTCCGCC
Traes_6AL_A93C6F2FC	MIKC_MADS	CCACTCGTGCACCACTGATCTCAGCATCTTTACTTTCACAGCGTTCTGGGTGAGCAAAACAGGAAGGCAAATGCGCAAA	211	225	-	9.40909	8.66e-05	0.121	AATTTCCTGATGCGG
Traes_1DS_BB8508CC6	LBD	CCACTCGTGCACCACTGATCTCAGCATCTTTACTTTCACAGCGTTCTGGGTGAGCAAAACAGGAAGGCAAATGCGCAAA	647	663	+	10.0303	8.74e-05	0.066	CCGCGCTTAATGCGCCG
Traes_2BL_B397F2CE3	ERF	CCACTCGTGCACCACTGATCTCAGCATCTTTACTTTCACAGCGTTCTGGGTGAGCAAAACAGGAAGGCAAATGCGCAAA	1456	1470	+	9.81818	8.83e-05	0.165	GTCAGAGGTGGCGAA
Traes_1DS_BB8508CC6	LBD	CCACTCGTGCACCACTGATCTCAGCATCTTTACTTTCACAGCGTTCTGGGTGAGCAAAACAGGAAGGCAAATGCGCAAA	633	649	-	10	8.88e-05	0.066	CGGCGGGTGTGGTGGTT
Traes_6DL_59DB06B9F	YABBY	CCACTCGTGCACCACTGATCTCAGCATCTTTACTTTCACAGCGTTCTGGGTGAGCAAAACAGGAAGGCAAATGCGCAAA	54	63	-	10.3537	8.9e-05	0.34	CAATAATATT
Traes_1BL_8925B27BC	NAC	CCACTCGTGCACCACTGATCTCAGCATCTTTACTTTCACAGCGTTCTGGGTGAGCAAAACAGGAAGGCAAATGCGCAAA	553	567	+	10.5909	8.94e-05	0.341	AACGTGGCGAGAAAG
TRAES3BF008800180CFD_g	Dof	CCACTCGTGCACCACTGATCTCAGCATCTTTACTTTCACAGCGTTCTGGGTGAGCAAAACAGGAAGGCAAATGCGCAAA	1070	1079	+	10.5	9.14e-05	0.186	CATAAAGTGT
Traes_3AS_4C4673A12	Dof	CCACTCGTGCACCACTGATCTCAGCATCTTTACTTTCACAGCGTTCTGGGTGAGCAAAACAGGAAGGCAAATGCGCAAA	1070	1079	+	10.5	9.14e-05	0.186	CATAAAGTGT
Traes_2AS_6C2F49AE0	Dof	CCACTCGTGCACCACTGATCTCAGCATCTTTACTTTCACAGCGTTCTGGGTGAGCAAAACAGGAAGGCAAATGCGCAAA	1070	1079	+	10.5	9.14e-05	0.186	CATAAAGTGT
Traes_2BL_361925B62	MYB	CCACTCGTGCACCACTGATCTCAGCATCTTTACTTTCACAGCGTTCTGGGTGAGCAAAACAGGAAGGCAAATGCGCAAA	235	249	+	10.9394	9.21e-05	0.175	AATATTTTGTTAAAA
Traes_2BL_8DEC0EFBF	LFY	CCACTCGTGCACCACTGATCTCAGCATCTTTACTTTCACAGCGTTCTGGGTGAGCAAAACAGGAAGGCAAATGCGCAAA	282	300	+	8.02817	9.22e-05	0.175	TTTTAACCAATAGGCCGAA
Traes_2BL_8DEC0EFBF	LFY	CCACTCGTGCACCACTGATCTCAGCATCTTTACTTTCACAGCGTTCTGGGTGAGCAAAACAGGAAGGCAAATGCGCAAA	282	300	-	8.02817	9.22e-05	0.175	TTCGGCCTATTGGTTAAAA
Traes_7DL_C89614A4D	ARF	CCACTCGTGCACCACTGATCTCAGCATCTTTACTTTCACAGCGTTCTGGGTGAGCAAAACAGGAAGGCAAATGCGCAAA	1472	1480	-	10.75	9.31e-05	0.356	CCTGTCGGG
Traes_4DL_88ABAD6C0	HD-ZIP	CCACTCGTGCACCACTGATCTCAGCATCTTTACTTTCACAGCGTTCTGGGTGAGCAAAACAGGAAGGCAAATGCGCAAA	54	64	-	11.3134	9.31e-05	0.356	TCAATAATATT
Traes_6DS_DE865EA6D	C2H2	CCACTCGTGCACCACTGATCTCAGCATCTTTACTTTCACAGCGTTCTGGGTGAGCAAAACAGGAAGGCAAATGCGCAAA	297	308	-	10.1765	9.33e-05	0.343	TTGCCGATTTCG
Traes_4DL_A2012EA68	LBD	CCACTCGTGCACCACTGATCTCAGCATCTTTACTTTCACAGCGTTCTGGGTGAGCAAAACAGGAAGGCAAATGCGCAAA	1324	1342	-	10.3939	9.52e-05	0.122	TTTCCTGCGTTATCCCCTG
Traes_6AL_A93C6F2FC	MIKC_MADS	CCACTCGTGCACCACTGATCTCAGCATCTTTACTTTCACAGCGTTCTGGGTGAGCAAAACAGGAAGGCAAATGCGCAAA	1692	1706	-	9.18182	9.55e-05	0.121	AGTTACCGGATAAGG
Traes_2BS_BD0ED621D	HD-ZIP	CCACTCGTGCACCACTGATCTCAGCATCTTTACTTTCACAGCGTTCTGGGTGAGCAAAACAGGAAGGCAAATGCGCAAA	47	67	-	9.32836	9.72e-05	0.369	GCTTCAATAATATTGAAAAAG
Traes_4DL_A2012EA68	LBD	CCACTCGTGCACCACTGATCTCAGCATCTTTACTTTCACAGCGTTCTGGGTGAGCAAAACAGGAAGGCAAATGCGCAAA	1315	1333	-	10.3485	9.8e-05	0.122	TTATCCCCTGATTCTGTGG
TRAES3BF008800180CFD_g	Dof	CCACTCGTGCACCACTGATCTCAGCATCTTTACTTTCACAGCGTTCTGGGTGAGCAAAACAGGAAGGCAAATGCGCAAA	154	163	+	10.4364	9.8e-05	0.186	CGAAAAGTGC
Traes_3AS_4C4673A12	Dof	CCACTCGTGCACCACTGATCTCAGCATCTTTACTTTCACAGCGTTCTGGGTGAGCAAAACAGGAAGGCAAATGCGCAAA	154	163	+	10.4364	9.8e-05	0.186	CGAAAAGTGC
Traes_2AS_6C2F49AE0	Dof	CCACTCGTGCACCACTGATCTCAGCATCTTTACTTTCACAGCGTTCTGGGTGAGCAAAACAGGAAGGCAAATGCGCAAA	154	163	+	10.4364	9.8e-05	0.186	CGAAAAGTGC
Traes_2BL_EBA73F94F	AP2	CCACTCGTGCACCACTGATCTCAGCATCTTTACTTTCACAGCGTTCTGGGTGAGCAAAACAGGAAGGCAAATGCGCAAA	114	133	+	9.10256	9.82e-05	0.0531	TTAGAAAAATAAACAAATAG
TRAES3BF097400030CFD_g	NAC	CCACTCGTGCACCACTGATCTCAGCATCTTTACTTTCACAGCGTTCTGGGTGAGCAAAACAGGAAGGCAAATGCGCAAA	730	744	+	10.6515	9.82e-05	0.374	CTTCGCTATTACGCC
Traes_3AS_55E9080C2	MIKC_MADS	CCACTCGTGCACCACTGATCTCAGCATCTTTACTTTCACAGCGTTCTGGGTGAGCAAAACAGGAAGGCAAATGCGCAAA	293	311	-	10.169	9.84e-05	0.374	ATTTTGCCGATTTCGGCCT
