# Supplementary material for: Are TaNAC Transcription Factors Involved in Promoting Wheat Yield by cis-Regulation of TaCKX Gene Family?
Source: Int J Mol Sci. 2024 Feb 7;25(4):2027. doi: 10.3390/ijms25042027 (PMC10889182; doi:10.3390/ijms25042027)
Supplement: Supplementary file 1 [file ijms-25-02027-s001.zip › Folder S2/Kontesa TaCKX10.txt]

#pattern name	Family	sequence name	start	stop	strand	score	p-value	q-value	matched sequence
Traes_5DL_92CBBE968	MYB	TTCGATGTACCCACTCGTGCACCACTGATCTCAGCATCTTTACTTCACAGCGTTTCTGGTGAGCAAAACAGAGCAAATG	1337	1347	-	14.3333	9.75e-07	0.00384	TAACCGTATTA
Traes_5BL_A85CEE3C1	bZIP	TTCGATGTACCCACTCGTGCACCACTGATCTCAGCATCTTTACTTCACAGCGTTTCTGGTGAGCAAAACAGAGCAAATG	746	756	+	15.3553	4.24e-06	0.0079	GCCAGCTGGCG
Traes_5BL_A85CEE3C1	bZIP	TTCGATGTACCCACTCGTGCACCACTGATCTCAGCATCTTTACTTCACAGCGTTTCTGGTGAGCAAAACAGAGCAAATG	745	755	-	15.3553	4.24e-06	0.0079	GCCAGCTGGCG
TRAES3BF027700010CFD_g	MYB	TTCGATGTACCCACTCGTGCACCACTGATCTCAGCATCTTTACTTCACAGCGTTTCTGGTGAGCAAAACAGAGCAAATG	1338	1348	-	13.4848	5.34e-06	0.021	ATAACCGTATT
Traes_6DL_EF6D5D4FA	Dof	TTCGATGTACCCACTCGTGCACCACTGATCTCAGCATCTTTACTTCACAGCGTTTCTGGTGAGCAAAACAGAGCAAATG	44	64	-	14.5909	5.51e-06	0.0215	ATAATATTGAAAAAGGAAGAG
Traes_1AL_A9FB6BF52	ERF	TTCGATGTACCCACTCGTGCACCACTGATCTCAGCATCTTTACTTCACAGCGTTTCTGGTGAGCAAAACAGAGCAAATG	635	655	-	13.9718	5.98e-06	0.0232	CGCGGCGGGTGTGGTGGTTAC
Traes_5BL_A85CEE3C1	bZIP	TTCGATGTACCCACTCGTGCACCACTGATCTCAGCATCTTTACTTCACAGCGTTTCTGGTGAGCAAAACAGAGCAAATG	1198	1208	-	14.4605	7.12e-06	0.00885	TGCAGCTGGCA
Traes_4AL_273ACCFFD	bZIP	TTCGATGTACCCACTCGTGCACCACTGATCTCAGCATCTTTACTTCACAGCGTTTCTGGTGAGCAAAACAGAGCAAATG	746	757	-	14.6515	7.44e-06	0.0167	TCGCCAGCTGGC
Traes_4AL_273ACCFFD	bZIP	TTCGATGTACCCACTCGTGCACCACTGATCTCAGCATCTTTACTTCACAGCGTTTCTGGTGAGCAAAACAGAGCAAATG	744	755	+	14.5152	8.53e-06	0.0167	ACGCCAGCTGGC
Traes_2BS_B1A73C7A8	ERF	TTCGATGTACCCACTCGTGCACCACTGATCTCAGCATCTTTACTTCACAGCGTTTCTGGTGAGCAAAACAGAGCAAATG	549	563	-	14.1364	8.55e-06	0.0308	CCACGTTCGCCGGCT
Traes_6DL_8D95F127B	HD-ZIP	TTCGATGTACCCACTCGTGCACCACTGATCTCAGCATCTTTACTTCACAGCGTTTCTGGTGAGCAAAACAGAGCAAATG	1147	1157	+	14.5909	9.69e-06	0.0381	ACATTAATTGC
Traes_6DL_DD82BD107	ERF	TTCGATGTACCCACTCGTGCACCACTGATCTCAGCATCTTTACTTCACAGCGTTTCTGGTGAGCAAAACAGAGCAAATG	891	911	+	13.3939	1.16e-05	0.0436	CGGCCGCCATGGCGGCCGCGG
Traes_6AL_D6045E37C	LBD	TTCGATGTACCCACTCGTGCACCACTGATCTCAGCATCTTTACTTCACAGCGTTTCTGGTGAGCAAAACAGAGCAAATG	1722	1736	-	13.0909	1.34e-05	0.0509	CCGGATAAGGCGCAG
Traes_4BL_9422485B3	bZIP	TTCGATGTACCCACTCGTGCACCACTGATCTCAGCATCTTTACTTCACAGCGTTTCTGGTGAGCAAAACAGAGCAAATG	746	756	+	13.6212	1.37e-05	0.0265	GCCAGCTGGCG
Traes_4BL_9422485B3	bZIP	TTCGATGTACCCACTCGTGCACCACTGATCTCAGCATCTTTACTTCACAGCGTTTCTGGTGAGCAAAACAGAGCAAATG	745	755	-	13.6212	1.37e-05	0.0265	GCCAGCTGGCG
Traes_4DL_AE5093871	BBR-BPC	TTCGATGTACCCACTCGTGCACCACTGATCTCAGCATCTTTACTTCACAGCGTTTCTGGTGAGCAAAACAGAGCAAATG	1260	1283	-	4.16667	1.37e-05	0.0531	GAGTCAGTGAGCGAGGAAGCGGAA
Traes_4AS_48979CBE1	BBR-BPC	TTCGATGTACCCACTCGTGCACCACTGATCTCAGCATCTTTACTTCACAGCGTTTCTGGTGAGCAAAACAGAGCAAATG	1260	1283	-	4.16667	1.37e-05	0.0531	GAGTCAGTGAGCGAGGAAGCGGAA
Traes_6AL_A93C6F2FC	MIKC_MADS	TTCGATGTACCCACTCGTGCACCACTGATCTCAGCATCTTTACTTCACAGCGTTTCTGGTGAGCAAAACAGAGCAAATG	300	314	-	12.9848	1.51e-05	0.059	TTTTGCCGATTTCGG
Traes_6DL_D1C1DBD34	MIKC_MADS	TTCGATGTACCCACTCGTGCACCACTGATCTCAGCATCTTTACTTCACAGCGTTTCTGGTGAGCAAAACAGAGCAAATG	213	227	-	12.8939	1.57e-05	0.0615	TTTCCTGATGCGGTA
TRAES3BF084400010CFD_g	LBD	TTCGATGTACCCACTCGTGCACCACTGATCTCAGCATCTTTACTTCACAGCGTTTCTGGTGAGCAAAACAGAGCAAATG	549	569	-	12.4545	1.69e-05	0.0631	TTCTCGCCACGTTCGCCGGCT
Traes_4BL_7911992DE	Dof	TTCGATGTACCCACTCGTGCACCACTGATCTCAGCATCTTTACTTCACAGCGTTTCTGGTGAGCAAAACAGAGCAAATG	46	66	+	12.8333	1.69e-05	0.0489	CTTCCTTTTTCAATATTATTG
Traes_6AS_70AD4B0D5	C3H	TTCGATGTACCCACTCGTGCACCACTGATCTCAGCATCTTTACTTCACAGCGTTTCTGGTGAGCAAAACAGAGCAAATG	46	59	-	12.7727	1.88e-05	0.0734	ATTGAAAAAGGAAG
TRAES3BF042000020CFD_g	CPP	TTCGATGTACCCACTCGTGCACCACTGATCTCAGCATCTTTACTTCACAGCGTTTCTGGTGAGCAAAACAGAGCAAATG	105	114	+	13.22	2.08e-05	0.0819	TATTTGAATG
Traes_2BL_EBA73F94F	AP2	TTCGATGTACCCACTCGTGCACCACTGATCTCAGCATCTTTACTTCACAGCGTTTCTGGTGAGCAAAACAGAGCAAATG	572	591	+	12.1282	2.29e-05	0.0416	GAAGGGAAGAAAGCGAAAGG
Traes_5AL_B65EF5518	EIL	TTCGATGTACCCACTCGTGCACCACTGATCTCAGCATCTTTACTTCACAGCGTTTCTGGTGAGCAAAACAGAGCAAATG	382	402	-	12.0488	2.43e-05	0.0953	GAGTCCACGTTCTTTAATAGT
Traes_4BL_7911992DE	Dof	TTCGATGTACCCACTCGTGCACCACTGATCTCAGCATCTTTACTTCACAGCGTTTCTGGTGAGCAAAACAGAGCAAATG	568	588	-	12.1818	2.52e-05	0.0489	TTCGCTTTCTTCCCTTCCTTT
Traes_4DL_A2012EA68	LBD	TTCGATGTACCCACTCGTGCACCACTGATCTCAGCATCTTTACTTCACAGCGTTTCTGGTGAGCAAAACAGAGCAAATG	1718	1736	+	12.2879	2.59e-05	0.0999	ACCGCTGCGCCTTATCCGG
Traes_1DS_5BAD8947E	MYB	TTCGATGTACCCACTCGTGCACCACTGATCTCAGCATCTTTACTTCACAGCGTTTCTGGTGAGCAAAACAGAGCAAATG	634	648	+	12.8939	2.6e-05	0.102	CGTAACCACCACACC
Traes_1BS_92EA1F290	MYB	TTCGATGTACCCACTCGTGCACCACTGATCTCAGCATCTTTACTTCACAGCGTTTCTGGTGAGCAAAACAGAGCAAATG	634	648	+	12.8939	2.6e-05	0.102	CGTAACCACCACACC
Traes_1AS_1EE692FDC	MYB	TTCGATGTACCCACTCGTGCACCACTGATCTCAGCATCTTTACTTCACAGCGTTTCTGGTGAGCAAAACAGAGCAAATG	634	648	+	12.8939	2.6e-05	0.102	CGTAACCACCACACC
Traes_7DS_FE8BC1125	BBR-BPC	TTCGATGTACCCACTCGTGCACCACTGATCTCAGCATCTTTACTTCACAGCGTTTCTGGTGAGCAAAACAGAGCAAATG	572	592	-	0.894737	2.76e-05	0.0633	TCCTTTCGCTTTCTTCCCTTC
Traes_4AL_A02408BC8	BBR-BPC	TTCGATGTACCCACTCGTGCACCACTGATCTCAGCATCTTTACTTCACAGCGTTTCTGGTGAGCAAAACAGAGCAAATG	572	592	-	0.894737	2.76e-05	0.0633	TCCTTTCGCTTTCTTCCCTTC
Traes_1DS_BB8508CC6	LBD	TTCGATGTACCCACTCGTGCACCACTGATCTCAGCATCTTTACTTCACAGCGTTTCTGGTGAGCAAAACAGAGCAAATG	549	565	+	12.1061	2.79e-05	0.0678	AGCCGGCGAACGTGGCG
Traes_5AS_3D6AA43B5	B3	TTCGATGTACCCACTCGTGCACCACTGATCTCAGCATCTTTACTTCACAGCGTTTCTGGTGAGCAAAACAGAGCAAATG	529	549	+	-2.61429	3.24e-05	0.127	ATTTAGAGCTTGACGGGGAAA
Traes_7DS_FE8BC1125	BBR-BPC	TTCGATGTACCCACTCGTGCACCACTGATCTCAGCATCTTTACTTCACAGCGTTTCTGGTGAGCAAAACAGAGCAAATG	119	139	-	0.315789	3.25e-05	0.0633	CCCTATTTGTTTATTTTTCTA
Traes_4AL_A02408BC8	BBR-BPC	TTCGATGTACCCACTCGTGCACCACTGATCTCAGCATCTTTACTTCACAGCGTTTCTGGTGAGCAAAACAGAGCAAATG	119	139	-	0.315789	3.25e-05	0.0633	CCCTATTTGTTTATTTTTCTA
Traes_1DS_BB8508CC6	LBD	TTCGATGTACCCACTCGTGCACCACTGATCTCAGCATCTTTACTTCACAGCGTTTCTGGTGAGCAAAACAGAGCAAATG	1722	1738	-	11.6212	3.7e-05	0.0678	TACCGGATAAGGCGCAG
TRAES3BF017100030CFD_g	ERF	TTCGATGTACCCACTCGTGCACCACTGATCTCAGCATCTTTACTTCACAGCGTTTCTGGTGAGCAAAACAGAGCAAATG	891	911	-	10.2857	3.71e-05	0.141	CCGCGGCCGCCATGGCGGCCG
Traes_2BL_569371098	AP2	TTCGATGTACCCACTCGTGCACCACTGATCTCAGCATCTTTACTTCACAGCGTTTCTGGTGAGCAAAACAGAGCAAATG	1606	1626	-	8.51111	3.96e-05	0.155	CGCCACGCTTCCCGAAGGGAG
Traes_3AL_CF481F6AC	MYB_related	TTCGATGTACCCACTCGTGCACCACTGATCTCAGCATCTTTACTTCACAGCGTTTCTGGTGAGCAAAACAGAGCAAATG	459	467	-	12.8286	3.96e-05	0.156	ATTAGGGTG
TRAES3BF021600020CFD_g	MIKC_MADS	TTCGATGTACCCACTCGTGCACCACTGATCTCAGCATCTTTACTTCACAGCGTTTCTGGTGAGCAAAACAGAGCAAATG	2	15	+	11.5455	4.06e-05	0.157	CGCAAAAAGGATAA
Traes_1AL_1B5F51626	MIKC_MADS	TTCGATGTACCCACTCGTGCACCACTGATCTCAGCATCTTTACTTCACAGCGTTTCTGGTGAGCAAAACAGAGCAAATG	2	15	+	11.5455	4.06e-05	0.157	CGCAAAAAGGATAA
Traes_2BL_EBA73F94F	AP2	TTCGATGTACCCACTCGTGCACCACTGATCTCAGCATCTTTACTTCACAGCGTTTCTGGTGAGCAAAACAGAGCAAATG	566	585	+	10.8462	4.41e-05	0.0416	AGAAAGGAAGGGAAGAAAGC
Traes_4DL_C083C804E	EIL	TTCGATGTACCCACTCGTGCACCACTGATCTCAGCATCTTTACTTCACAGCGTTTCTGGTGAGCAAAACAGAGCAAATG	109	123	-	11.5556	4.45e-05	0.175	TTCTAAATACATTCA
TRAES3BF084400010CFD_g	LBD	TTCGATGTACCCACTCGTGCACCACTGATCTCAGCATCTTTACTTCACAGCGTTTCTGGTGAGCAAAACAGAGCAAATG	633	653	+	10.6667	4.5e-05	0.0841	GCGTAACCACCACACCCGCCG
Traes_2BL_B397F2CE3	ERF	TTCGATGTACCCACTCGTGCACCACTGATCTCAGCATCTTTACTTCACAGCGTTTCTGGTGAGCAAAACAGAGCAAATG	1843	1857	+	11.1212	4.72e-05	0.17	TCTTGAAGTGGTGGC
TRAES3BF096900180CFD_g	MYB_related	TTCGATGTACCCACTCGTGCACCACTGATCTCAGCATCTTTACTTCACAGCGTTTCTGGTGAGCAAAACAGAGCAAATG	5	19	-	11.3939	4.74e-05	0.186	GCCCTTATCCTTTTT
Traes_6DL_DD82BD107	ERF	TTCGATGTACCCACTCGTGCACCACTGATCTCAGCATCTTTACTTCACAGCGTTTCTGGTGAGCAAAACAGAGCAAATG	888	908	-	10.5606	4.75e-05	0.0896	CGGCCGCCATGGCGGCCGGGA
Traes_2BS_B1A73C7A8	ERF	TTCGATGTACCCACTCGTGCACCACTGATCTCAGCATCTTTACTTCACAGCGTTTCTGGTGAGCAAAACAGAGCAAATG	933	947	+	11.8636	4.81e-05	0.0817	AATTCGCGGCCGCCT
Traes_1AL_297FBF3A3	MYB_related	TTCGATGTACCCACTCGTGCACCACTGATCTCAGCATCTTTACTTCACAGCGTTTCTGGTGAGCAAAACAGAGCAAATG	1059	1073	+	11.7424	4.86e-05	0.0964	AAATTGTTATCCGCT
Traes_5DL_1868E2A6C	MYB	TTCGATGTACCCACTCGTGCACCACTGATCTCAGCATCTTTACTTCACAGCGTTTCTGGTGAGCAAAACAGAGCAAATG	1922	1936	+	12.1212	4.93e-05	0.193	AAAAGAGTTGGTAGC
Traes_2BL_EBA73F94F	AP2	TTCGATGTACCCACTCGTGCACCACTGATCTCAGCATCTTTACTTCACAGCGTTTCTGGTGAGCAAAACAGAGCAAATG	570	589	+	10.6154	4.93e-05	0.0416	AGGAAGGGAAGAAAGCGAAA
Traes_1AL_6B108514B	MIKC_MADS	TTCGATGTACCCACTCGTGCACCACTGATCTCAGCATCTTTACTTCACAGCGTTTCTGGTGAGCAAAACAGAGCAAATG	575	595	-	11.0299	5.09e-05	0.122	CGCTCCTTTCGCTTTCTTCCC
Traes_2BL_EBA73F94F	AP2	TTCGATGTACCCACTCGTGCACCACTGATCTCAGCATCTTTACTTCACAGCGTTTCTGGTGAGCAAAACAGAGCAAATG	564	583	+	10.4615	5.31e-05	0.0416	CGAGAAAGGAAGGGAAGAAA
Traes_6DL_FC5CFB787	TCP	TTCGATGTACCCACTCGTGCACCACTGATCTCAGCATCTTTACTTCACAGCGTTTCTGGTGAGCAAAACAGAGCAAATG	868	877	+	11.3636	5.33e-05	0.0965	TTGGGCCCGA
Traes_6DL_FC5CFB787	TCP	TTCGATGTACCCACTCGTGCACCACTGATCTCAGCATCTTTACTTCACAGCGTTTCTGGTGAGCAAAACAGAGCAAATG	868	877	-	11.3636	5.33e-05	0.0965	TCGGGCCCAA
Traes_2BL_EBA73F94F	AP2	TTCGATGTACCCACTCGTGCACCACTGATCTCAGCATCTTTACTTCACAGCGTTTCTGGTGAGCAAAACAGAGCAAATG	1375	1394	+	10.4487	5.34e-05	0.0416	AAGAACATGTGAGCAAAAGG
Traes_6BL_7C6B17284	MIKC_MADS	TTCGATGTACCCACTCGTGCACCACTGATCTCAGCATCTTTACTTCACAGCGTTTCTGGTGAGCAAAACAGAGCAAATG	297	315	+	8.77273	5.54e-05	0.217	AGGCCGAAATCGGCAAAAT
Traes_6AL_1F7DAC5FA	MIKC_MADS	TTCGATGTACCCACTCGTGCACCACTGATCTCAGCATCTTTACTTCACAGCGTTTCTGGTGAGCAAAACAGAGCAAATG	297	315	+	8.77273	5.54e-05	0.217	AGGCCGAAATCGGCAAAAT
Traes_6DL_136DE13FB	TCP	TTCGATGTACCCACTCGTGCACCACTGATCTCAGCATCTTTACTTCACAGCGTTTCTGGTGAGCAAAACAGAGCAAATG	868	887	-	-0.822222	5.69e-05	0.21	GCATGCGACGTCGGGCCCAA
Traes_6DL_8D95F127B	HD-ZIP	TTCGATGTACCCACTCGTGCACCACTGATCTCAGCATCTTTACTTCACAGCGTTTCTGGTGAGCAAAACAGAGCAAATG	1206	1216	+	11.2424	5.76e-05	0.113	GCATTAATGAA
Traes_5BL_FBC7AF288	ERF	TTCGATGTACCCACTCGTGCACCACTGATCTCAGCATCTTTACTTCACAGCGTTTCTGGTGAGCAAAACAGAGCAAATG	887	914	-	8.51515	5.91e-05	0.218	TTCCCGCGGCCGCCATGGCGGCCGGGAG
Traes_6AL_D6045E37C	LBD	TTCGATGTACCCACTCGTGCACCACTGATCTCAGCATCTTTACTTCACAGCGTTTCTGGTGAGCAAAACAGAGCAAATG	542	556	+	11.0455	5.98e-05	0.114	CGGGGAAAGCCGGCG
Traes_1AL_297FBF3A3	MYB_related	TTCGATGTACCCACTCGTGCACCACTGATCTCAGCATCTTTACTTCACAGCGTTTCTGGTGAGCAAAACAGAGCAAATG	7	21	-	11.2273	6.43e-05	0.0964	TCGCCCTTATCCTTT
Traes_1AL_6B108514B	MIKC_MADS	TTCGATGTACCCACTCGTGCACCACTGATCTCAGCATCTTTACTTCACAGCGTTTCTGGTGAGCAAAACAGAGCAAATG	3	23	-	10.5672	6.48e-05	0.122	TGTCGCCCTTATCCTTTTTGC
Traes_5BS_A5532B750	bZIP	TTCGATGTACCCACTCGTGCACCACTGATCTCAGCATCTTTACTTCACAGCGTTTCTGGTGAGCAAAACAGAGCAAATG	1488	1502	+	8.43939	6.53e-05	0.248	AAGTCAGAGGTGGCG
Traes_5BL_A5532B750	bZIP	TTCGATGTACCCACTCGTGCACCACTGATCTCAGCATCTTTACTTCACAGCGTTTCTGGTGAGCAAAACAGAGCAAATG	1488	1502	+	8.43939	6.53e-05	0.253	AAGTCAGAGGTGGCG
Traes_1AL_2CAAB9D4A	Dof	TTCGATGTACCCACTCGTGCACCACTGATCTCAGCATCTTTACTTCACAGCGTTTCTGGTGAGCAAAACAGAGCAAATG	1104	1114	+	11.8333	6.7e-05	0.145	CATAAAGTGTA
Traes_5DS_AACA2EBA3	MYB	TTCGATGTACCCACTCGTGCACCACTGATCTCAGCATCTTTACTTCACAGCGTTTCTGGTGAGCAAAACAGAGCAAATG	639	649	-	11.3182	6.72e-05	0.263	GGGTGTGGTGG
Traes_3AL_12B53AB09	MYB_related	TTCGATGTACCCACTCGTGCACCACTGATCTCAGCATCTTTACTTCACAGCGTTTCTGGTGAGCAAAACAGAGCAAATG	509	518	+	10.8485	6.73e-05	0.265	AACCCTAAAG
Traes_2BS_B1A73C7A8	ERF	TTCGATGTACCCACTCGTGCACCACTGATCTCAGCATCTTTACTTCACAGCGTTTCTGGTGAGCAAAACAGAGCAAATG	900	914	-	11.303	6.8e-05	0.0817	TTCCCGCGGCCGCCA
TRAES3BF013700050CFD_g	BES1	TTCGATGTACCCACTCGTGCACCACTGATCTCAGCATCTTTACTTCACAGCGTTTCTGGTGAGCAAAACAGAGCAAATG	1549	1559	-	7.43939	6.85e-05	0.248	CGCACGAGGGA
TRAES3BF098300010CFD_g	RAV	TTCGATGTACCCACTCGTGCACCACTGATCTCAGCATCTTTACTTCACAGCGTTTCTGGTGAGCAAAACAGAGCAAATG	1085	1092	-	12.1818	6.88e-05	0.271	TATGTTGT
Traes_4DS_926486EE0	MYB	TTCGATGTACCCACTCGTGCACCACTGATCTCAGCATCTTTACTTCACAGCGTTTCTGGTGAGCAAAACAGAGCAAATG	1337	1347	+	11.6974	6.97e-05	0.273	TAATACGGTTA
Traes_2BL_9CD6E043A	ERF	TTCGATGTACCCACTCGTGCACCACTGATCTCAGCATCTTTACTTCACAGCGTTTCTGGTGAGCAAAACAGAGCAAATG	549	568	-	10.2273	7.17e-05	0.277	TCTCGCCACGTTCGCCGGCT
TRAES3BF114300070CFD_g	NAC	TTCGATGTACCCACTCGTGCACCACTGATCTCAGCATCTTTACTTCACAGCGTTTCTGGTGAGCAAAACAGAGCAAATG	734	752	+	11.0758	7.18e-05	0.274	CTTCGCTATTACGCCAGCT
Traes_1AL_297FBF3A3	MYB_related	TTCGATGTACCCACTCGTGCACCACTGATCTCAGCATCTTTACTTCACAGCGTTTCTGGTGAGCAAAACAGAGCAAATG	1339	1353	+	10.9697	7.36e-05	0.0964	ATACGGTTATCCACA
TRAES3BF018800030CFD_g	MYB	TTCGATGTACCCACTCGTGCACCACTGATCTCAGCATCTTTACTTCACAGCGTTTCTGGTGAGCAAAACAGAGCAAATG	1722	1742	-	9.69512	7.41e-05	0.29	TAGTTACCGGATAAGGCGCAG
Traes_1AL_2CAAB9D4A	Dof	TTCGATGTACCCACTCGTGCACCACTGATCTCAGCATCTTTACTTCACAGCGTTTCTGGTGAGCAAAACAGAGCAAATG	46	56	-	11.7121	7.42e-05	0.145	GAAAAAGGAAG
Traes_4DS_F3750ABFD	ZF-HD	TTCGATGTACCCACTCGTGCACCACTGATCTCAGCATCTTTACTTCACAGCGTTTCTGGTGAGCAAAACAGAGCAAATG	57	70	-	10.7879	7.42e-05	0.292	GCTTCAATAATATT
Traes_2BL_361925B62	MYB	TTCGATGTACCCACTCGTGCACCACTGATCTCAGCATCTTTACTTCACAGCGTTTCTGGTGAGCAAAACAGAGCAAATG	1009	1023	-	11.2727	7.53e-05	0.181	GCTATTTAGGTGACA
Traes_1DS_BB8508CC6	LBD	TTCGATGTACCCACTCGTGCACCACTGATCTCAGCATCTTTACTTCACAGCGTTTCTGGTGAGCAAAACAGAGCAAATG	651	667	-	10.2879	7.65e-05	0.0678	CGGCGCATTAAGCGCGG
Traes_2BS_F1B450FA4	MYB	TTCGATGTACCCACTCGTGCACCACTGATCTCAGCATCTTTACTTCACAGCGTTTCTGGTGAGCAAAACAGAGCAAATG	587	601	-	11.3636	7.79e-05	0.157	AGCGCCCGCTCCTTT
TRAES3BF097400050CFD_g	ARF	TTCGATGTACCCACTCGTGCACCACTGATCTCAGCATCTTTACTTCACAGCGTTTCTGGTGAGCAAAACAGAGCAAATG	1567	1576	-	11.2	7.88e-05	0.3	GGGTCGGAAC
Traes_4DS_2E95B3A30	CPP	TTCGATGTACCCACTCGTGCACCACTGATCTCAGCATCTTTACTTCACAGCGTTTCTGGTGAGCAAAACAGAGCAAATG	246	258	-	10.65	7.92e-05	0.311	GCGAATTTTAACA
Traes_4BS_929E7B27B	CPP	TTCGATGTACCCACTCGTGCACCACTGATCTCAGCATCTTTACTTCACAGCGTTTCTGGTGAGCAAAACAGAGCAAATG	246	258	-	10.65	7.92e-05	0.311	GCGAATTTTAACA
Traes_1AL_C4FA8404A	NAC	TTCGATGTACCCACTCGTGCACCACTGATCTCAGCATCTTTACTTCACAGCGTTTCTGGTGAGCAAAACAGAGCAAATG	554	574	+	7.09091	7.94e-05	0.311	GCGAACGTGGCGAGAAAGGAA
Traes_5AL_315285EFC	Nin-like	TTCGATGTACCCACTCGTGCACCACTGATCTCAGCATCTTTACTTCACAGCGTTTCTGGTGAGCAAAACAGAGCAAATG	1783	1797	+	11.3571	7.98e-05	0.306	CTGGCAGCAGCCACT
Traes_5AL_315285EFC1	Nin-like	TTCGATGTACCCACTCGTGCACCACTGATCTCAGCATCTTTACTTCACAGCGTTTCTGGTGAGCAAAACAGAGCAAATG	1783	1797	+	11.3571	7.98e-05	0.306	CTGGCAGCAGCCACT
Traes_7BS_D06222817	MYB_related	TTCGATGTACCCACTCGTGCACCACTGATCTCAGCATCTTTACTTCACAGCGTTTCTGGTGAGCAAAACAGAGCAAATG	600	607	+	12.3434	8.08e-05	0.313	CTAGGGCG
Traes_6DL_D1C1DBD34	MIKC_MADS	TTCGATGTACCCACTCGTGCACCACTGATCTCAGCATCTTTACTTCACAGCGTTTCTGGTGAGCAAAACAGAGCAAATG	212	226	+	9.43939	8.08e-05	0.158	ATACCGCATCAGGAA
Traes_4DL_AE5093871	BBR-BPC	TTCGATGTACCCACTCGTGCACCACTGATCTCAGCATCTTTACTTCACAGCGTTTCTGGTGAGCAAAACAGAGCAAATG	565	588	+	-1.4697	8.12e-05	0.157	GAGAAAGGAAGGGAAGAAAGCGAA
Traes_4AS_48979CBE1	BBR-BPC	TTCGATGTACCCACTCGTGCACCACTGATCTCAGCATCTTTACTTCACAGCGTTTCTGGTGAGCAAAACAGAGCAAATG	565	588	+	-1.4697	8.12e-05	0.157	GAGAAAGGAAGGGAAGAAAGCGAA
Traes_5BL_F5D379AFC	ERF	TTCGATGTACCCACTCGTGCACCACTGATCTCAGCATCTTTACTTCACAGCGTTTCTGGTGAGCAAAACAGAGCAAATG	660	674	-	10.2121	8.17e-05	0.31	CCTGTAGCGGCGCAT
Traes_2DL_FBE64209C	ARF	TTCGATGTACCCACTCGTGCACCACTGATCTCAGCATCTTTACTTCACAGCGTTTCTGGTGAGCAAAACAGAGCAAATG	1506	1515	+	11.1667	8.21e-05	0.322	CCCGACAGGA
Traes_2BL_E322FD546	ARF	TTCGATGTACCCACTCGTGCACCACTGATCTCAGCATCTTTACTTCACAGCGTTTCTGGTGAGCAAAACAGAGCAAATG	1506	1515	+	11.1667	8.21e-05	0.321	CCCGACAGGA
TRAES3BF021600020CFD_g	MIKC_MADS	TTCGATGTACCCACTCGTGCACCACTGATCTCAGCATCTTTACTTCACAGCGTTTCTGGTGAGCAAAACAGAGCAAATG	1602	1615	-	10.2727	8.38e-05	0.162	CCGAAGGGAGAAAG
Traes_1AL_1B5F51626	MIKC_MADS	TTCGATGTACCCACTCGTGCACCACTGATCTCAGCATCTTTACTTCACAGCGTTTCTGGTGAGCAAAACAGAGCAAATG	1602	1615	-	10.2727	8.38e-05	0.162	CCGAAGGGAGAAAG
Traes_2DS_2CE71025C	C2H2	TTCGATGTACCCACTCGTGCACCACTGATCTCAGCATCTTTACTTCACAGCGTTTCTGGTGAGCAAAACAGAGCAAATG	52	58	-	13.4605	8.4e-05	0.331	TTGAAAA
Traes_5BL_F258582BB	GATA	TTCGATGTACCCACTCGTGCACCACTGATCTCAGCATCTTTACTTCACAGCGTTTCTGGTGAGCAAAACAGAGCAAATG	456	474	+	5.46479	8.4e-05	0.329	CATCACCCTAATCAAGTTT
Traes_2BS_F1B450FA4	MYB	TTCGATGTACCCACTCGTGCACCACTGATCTCAGCATCTTTACTTCACAGCGTTTCTGGTGAGCAAAACAGAGCAAATG	1442	1456	+	11.2121	8.52e-05	0.157	TCCATAGGCTCCGCC
Traes_6AL_A93C6F2FC	MIKC_MADS	TTCGATGTACCCACTCGTGCACCACTGATCTCAGCATCTTTACTTCACAGCGTTTCTGGTGAGCAAAACAGAGCAAATG	215	229	-	9.40909	8.66e-05	0.125	AATTTCCTGATGCGG
Traes_1DS_BB8508CC6	LBD	TTCGATGTACCCACTCGTGCACCACTGATCTCAGCATCTTTACTTCACAGCGTTTCTGGTGAGCAAAACAGAGCAAATG	651	667	+	10.0303	8.74e-05	0.0678	CCGCGCTTAATGCGCCG
Traes_2BL_B397F2CE3	ERF	TTCGATGTACCCACTCGTGCACCACTGATCTCAGCATCTTTACTTCACAGCGTTTCTGGTGAGCAAAACAGAGCAAATG	1490	1504	+	9.81818	8.83e-05	0.17	GTCAGAGGTGGCGAA
Traes_1DS_BB8508CC6	LBD	TTCGATGTACCCACTCGTGCACCACTGATCTCAGCATCTTTACTTCACAGCGTTTCTGGTGAGCAAAACAGAGCAAATG	637	653	-	10	8.88e-05	0.0678	CGGCGGGTGTGGTGGTT
Traes_6DL_59DB06B9F	YABBY	TTCGATGTACCCACTCGTGCACCACTGATCTCAGCATCTTTACTTCACAGCGTTTCTGGTGAGCAAAACAGAGCAAATG	57	66	-	10.3537	8.9e-05	0.35	CAATAATATT
Traes_1BL_8925B27BC	NAC	TTCGATGTACCCACTCGTGCACCACTGATCTCAGCATCTTTACTTCACAGCGTTTCTGGTGAGCAAAACAGAGCAAATG	557	571	+	10.5909	8.94e-05	0.351	AACGTGGCGAGAAAG
TRAES3BF008800180CFD_g	Dof	TTCGATGTACCCACTCGTGCACCACTGATCTCAGCATCTTTACTTCACAGCGTTTCTGGTGAGCAAAACAGAGCAAATG	1104	1113	+	10.5	9.14e-05	0.192	CATAAAGTGT
Traes_3AS_4C4673A12	Dof	TTCGATGTACCCACTCGTGCACCACTGATCTCAGCATCTTTACTTCACAGCGTTTCTGGTGAGCAAAACAGAGCAAATG	1104	1113	+	10.5	9.14e-05	0.192	CATAAAGTGT
Traes_2AS_6C2F49AE0	Dof	TTCGATGTACCCACTCGTGCACCACTGATCTCAGCATCTTTACTTCACAGCGTTTCTGGTGAGCAAAACAGAGCAAATG	1104	1113	+	10.5	9.14e-05	0.192	CATAAAGTGT
Traes_2BL_361925B62	MYB	TTCGATGTACCCACTCGTGCACCACTGATCTCAGCATCTTTACTTCACAGCGTTTCTGGTGAGCAAAACAGAGCAAATG	239	253	+	10.9394	9.21e-05	0.181	AATATTTTGTTAAAA
Traes_2BL_8DEC0EFBF	LFY	TTCGATGTACCCACTCGTGCACCACTGATCTCAGCATCTTTACTTCACAGCGTTTCTGGTGAGCAAAACAGAGCAAATG	286	304	+	8.02817	9.22e-05	0.181	TTTTAACCAATAGGCCGAA
Traes_2BL_8DEC0EFBF	LFY	TTCGATGTACCCACTCGTGCACCACTGATCTCAGCATCTTTACTTCACAGCGTTTCTGGTGAGCAAAACAGAGCAAATG	286	304	-	8.02817	9.22e-05	0.181	TTCGGCCTATTGGTTAAAA
Traes_2BL_EBA73F94F	AP2	TTCGATGTACCCACTCGTGCACCACTGATCTCAGCATCTTTACTTCACAGCGTTTCTGGTGAGCAAAACAGAGCAAATG	1956	1975	-	9.24359	9.23e-05	0.0481	AAACAAAAAAAGACGCTACA
Traes_7DL_C89614A4D	ARF	TTCGATGTACCCACTCGTGCACCACTGATCTCAGCATCTTTACTTCACAGCGTTTCTGGTGAGCAAAACAGAGCAAATG	1506	1514	-	10.75	9.31e-05	0.366	CCTGTCGGG
Traes_4DL_88ABAD6C0	HD-ZIP	TTCGATGTACCCACTCGTGCACCACTGATCTCAGCATCTTTACTTCACAGCGTTTCTGGTGAGCAAAACAGAGCAAATG	57	67	-	11.3134	9.31e-05	0.366	TCAATAATATT
Traes_6DS_DE865EA6D	C2H2	TTCGATGTACCCACTCGTGCACCACTGATCTCAGCATCTTTACTTCACAGCGTTTCTGGTGAGCAAAACAGAGCAAATG	301	312	-	10.1765	9.33e-05	0.353	TTGCCGATTTCG
Traes_4DL_A2012EA68	LBD	TTCGATGTACCCACTCGTGCACCACTGATCTCAGCATCTTTACTTCACAGCGTTTCTGGTGAGCAAAACAGAGCAAATG	1358	1376	-	10.3939	9.52e-05	0.126	TTTCCTGCGTTATCCCCTG
Traes_6AL_A93C6F2FC	MIKC_MADS	TTCGATGTACCCACTCGTGCACCACTGATCTCAGCATCTTTACTTCACAGCGTTTCTGGTGAGCAAAACAGAGCAAATG	1727	1741	-	9.18182	9.55e-05	0.125	AGTTACCGGATAAGG
Traes_2BS_BD0ED621D	HD-ZIP	TTCGATGTACCCACTCGTGCACCACTGATCTCAGCATCTTTACTTCACAGCGTTTCTGGTGAGCAAAACAGAGCAAATG	50	70	-	9.32836	9.72e-05	0.38	GCTTCAATAATATTGAAAAAG
Traes_4DL_A2012EA68	LBD	TTCGATGTACCCACTCGTGCACCACTGATCTCAGCATCTTTACTTCACAGCGTTTCTGGTGAGCAAAACAGAGCAAATG	1349	1367	-	10.3485	9.8e-05	0.126	TTATCCCCTGATTCTGTGG
TRAES3BF008800180CFD_g	Dof	TTCGATGTACCCACTCGTGCACCACTGATCTCAGCATCTTTACTTCACAGCGTTTCTGGTGAGCAAAACAGAGCAAATG	158	167	+	10.4364	9.8e-05	0.192	CGAAAAGTGC
Traes_3AS_4C4673A12	Dof	TTCGATGTACCCACTCGTGCACCACTGATCTCAGCATCTTTACTTCACAGCGTTTCTGGTGAGCAAAACAGAGCAAATG	158	167	+	10.4364	9.8e-05	0.192	CGAAAAGTGC
Traes_2AS_6C2F49AE0	Dof	TTCGATGTACCCACTCGTGCACCACTGATCTCAGCATCTTTACTTCACAGCGTTTCTGGTGAGCAAAACAGAGCAAATG	158	167	+	10.4364	9.8e-05	0.192	CGAAAAGTGC
Traes_2BL_EBA73F94F	AP2	TTCGATGTACCCACTCGTGCACCACTGATCTCAGCATCTTTACTTCACAGCGTTTCTGGTGAGCAAAACAGAGCAAATG	118	137	+	9.10256	9.82e-05	0.0481	TTAGAAAAATAAACAAATAG
TRAES3BF097400030CFD_g	NAC	TTCGATGTACCCACTCGTGCACCACTGATCTCAGCATCTTTACTTCACAGCGTTTCTGGTGAGCAAAACAGAGCAAATG	734	748	+	10.6515	9.82e-05	0.385	CTTCGCTATTACGCC
Traes_3AS_55E9080C2	MIKC_MADS	TTCGATGTACCCACTCGTGCACCACTGATCTCAGCATCTTTACTTCACAGCGTTTCTGGTGAGCAAAACAGAGCAAATG	297	315	-	10.169	9.84e-05	0.386	ATTTTGCCGATTTCGGCCT
Traes_2BL_EBA73F94F	AP2	TTCGATGTACCCACTCGTGCACCACTGATCTCAGCATCTTTACTTCACAGCGTTTCTGGTGAGCAAAACAGAGCAAATG	6	25	+	9.08974	9.87e-05	0.0481	AAAAGGATAAGGGCGACACG
