# Supplementary material for: Are TaNAC Transcription Factors Involved in Promoting Wheat Yield by cis-Regulation of TaCKX Gene Family?
Source: Int J Mol Sci. 2024 Feb 7;25(4):2027. doi: 10.3390/ijms25042027 (PMC10889182; doi:10.3390/ijms25042027)
Supplement: Supplementary file 1 [file ijms-25-02027-s001.zip › Folder S2/Kontesa TaCKX2.2.1.txt]

#pattern name	Family	sequence name	start	stop	strand	score	p-value	q-value	matched sequence
Traes_5DL_92CBBE968	MYB	CTCCGAGCGAACTTCAAGATCTACGGCTGTGAGATCAGTTCGATGTAGCCCACTCGTGCACCACTGATCTCAGCATCTT	1383	1393	-	14.3333	9.75e-07	0.00392	TAACCGTATTA
Traes_1AL_2CAAB9D4A	Dof	CTCCGAGCGAACTTCAAGATCTACGGCTGTGAGATCAGTTCGATGTAGCCCACTCGTGCACCACTGATCTCAGCATCTT	47	57	+	14.1212	2.75e-06	0.011	CAAAAAGGGAA
Traes_5BL_A85CEE3C1	bZIP	CTCCGAGCGAACTTCAAGATCTACGGCTGTGAGATCAGTTCGATGTAGCCCACTCGTGCACCACTGATCTCAGCATCTT	792	802	+	15.3553	4.24e-06	0.00811	GCCAGCTGGCG
Traes_5BL_A85CEE3C1	bZIP	CTCCGAGCGAACTTCAAGATCTACGGCTGTGAGATCAGTTCGATGTAGCCCACTCGTGCACCACTGATCTCAGCATCTT	791	801	-	15.3553	4.24e-06	0.00811	GCCAGCTGGCG
TRAES3BF027700010CFD_g	MYB	CTCCGAGCGAACTTCAAGATCTACGGCTGTGAGATCAGTTCGATGTAGCCCACTCGTGCACCACTGATCTCAGCATCTT	1384	1394	-	13.4848	5.34e-06	0.0215	ATAACCGTATT
Traes_6DL_EF6D5D4FA	Dof	CTCCGAGCGAACTTCAAGATCTACGGCTGTGAGATCAGTTCGATGTAGCCCACTCGTGCACCACTGATCTCAGCATCTT	90	110	-	14.5909	5.51e-06	0.0219	ATAATATTGAAAAAGGAAGAG
Traes_1AL_A9FB6BF52	ERF	CTCCGAGCGAACTTCAAGATCTACGGCTGTGAGATCAGTTCGATGTAGCCCACTCGTGCACCACTGATCTCAGCATCTT	681	701	-	13.9718	5.98e-06	0.0237	CGCGGCGGGTGTGGTGGTTAC
Traes_5BL_A85CEE3C1	bZIP	CTCCGAGCGAACTTCAAGATCTACGGCTGTGAGATCAGTTCGATGTAGCCCACTCGTGCACCACTGATCTCAGCATCTT	1244	1254	-	14.4605	7.12e-06	0.00908	TGCAGCTGGCA
Traes_4AL_273ACCFFD	bZIP	CTCCGAGCGAACTTCAAGATCTACGGCTGTGAGATCAGTTCGATGTAGCCCACTCGTGCACCACTGATCTCAGCATCTT	792	803	-	14.6515	7.44e-06	0.0171	TCGCCAGCTGGC
Traes_4AL_273ACCFFD	bZIP	CTCCGAGCGAACTTCAAGATCTACGGCTGTGAGATCAGTTCGATGTAGCCCACTCGTGCACCACTGATCTCAGCATCTT	790	801	+	14.5152	8.53e-06	0.0171	ACGCCAGCTGGC
Traes_2BS_B1A73C7A8	ERF	CTCCGAGCGAACTTCAAGATCTACGGCTGTGAGATCAGTTCGATGTAGCCCACTCGTGCACCACTGATCTCAGCATCTT	595	609	-	14.1364	8.55e-06	0.0315	CCACGTTCGCCGGCT
Traes_6DL_8D95F127B	HD-ZIP	CTCCGAGCGAACTTCAAGATCTACGGCTGTGAGATCAGTTCGATGTAGCCCACTCGTGCACCACTGATCTCAGCATCTT	1193	1203	+	14.5909	9.69e-06	0.039	ACATTAATTGC
Traes_6DL_DD82BD107	ERF	CTCCGAGCGAACTTCAAGATCTACGGCTGTGAGATCAGTTCGATGTAGCCCACTCGTGCACCACTGATCTCAGCATCTT	937	957	+	13.3939	1.16e-05	0.0445	CGGCCGCCATGGCGGCCGCGG
Traes_5DS_AACA2EBA3	MYB	CTCCGAGCGAACTTCAAGATCTACGGCTGTGAGATCAGTTCGATGTAGCCCACTCGTGCACCACTGATCTCAGCATCTT	1984	1994	-	13.2879	1.21e-05	0.0483	GGTGTTGTTGG
Traes_6AL_D6045E37C	LBD	CTCCGAGCGAACTTCAAGATCTACGGCTGTGAGATCAGTTCGATGTAGCCCACTCGTGCACCACTGATCTCAGCATCTT	1768	1782	-	13.0909	1.34e-05	0.0522	CCGGATAAGGCGCAG
Traes_6DL_EF6D5D4FA	Dof	CTCCGAGCGAACTTCAAGATCTACGGCTGTGAGATCAGTTCGATGTAGCCCACTCGTGCACCACTGATCTCAGCATCTT	39	59	+	13.4697	1.34e-05	0.0266	AAATGCCGCAAAAAGGGAATA
Traes_4BL_9422485B3	bZIP	CTCCGAGCGAACTTCAAGATCTACGGCTGTGAGATCAGTTCGATGTAGCCCACTCGTGCACCACTGATCTCAGCATCTT	792	802	+	13.6212	1.37e-05	0.027	GCCAGCTGGCG
Traes_4BL_9422485B3	bZIP	CTCCGAGCGAACTTCAAGATCTACGGCTGTGAGATCAGTTCGATGTAGCCCACTCGTGCACCACTGATCTCAGCATCTT	791	801	-	13.6212	1.37e-05	0.027	GCCAGCTGGCG
Traes_4DL_AE5093871	BBR-BPC	CTCCGAGCGAACTTCAAGATCTACGGCTGTGAGATCAGTTCGATGTAGCCCACTCGTGCACCACTGATCTCAGCATCTT	1306	1329	-	4.16667	1.37e-05	0.054	GAGTCAGTGAGCGAGGAAGCGGAA
Traes_4AS_48979CBE1	BBR-BPC	CTCCGAGCGAACTTCAAGATCTACGGCTGTGAGATCAGTTCGATGTAGCCCACTCGTGCACCACTGATCTCAGCATCTT	1306	1329	-	4.16667	1.37e-05	0.0542	GAGTCAGTGAGCGAGGAAGCGGAA
Traes_6AL_A93C6F2FC	MIKC_MADS	CTCCGAGCGAACTTCAAGATCTACGGCTGTGAGATCAGTTCGATGTAGCCCACTCGTGCACCACTGATCTCAGCATCTT	346	360	-	12.9848	1.51e-05	0.0603	TTTTGCCGATTTCGG
Traes_6DL_D1C1DBD34	MIKC_MADS	CTCCGAGCGAACTTCAAGATCTACGGCTGTGAGATCAGTTCGATGTAGCCCACTCGTGCACCACTGATCTCAGCATCTT	259	273	-	12.8939	1.57e-05	0.0628	TTTCCTGATGCGGTA
TRAES3BF094600010CFD_g	C2H2	CTCCGAGCGAACTTCAAGATCTACGGCTGTGAGATCAGTTCGATGTAGCCCACTCGTGCACCACTGATCTCAGCATCTT	26	37	+	12.8421	1.63e-05	0.0649	AAAAACAGAAGG
TRAES3BF084400010CFD_g	LBD	CTCCGAGCGAACTTCAAGATCTACGGCTGTGAGATCAGTTCGATGTAGCCCACTCGTGCACCACTGATCTCAGCATCTT	595	615	-	12.4545	1.69e-05	0.0647	TTCTCGCCACGTTCGCCGGCT
Traes_4BL_7911992DE	Dof	CTCCGAGCGAACTTCAAGATCTACGGCTGTGAGATCAGTTCGATGTAGCCCACTCGTGCACCACTGATCTCAGCATCTT	92	112	+	12.8333	1.69e-05	0.0498	CTTCCTTTTTCAATATTATTG
Traes_6AS_70AD4B0D5	C3H	CTCCGAGCGAACTTCAAGATCTACGGCTGTGAGATCAGTTCGATGTAGCCCACTCGTGCACCACTGATCTCAGCATCTT	92	105	-	12.7727	1.88e-05	0.0706	ATTGAAAAAGGAAG
Traes_1AL_A9FB6BF52	ERF	CTCCGAGCGAACTTCAAGATCTACGGCTGTGAGATCAGTTCGATGTAGCCCACTCGTGCACCACTGATCTCAGCATCTT	1980	2000	-	11.7465	2.02e-05	0.0401	TACAGCGGTGTTGTTGGCGAT
TRAES3BF042000020CFD_g	CPP	CTCCGAGCGAACTTCAAGATCTACGGCTGTGAGATCAGTTCGATGTAGCCCACTCGTGCACCACTGATCTCAGCATCTT	151	160	+	13.22	2.08e-05	0.0837	TATTTGAATG
Traes_2BL_EBA73F94F	AP2	CTCCGAGCGAACTTCAAGATCTACGGCTGTGAGATCAGTTCGATGTAGCCCACTCGTGCACCACTGATCTCAGCATCTT	618	637	+	12.1282	2.29e-05	0.0423	GAAGGGAAGAAAGCGAAAGG
Traes_5AL_B65EF5518	EIL	CTCCGAGCGAACTTCAAGATCTACGGCTGTGAGATCAGTTCGATGTAGCCCACTCGTGCACCACTGATCTCAGCATCTT	428	448	-	12.0488	2.43e-05	0.0974	GAGTCCACGTTCTTTAATAGT
Traes_4BL_7911992DE	Dof	CTCCGAGCGAACTTCAAGATCTACGGCTGTGAGATCAGTTCGATGTAGCCCACTCGTGCACCACTGATCTCAGCATCTT	614	634	-	12.1818	2.52e-05	0.0498	TTCGCTTTCTTCCCTTCCTTT
Traes_4DL_A2012EA68	LBD	CTCCGAGCGAACTTCAAGATCTACGGCTGTGAGATCAGTTCGATGTAGCCCACTCGTGCACCACTGATCTCAGCATCTT	1764	1782	+	12.2879	2.59e-05	0.102	ACCGCTGCGCCTTATCCGG
Traes_1DS_5BAD8947E	MYB	CTCCGAGCGAACTTCAAGATCTACGGCTGTGAGATCAGTTCGATGTAGCCCACTCGTGCACCACTGATCTCAGCATCTT	680	694	+	12.8939	2.6e-05	0.104	CGTAACCACCACACC
Traes_1BS_92EA1F290	MYB	CTCCGAGCGAACTTCAAGATCTACGGCTGTGAGATCAGTTCGATGTAGCCCACTCGTGCACCACTGATCTCAGCATCTT	680	694	+	12.8939	2.6e-05	0.104	CGTAACCACCACACC
Traes_1AS_1EE692FDC	MYB	CTCCGAGCGAACTTCAAGATCTACGGCTGTGAGATCAGTTCGATGTAGCCCACTCGTGCACCACTGATCTCAGCATCTT	680	694	+	12.8939	2.6e-05	0.104	CGTAACCACCACACC
Traes_5AS_3D6AA43B5	B3	CTCCGAGCGAACTTCAAGATCTACGGCTGTGAGATCAGTTCGATGTAGCCCACTCGTGCACCACTGATCTCAGCATCTT	8	28	+	-1.88571	2.71e-05	0.0647	ACAGCGTTTCTGGTGAGCAAA
Traes_7DS_FE8BC1125	BBR-BPC	CTCCGAGCGAACTTCAAGATCTACGGCTGTGAGATCAGTTCGATGTAGCCCACTCGTGCACCACTGATCTCAGCATCTT	618	638	-	0.894737	2.76e-05	0.0647	TCCTTTCGCTTTCTTCCCTTC
Traes_4AL_A02408BC8	BBR-BPC	CTCCGAGCGAACTTCAAGATCTACGGCTGTGAGATCAGTTCGATGTAGCCCACTCGTGCACCACTGATCTCAGCATCTT	618	638	-	0.894737	2.76e-05	0.0646	TCCTTTCGCTTTCTTCCCTTC
Traes_1DS_BB8508CC6	LBD	CTCCGAGCGAACTTCAAGATCTACGGCTGTGAGATCAGTTCGATGTAGCCCACTCGTGCACCACTGATCTCAGCATCTT	595	611	+	12.1061	2.79e-05	0.0576	AGCCGGCGAACGTGGCG
Traes_5AS_3D6AA43B5	B3	CTCCGAGCGAACTTCAAGATCTACGGCTGTGAGATCAGTTCGATGTAGCCCACTCGTGCACCACTGATCTCAGCATCTT	575	595	+	-2.61429	3.24e-05	0.0647	ATTTAGAGCTTGACGGGGAAA
Traes_7DS_FE8BC1125	BBR-BPC	CTCCGAGCGAACTTCAAGATCTACGGCTGTGAGATCAGTTCGATGTAGCCCACTCGTGCACCACTGATCTCAGCATCTT	165	185	-	0.315789	3.25e-05	0.0647	CCCTATTTGTTTATTTTTCTA
Traes_4AL_A02408BC8	BBR-BPC	CTCCGAGCGAACTTCAAGATCTACGGCTGTGAGATCAGTTCGATGTAGCCCACTCGTGCACCACTGATCTCAGCATCTT	165	185	-	0.315789	3.25e-05	0.0646	CCCTATTTGTTTATTTTTCTA
Traes_6AS_70AD4B0D5	C3H	CTCCGAGCGAACTTCAAGATCTACGGCTGTGAGATCAGTTCGATGTAGCCCACTCGTGCACCACTGATCTCAGCATCTT	44	57	+	12.1667	3.53e-05	0.0706	CCGCAAAAAGGGAA
Traes_1DS_BB8508CC6	LBD	CTCCGAGCGAACTTCAAGATCTACGGCTGTGAGATCAGTTCGATGTAGCCCACTCGTGCACCACTGATCTCAGCATCTT	1768	1784	-	11.6212	3.7e-05	0.0576	TACCGGATAAGGCGCAG
TRAES3BF017100030CFD_g	ERF	CTCCGAGCGAACTTCAAGATCTACGGCTGTGAGATCAGTTCGATGTAGCCCACTCGTGCACCACTGATCTCAGCATCTT	937	957	-	10.2857	3.71e-05	0.143	CCGCGGCCGCCATGGCGGCCG
Traes_2BL_569371098	AP2	CTCCGAGCGAACTTCAAGATCTACGGCTGTGAGATCAGTTCGATGTAGCCCACTCGTGCACCACTGATCTCAGCATCTT	1652	1672	-	8.51111	3.96e-05	0.158	CGCCACGCTTCCCGAAGGGAG
Traes_3AL_CF481F6AC	MYB_related	CTCCGAGCGAACTTCAAGATCTACGGCTGTGAGATCAGTTCGATGTAGCCCACTCGTGCACCACTGATCTCAGCATCTT	505	513	-	12.8286	3.96e-05	0.159	ATTAGGGTG
Traes_2BL_EBA73F94F	AP2	CTCCGAGCGAACTTCAAGATCTACGGCTGTGAGATCAGTTCGATGTAGCCCACTCGTGCACCACTGATCTCAGCATCTT	612	631	+	10.8462	4.41e-05	0.0423	AGAAAGGAAGGGAAGAAAGC
Traes_4DL_C083C804E	EIL	CTCCGAGCGAACTTCAAGATCTACGGCTGTGAGATCAGTTCGATGTAGCCCACTCGTGCACCACTGATCTCAGCATCTT	155	169	-	11.5556	4.45e-05	0.178	TTCTAAATACATTCA
TRAES3BF084400010CFD_g	LBD	CTCCGAGCGAACTTCAAGATCTACGGCTGTGAGATCAGTTCGATGTAGCCCACTCGTGCACCACTGATCTCAGCATCTT	679	699	+	10.6667	4.5e-05	0.0863	GCGTAACCACCACACCCGCCG
Traes_6DL_DD82BD107	ERF	CTCCGAGCGAACTTCAAGATCTACGGCTGTGAGATCAGTTCGATGTAGCCCACTCGTGCACCACTGATCTCAGCATCTT	934	954	-	10.5606	4.75e-05	0.0916	CGGCCGCCATGGCGGCCGGGA
Traes_2BS_B1A73C7A8	ERF	CTCCGAGCGAACTTCAAGATCTACGGCTGTGAGATCAGTTCGATGTAGCCCACTCGTGCACCACTGATCTCAGCATCTT	979	993	+	11.8636	4.81e-05	0.0835	AATTCGCGGCCGCCT
Traes_1AL_297FBF3A3	MYB_related	CTCCGAGCGAACTTCAAGATCTACGGCTGTGAGATCAGTTCGATGTAGCCCACTCGTGCACCACTGATCTCAGCATCTT	1105	1119	+	11.7424	4.86e-05	0.148	AAATTGTTATCCGCT
Traes_2BL_EBA73F94F	AP2	CTCCGAGCGAACTTCAAGATCTACGGCTGTGAGATCAGTTCGATGTAGCCCACTCGTGCACCACTGATCTCAGCATCTT	616	635	+	10.6154	4.93e-05	0.0423	AGGAAGGGAAGAAAGCGAAA
Traes_1AL_6B108514B	MIKC_MADS	CTCCGAGCGAACTTCAAGATCTACGGCTGTGAGATCAGTTCGATGTAGCCCACTCGTGCACCACTGATCTCAGCATCTT	621	641	-	11.0299	5.09e-05	0.196	CGCTCCTTTCGCTTTCTTCCC
Traes_2BL_EBA73F94F	AP2	CTCCGAGCGAACTTCAAGATCTACGGCTGTGAGATCAGTTCGATGTAGCCCACTCGTGCACCACTGATCTCAGCATCTT	610	629	+	10.4615	5.31e-05	0.0423	CGAGAAAGGAAGGGAAGAAA
Traes_6DL_FC5CFB787	TCP	CTCCGAGCGAACTTCAAGATCTACGGCTGTGAGATCAGTTCGATGTAGCCCACTCGTGCACCACTGATCTCAGCATCTT	914	923	+	11.3636	5.33e-05	0.0986	TTGGGCCCGA
Traes_6DL_FC5CFB787	TCP	CTCCGAGCGAACTTCAAGATCTACGGCTGTGAGATCAGTTCGATGTAGCCCACTCGTGCACCACTGATCTCAGCATCTT	914	923	-	11.3636	5.33e-05	0.0986	TCGGGCCCAA
Traes_2BL_EBA73F94F	AP2	CTCCGAGCGAACTTCAAGATCTACGGCTGTGAGATCAGTTCGATGTAGCCCACTCGTGCACCACTGATCTCAGCATCTT	1421	1440	+	10.4487	5.34e-05	0.0423	AAGAACATGTGAGCAAAAGG
TRAES3BF021600020CFD_g	MIKC_MADS	CTCCGAGCGAACTTCAAGATCTACGGCTGTGAGATCAGTTCGATGTAGCCCACTCGTGCACCACTGATCTCAGCATCTT	46	59	+	11.0152	5.51e-05	0.166	GCAAAAAGGGAATA
Traes_1AL_1B5F51626	MIKC_MADS	CTCCGAGCGAACTTCAAGATCTACGGCTGTGAGATCAGTTCGATGTAGCCCACTCGTGCACCACTGATCTCAGCATCTT	46	59	+	11.0152	5.51e-05	0.165	GCAAAAAGGGAATA
Traes_6BL_7C6B17284	MIKC_MADS	CTCCGAGCGAACTTCAAGATCTACGGCTGTGAGATCAGTTCGATGTAGCCCACTCGTGCACCACTGATCTCAGCATCTT	343	361	+	8.77273	5.54e-05	0.222	AGGCCGAAATCGGCAAAAT
Traes_6AL_1F7DAC5FA	MIKC_MADS	CTCCGAGCGAACTTCAAGATCTACGGCTGTGAGATCAGTTCGATGTAGCCCACTCGTGCACCACTGATCTCAGCATCTT	343	361	+	8.77273	5.54e-05	0.222	AGGCCGAAATCGGCAAAAT
Traes_6DL_136DE13FB	TCP	CTCCGAGCGAACTTCAAGATCTACGGCTGTGAGATCAGTTCGATGTAGCCCACTCGTGCACCACTGATCTCAGCATCTT	914	933	-	-0.822222	5.69e-05	0.215	GCATGCGACGTCGGGCCCAA
Traes_2BL_B397F2CE3	ERF	CTCCGAGCGAACTTCAAGATCTACGGCTGTGAGATCAGTTCGATGTAGCCCACTCGTGCACCACTGATCTCAGCATCTT	1868	1882	+	10.7273	5.75e-05	0.174	TATGTAGGCGGTGCT
Traes_6DL_8D95F127B	HD-ZIP	CTCCGAGCGAACTTCAAGATCTACGGCTGTGAGATCAGTTCGATGTAGCCCACTCGTGCACCACTGATCTCAGCATCTT	1252	1262	+	11.2424	5.76e-05	0.116	GCATTAATGAA
Traes_5BL_FBC7AF288	ERF	CTCCGAGCGAACTTCAAGATCTACGGCTGTGAGATCAGTTCGATGTAGCCCACTCGTGCACCACTGATCTCAGCATCTT	933	960	-	8.51515	5.91e-05	0.221	TTCCCGCGGCCGCCATGGCGGCCGGGAG
Traes_6AL_D6045E37C	LBD	CTCCGAGCGAACTTCAAGATCTACGGCTGTGAGATCAGTTCGATGTAGCCCACTCGTGCACCACTGATCTCAGCATCTT	588	602	+	11.0455	5.98e-05	0.117	CGGGGAAAGCCGGCG
Traes_5BS_A5532B750	bZIP	CTCCGAGCGAACTTCAAGATCTACGGCTGTGAGATCAGTTCGATGTAGCCCACTCGTGCACCACTGATCTCAGCATCTT	1534	1548	+	8.43939	6.53e-05	0.252	AAGTCAGAGGTGGCG
Traes_5BL_A5532B750	bZIP	CTCCGAGCGAACTTCAAGATCTACGGCTGTGAGATCAGTTCGATGTAGCCCACTCGTGCACCACTGATCTCAGCATCTT	1534	1548	+	8.43939	6.53e-05	0.255	AAGTCAGAGGTGGCG
Traes_1AL_2CAAB9D4A	Dof	CTCCGAGCGAACTTCAAGATCTACGGCTGTGAGATCAGTTCGATGTAGCCCACTCGTGCACCACTGATCTCAGCATCTT	1150	1160	+	11.8333	6.7e-05	0.0992	CATAAAGTGTA
Traes_5DS_AACA2EBA3	MYB	CTCCGAGCGAACTTCAAGATCTACGGCTGTGAGATCAGTTCGATGTAGCCCACTCGTGCACCACTGATCTCAGCATCTT	685	695	-	11.3182	6.72e-05	0.134	GGGTGTGGTGG
Traes_3AL_12B53AB09	MYB_related	CTCCGAGCGAACTTCAAGATCTACGGCTGTGAGATCAGTTCGATGTAGCCCACTCGTGCACCACTGATCTCAGCATCTT	555	564	+	10.8485	6.73e-05	0.271	AACCCTAAAG
Traes_2BL_EBA73F94F	AP2	CTCCGAGCGAACTTCAAGATCTACGGCTGTGAGATCAGTTCGATGTAGCCCACTCGTGCACCACTGATCTCAGCATCTT	51	70	+	9.9359	6.78e-05	0.0448	AAGGGAATAAGGGCGACACG
Traes_2BS_B1A73C7A8	ERF	CTCCGAGCGAACTTCAAGATCTACGGCTGTGAGATCAGTTCGATGTAGCCCACTCGTGCACCACTGATCTCAGCATCTT	946	960	-	11.303	6.8e-05	0.0835	TTCCCGCGGCCGCCA
TRAES3BF013700050CFD_g	BES1	CTCCGAGCGAACTTCAAGATCTACGGCTGTGAGATCAGTTCGATGTAGCCCACTCGTGCACCACTGATCTCAGCATCTT	1595	1605	-	7.43939	6.85e-05	0.255	CGCACGAGGGA
TRAES3BF098300010CFD_g	RAV	CTCCGAGCGAACTTCAAGATCTACGGCTGTGAGATCAGTTCGATGTAGCCCACTCGTGCACCACTGATCTCAGCATCTT	1131	1138	-	12.1818	6.88e-05	0.277	TATGTTGT
Traes_4DS_926486EE0	MYB	CTCCGAGCGAACTTCAAGATCTACGGCTGTGAGATCAGTTCGATGTAGCCCACTCGTGCACCACTGATCTCAGCATCTT	1383	1393	+	11.6974	6.97e-05	0.279	TAATACGGTTA
Traes_2BL_9CD6E043A	ERF	CTCCGAGCGAACTTCAAGATCTACGGCTGTGAGATCAGTTCGATGTAGCCCACTCGTGCACCACTGATCTCAGCATCTT	595	614	-	10.2273	7.17e-05	0.283	TCTCGCCACGTTCGCCGGCT
TRAES3BF114300070CFD_g	NAC	CTCCGAGCGAACTTCAAGATCTACGGCTGTGAGATCAGTTCGATGTAGCCCACTCGTGCACCACTGATCTCAGCATCTT	780	798	+	11.0758	7.18e-05	0.278	CTTCGCTATTACGCCAGCT
Traes_1DS_BB8508CC6	LBD	CTCCGAGCGAACTTCAAGATCTACGGCTGTGAGATCAGTTCGATGTAGCCCACTCGTGCACCACTGATCTCAGCATCTT	1982	1998	-	10.3636	7.36e-05	0.0576	CAGCGGTGTTGTTGGCG
Traes_1AL_297FBF3A3	MYB_related	CTCCGAGCGAACTTCAAGATCTACGGCTGTGAGATCAGTTCGATGTAGCCCACTCGTGCACCACTGATCTCAGCATCTT	1385	1399	+	10.9697	7.36e-05	0.148	ATACGGTTATCCACA
TRAES3BF018800030CFD_g	MYB	CTCCGAGCGAACTTCAAGATCTACGGCTGTGAGATCAGTTCGATGTAGCCCACTCGTGCACCACTGATCTCAGCATCTT	1768	1788	-	9.69512	7.41e-05	0.296	TAGTTACCGGATAAGGCGCAG
Traes_1AL_2CAAB9D4A	Dof	CTCCGAGCGAACTTCAAGATCTACGGCTGTGAGATCAGTTCGATGTAGCCCACTCGTGCACCACTGATCTCAGCATCTT	92	102	-	11.7121	7.42e-05	0.0992	GAAAAAGGAAG
Traes_4DS_F3750ABFD	ZF-HD	CTCCGAGCGAACTTCAAGATCTACGGCTGTGAGATCAGTTCGATGTAGCCCACTCGTGCACCACTGATCTCAGCATCTT	103	116	-	10.7879	7.42e-05	0.298	GCTTCAATAATATT
Traes_2BL_361925B62	MYB	CTCCGAGCGAACTTCAAGATCTACGGCTGTGAGATCAGTTCGATGTAGCCCACTCGTGCACCACTGATCTCAGCATCTT	1055	1069	-	11.2727	7.53e-05	0.185	GCTATTTAGGTGACA
Traes_1DS_BB8508CC6	LBD	CTCCGAGCGAACTTCAAGATCTACGGCTGTGAGATCAGTTCGATGTAGCCCACTCGTGCACCACTGATCTCAGCATCTT	697	713	-	10.2879	7.65e-05	0.0576	CGGCGCATTAAGCGCGG
Traes_2BS_F1B450FA4	MYB	CTCCGAGCGAACTTCAAGATCTACGGCTGTGAGATCAGTTCGATGTAGCCCACTCGTGCACCACTGATCTCAGCATCTT	633	647	-	11.3636	7.79e-05	0.16	AGCGCCCGCTCCTTT
TRAES3BF097400050CFD_g	ARF	CTCCGAGCGAACTTCAAGATCTACGGCTGTGAGATCAGTTCGATGTAGCCCACTCGTGCACCACTGATCTCAGCATCTT	1613	1622	-	11.2	7.88e-05	0.304	GGGTCGGAAC
Traes_4DS_2E95B3A30	CPP	CTCCGAGCGAACTTCAAGATCTACGGCTGTGAGATCAGTTCGATGTAGCCCACTCGTGCACCACTGATCTCAGCATCTT	292	304	-	10.65	7.92e-05	0.318	GCGAATTTTAACA
Traes_4BS_929E7B27B	CPP	CTCCGAGCGAACTTCAAGATCTACGGCTGTGAGATCAGTTCGATGTAGCCCACTCGTGCACCACTGATCTCAGCATCTT	292	304	-	10.65	7.92e-05	0.318	GCGAATTTTAACA
TRAES3BF008800180CFD_g	Dof	CTCCGAGCGAACTTCAAGATCTACGGCTGTGAGATCAGTTCGATGTAGCCCACTCGTGCACCACTGATCTCAGCATCTT	47	56	+	10.6545	7.92e-05	0.131	CAAAAAGGGA
Traes_3AS_4C4673A12	Dof	CTCCGAGCGAACTTCAAGATCTACGGCTGTGAGATCAGTTCGATGTAGCCCACTCGTGCACCACTGATCTCAGCATCTT	47	56	+	10.6545	7.92e-05	0.131	CAAAAAGGGA
Traes_2AS_6C2F49AE0	Dof	CTCCGAGCGAACTTCAAGATCTACGGCTGTGAGATCAGTTCGATGTAGCCCACTCGTGCACCACTGATCTCAGCATCTT	47	56	+	10.6545	7.92e-05	0.131	CAAAAAGGGA
Traes_1AL_C4FA8404A	NAC	CTCCGAGCGAACTTCAAGATCTACGGCTGTGAGATCAGTTCGATGTAGCCCACTCGTGCACCACTGATCTCAGCATCTT	600	620	+	7.09091	7.94e-05	0.317	GCGAACGTGGCGAGAAAGGAA
Traes_5AL_315285EFC	Nin-like	CTCCGAGCGAACTTCAAGATCTACGGCTGTGAGATCAGTTCGATGTAGCCCACTCGTGCACCACTGATCTCAGCATCTT	1829	1843	+	11.3571	7.98e-05	0.313	CTGGCAGCAGCCACT
Traes_5AL_315285EFC1	Nin-like	CTCCGAGCGAACTTCAAGATCTACGGCTGTGAGATCAGTTCGATGTAGCCCACTCGTGCACCACTGATCTCAGCATCTT	1829	1843	+	11.3571	7.98e-05	0.313	CTGGCAGCAGCCACT
Traes_7BS_D06222817	MYB_related	CTCCGAGCGAACTTCAAGATCTACGGCTGTGAGATCAGTTCGATGTAGCCCACTCGTGCACCACTGATCTCAGCATCTT	646	653	+	12.3434	8.08e-05	0.319	CTAGGGCG
Traes_6DL_D1C1DBD34	MIKC_MADS	CTCCGAGCGAACTTCAAGATCTACGGCTGTGAGATCAGTTCGATGTAGCCCACTCGTGCACCACTGATCTCAGCATCTT	258	272	+	9.43939	8.08e-05	0.162	ATACCGCATCAGGAA
Traes_4DL_AE5093871	BBR-BPC	CTCCGAGCGAACTTCAAGATCTACGGCTGTGAGATCAGTTCGATGTAGCCCACTCGTGCACCACTGATCTCAGCATCTT	611	634	+	-1.4697	8.12e-05	0.16	GAGAAAGGAAGGGAAGAAAGCGAA
Traes_4AS_48979CBE1	BBR-BPC	CTCCGAGCGAACTTCAAGATCTACGGCTGTGAGATCAGTTCGATGTAGCCCACTCGTGCACCACTGATCTCAGCATCTT	611	634	+	-1.4697	8.12e-05	0.16	GAGAAAGGAAGGGAAGAAAGCGAA
Traes_5BL_F5D379AFC	ERF	CTCCGAGCGAACTTCAAGATCTACGGCTGTGAGATCAGTTCGATGTAGCCCACTCGTGCACCACTGATCTCAGCATCTT	706	720	-	10.2121	8.17e-05	0.316	CCTGTAGCGGCGCAT
Traes_2DL_FBE64209C	ARF	CTCCGAGCGAACTTCAAGATCTACGGCTGTGAGATCAGTTCGATGTAGCCCACTCGTGCACCACTGATCTCAGCATCTT	1552	1561	+	11.1667	8.21e-05	0.328	CCCGACAGGA
Traes_2BL_E322FD546	ARF	CTCCGAGCGAACTTCAAGATCTACGGCTGTGAGATCAGTTCGATGTAGCCCACTCGTGCACCACTGATCTCAGCATCTT	1552	1561	+	11.1667	8.21e-05	0.328	CCCGACAGGA
TRAES3BF021600020CFD_g	MIKC_MADS	CTCCGAGCGAACTTCAAGATCTACGGCTGTGAGATCAGTTCGATGTAGCCCACTCGTGCACCACTGATCTCAGCATCTT	1648	1661	-	10.2727	8.38e-05	0.166	CCGAAGGGAGAAAG
Traes_1AL_1B5F51626	MIKC_MADS	CTCCGAGCGAACTTCAAGATCTACGGCTGTGAGATCAGTTCGATGTAGCCCACTCGTGCACCACTGATCTCAGCATCTT	1648	1661	-	10.2727	8.38e-05	0.165	CCGAAGGGAGAAAG
Traes_2DS_2CE71025C	C2H2	CTCCGAGCGAACTTCAAGATCTACGGCTGTGAGATCAGTTCGATGTAGCCCACTCGTGCACCACTGATCTCAGCATCTT	98	104	-	13.4605	8.4e-05	0.338	TTGAAAA
Traes_5BL_F258582BB	GATA	CTCCGAGCGAACTTCAAGATCTACGGCTGTGAGATCAGTTCGATGTAGCCCACTCGTGCACCACTGATCTCAGCATCTT	502	520	+	5.46479	8.4e-05	0.336	CATCACCCTAATCAAGTTT
Traes_2BS_F1B450FA4	MYB	CTCCGAGCGAACTTCAAGATCTACGGCTGTGAGATCAGTTCGATGTAGCCCACTCGTGCACCACTGATCTCAGCATCTT	1488	1502	+	11.2121	8.52e-05	0.16	TCCATAGGCTCCGCC
Traes_6AL_A93C6F2FC	MIKC_MADS	CTCCGAGCGAACTTCAAGATCTACGGCTGTGAGATCAGTTCGATGTAGCCCACTCGTGCACCACTGATCTCAGCATCTT	261	275	-	9.40909	8.66e-05	0.127	AATTTCCTGATGCGG
Traes_1DS_BB8508CC6	LBD	CTCCGAGCGAACTTCAAGATCTACGGCTGTGAGATCAGTTCGATGTAGCCCACTCGTGCACCACTGATCTCAGCATCTT	697	713	+	10.0303	8.74e-05	0.0576	CCGCGCTTAATGCGCCG
Traes_1AL_A9FB6BF52	ERF	CTCCGAGCGAACTTCAAGATCTACGGCTGTGAGATCAGTTCGATGTAGCCCACTCGTGCACCACTGATCTCAGCATCTT	1997	2017	+	8.67606	8.78e-05	0.116	TGTAGCGGTGTTTTTGGTTGC
Traes_2BL_B397F2CE3	ERF	CTCCGAGCGAACTTCAAGATCTACGGCTGTGAGATCAGTTCGATGTAGCCCACTCGTGCACCACTGATCTCAGCATCTT	1536	1550	+	9.81818	8.83e-05	0.174	GTCAGAGGTGGCGAA
Traes_1DS_BB8508CC6	LBD	CTCCGAGCGAACTTCAAGATCTACGGCTGTGAGATCAGTTCGATGTAGCCCACTCGTGCACCACTGATCTCAGCATCTT	683	699	-	10	8.88e-05	0.0576	CGGCGGGTGTGGTGGTT
Traes_6DL_59DB06B9F	YABBY	CTCCGAGCGAACTTCAAGATCTACGGCTGTGAGATCAGTTCGATGTAGCCCACTCGTGCACCACTGATCTCAGCATCTT	103	112	-	10.3537	8.9e-05	0.358	CAATAATATT
Traes_1BL_8925B27BC	NAC	CTCCGAGCGAACTTCAAGATCTACGGCTGTGAGATCAGTTCGATGTAGCCCACTCGTGCACCACTGATCTCAGCATCTT	603	617	+	10.5909	8.94e-05	0.359	AACGTGGCGAGAAAG
TRAES3BF008800180CFD_g	Dof	CTCCGAGCGAACTTCAAGATCTACGGCTGTGAGATCAGTTCGATGTAGCCCACTCGTGCACCACTGATCTCAGCATCTT	1150	1159	+	10.5	9.14e-05	0.131	CATAAAGTGT
Traes_3AS_4C4673A12	Dof	CTCCGAGCGAACTTCAAGATCTACGGCTGTGAGATCAGTTCGATGTAGCCCACTCGTGCACCACTGATCTCAGCATCTT	1150	1159	+	10.5	9.14e-05	0.131	CATAAAGTGT
Traes_2AS_6C2F49AE0	Dof	CTCCGAGCGAACTTCAAGATCTACGGCTGTGAGATCAGTTCGATGTAGCCCACTCGTGCACCACTGATCTCAGCATCTT	1150	1159	+	10.5	9.14e-05	0.131	CATAAAGTGT
Traes_2BL_361925B62	MYB	CTCCGAGCGAACTTCAAGATCTACGGCTGTGAGATCAGTTCGATGTAGCCCACTCGTGCACCACTGATCTCAGCATCTT	285	299	+	10.9394	9.21e-05	0.185	AATATTTTGTTAAAA
Traes_2BL_8DEC0EFBF	LFY	CTCCGAGCGAACTTCAAGATCTACGGCTGTGAGATCAGTTCGATGTAGCCCACTCGTGCACCACTGATCTCAGCATCTT	332	350	+	8.02817	9.22e-05	0.185	TTTTAACCAATAGGCCGAA
Traes_2BL_8DEC0EFBF	LFY	CTCCGAGCGAACTTCAAGATCTACGGCTGTGAGATCAGTTCGATGTAGCCCACTCGTGCACCACTGATCTCAGCATCTT	332	350	-	8.02817	9.22e-05	0.185	TTCGGCCTATTGGTTAAAA
Traes_7DL_C89614A4D	ARF	CTCCGAGCGAACTTCAAGATCTACGGCTGTGAGATCAGTTCGATGTAGCCCACTCGTGCACCACTGATCTCAGCATCTT	1552	1560	-	10.75	9.31e-05	0.373	CCTGTCGGG
Traes_4DL_88ABAD6C0	HD-ZIP	CTCCGAGCGAACTTCAAGATCTACGGCTGTGAGATCAGTTCGATGTAGCCCACTCGTGCACCACTGATCTCAGCATCTT	103	113	-	11.3134	9.31e-05	0.374	TCAATAATATT
Traes_6DS_DE865EA6D	C2H2	CTCCGAGCGAACTTCAAGATCTACGGCTGTGAGATCAGTTCGATGTAGCCCACTCGTGCACCACTGATCTCAGCATCTT	347	358	-	10.1765	9.33e-05	0.36	TTGCCGATTTCG
Traes_5DL_9CC4EC839	MIKC_MADS	CTCCGAGCGAACTTCAAGATCTACGGCTGTGAGATCAGTTCGATGTAGCCCACTCGTGCACCACTGATCTCAGCATCTT	46	57	+	10.4286	9.48e-05	0.38	GCAAAAAGGGAA
Traes_2BS_4818EA1FF	MIKC_MADS	CTCCGAGCGAACTTCAAGATCTACGGCTGTGAGATCAGTTCGATGTAGCCCACTCGTGCACCACTGATCTCAGCATCTT	46	57	+	10.4286	9.48e-05	0.38	GCAAAAAGGGAA
Traes_4DL_A2012EA68	LBD	CTCCGAGCGAACTTCAAGATCTACGGCTGTGAGATCAGTTCGATGTAGCCCACTCGTGCACCACTGATCTCAGCATCTT	1404	1422	-	10.3939	9.52e-05	0.128	TTTCCTGCGTTATCCCCTG
Traes_6AL_A93C6F2FC	MIKC_MADS	CTCCGAGCGAACTTCAAGATCTACGGCTGTGAGATCAGTTCGATGTAGCCCACTCGTGCACCACTGATCTCAGCATCTT	1773	1787	-	9.18182	9.55e-05	0.127	AGTTACCGGATAAGG
Traes_2BS_BD0ED621D	HD-ZIP	CTCCGAGCGAACTTCAAGATCTACGGCTGTGAGATCAGTTCGATGTAGCCCACTCGTGCACCACTGATCTCAGCATCTT	96	116	-	9.32836	9.72e-05	0.389	GCTTCAATAATATTGAAAAAG
Traes_4DL_A2012EA68	LBD	CTCCGAGCGAACTTCAAGATCTACGGCTGTGAGATCAGTTCGATGTAGCCCACTCGTGCACCACTGATCTCAGCATCTT	1395	1413	-	10.3485	9.8e-05	0.128	TTATCCCCTGATTCTGTGG
TRAES3BF008800180CFD_g	Dof	CTCCGAGCGAACTTCAAGATCTACGGCTGTGAGATCAGTTCGATGTAGCCCACTCGTGCACCACTGATCTCAGCATCTT	204	213	+	10.4364	9.8e-05	0.131	CGAAAAGTGC
Traes_3AS_4C4673A12	Dof	CTCCGAGCGAACTTCAAGATCTACGGCTGTGAGATCAGTTCGATGTAGCCCACTCGTGCACCACTGATCTCAGCATCTT	204	213	+	10.4364	9.8e-05	0.131	CGAAAAGTGC
Traes_2AS_6C2F49AE0	Dof	CTCCGAGCGAACTTCAAGATCTACGGCTGTGAGATCAGTTCGATGTAGCCCACTCGTGCACCACTGATCTCAGCATCTT	204	213	+	10.4364	9.8e-05	0.131	CGAAAAGTGC
Traes_2BL_EBA73F94F	AP2	CTCCGAGCGAACTTCAAGATCTACGGCTGTGAGATCAGTTCGATGTAGCCCACTCGTGCACCACTGATCTCAGCATCTT	164	183	+	9.10256	9.82e-05	0.0556	TTAGAAAAATAAACAAATAG
TRAES3BF097400030CFD_g	NAC	CTCCGAGCGAACTTCAAGATCTACGGCTGTGAGATCAGTTCGATGTAGCCCACTCGTGCACCACTGATCTCAGCATCTT	780	794	+	10.6515	9.82e-05	0.394	CTTCGCTATTACGCC
Traes_3AS_55E9080C2	MIKC_MADS	CTCCGAGCGAACTTCAAGATCTACGGCTGTGAGATCAGTTCGATGTAGCCCACTCGTGCACCACTGATCTCAGCATCTT	343	361	-	10.169	9.84e-05	0.394	ATTTTGCCGATTTCGGCCT
