# Supplementary material for: Are TaNAC Transcription Factors Involved in Promoting Wheat Yield by cis-Regulation of TaCKX Gene Family?
Source: Int J Mol Sci. 2024 Feb 7;25(4):2027. doi: 10.3390/ijms25042027 (PMC10889182; doi:10.3390/ijms25042027)
Supplement: Supplementary file 1 [file ijms-25-02027-s001.zip › Folder S2/Kontesa TaCKX5.txt]

#pattern name	Family	sequence name	start	stop	strand	score	p-value	q-value	matched sequence
Traes_5DL_92CBBE968	MYB	TGTTGAGATCAGTTCGATGTATCCACTCGTGCACCACTGATCTTCAGCATCTTTTACTTCACAGCGTTCTGGTGAGCAA	1353	1363	-	14.3333	9.75e-07	0.00382	TAACCGTATTA
Traes_1AL_2CAAB9D4A	Dof	TGTTGAGATCAGTTCGATGTATCCACTCGTGCACCACTGATCTTCAGCATCTTTTACTTCACAGCGTTCTGGTGAGCAA	17	27	+	14.1212	2.75e-06	0.0107	CAAAAAGGGAA
Traes_5BL_A85CEE3C1	bZIP	TGTTGAGATCAGTTCGATGTATCCACTCGTGCACCACTGATCTTCAGCATCTTTTACTTCACAGCGTTCTGGTGAGCAA	762	772	+	15.3553	4.24e-06	0.00794	GCCAGCTGGCG
Traes_5BL_A85CEE3C1	bZIP	TGTTGAGATCAGTTCGATGTATCCACTCGTGCACCACTGATCTTCAGCATCTTTTACTTCACAGCGTTCTGGTGAGCAA	761	771	-	15.3553	4.24e-06	0.00794	GCCAGCTGGCG
TRAES3BF027700010CFD_g	MYB	TGTTGAGATCAGTTCGATGTATCCACTCGTGCACCACTGATCTTCAGCATCTTTTACTTCACAGCGTTCTGGTGAGCAA	1354	1364	-	13.4848	5.34e-06	0.0209	ATAACCGTATT
Traes_6DL_EF6D5D4FA	Dof	TGTTGAGATCAGTTCGATGTATCCACTCGTGCACCACTGATCTTCAGCATCTTTTACTTCACAGCGTTCTGGTGAGCAA	60	80	-	14.5909	5.51e-06	0.0185	ATAATATTGAAAAAGGAAGAG
Traes_1AL_A9FB6BF52	ERF	TGTTGAGATCAGTTCGATGTATCCACTCGTGCACCACTGATCTTCAGCATCTTTTACTTCACAGCGTTCTGGTGAGCAA	651	671	-	13.9718	5.98e-06	0.0231	CGCGGCGGGTGTGGTGGTTAC
Traes_5BL_A85CEE3C1	bZIP	TGTTGAGATCAGTTCGATGTATCCACTCGTGCACCACTGATCTTCAGCATCTTTTACTTCACAGCGTTCTGGTGAGCAA	1214	1224	-	14.4605	7.12e-06	0.00889	TGCAGCTGGCA
Traes_4AL_273ACCFFD	bZIP	TGTTGAGATCAGTTCGATGTATCCACTCGTGCACCACTGATCTTCAGCATCTTTTACTTCACAGCGTTCTGGTGAGCAA	762	773	-	14.6515	7.44e-06	0.0167	TCGCCAGCTGGC
Traes_4AL_273ACCFFD	bZIP	TGTTGAGATCAGTTCGATGTATCCACTCGTGCACCACTGATCTTCAGCATCTTTTACTTCACAGCGTTCTGGTGAGCAA	760	771	+	14.5152	8.53e-06	0.0167	ACGCCAGCTGGC
Traes_2BS_B1A73C7A8	ERF	TGTTGAGATCAGTTCGATGTATCCACTCGTGCACCACTGATCTTCAGCATCTTTTACTTCACAGCGTTCTGGTGAGCAA	565	579	-	14.1364	8.55e-06	0.0307	CCACGTTCGCCGGCT
Traes_6DL_EF6D5D4FA	Dof	TGTTGAGATCAGTTCGATGTATCCACTCGTGCACCACTGATCTTCAGCATCTTTTACTTCACAGCGTTCTGGTGAGCAA	9	29	+	13.9091	9.56e-06	0.0185	CAAATGCGCAAAAAGGGAATA
Traes_6DL_8D95F127B	HD-ZIP	TGTTGAGATCAGTTCGATGTATCCACTCGTGCACCACTGATCTTCAGCATCTTTTACTTCACAGCGTTCTGGTGAGCAA	1163	1173	+	14.5909	9.69e-06	0.038	ACATTAATTGC
Traes_6DL_DD82BD107	ERF	TGTTGAGATCAGTTCGATGTATCCACTCGTGCACCACTGATCTTCAGCATCTTTTACTTCACAGCGTTCTGGTGAGCAA	907	927	+	13.3939	1.16e-05	0.0436	CGGCCGCCATGGCGGCCGCGG
Traes_6AL_D6045E37C	LBD	TGTTGAGATCAGTTCGATGTATCCACTCGTGCACCACTGATCTTCAGCATCTTTTACTTCACAGCGTTCTGGTGAGCAA	1738	1752	-	13.0909	1.34e-05	0.051	CCGGATAAGGCGCAG
Traes_4BL_9422485B3	bZIP	TGTTGAGATCAGTTCGATGTATCCACTCGTGCACCACTGATCTTCAGCATCTTTTACTTCACAGCGTTCTGGTGAGCAA	762	772	+	13.6212	1.37e-05	0.0266	GCCAGCTGGCG
Traes_4BL_9422485B3	bZIP	TGTTGAGATCAGTTCGATGTATCCACTCGTGCACCACTGATCTTCAGCATCTTTTACTTCACAGCGTTCTGGTGAGCAA	761	771	-	13.6212	1.37e-05	0.0266	GCCAGCTGGCG
Traes_4DL_AE5093871	BBR-BPC	TGTTGAGATCAGTTCGATGTATCCACTCGTGCACCACTGATCTTCAGCATCTTTTACTTCACAGCGTTCTGGTGAGCAA	1276	1299	-	4.16667	1.37e-05	0.0528	GAGTCAGTGAGCGAGGAAGCGGAA
Traes_4AS_48979CBE1	BBR-BPC	TGTTGAGATCAGTTCGATGTATCCACTCGTGCACCACTGATCTTCAGCATCTTTTACTTCACAGCGTTCTGGTGAGCAA	1276	1299	-	4.16667	1.37e-05	0.0528	GAGTCAGTGAGCGAGGAAGCGGAA
Traes_6AS_70AD4B0D5	C3H	TGTTGAGATCAGTTCGATGTATCCACTCGTGCACCACTGATCTTCAGCATCTTTTACTTCACAGCGTTCTGGTGAGCAA	14	27	+	12.9697	1.5e-05	0.0365	GCGCAAAAAGGGAA
Traes_6AL_A93C6F2FC	MIKC_MADS	TGTTGAGATCAGTTCGATGTATCCACTCGTGCACCACTGATCTTCAGCATCTTTTACTTCACAGCGTTCTGGTGAGCAA	316	330	-	12.9848	1.51e-05	0.0587	TTTTGCCGATTTCGG
Traes_6DL_D1C1DBD34	MIKC_MADS	TGTTGAGATCAGTTCGATGTATCCACTCGTGCACCACTGATCTTCAGCATCTTTTACTTCACAGCGTTCTGGTGAGCAA	229	243	-	12.8939	1.57e-05	0.0612	TTTCCTGATGCGGTA
TRAES3BF084400010CFD_g	LBD	TGTTGAGATCAGTTCGATGTATCCACTCGTGCACCACTGATCTTCAGCATCTTTTACTTCACAGCGTTCTGGTGAGCAA	565	585	-	12.4545	1.69e-05	0.0631	TTCTCGCCACGTTCGCCGGCT
Traes_4BL_7911992DE	Dof	TGTTGAGATCAGTTCGATGTATCCACTCGTGCACCACTGATCTTCAGCATCTTTTACTTCACAGCGTTCTGGTGAGCAA	62	82	+	12.8333	1.69e-05	0.0486	CTTCCTTTTTCAATATTATTG
Traes_6AS_70AD4B0D5	C3H	TGTTGAGATCAGTTCGATGTATCCACTCGTGCACCACTGATCTTCAGCATCTTTTACTTCACAGCGTTCTGGTGAGCAA	62	75	-	12.7727	1.88e-05	0.0365	ATTGAAAAAGGAAG
TRAES3BF042000020CFD_g	CPP	TGTTGAGATCAGTTCGATGTATCCACTCGTGCACCACTGATCTTCAGCATCTTTTACTTCACAGCGTTCTGGTGAGCAA	121	130	+	13.22	2.08e-05	0.0815	TATTTGAATG
Traes_2BL_EBA73F94F	AP2	TGTTGAGATCAGTTCGATGTATCCACTCGTGCACCACTGATCTTCAGCATCTTTTACTTCACAGCGTTCTGGTGAGCAA	588	607	+	12.1282	2.29e-05	0.0413	GAAGGGAAGAAAGCGAAAGG
Traes_5AL_B65EF5518	EIL	TGTTGAGATCAGTTCGATGTATCCACTCGTGCACCACTGATCTTCAGCATCTTTTACTTCACAGCGTTCTGGTGAGCAA	398	418	-	12.0488	2.43e-05	0.0948	GAGTCCACGTTCTTTAATAGT
Traes_4BL_7911992DE	Dof	TGTTGAGATCAGTTCGATGTATCCACTCGTGCACCACTGATCTTCAGCATCTTTTACTTCACAGCGTTCTGGTGAGCAA	584	604	-	12.1818	2.52e-05	0.0486	TTCGCTTTCTTCCCTTCCTTT
Traes_4DL_A2012EA68	LBD	TGTTGAGATCAGTTCGATGTATCCACTCGTGCACCACTGATCTTCAGCATCTTTTACTTCACAGCGTTCTGGTGAGCAA	1734	1752	+	12.2879	2.59e-05	0.0993	ACCGCTGCGCCTTATCCGG
Traes_1DS_5BAD8947E	MYB	TGTTGAGATCAGTTCGATGTATCCACTCGTGCACCACTGATCTTCAGCATCTTTTACTTCACAGCGTTCTGGTGAGCAA	650	664	+	12.8939	2.6e-05	0.102	CGTAACCACCACACC
Traes_1BS_92EA1F290	MYB	TGTTGAGATCAGTTCGATGTATCCACTCGTGCACCACTGATCTTCAGCATCTTTTACTTCACAGCGTTCTGGTGAGCAA	650	664	+	12.8939	2.6e-05	0.102	CGTAACCACCACACC
Traes_1AS_1EE692FDC	MYB	TGTTGAGATCAGTTCGATGTATCCACTCGTGCACCACTGATCTTCAGCATCTTTTACTTCACAGCGTTCTGGTGAGCAA	650	664	+	12.8939	2.6e-05	0.102	CGTAACCACCACACC
Traes_7DS_FE8BC1125	BBR-BPC	TGTTGAGATCAGTTCGATGTATCCACTCGTGCACCACTGATCTTCAGCATCTTTTACTTCACAGCGTTCTGGTGAGCAA	588	608	-	0.894737	2.76e-05	0.063	TCCTTTCGCTTTCTTCCCTTC
Traes_4AL_A02408BC8	BBR-BPC	TGTTGAGATCAGTTCGATGTATCCACTCGTGCACCACTGATCTTCAGCATCTTTTACTTCACAGCGTTCTGGTGAGCAA	588	608	-	0.894737	2.76e-05	0.063	TCCTTTCGCTTTCTTCCCTTC
Traes_1DS_BB8508CC6	LBD	TGTTGAGATCAGTTCGATGTATCCACTCGTGCACCACTGATCTTCAGCATCTTTTACTTCACAGCGTTCTGGTGAGCAA	565	581	+	12.1061	2.79e-05	0.0674	AGCCGGCGAACGTGGCG
Traes_5AS_3D6AA43B5	B3	TGTTGAGATCAGTTCGATGTATCCACTCGTGCACCACTGATCTTCAGCATCTTTTACTTCACAGCGTTCTGGTGAGCAA	545	565	+	-2.61429	3.24e-05	0.126	ATTTAGAGCTTGACGGGGAAA
Traes_7DS_FE8BC1125	BBR-BPC	TGTTGAGATCAGTTCGATGTATCCACTCGTGCACCACTGATCTTCAGCATCTTTTACTTCACAGCGTTCTGGTGAGCAA	135	155	-	0.315789	3.25e-05	0.063	CCCTATTTGTTTATTTTTCTA
Traes_4AL_A02408BC8	BBR-BPC	TGTTGAGATCAGTTCGATGTATCCACTCGTGCACCACTGATCTTCAGCATCTTTTACTTCACAGCGTTCTGGTGAGCAA	135	155	-	0.315789	3.25e-05	0.063	CCCTATTTGTTTATTTTTCTA
Traes_1DS_BB8508CC6	LBD	TGTTGAGATCAGTTCGATGTATCCACTCGTGCACCACTGATCTTCAGCATCTTTTACTTCACAGCGTTCTGGTGAGCAA	1738	1754	-	11.6212	3.7e-05	0.0674	TACCGGATAAGGCGCAG
TRAES3BF017100030CFD_g	ERF	TGTTGAGATCAGTTCGATGTATCCACTCGTGCACCACTGATCTTCAGCATCTTTTACTTCACAGCGTTCTGGTGAGCAA	907	927	-	10.2857	3.71e-05	0.14	CCGCGGCCGCCATGGCGGCCG
Traes_2BL_569371098	AP2	TGTTGAGATCAGTTCGATGTATCCACTCGTGCACCACTGATCTTCAGCATCTTTTACTTCACAGCGTTCTGGTGAGCAA	1622	1642	-	8.51111	3.96e-05	0.154	CGCCACGCTTCCCGAAGGGAG
Traes_3AL_CF481F6AC	MYB_related	TGTTGAGATCAGTTCGATGTATCCACTCGTGCACCACTGATCTTCAGCATCTTTTACTTCACAGCGTTCTGGTGAGCAA	475	483	-	12.8286	3.96e-05	0.155	ATTAGGGTG
Traes_2BL_EBA73F94F	AP2	TGTTGAGATCAGTTCGATGTATCCACTCGTGCACCACTGATCTTCAGCATCTTTTACTTCACAGCGTTCTGGTGAGCAA	582	601	+	10.8462	4.41e-05	0.0413	AGAAAGGAAGGGAAGAAAGC
Traes_4DL_C083C804E	EIL	TGTTGAGATCAGTTCGATGTATCCACTCGTGCACCACTGATCTTCAGCATCTTTTACTTCACAGCGTTCTGGTGAGCAA	125	139	-	11.5556	4.45e-05	0.174	TTCTAAATACATTCA
TRAES3BF084400010CFD_g	LBD	TGTTGAGATCAGTTCGATGTATCCACTCGTGCACCACTGATCTTCAGCATCTTTTACTTCACAGCGTTCTGGTGAGCAA	649	669	+	10.6667	4.5e-05	0.0842	GCGTAACCACCACACCCGCCG
Traes_6DL_DD82BD107	ERF	TGTTGAGATCAGTTCGATGTATCCACTCGTGCACCACTGATCTTCAGCATCTTTTACTTCACAGCGTTCTGGTGAGCAA	904	924	-	10.5606	4.75e-05	0.0895	CGGCCGCCATGGCGGCCGGGA
Traes_2BS_B1A73C7A8	ERF	TGTTGAGATCAGTTCGATGTATCCACTCGTGCACCACTGATCTTCAGCATCTTTTACTTCACAGCGTTCTGGTGAGCAA	949	963	+	11.8636	4.81e-05	0.0813	AATTCGCGGCCGCCT
Traes_1AL_297FBF3A3	MYB_related	TGTTGAGATCAGTTCGATGTATCCACTCGTGCACCACTGATCTTCAGCATCTTTTACTTCACAGCGTTCTGGTGAGCAA	1075	1089	+	11.7424	4.86e-05	0.144	AAATTGTTATCCGCT
Traes_5DL_1868E2A6C	MYB	TGTTGAGATCAGTTCGATGTATCCACTCGTGCACCACTGATCTTCAGCATCTTTTACTTCACAGCGTTCTGGTGAGCAA	1937	1951	+	12.1212	4.93e-05	0.193	AAAAGAGTTGGTAGC
Traes_2BL_EBA73F94F	AP2	TGTTGAGATCAGTTCGATGTATCCACTCGTGCACCACTGATCTTCAGCATCTTTTACTTCACAGCGTTCTGGTGAGCAA	586	605	+	10.6154	4.93e-05	0.0413	AGGAAGGGAAGAAAGCGAAA
Traes_1AL_6B108514B	MIKC_MADS	TGTTGAGATCAGTTCGATGTATCCACTCGTGCACCACTGATCTTCAGCATCTTTTACTTCACAGCGTTCTGGTGAGCAA	591	611	-	11.0299	5.09e-05	0.191	CGCTCCTTTCGCTTTCTTCCC
Traes_2BL_EBA73F94F	AP2	TGTTGAGATCAGTTCGATGTATCCACTCGTGCACCACTGATCTTCAGCATCTTTTACTTCACAGCGTTCTGGTGAGCAA	580	599	+	10.4615	5.31e-05	0.0413	CGAGAAAGGAAGGGAAGAAA
Traes_6DL_FC5CFB787	TCP	TGTTGAGATCAGTTCGATGTATCCACTCGTGCACCACTGATCTTCAGCATCTTTTACTTCACAGCGTTCTGGTGAGCAA	884	893	+	11.3636	5.33e-05	0.0958	TTGGGCCCGA
Traes_6DL_FC5CFB787	TCP	TGTTGAGATCAGTTCGATGTATCCACTCGTGCACCACTGATCTTCAGCATCTTTTACTTCACAGCGTTCTGGTGAGCAA	884	893	-	11.3636	5.33e-05	0.0958	TCGGGCCCAA
Traes_2BL_EBA73F94F	AP2	TGTTGAGATCAGTTCGATGTATCCACTCGTGCACCACTGATCTTCAGCATCTTTTACTTCACAGCGTTCTGGTGAGCAA	1391	1410	+	10.4487	5.34e-05	0.0413	AAGAACATGTGAGCAAAAGG
Traes_4BL_7911992DE	Dof	TGTTGAGATCAGTTCGATGTATCCACTCGTGCACCACTGATCTTCAGCATCTTTTACTTCACAGCGTTCTGGTGAGCAA	7	27	-	10.8182	5.49e-05	0.0707	TTCCCTTTTTGCGCATTTGCT
TRAES3BF021600020CFD_g	MIKC_MADS	TGTTGAGATCAGTTCGATGTATCCACTCGTGCACCACTGATCTTCAGCATCTTTTACTTCACAGCGTTCTGGTGAGCAA	16	29	+	11.0152	5.51e-05	0.162	GCAAAAAGGGAATA
Traes_1AL_1B5F51626	MIKC_MADS	TGTTGAGATCAGTTCGATGTATCCACTCGTGCACCACTGATCTTCAGCATCTTTTACTTCACAGCGTTCTGGTGAGCAA	16	29	+	11.0152	5.51e-05	0.162	GCAAAAAGGGAATA
Traes_6BL_7C6B17284	MIKC_MADS	TGTTGAGATCAGTTCGATGTATCCACTCGTGCACCACTGATCTTCAGCATCTTTTACTTCACAGCGTTCTGGTGAGCAA	313	331	+	8.77273	5.54e-05	0.216	AGGCCGAAATCGGCAAAAT
Traes_6AL_1F7DAC5FA	MIKC_MADS	TGTTGAGATCAGTTCGATGTATCCACTCGTGCACCACTGATCTTCAGCATCTTTTACTTCACAGCGTTCTGGTGAGCAA	313	331	+	8.77273	5.54e-05	0.216	AGGCCGAAATCGGCAAAAT
Traes_6DL_136DE13FB	TCP	TGTTGAGATCAGTTCGATGTATCCACTCGTGCACCACTGATCTTCAGCATCTTTTACTTCACAGCGTTCTGGTGAGCAA	884	903	-	-0.822222	5.69e-05	0.209	GCATGCGACGTCGGGCCCAA
Traes_6DL_8D95F127B	HD-ZIP	TGTTGAGATCAGTTCGATGTATCCACTCGTGCACCACTGATCTTCAGCATCTTTTACTTCACAGCGTTCTGGTGAGCAA	1222	1232	+	11.2424	5.76e-05	0.113	GCATTAATGAA
Traes_5BL_FBC7AF288	ERF	TGTTGAGATCAGTTCGATGTATCCACTCGTGCACCACTGATCTTCAGCATCTTTTACTTCACAGCGTTCTGGTGAGCAA	903	930	-	8.51515	5.91e-05	0.217	TTCCCGCGGCCGCCATGGCGGCCGGGAG
Traes_6AL_D6045E37C	LBD	TGTTGAGATCAGTTCGATGTATCCACTCGTGCACCACTGATCTTCAGCATCTTTTACTTCACAGCGTTCTGGTGAGCAA	558	572	+	11.0455	5.98e-05	0.114	CGGGGAAAGCCGGCG
Traes_5BS_A5532B750	bZIP	TGTTGAGATCAGTTCGATGTATCCACTCGTGCACCACTGATCTTCAGCATCTTTTACTTCACAGCGTTCTGGTGAGCAA	1504	1518	+	8.43939	6.53e-05	0.247	AAGTCAGAGGTGGCG
Traes_5BL_A5532B750	bZIP	TGTTGAGATCAGTTCGATGTATCCACTCGTGCACCACTGATCTTCAGCATCTTTTACTTCACAGCGTTCTGGTGAGCAA	1504	1518	+	8.43939	6.53e-05	0.251	AAGTCAGAGGTGGCG
Traes_1AL_2CAAB9D4A	Dof	TGTTGAGATCAGTTCGATGTATCCACTCGTGCACCACTGATCTTCAGCATCTTTTACTTCACAGCGTTCTGGTGAGCAA	1120	1130	+	11.8333	6.7e-05	0.0966	CATAAAGTGTA
Traes_5DS_AACA2EBA3	MYB	TGTTGAGATCAGTTCGATGTATCCACTCGTGCACCACTGATCTTCAGCATCTTTTACTTCACAGCGTTCTGGTGAGCAA	655	665	-	11.3182	6.72e-05	0.262	GGGTGTGGTGG
Traes_3AL_12B53AB09	MYB_related	TGTTGAGATCAGTTCGATGTATCCACTCGTGCACCACTGATCTTCAGCATCTTTTACTTCACAGCGTTCTGGTGAGCAA	525	534	+	10.8485	6.73e-05	0.264	AACCCTAAAG
Traes_2BL_EBA73F94F	AP2	TGTTGAGATCAGTTCGATGTATCCACTCGTGCACCACTGATCTTCAGCATCTTTTACTTCACAGCGTTCTGGTGAGCAA	21	40	+	9.9359	6.78e-05	0.0437	AAGGGAATAAGGGCGACACG
Traes_2BS_B1A73C7A8	ERF	TGTTGAGATCAGTTCGATGTATCCACTCGTGCACCACTGATCTTCAGCATCTTTTACTTCACAGCGTTCTGGTGAGCAA	916	930	-	11.303	6.8e-05	0.0813	TTCCCGCGGCCGCCA
TRAES3BF013700050CFD_g	BES1	TGTTGAGATCAGTTCGATGTATCCACTCGTGCACCACTGATCTTCAGCATCTTTTACTTCACAGCGTTCTGGTGAGCAA	1565	1575	-	7.43939	6.85e-05	0.248	CGCACGAGGGA
TRAES3BF098300010CFD_g	RAV	TGTTGAGATCAGTTCGATGTATCCACTCGTGCACCACTGATCTTCAGCATCTTTTACTTCACAGCGTTCTGGTGAGCAA	1101	1108	-	12.1818	6.88e-05	0.27	TATGTTGT
Traes_4DS_926486EE0	MYB	TGTTGAGATCAGTTCGATGTATCCACTCGTGCACCACTGATCTTCAGCATCTTTTACTTCACAGCGTTCTGGTGAGCAA	1353	1363	+	11.6974	6.97e-05	0.272	TAATACGGTTA
Traes_2BL_9CD6E043A	ERF	TGTTGAGATCAGTTCGATGTATCCACTCGTGCACCACTGATCTTCAGCATCTTTTACTTCACAGCGTTCTGGTGAGCAA	565	584	-	10.2273	7.17e-05	0.276	TCTCGCCACGTTCGCCGGCT
TRAES3BF114300070CFD_g	NAC	TGTTGAGATCAGTTCGATGTATCCACTCGTGCACCACTGATCTTCAGCATCTTTTACTTCACAGCGTTCTGGTGAGCAA	750	768	+	11.0758	7.18e-05	0.273	CTTCGCTATTACGCCAGCT
Traes_1AL_297FBF3A3	MYB_related	TGTTGAGATCAGTTCGATGTATCCACTCGTGCACCACTGATCTTCAGCATCTTTTACTTCACAGCGTTCTGGTGAGCAA	1355	1369	+	10.9697	7.36e-05	0.144	ATACGGTTATCCACA
TRAES3BF018800030CFD_g	MYB	TGTTGAGATCAGTTCGATGTATCCACTCGTGCACCACTGATCTTCAGCATCTTTTACTTCACAGCGTTCTGGTGAGCAA	1738	1758	-	9.69512	7.41e-05	0.289	TAGTTACCGGATAAGGCGCAG
Traes_1AL_2CAAB9D4A	Dof	TGTTGAGATCAGTTCGATGTATCCACTCGTGCACCACTGATCTTCAGCATCTTTTACTTCACAGCGTTCTGGTGAGCAA	62	72	-	11.7121	7.42e-05	0.0966	GAAAAAGGAAG
Traes_4DS_F3750ABFD	ZF-HD	TGTTGAGATCAGTTCGATGTATCCACTCGTGCACCACTGATCTTCAGCATCTTTTACTTCACAGCGTTCTGGTGAGCAA	73	86	-	10.7879	7.42e-05	0.29	GCTTCAATAATATT
Traes_2BL_361925B62	MYB	TGTTGAGATCAGTTCGATGTATCCACTCGTGCACCACTGATCTTCAGCATCTTTTACTTCACAGCGTTCTGGTGAGCAA	1025	1039	-	11.2727	7.53e-05	0.18	GCTATTTAGGTGACA
Traes_1DS_BB8508CC6	LBD	TGTTGAGATCAGTTCGATGTATCCACTCGTGCACCACTGATCTTCAGCATCTTTTACTTCACAGCGTTCTGGTGAGCAA	667	683	-	10.2879	7.65e-05	0.0674	CGGCGCATTAAGCGCGG
Traes_2BS_F1B450FA4	MYB	TGTTGAGATCAGTTCGATGTATCCACTCGTGCACCACTGATCTTCAGCATCTTTTACTTCACAGCGTTCTGGTGAGCAA	603	617	-	11.3636	7.79e-05	0.156	AGCGCCCGCTCCTTT
TRAES3BF097400050CFD_g	ARF	TGTTGAGATCAGTTCGATGTATCCACTCGTGCACCACTGATCTTCAGCATCTTTTACTTCACAGCGTTCTGGTGAGCAA	1583	1592	-	11.2	7.88e-05	0.298	GGGTCGGAAC
Traes_4DS_2E95B3A30	CPP	TGTTGAGATCAGTTCGATGTATCCACTCGTGCACCACTGATCTTCAGCATCTTTTACTTCACAGCGTTCTGGTGAGCAA	262	274	-	10.65	7.92e-05	0.31	GCGAATTTTAACA
Traes_4BS_929E7B27B	CPP	TGTTGAGATCAGTTCGATGTATCCACTCGTGCACCACTGATCTTCAGCATCTTTTACTTCACAGCGTTCTGGTGAGCAA	262	274	-	10.65	7.92e-05	0.31	GCGAATTTTAACA
TRAES3BF008800180CFD_g	Dof	TGTTGAGATCAGTTCGATGTATCCACTCGTGCACCACTGATCTTCAGCATCTTTTACTTCACAGCGTTCTGGTGAGCAA	17	26	+	10.6545	7.92e-05	0.127	CAAAAAGGGA
Traes_3AS_4C4673A12	Dof	TGTTGAGATCAGTTCGATGTATCCACTCGTGCACCACTGATCTTCAGCATCTTTTACTTCACAGCGTTCTGGTGAGCAA	17	26	+	10.6545	7.92e-05	0.127	CAAAAAGGGA
Traes_2AS_6C2F49AE0	Dof	TGTTGAGATCAGTTCGATGTATCCACTCGTGCACCACTGATCTTCAGCATCTTTTACTTCACAGCGTTCTGGTGAGCAA	17	26	+	10.6545	7.92e-05	0.127	CAAAAAGGGA
Traes_1AL_C4FA8404A	NAC	TGTTGAGATCAGTTCGATGTATCCACTCGTGCACCACTGATCTTCAGCATCTTTTACTTCACAGCGTTCTGGTGAGCAA	570	590	+	7.09091	7.94e-05	0.309	GCGAACGTGGCGAGAAAGGAA
Traes_5AL_315285EFC	Nin-like	TGTTGAGATCAGTTCGATGTATCCACTCGTGCACCACTGATCTTCAGCATCTTTTACTTCACAGCGTTCTGGTGAGCAA	1799	1813	+	11.3571	7.98e-05	0.305	CTGGCAGCAGCCACT
Traes_5AL_315285EFC1	Nin-like	TGTTGAGATCAGTTCGATGTATCCACTCGTGCACCACTGATCTTCAGCATCTTTTACTTCACAGCGTTCTGGTGAGCAA	1799	1813	+	11.3571	7.98e-05	0.305	CTGGCAGCAGCCACT
Traes_7BS_D06222817	MYB_related	TGTTGAGATCAGTTCGATGTATCCACTCGTGCACCACTGATCTTCAGCATCTTTTACTTCACAGCGTTCTGGTGAGCAA	616	623	+	12.3434	8.08e-05	0.311	CTAGGGCG
Traes_6DL_D1C1DBD34	MIKC_MADS	TGTTGAGATCAGTTCGATGTATCCACTCGTGCACCACTGATCTTCAGCATCTTTTACTTCACAGCGTTCTGGTGAGCAA	228	242	+	9.43939	8.08e-05	0.158	ATACCGCATCAGGAA
Traes_4DL_AE5093871	BBR-BPC	TGTTGAGATCAGTTCGATGTATCCACTCGTGCACCACTGATCTTCAGCATCTTTTACTTCACAGCGTTCTGGTGAGCAA	581	604	+	-1.4697	8.12e-05	0.156	GAGAAAGGAAGGGAAGAAAGCGAA
Traes_4AS_48979CBE1	BBR-BPC	TGTTGAGATCAGTTCGATGTATCCACTCGTGCACCACTGATCTTCAGCATCTTTTACTTCACAGCGTTCTGGTGAGCAA	581	604	+	-1.4697	8.12e-05	0.156	GAGAAAGGAAGGGAAGAAAGCGAA
Traes_5BL_F5D379AFC	ERF	TGTTGAGATCAGTTCGATGTATCCACTCGTGCACCACTGATCTTCAGCATCTTTTACTTCACAGCGTTCTGGTGAGCAA	676	690	-	10.2121	8.17e-05	0.308	CCTGTAGCGGCGCAT
Traes_2DL_FBE64209C	ARF	TGTTGAGATCAGTTCGATGTATCCACTCGTGCACCACTGATCTTCAGCATCTTTTACTTCACAGCGTTCTGGTGAGCAA	1522	1531	+	11.1667	8.21e-05	0.32	CCCGACAGGA
Traes_2BL_E322FD546	ARF	TGTTGAGATCAGTTCGATGTATCCACTCGTGCACCACTGATCTTCAGCATCTTTTACTTCACAGCGTTCTGGTGAGCAA	1522	1531	+	11.1667	8.21e-05	0.32	CCCGACAGGA
TRAES3BF021600020CFD_g	MIKC_MADS	TGTTGAGATCAGTTCGATGTATCCACTCGTGCACCACTGATCTTCAGCATCTTTTACTTCACAGCGTTCTGGTGAGCAA	1618	1631	-	10.2727	8.38e-05	0.162	CCGAAGGGAGAAAG
Traes_1AL_1B5F51626	MIKC_MADS	TGTTGAGATCAGTTCGATGTATCCACTCGTGCACCACTGATCTTCAGCATCTTTTACTTCACAGCGTTCTGGTGAGCAA	1618	1631	-	10.2727	8.38e-05	0.162	CCGAAGGGAGAAAG
Traes_2DS_2CE71025C	C2H2	TGTTGAGATCAGTTCGATGTATCCACTCGTGCACCACTGATCTTCAGCATCTTTTACTTCACAGCGTTCTGGTGAGCAA	68	74	-	13.4605	8.4e-05	0.329	TTGAAAA
Traes_5BL_F258582BB	GATA	TGTTGAGATCAGTTCGATGTATCCACTCGTGCACCACTGATCTTCAGCATCTTTTACTTCACAGCGTTCTGGTGAGCAA	472	490	+	5.46479	8.4e-05	0.328	CATCACCCTAATCAAGTTT
Traes_2BS_F1B450FA4	MYB	TGTTGAGATCAGTTCGATGTATCCACTCGTGCACCACTGATCTTCAGCATCTTTTACTTCACAGCGTTCTGGTGAGCAA	1458	1472	+	11.2121	8.52e-05	0.156	TCCATAGGCTCCGCC
Traes_6AL_A93C6F2FC	MIKC_MADS	TGTTGAGATCAGTTCGATGTATCCACTCGTGCACCACTGATCTTCAGCATCTTTTACTTCACAGCGTTCTGGTGAGCAA	231	245	-	9.40909	8.66e-05	0.124	AATTTCCTGATGCGG
Traes_1DS_BB8508CC6	LBD	TGTTGAGATCAGTTCGATGTATCCACTCGTGCACCACTGATCTTCAGCATCTTTTACTTCACAGCGTTCTGGTGAGCAA	667	683	+	10.0303	8.74e-05	0.0674	CCGCGCTTAATGCGCCG
Traes_2BL_B397F2CE3	ERF	TGTTGAGATCAGTTCGATGTATCCACTCGTGCACCACTGATCTTCAGCATCTTTTACTTCACAGCGTTCTGGTGAGCAA	1506	1520	+	9.81818	8.83e-05	0.34	GTCAGAGGTGGCGAA
Traes_1DS_BB8508CC6	LBD	TGTTGAGATCAGTTCGATGTATCCACTCGTGCACCACTGATCTTCAGCATCTTTTACTTCACAGCGTTCTGGTGAGCAA	653	669	-	10	8.88e-05	0.0674	CGGCGGGTGTGGTGGTT
Traes_6DL_59DB06B9F	YABBY	TGTTGAGATCAGTTCGATGTATCCACTCGTGCACCACTGATCTTCAGCATCTTTTACTTCACAGCGTTCTGGTGAGCAA	73	82	-	10.3537	8.9e-05	0.349	CAATAATATT
Traes_1BL_8925B27BC	NAC	TGTTGAGATCAGTTCGATGTATCCACTCGTGCACCACTGATCTTCAGCATCTTTTACTTCACAGCGTTCTGGTGAGCAA	573	587	+	10.5909	8.94e-05	0.349	AACGTGGCGAGAAAG
TRAES3BF008800180CFD_g	Dof	TGTTGAGATCAGTTCGATGTATCCACTCGTGCACCACTGATCTTCAGCATCTTTTACTTCACAGCGTTCTGGTGAGCAA	1120	1129	+	10.5	9.14e-05	0.127	CATAAAGTGT
Traes_3AS_4C4673A12	Dof	TGTTGAGATCAGTTCGATGTATCCACTCGTGCACCACTGATCTTCAGCATCTTTTACTTCACAGCGTTCTGGTGAGCAA	1120	1129	+	10.5	9.14e-05	0.127	CATAAAGTGT
Traes_2AS_6C2F49AE0	Dof	TGTTGAGATCAGTTCGATGTATCCACTCGTGCACCACTGATCTTCAGCATCTTTTACTTCACAGCGTTCTGGTGAGCAA	1120	1129	+	10.5	9.14e-05	0.127	CATAAAGTGT
Traes_2BL_361925B62	MYB	TGTTGAGATCAGTTCGATGTATCCACTCGTGCACCACTGATCTTCAGCATCTTTTACTTCACAGCGTTCTGGTGAGCAA	255	269	+	10.9394	9.21e-05	0.18	AATATTTTGTTAAAA
Traes_2BL_8DEC0EFBF	LFY	TGTTGAGATCAGTTCGATGTATCCACTCGTGCACCACTGATCTTCAGCATCTTTTACTTCACAGCGTTCTGGTGAGCAA	302	320	+	8.02817	9.22e-05	0.18	TTTTAACCAATAGGCCGAA
Traes_2BL_8DEC0EFBF	LFY	TGTTGAGATCAGTTCGATGTATCCACTCGTGCACCACTGATCTTCAGCATCTTTTACTTCACAGCGTTCTGGTGAGCAA	302	320	-	8.02817	9.22e-05	0.18	TTCGGCCTATTGGTTAAAA
Traes_7DL_C89614A4D	ARF	TGTTGAGATCAGTTCGATGTATCCACTCGTGCACCACTGATCTTCAGCATCTTTTACTTCACAGCGTTCTGGTGAGCAA	1522	1530	-	10.75	9.31e-05	0.365	CCTGTCGGG
Traes_4DL_88ABAD6C0	HD-ZIP	TGTTGAGATCAGTTCGATGTATCCACTCGTGCACCACTGATCTTCAGCATCTTTTACTTCACAGCGTTCTGGTGAGCAA	73	83	-	11.3134	9.31e-05	0.365	TCAATAATATT
Traes_6DS_DE865EA6D	C2H2	TGTTGAGATCAGTTCGATGTATCCACTCGTGCACCACTGATCTTCAGCATCTTTTACTTCACAGCGTTCTGGTGAGCAA	317	328	-	10.1765	9.33e-05	0.352	TTGCCGATTTCG
Traes_5DL_9CC4EC839	MIKC_MADS	TGTTGAGATCAGTTCGATGTATCCACTCGTGCACCACTGATCTTCAGCATCTTTTACTTCACAGCGTTCTGGTGAGCAA	16	27	+	10.4286	9.48e-05	0.371	GCAAAAAGGGAA
Traes_2BS_4818EA1FF	MIKC_MADS	TGTTGAGATCAGTTCGATGTATCCACTCGTGCACCACTGATCTTCAGCATCTTTTACTTCACAGCGTTCTGGTGAGCAA	16	27	+	10.4286	9.48e-05	0.371	GCAAAAAGGGAA
Traes_4DL_A2012EA68	LBD	TGTTGAGATCAGTTCGATGTATCCACTCGTGCACCACTGATCTTCAGCATCTTTTACTTCACAGCGTTCTGGTGAGCAA	1374	1392	-	10.3939	9.52e-05	0.125	TTTCCTGCGTTATCCCCTG
Traes_6AL_A93C6F2FC	MIKC_MADS	TGTTGAGATCAGTTCGATGTATCCACTCGTGCACCACTGATCTTCAGCATCTTTTACTTCACAGCGTTCTGGTGAGCAA	1743	1757	-	9.18182	9.55e-05	0.124	AGTTACCGGATAAGG
Traes_2BS_BD0ED621D	HD-ZIP	TGTTGAGATCAGTTCGATGTATCCACTCGTGCACCACTGATCTTCAGCATCTTTTACTTCACAGCGTTCTGGTGAGCAA	66	86	-	9.32836	9.72e-05	0.379	GCTTCAATAATATTGAAAAAG
Traes_4DL_A2012EA68	LBD	TGTTGAGATCAGTTCGATGTATCCACTCGTGCACCACTGATCTTCAGCATCTTTTACTTCACAGCGTTCTGGTGAGCAA	1365	1383	-	10.3485	9.8e-05	0.125	TTATCCCCTGATTCTGTGG
TRAES3BF008800180CFD_g	Dof	TGTTGAGATCAGTTCGATGTATCCACTCGTGCACCACTGATCTTCAGCATCTTTTACTTCACAGCGTTCTGGTGAGCAA	174	183	+	10.4364	9.8e-05	0.127	CGAAAAGTGC
Traes_3AS_4C4673A12	Dof	TGTTGAGATCAGTTCGATGTATCCACTCGTGCACCACTGATCTTCAGCATCTTTTACTTCACAGCGTTCTGGTGAGCAA	174	183	+	10.4364	9.8e-05	0.127	CGAAAAGTGC
Traes_2AS_6C2F49AE0	Dof	TGTTGAGATCAGTTCGATGTATCCACTCGTGCACCACTGATCTTCAGCATCTTTTACTTCACAGCGTTCTGGTGAGCAA	174	183	+	10.4364	9.8e-05	0.127	CGAAAAGTGC
Traes_2BL_EBA73F94F	AP2	TGTTGAGATCAGTTCGATGTATCCACTCGTGCACCACTGATCTTCAGCATCTTTTACTTCACAGCGTTCTGGTGAGCAA	134	153	+	9.10256	9.82e-05	0.0542	TTAGAAAAATAAACAAATAG
TRAES3BF097400030CFD_g	NAC	TGTTGAGATCAGTTCGATGTATCCACTCGTGCACCACTGATCTTCAGCATCTTTTACTTCACAGCGTTCTGGTGAGCAA	750	764	+	10.6515	9.82e-05	0.384	CTTCGCTATTACGCC
Traes_3AS_55E9080C2	MIKC_MADS	TGTTGAGATCAGTTCGATGTATCCACTCGTGCACCACTGATCTTCAGCATCTTTTACTTCACAGCGTTCTGGTGAGCAA	313	331	-	10.169	9.84e-05	0.384	ATTTTGCCGATTTCGGCCT
