# Supplementary material for: Are TaNAC Transcription Factors Involved in Promoting Wheat Yield by cis-Regulation of TaCKX Gene Family?
Source: Int J Mol Sci. 2024 Feb 7;25(4):2027. doi: 10.3390/ijms25042027 (PMC10889182; doi:10.3390/ijms25042027)
Supplement: Supplementary file 1 [file ijms-25-02027-s001.zip › Folder S2/Kontesa TaCKX9.txt]

#pattern name	Family	sequence name	start	stop	strand	score	p-value	q-value	matched sequence
Traes_2BL_209C14A8F	NAC	TCTATAGGGCGATTGGGCCCGACGTCGCATGCTCCCGGCCGCCATGGCGGCCGCGGGAATTCGATCAGGGTAGTGGTTC	239	259	-	16.4394	1.71e-06	0.00459	GGATGCTTAAAACATAAGCCA
Traes_7AL_46F73E667	NAC	TCTATAGGGCGATTGGGCCCGACGTCGCATGCTCCCGGCCGCCATGGCGGCCGCGGGAATTCGATCAGGGTAGTGGTTC	239	259	-	16.2424	1.94e-06	0.00525	GGATGCTTAAAACATAAGCCA
Traes_4AL_99942CBEA	NAC	TCTATAGGGCGATTGGGCCCGACGTCGCATGCTCCCGGCCGCCATGGCGGCCGCGGGAATTCGATCAGGGTAGTGGTTC	241	257	-	14.8939	5.19e-06	0.0139	ATGCTTAAAACATAAGC
Traes_7AL_D45376F32	G2-like	TCTATAGGGCGATTGGGCCCGACGTCGCATGCTCCCGGCCGCCATGGCGGCCGCGGGAATTCGATCAGGGTAGTGGTTC	366	374	+	14.4474	5.22e-06	0.0145	AAGAAAACA
Traes_1AL_6B108514B	MIKC_MADS	TCTATAGGGCGATTGGGCCCGACGTCGCATGCTCCCGGCCGCCATGGCGGCCGCGGGAATTCGATCAGGGTAGTGGTTC	357	377	-	14.5373	5.84e-06	0.0145	CCTTGTTTTCTTTCTCCCTGG
Traes_6DL_EF6D5D4FA	Dof	TCTATAGGGCGATTGGGCCCGACGTCGCATGCTCCCGGCCGCCATGGCGGCCGCGGGAATTCGATCAGGGTAGTGGTTC	843	863	-	14.1818	7.7e-06	0.0206	GACCACTAAAAAAAGGAAAAA
Traes_4AL_99942CBEA	NAC	TCTATAGGGCGATTGGGCCCGACGTCGCATGCTCCCGGCCGCCATGGCGGCCGCGGGAATTCGATCAGGGTAGTGGTTC	239	255	+	14.0606	1.01e-05	0.0139	TGGCTTATGTTTTAAGC
Traes_6BL_2F2381640	MYB_related	TCTATAGGGCGATTGGGCCCGACGTCGCATGCTCCCGGCCGCCATGGCGGCCGCGGGAATTCGATCAGGGTAGTGGTTC	794	807	-	14.3788	1.06e-05	0.0285	CACAAAATATCAAA
Traes_5BL_9627436AE	MIKC_MADS	TCTATAGGGCGATTGGGCCCGACGTCGCATGCTCCCGGCCGCCATGGCGGCCGCGGGAATTCGATCAGGGTAGTGGTTC	846	858	-	13.5429	1.07e-05	0.0307	CTAAAAAAAGGAA
Traes_7DL_ED348696E	SBP	TCTATAGGGCGATTGGGCCCGACGTCGCATGCTCCCGGCCGCCATGGCGGCCGCGGGAATTCGATCAGGGTAGTGGTTC	1114	1129	+	13.6333	1.21e-05	0.0309	TTTTCTGTACTTTACA
Traes_5BL_A85CEE3C1	bZIP	TCTATAGGGCGATTGGGCCCGACGTCGCATGCTCCCGGCCGCCATGGCGGCCGCGGGAATTCGATCAGGGTAGTGGTTC	263	273	+	13.2105	1.25e-05	0.0369	GACAACTGTCA
Traes_1AL_6B108514B	MIKC_MADS	TCTATAGGGCGATTGGGCCCGACGTCGCATGCTCCCGGCCGCCATGGCGGCCGCGGGAATTCGATCAGGGTAGTGGTTC	359	379	-	13.3433	1.31e-05	0.0145	GTCCTTGTTTTCTTTCTCCCT
TRAES3BF021600020CFD_g	MIKC_MADS	TCTATAGGGCGATTGGGCCCGACGTCGCATGCTCCCGGCCGCCATGGCGGCCGCGGGAATTCGATCAGGGTAGTGGTTC	844	857	-	13.3182	1.34e-05	0.0375	TAAAAAAAGGAAAA
Traes_1AL_1B5F51626	MIKC_MADS	TCTATAGGGCGATTGGGCCCGACGTCGCATGCTCCCGGCCGCCATGGCGGCCGCGGGAATTCGATCAGGGTAGTGGTTC	844	857	-	13.3182	1.34e-05	0.0378	TAAAAAAAGGAAAA
Traes_2BL_B397F2CE3	ERF	TCTATAGGGCGATTGGGCCCGACGTCGCATGCTCCCGGCCGCCATGGCGGCCGCGGGAATTCGATCAGGGTAGTGGTTC	189	203	+	13.3182	1.39e-05	0.0407	TGTTGCAGTGGTGGA
Traes_5AS_3D6AA43B5	B3	TCTATAGGGCGATTGGGCCCGACGTCGCATGCTCCCGGCCGCCATGGCGGCCGCGGGAATTCGATCAGGGTAGTGGTTC	548	568	+	0.442857	1.5e-05	0.0423	AATTGATGTTCGGCAGGACAA
Traes_1AL_6B108514B	MIKC_MADS	TCTATAGGGCGATTGGGCCCGACGTCGCATGCTCCCGGCCGCCATGGCGGCCGCGGGAATTCGATCAGGGTAGTGGTTC	360	380	-	13.1194	1.51e-05	0.0145	TGTCCTTGTTTTCTTTCTCCC
Traes_7DL_310E46F15	MYB_related	TCTATAGGGCGATTGGGCCCGACGTCGCATGCTCCCGGCCGCCATGGCGGCCGCGGGAATTCGATCAGGGTAGTGGTTC	414	422	+	11.3333	1.64e-05	0.0455	CAGATATTT
TRAES3BF098300010CFD_g	RAV	TCTATAGGGCGATTGGGCCCGACGTCGCATGCTCCCGGCCGCCATGGCGGCCGCGGGAATTCGATCAGGGTAGTGGTTC	187	194	+	14.101	1.71e-05	0.0499	TATGTTGC
Traes_2BS_DD07C2EE6	C2H2	TCTATAGGGCGATTGGGCCCGACGTCGCATGCTCCCGGCCGCCATGGCGGCCGCGGGAATTCGATCAGGGTAGTGGTTC	597	607	+	12.4697	1.72e-05	0.0505	TTTGTGAGTGA
Traes_2AL_82C3E7E14	NAC	TCTATAGGGCGATTGGGCCCGACGTCGCATGCTCCCGGCCGCCATGGCGGCCGCGGGAATTCGATCAGGGTAGTGGTTC	242	256	+	13.3485	1.8e-05	0.0319	CTTATGTTTTAAGCA
Traes_2BL_3041037F1	MYB_related	TCTATAGGGCGATTGGGCCCGACGTCGCATGCTCCCGGCCGCCATGGCGGCCGCGGGAATTCGATCAGGGTAGTGGTTC	413	424	-	12.4545	1.96e-05	0.0267	TTAAATATCTGT
Traes_6DS_2B2F9C290	C2H2	TCTATAGGGCGATTGGGCCCGACGTCGCATGCTCCCGGCCGCCATGGCGGCCGCGGGAATTCGATCAGGGTAGTGGTTC	21	39	-	11.7302	1.99e-05	0.0447	CTCCCTCCATCTCCACTCC
Traes_5BL_632EBAD09	MYB	TCTATAGGGCGATTGGGCCCGACGTCGCATGCTCCCGGCCGCCATGGCGGCCGCGGGAATTCGATCAGGGTAGTGGTTC	1209	1226	-	12.7121	2.01e-05	0.0546	AGGTGTAGGTAGTTATTG
Traes_6AL_8BA1FF8B2	NAC	TCTATAGGGCGATTGGGCCCGACGTCGCATGCTCCCGGCCGCCATGGCGGCCGCGGGAATTCGATCAGGGTAGTGGTTC	563	574	+	11.798	2.03e-05	0.0597	GGACAAGCCAAG
Traes_2BL_3041037F1	MYB_related	TCTATAGGGCGATTGGGCCCGACGTCGCATGCTCCCGGCCGCCATGGCGGCCGCGGGAATTCGATCAGGGTAGTGGTTC	794	805	-	12.3788	2.04e-05	0.0267	CAAAATATCAAA
Traes_6DL_30F715B53	MYB_related	TCTATAGGGCGATTGGGCCCGACGTCGCATGCTCCCGGCCGCCATGGCGGCCGCGGGAATTCGATCAGGGTAGTGGTTC	414	422	+	14.4818	2.09e-05	0.0557	CAGATATTT
Traes_1AL_6B108514B	MIKC_MADS	TCTATAGGGCGATTGGGCCCGACGTCGCATGCTCCCGGCCGCCATGGCGGCCGCGGGAATTCGATCAGGGTAGTGGTTC	1107	1127	+	12.4627	2.26e-05	0.0163	TTCTGTCTTTTCTGTACTTTA
Traes_7DS_B671A4EAD	bHLH	TCTATAGGGCGATTGGGCCCGACGTCGCATGCTCCCGGCCGCCATGGCGGCCGCGGGAATTCGATCAGGGTAGTGGTTC	495	503	-	13.8788	2.32e-05	0.0488	GCCACTTGA
Traes_2AL_82C3E7E14	NAC	TCTATAGGGCGATTGGGCCCGACGTCGCATGCTCCCGGCCGCCATGGCGGCCGCGGGAATTCGATCAGGGTAGTGGTTC	240	254	-	12.9848	2.32e-05	0.0319	CTTAAAACATAAGCC
Traes_6BL_2F2381640	MYB_related	TCTATAGGGCGATTGGGCCCGACGTCGCATGCTCCCGGCCGCCATGGCGGCCGCGGGAATTCGATCAGGGTAGTGGTTC	413	426	-	13.0758	2.46e-05	0.033	AGTTAAATATCTGT
TRAES3BF094600010CFD_g	C2H2	TCTATAGGGCGATTGGGCCCGACGTCGCATGCTCCCGGCCGCCATGGCGGCCGCGGGAATTCGATCAGGGTAGTGGTTC	987	998	-	11.5132	2.55e-05	0.0413	AAGAACAGAGAT
Traes_2BL_209C14A8F	NAC	TCTATAGGGCGATTGGGCCCGACGTCGCATGCTCCCGGCCGCCATGGCGGCCGCGGGAATTCGATCAGGGTAGTGGTTC	237	257	+	11.4242	2.8e-05	0.0376	TCTGGCTTATGTTTTAAGCAT
TRAES3BF094600010CFD_g	C2H2	TCTATAGGGCGATTGGGCCCGACGTCGCATGCTCCCGGCCGCCATGGCGGCCGCGGGAATTCGATCAGGGTAGTGGTTC	1105	1116	-	11.0921	3.19e-05	0.0413	AAAGACAGAACA
Traes_1AL_2CAAB9D4A	Dof	TCTATAGGGCGATTGGGCCCGACGTCGCATGCTCCCGGCCGCCATGGCGGCCGCGGGAATTCGATCAGGGTAGTGGTTC	845	855	-	12.5606	3.23e-05	0.0883	AAAAAAGGAAA
Traes_7DS_B671A4EAD	bHLH	TCTATAGGGCGATTGGGCCCGACGTCGCATGCTCCCGGCCGCCATGGCGGCCGCGGGAATTCGATCAGGGTAGTGGTTC	527	535	+	13.5859	3.32e-05	0.0488	CCCACTTGA
Traes_7AL_46F73E667	NAC	TCTATAGGGCGATTGGGCCCGACGTCGCATGCTCCCGGCCGCCATGGCGGCCGCGGGAATTCGATCAGGGTAGTGGTTC	237	257	+	11.1364	3.54e-05	0.0477	TCTGGCTTATGTTTTAAGCAT
Traes_5BS_A5532B750	bZIP	TCTATAGGGCGATTGGGCCCGACGTCGCATGCTCCCGGCCGCCATGGCGGCCGCGGGAATTCGATCAGGGTAGTGGTTC	914	928	-	10.1818	3.89e-05	0.114	CTAGCTCAGGTGGCG
Traes_5BL_A5532B750	bZIP	TCTATAGGGCGATTGGGCCCGACGTCGCATGCTCCCGGCCGCCATGGCGGCCGCGGGAATTCGATCAGGGTAGTGGTTC	914	928	-	10.1818	3.89e-05	0.114	CTAGCTCAGGTGGCG
Traes_7AL_D45376F32	G2-like	TCTATAGGGCGATTGGGCCCGACGTCGCATGCTCCCGGCCGCCATGGCGGCCGCGGGAATTCGATCAGGGTAGTGGTTC	674	682	-	12.7237	3.98e-05	0.0552	CAGAAAACA
Traes_4AL_99942CBEA	NAC	TCTATAGGGCGATTGGGCCCGACGTCGCATGCTCCCGGCCGCCATGGCGGCCGCGGGAATTCGATCAGGGTAGTGGTTC	60	76	-	11.9545	3.99e-05	0.0366	ATACGTACCCTTCAAGT
Traes_6DS_2B2F9C290	C2H2	TCTATAGGGCGATTGGGCCCGACGTCGCATGCTCCCGGCCGCCATGGCGGCCGCGGGAATTCGATCAGGGTAGTGGTTC	18	36	-	10.4444	4.02e-05	0.0447	CCTCCATCTCCACTCCCAT
Traes_5BL_9627436AE	MIKC_MADS	TCTATAGGGCGATTGGGCCCGACGTCGCATGCTCCCGGCCGCCATGGCGGCCGCGGGAATTCGATCAGGGTAGTGGTTC	737	749	-	11.8571	4.02e-05	0.0578	CTATAAATGGCCA
Traes_3AS_55E9080C2	MIKC_MADS	TCTATAGGGCGATTGGGCCCGACGTCGCATGCTCCCGGCCGCCATGGCGGCCGCGGGAATTCGATCAGGGTAGTGGTTC	843	861	+	11.6197	4.11e-05	0.0653	TTTTTCCTTTTTTTAGTGG
Traes_5AS_EBCEA6601	bHLH	TCTATAGGGCGATTGGGCCCGACGTCGCATGCTCCCGGCCGCCATGGCGGCCGCGGGAATTCGATCAGGGTAGTGGTTC	899	908	-	12.6061	4.14e-05	0.12	TGCCATGTGG
Traes_5DS_9B9365AF7	GATA	TCTATAGGGCGATTGGGCCCGACGTCGCATGCTCCCGGCCGCCATGGCGGCCGCGGGAATTCGATCAGGGTAGTGGTTC	171	185	-	12.0303	4.15e-05	0.121	TCTTTGATCCAAATT
Traes_5DS_9B9365AF71	GATA	TCTATAGGGCGATTGGGCCCGACGTCGCATGCTCCCGGCCGCCATGGCGGCCGCGGGAATTCGATCAGGGTAGTGGTTC	171	185	-	12.0303	4.15e-05	0.121	TCTTTGATCCAAATT
Traes_5AS_0ADC996F5	GATA	TCTATAGGGCGATTGGGCCCGACGTCGCATGCTCCCGGCCGCCATGGCGGCCGCGGGAATTCGATCAGGGTAGTGGTTC	171	185	-	12.0303	4.15e-05	0.121	TCTTTGATCCAAATT
Traes_6AS_70AD4B0D5	C3H	TCTATAGGGCGATTGGGCCCGACGTCGCATGCTCCCGGCCGCCATGGCGGCCGCGGGAATTCGATCAGGGTAGTGGTTC	845	858	-	11.9848	4.2e-05	0.115	CTAAAAAAAGGAAA
Traes_4AS_B95A1C3A1	NAC	TCTATAGGGCGATTGGGCCCGACGTCGCATGCTCCCGGCCGCCATGGCGGCCGCGGGAATTCGATCAGGGTAGTGGTTC	237	257	-	9.34848	4.43e-05	0.0779	ATGCTTAAAACATAAGCCAGA
Traes_1AL_C4FA8404A	NAC	TCTATAGGGCGATTGGGCCCGACGTCGCATGCTCCCGGCCGCCATGGCGGCCGCGGGAATTCGATCAGGGTAGTGGTTC	56	76	+	8.75758	4.45e-05	0.125	GAGAACTTGAAGGGTACGTAT
TRAES3BF097400030CFD_g	NAC	TCTATAGGGCGATTGGGCCCGACGTCGCATGCTCCCGGCCGCCATGGCGGCCGCGGGAATTCGATCAGGGTAGTGGTTC	242	256	+	11.9394	4.5e-05	0.0918	CTTATGTTTTAAGCA
Traes_2BL_3041037F1	MYB_related	TCTATAGGGCGATTGGGCCCGACGTCGCATGCTCCCGGCCGCCATGGCGGCCGCGGGAATTCGATCAGGGTAGTGGTTC	760	771	+	9.48485	4.69e-05	0.0409	AGAAATATCCTT
TRAES3BF021600020CFD_g	MIKC_MADS	TCTATAGGGCGATTGGGCCCGACGTCGCATGCTCCCGGCCGCCATGGCGGCCGCGGGAATTCGATCAGGGTAGTGGTTC	845	858	-	11.303	4.7e-05	0.0656	CTAAAAAAAGGAAA
Traes_1AL_1B5F51626	MIKC_MADS	TCTATAGGGCGATTGGGCCCGACGTCGCATGCTCCCGGCCGCCATGGCGGCCGCGGGAATTCGATCAGGGTAGTGGTTC	845	858	-	11.303	4.7e-05	0.0661	CTAAAAAAAGGAAA
Traes_5BL_657BF1497	NAC	TCTATAGGGCGATTGGGCCCGACGTCGCATGCTCCCGGCCGCCATGGCGGCCGCGGGAATTCGATCAGGGTAGTGGTTC	239	256	+	11.2727	4.78e-05	0.136	TGGCTTATGTTTTAAGCA
Traes_2BS_B1A73C7A8	ERF	TCTATAGGGCGATTGGGCCCGACGTCGCATGCTCCCGGCCGCCATGGCGGCCGCGGGAATTCGATCAGGGTAGTGGTTC	1399	1413	+	11.8636	4.81e-05	0.141	AATTCGCGGCCGCCT
Traes_3AS_55E9080C2	MIKC_MADS	TCTATAGGGCGATTGGGCCCGACGTCGCATGCTCCCGGCCGCCATGGCGGCCGCGGGAATTCGATCAGGGTAGTGGTTC	734	752	+	11.3662	4.82e-05	0.0653	GTCTGGCCATTTATAGACA
Traes_4AS_501676A91	C2H2	TCTATAGGGCGATTGGGCCCGACGTCGCATGCTCCCGGCCGCCATGGCGGCCGCGGGAATTCGATCAGGGTAGTGGTTC	1105	1121	-	8.84848	5.27e-05	0.148	ACAGAAAAGACAGAACA
Traes_1AL_6B108514B	MIKC_MADS	TCTATAGGGCGATTGGGCCCGACGTCGCATGCTCCCGGCCGCCATGGCGGCCGCGGGAATTCGATCAGGGTAGTGGTTC	363	383	-	10.9552	5.29e-05	0.0304	CCATGTCCTTGTTTTCTTTCT
Traes_6BL_2F2381640	MYB_related	TCTATAGGGCGATTGGGCCCGACGTCGCATGCTCCCGGCCGCCATGGCGGCCGCGGGAATTCGATCAGGGTAGTGGTTC	758	771	+	11.3939	5.43e-05	0.0485	ATAGAAATATCCTT
TRAES3BF094600010CFD_g	C2H2	TCTATAGGGCGATTGGGCCCGACGTCGCATGCTCCCGGCCGCCATGGCGGCCGCGGGAATTCGATCAGGGTAGTGGTTC	390	401	+	9.69737	5.46e-05	0.0413	TGAAACAGAAGC
Traes_4AS_B95A1C3A1	NAC	TCTATAGGGCGATTGGGCCCGACGTCGCATGCTCCCGGCCGCCATGGCGGCCGCGGGAATTCGATCAGGGTAGTGGTTC	239	259	+	8.60606	5.69e-05	0.0779	TGGCTTATGTTTTAAGCATCC
Traes_6DL_88DFCF552	C2H2	TCTATAGGGCGATTGGGCCCGACGTCGCATGCTCCCGGCCGCCATGGCGGCCGCGGGAATTCGATCAGGGTAGTGGTTC	1236	1246	+	10.9848	5.75e-05	0.141	AAGTGGAGGTG
TRAES3BF094600010CFD_g	C2H2	TCTATAGGGCGATTGGGCCCGACGTCGCATGCTCCCGGCCGCCATGGCGGCCGCGGGAATTCGATCAGGGTAGTGGTTC	6	17	+	9.55263	5.83e-05	0.0413	AAGAGCAGAGGG
Traes_6DS_2B2F9C290	C2H2	TCTATAGGGCGATTGGGCCCGACGTCGCATGCTCCCGGCCGCCATGGCGGCCGCGGGAATTCGATCAGGGTAGTGGTTC	27	45	-	9.61905	6.2e-05	0.0447	CCTGCCCTCCCTCCATCTC
Traes_5DL_B69423A67	NAC	TCTATAGGGCGATTGGGCCCGACGTCGCATGCTCCCGGCCGCCATGGCGGCCGCGGGAATTCGATCAGGGTAGTGGTTC	59	75	+	10.803	6.42e-05	0.0838	AACTTGAAGGGTACGTA
Traes_4BS_373BDBA94	NAC	TCTATAGGGCGATTGGGCCCGACGTCGCATGCTCCCGGCCGCCATGGCGGCCGCGGGAATTCGATCAGGGTAGTGGTTC	239	254	-	10.4242	6.43e-05	0.12	CTTAAAACATAAGCCA
Traes_6DS_2B2F9C290	C2H2	TCTATAGGGCGATTGGGCCCGACGTCGCATGCTCCCGGCCGCCATGGCGGCCGCGGGAATTCGATCAGGGTAGTGGTTC	24	42	-	9.50794	6.56e-05	0.0447	GCCCTCCCTCCATCTCCAC
Traes_3AL_00FAACD5D	C2H2	TCTATAGGGCGATTGGGCCCGACGTCGCATGCTCCCGGCCGCCATGGCGGCCGCGGGAATTCGATCAGGGTAGTGGTTC	78	92	-	10.8939	6.8e-05	0.2	ACCTGCACCAGCCCA
Traes_4DL_54E14ABCB	NAC	TCTATAGGGCGATTGGGCCCGACGTCGCATGCTCCCGGCCGCCATGGCGGCCGCGGGAATTCGATCAGGGTAGTGGTTC	242	254	+	11.6515	6.82e-05	0.111	CTTATGTTTTAAG
Traes_4AL_273ACCFFD	bZIP	TCTATAGGGCGATTGGGCCCGACGTCGCATGCTCCCGGCCGCCATGGCGGCCGCGGGAATTCGATCAGGGTAGTGGTTC	263	274	-	10.4242	7.15e-05	0.207	CTGACAGTTGTC
Traes_2BL_569371098	AP2	TCTATAGGGCGATTGGGCCCGACGTCGCATGCTCCCGGCCGCCATGGCGGCCGCGGGAATTCGATCAGGGTAGTGGTTC	585	605	-	6.75556	7.17e-05	0.136	ACTCACAAATCCAAAAGCACA
Traes_4BL_9422485B3	bZIP	TCTATAGGGCGATTGGGCCCGACGTCGCATGCTCCCGGCCGCCATGGCGGCCGCGGGAATTCGATCAGGGTAGTGGTTC	263	273	+	11.3182	7.25e-05	0.214	GACAACTGTCA
Traes_2AL_82C3E7E14	NAC	TCTATAGGGCGATTGGGCCCGACGTCGCATGCTCCCGGCCGCCATGGCGGCCGCGGGAATTCGATCAGGGTAGTGGTTC	61	75	+	11.0758	7.32e-05	0.0672	CTTGAAGGGTACGTA
Traes_1DL_23D036A85	bZIP	TCTATAGGGCGATTGGGCCCGACGTCGCATGCTCCCGGCCGCCATGGCGGCCGCGGGAATTCGATCAGGGTAGTGGTTC	914	928	+	8.12121	7.37e-05	0.216	CGCCACCTGAGCTAG
Traes_3DL_2C29058E6	B3	TCTATAGGGCGATTGGGCCCGACGTCGCATGCTCCCGGCCGCCATGGCGGCCGCGGGAATTCGATCAGGGTAGTGGTTC	939	953	-	10.6667	7.39e-05	0.211	GGAAACATGCAAGAC
Traes_5DL_B69423A67	NAC	TCTATAGGGCGATTGGGCCCGACGTCGCATGCTCCCGGCCGCCATGGCGGCCGCGGGAATTCGATCAGGGTAGTGGTTC	240	256	+	10.4394	7.53e-05	0.0838	GGCTTATGTTTTAAGCA
Traes_4DL_54E14ABCB	NAC	TCTATAGGGCGATTGGGCCCGACGTCGCATGCTCCCGGCCGCCATGGCGGCCGCGGGAATTCGATCAGGGTAGTGGTTC	61	73	+	11.5152	7.75e-05	0.111	CTTGAAGGGTACG
Traes_2BL_EBA73F94F	AP2	TCTATAGGGCGATTGGGCCCGACGTCGCATGCTCCCGGCCGCCATGGCGGCCGCGGGAATTCGATCAGGGTAGTGGTTC	358	377	+	9.64103	7.75e-05	0.212	CAGGGAGAAAGAAAACAAGG
Traes_5DS_AACA2EBA3	MYB	TCTATAGGGCGATTGGGCCCGACGTCGCATGCTCCCGGCCGCCATGGCGGCCGCGGGAATTCGATCAGGGTAGTGGTTC	660	670	+	11.1212	7.76e-05	0.228	GATGCTGGTGG
TRAES3BF002300010CFD_g	NAC	TCTATAGGGCGATTGGGCCCGACGTCGCATGCTCCCGGCCGCCATGGCGGCCGCGGGAATTCGATCAGGGTAGTGGTTC	54	75	-	11	7.85e-05	0.219	TACGTACCCTTCAAGTTCTCCT
Traes_7DL_310E46F15	MYB_related	TCTATAGGGCGATTGGGCCCGACGTCGCATGCTCCCGGCCGCCATGGCGGCCGCGGGAATTCGATCAGGGTAGTGGTTC	762	770	-	10.1212	7.94e-05	0.11	AGGATATTT
TRAES3BF064300010CFD_g	C2H2	TCTATAGGGCGATTGGGCCCGACGTCGCATGCTCCCGGCCGCCATGGCGGCCGCGGGAATTCGATCAGGGTAGTGGTTC	1102	1121	-	7.24242	8.04e-05	0.229	ACAGAAAAGACAGAACATTC
Traes_6DS_2B2F9C290	C2H2	TCTATAGGGCGATTGGGCCCGACGTCGCATGCTCCCGGCCGCCATGGCGGCCGCGGGAATTCGATCAGGGTAGTGGTTC	285	303	-	9.11111	8.04e-05	0.0447	CATCATTTTGCCCTTCCTC
Traes_1AL_A9FB6BF52	ERF	TCTATAGGGCGATTGGGCCCGACGTCGCATGCTCCCGGCCGCCATGGCGGCCGCGGGAATTCGATCAGGGTAGTGGTTC	183	203	+	8.85915	8.09e-05	0.237	AGATTATGTTGCAGTGGTGGA
Traes_3DL_C686CE2E3	NAC	TCTATAGGGCGATTGGGCCCGACGTCGCATGCTCCCGGCCGCCATGGCGGCCGCGGGAATTCGATCAGGGTAGTGGTTC	277	291	+	10.5758	8.28e-05	0.238	AGTGTATGGAGGAAG
TRAES3BF094600010CFD_g	C2H2	TCTATAGGGCGATTGGGCCCGACGTCGCATGCTCCCGGCCGCCATGGCGGCCGCGGGAATTCGATCAGGGTAGTGGTTC	317	328	-	8.43421	8.37e-05	0.0474	ATAGACAGAGCA
Traes_6DL_30F715B53	MYB_related	TCTATAGGGCGATTGGGCCCGACGTCGCATGCTCCCGGCCGCCATGGCGGCCGCGGGAATTCGATCAGGGTAGTGGTTC	1288	1296	+	7.38182	8.4e-05	0.112	AAGATATTG
TRAES3BF097400030CFD_g	NAC	TCTATAGGGCGATTGGGCCCGACGTCGCATGCTCCCGGCCGCCATGGCGGCCGCGGGAATTCGATCAGGGTAGTGGTTC	277	291	-	10.9242	8.41e-05	0.0918	CTTCCTCCATACACT
Traes_4BS_373BDBA94	NAC	TCTATAGGGCGATTGGGCCCGACGTCGCATGCTCCCGGCCGCCATGGCGGCCGCGGGAATTCGATCAGGGTAGTGGTTC	61	76	+	9.75758	8.49e-05	0.12	CTTGAAGGGTACGTAT
Traes_5DL_B69423A67	NAC	TCTATAGGGCGATTGGGCCCGACGTCGCATGCTCCCGGCCGCCATGGCGGCCGCGGGAATTCGATCAGGGTAGTGGTTC	59	75	-	10.1364	8.56e-05	0.0838	TACGTACCCTTCAAGTT
Traes_7DS_FE8BC1125	BBR-BPC	TCTATAGGGCGATTGGGCCCGACGTCGCATGCTCCCGGCCGCCATGGCGGCCGCGGGAATTCGATCAGGGTAGTGGTTC	27	47	-	-3.34211	8.79e-05	0.233	CCCCTGCCCTCCCTCCATCTC
Traes_4AL_A02408BC8	BBR-BPC	TCTATAGGGCGATTGGGCCCGACGTCGCATGCTCCCGGCCGCCATGGCGGCCGCGGGAATTCGATCAGGGTAGTGGTTC	27	47	-	-3.34211	8.79e-05	0.236	CCCCTGCCCTCCCTCCATCTC
Traes_6DL_59DB06B9F	YABBY	TCTATAGGGCGATTGGGCCCGACGTCGCATGCTCCCGGCCGCCATGGCGGCCGCGGGAATTCGATCAGGGTAGTGGTTC	1053	1062	-	10.3469	9.06e-05	0.238	ATATCATAAT
Traes_2BS_DD07C2EE6	C2H2	TCTATAGGGCGATTGGGCCCGACGTCGCATGCTCCCGGCCGCCATGGCGGCCGCGGGAATTCGATCAGGGTAGTGGTTC	340	350	-	10.9848	9.18e-05	0.135	GCAGTCAGTGA
Traes_2BL_569371098	AP2	TCTATAGGGCGATTGGGCCCGACGTCGCATGCTCCCGGCCGCCATGGCGGCCGCGGGAATTCGATCAGGGTAGTGGTTC	133	153	-	5.94444	9.34e-05	0.136	TCACACAGTCACACAGGTTCT
Traes_4BL_D592DBAAF	NAC	TCTATAGGGCGATTGGGCCCGACGTCGCATGCTCCCGGCCGCCATGGCGGCCGCGGGAATTCGATCAGGGTAGTGGTTC	61	76	+	10	9.42e-05	0.263	CTTGAAGGGTACGTAT
TRAES3BF076800040CFD_g	G2-like	TCTATAGGGCGATTGGGCCCGACGTCGCATGCTCCCGGCCGCCATGGCGGCCGCGGGAATTCGATCAGGGTAGTGGTTC	620	633	-	10.488	9.54e-05	0.271	ATCAGATATGCTCA
Traes_7DL_DDCC09B24	MIKC_MADS	TCTATAGGGCGATTGGGCCCGACGTCGCATGCTCCCGGCCGCCATGGCGGCCGCGGGAATTCGATCAGGGTAGTGGTTC	846	860	-	10	9.83e-05	0.266	CACTAAAAAAAGGAA
Traes_6DL_88DFCF552	C2H2	TCTATAGGGCGATTGGGCCCGACGTCGCATGCTCCCGGCCGCCATGGCGGCCGCGGGAATTCGATCAGGGTAGTGGTTC	22	32	+	10.5909	9.87e-05	0.141	GAGTGGAGATG
TRAES3BF097400030CFD_g	NAC	TCTATAGGGCGATTGGGCCCGACGTCGCATGCTCCCGGCCGCCATGGCGGCCGCGGGAATTCGATCAGGGTAGTGGTTC	59	73	-	10.6364	9.9e-05	0.0918	CGTACCCTTCAAGTT
Traes_5BL_7F56360BF	C2H2	TCTATAGGGCGATTGGGCCCGACGTCGCATGCTCCCGGCCGCCATGGCGGCCGCGGGAATTCGATCAGGGTAGTGGTTC	1236	1246	-	10.7612	9.91e-05	0.285	CACCTCCACTT
