# Supplementary material for: Are TaNAC Transcription Factors Involved in Promoting Wheat Yield by cis-Regulation of TaCKX Gene Family?
Source: Int J Mol Sci. 2024 Feb 7;25(4):2027. doi: 10.3390/ijms25042027 (PMC10889182; doi:10.3390/ijms25042027)
Supplement: Supplementary file 1 [file ijms-25-02027-s001.zip › Folder S2/Ostka TaCKX1.txt]

#pattern name	Family	sequence name	start	stop	strand	score	p-value	q-value	matched sequence
Traes_5DL_92CBBE968	MYB	TCTTTTACTTCACAGCGTTCTGGTGAGCAAAACAGGAAGCAAATGCGCAAAAAGGAATAAGGCGACACGGAAATGTTGA	1303	1313	-	14.3333	9.75e-07	0.00372	TAACCGTATTA
Traes_5BL_A85CEE3C1	bZIP	TCTTTTACTTCACAGCGTTCTGGTGAGCAAAACAGGAAGCAAATGCGCAAAAAGGAATAAGGCGACACGGAAATGTTGA	712	722	+	15.3553	4.24e-06	0.00775	GCCAGCTGGCG
Traes_5BL_A85CEE3C1	bZIP	TCTTTTACTTCACAGCGTTCTGGTGAGCAAAACAGGAAGCAAATGCGCAAAAAGGAATAAGGCGACACGGAAATGTTGA	711	721	-	15.3553	4.24e-06	0.00775	GCCAGCTGGCG
TRAES3BF027700010CFD_g	MYB	TCTTTTACTTCACAGCGTTCTGGTGAGCAAAACAGGAAGCAAATGCGCAAAAAGGAATAAGGCGACACGGAAATGTTGA	1304	1314	-	13.4848	5.34e-06	0.0204	ATAACCGTATT
Traes_6DL_EF6D5D4FA	Dof	TCTTTTACTTCACAGCGTTCTGGTGAGCAAAACAGGAAGCAAATGCGCAAAAAGGAATAAGGCGACACGGAAATGTTGA	10	30	-	14.5909	5.51e-06	0.0208	ATAATATTGAAAAAGGAAGAG
Traes_1AL_A9FB6BF52	ERF	TCTTTTACTTCACAGCGTTCTGGTGAGCAAAACAGGAAGCAAATGCGCAAAAAGGAATAAGGCGACACGGAAATGTTGA	601	621	-	13.9718	5.98e-06	0.0225	CGCGGCGGGTGTGGTGGTTAC
Traes_5BL_A85CEE3C1	bZIP	TCTTTTACTTCACAGCGTTCTGGTGAGCAAAACAGGAAGCAAATGCGCAAAAAGGAATAAGGCGACACGGAAATGTTGA	1164	1174	-	14.4605	7.12e-06	0.00868	TGCAGCTGGCA
Traes_4AL_273ACCFFD	bZIP	TCTTTTACTTCACAGCGTTCTGGTGAGCAAAACAGGAAGCAAATGCGCAAAAAGGAATAAGGCGACACGGAAATGTTGA	712	723	-	14.6515	7.44e-06	0.0163	TCGCCAGCTGGC
Traes_4AL_273ACCFFD	bZIP	TCTTTTACTTCACAGCGTTCTGGTGAGCAAAACAGGAAGCAAATGCGCAAAAAGGAATAAGGCGACACGGAAATGTTGA	710	721	+	14.5152	8.53e-06	0.0163	ACGCCAGCTGGC
Traes_2BS_B1A73C7A8	ERF	TCTTTTACTTCACAGCGTTCTGGTGAGCAAAACAGGAAGCAAATGCGCAAAAAGGAATAAGGCGACACGGAAATGTTGA	515	529	-	14.1364	8.55e-06	0.0297	CCACGTTCGCCGGCT
Traes_6DL_8D95F127B	HD-ZIP	TCTTTTACTTCACAGCGTTCTGGTGAGCAAAACAGGAAGCAAATGCGCAAAAAGGAATAAGGCGACACGGAAATGTTGA	1113	1123	+	14.5909	9.69e-06	0.037	ACATTAATTGC
Traes_6DL_DD82BD107	ERF	TCTTTTACTTCACAGCGTTCTGGTGAGCAAAACAGGAAGCAAATGCGCAAAAAGGAATAAGGCGACACGGAAATGTTGA	857	877	+	13.3939	1.16e-05	0.0423	CGGCCGCCATGGCGGCCGCGG
Traes_6AL_D6045E37C	LBD	TCTTTTACTTCACAGCGTTCTGGTGAGCAAAACAGGAAGCAAATGCGCAAAAAGGAATAAGGCGACACGGAAATGTTGA	1687	1701	-	13.0909	1.34e-05	0.0492	CCGGATAAGGCGCAG
Traes_4BL_9422485B3	bZIP	TCTTTTACTTCACAGCGTTCTGGTGAGCAAAACAGGAAGCAAATGCGCAAAAAGGAATAAGGCGACACGGAAATGTTGA	712	722	+	13.6212	1.37e-05	0.0257	GCCAGCTGGCG
Traes_4BL_9422485B3	bZIP	TCTTTTACTTCACAGCGTTCTGGTGAGCAAAACAGGAAGCAAATGCGCAAAAAGGAATAAGGCGACACGGAAATGTTGA	711	721	-	13.6212	1.37e-05	0.0257	GCCAGCTGGCG
Traes_4DL_AE5093871	BBR-BPC	TCTTTTACTTCACAGCGTTCTGGTGAGCAAAACAGGAAGCAAATGCGCAAAAAGGAATAAGGCGACACGGAAATGTTGA	1226	1249	-	4.16667	1.37e-05	0.0516	GAGTCAGTGAGCGAGGAAGCGGAA
Traes_4AS_48979CBE1	BBR-BPC	TCTTTTACTTCACAGCGTTCTGGTGAGCAAAACAGGAAGCAAATGCGCAAAAAGGAATAAGGCGACACGGAAATGTTGA	1226	1249	-	4.16667	1.37e-05	0.0517	GAGTCAGTGAGCGAGGAAGCGGAA
Traes_6AL_A93C6F2FC	MIKC_MADS	TCTTTTACTTCACAGCGTTCTGGTGAGCAAAACAGGAAGCAAATGCGCAAAAAGGAATAAGGCGACACGGAAATGTTGA	266	280	-	12.9848	1.51e-05	0.0573	TTTTGCCGATTTCGG
Traes_6DL_D1C1DBD34	MIKC_MADS	TCTTTTACTTCACAGCGTTCTGGTGAGCAAAACAGGAAGCAAATGCGCAAAAAGGAATAAGGCGACACGGAAATGTTGA	179	193	-	12.8939	1.57e-05	0.0597	TTTCCTGATGCGGTA
TRAES3BF084400010CFD_g	LBD	TCTTTTACTTCACAGCGTTCTGGTGAGCAAAACAGGAAGCAAATGCGCAAAAAGGAATAAGGCGACACGGAAATGTTGA	515	535	-	12.4545	1.69e-05	0.0611	TTCTCGCCACGTTCGCCGGCT
Traes_4BL_7911992DE	Dof	TCTTTTACTTCACAGCGTTCTGGTGAGCAAAACAGGAAGCAAATGCGCAAAAAGGAATAAGGCGACACGGAAATGTTGA	12	32	+	12.8333	1.69e-05	0.0475	CTTCCTTTTTCAATATTATTG
Traes_6AS_70AD4B0D5	C3H	TCTTTTACTTCACAGCGTTCTGGTGAGCAAAACAGGAAGCAAATGCGCAAAAAGGAATAAGGCGACACGGAAATGTTGA	12	25	-	12.7727	1.88e-05	0.0713	ATTGAAAAAGGAAG
TRAES3BF042000020CFD_g	CPP	TCTTTTACTTCACAGCGTTCTGGTGAGCAAAACAGGAAGCAAATGCGCAAAAAGGAATAAGGCGACACGGAAATGTTGA	71	80	+	13.22	2.08e-05	0.0795	TATTTGAATG
Traes_2BL_EBA73F94F	AP2	TCTTTTACTTCACAGCGTTCTGGTGAGCAAAACAGGAAGCAAATGCGCAAAAAGGAATAAGGCGACACGGAAATGTTGA	538	557	+	12.1282	2.29e-05	0.0404	GAAGGGAAGAAAGCGAAAGG
Traes_5AL_B65EF5518	EIL	TCTTTTACTTCACAGCGTTCTGGTGAGCAAAACAGGAAGCAAATGCGCAAAAAGGAATAAGGCGACACGGAAATGTTGA	348	368	-	12.0488	2.43e-05	0.0925	GAGTCCACGTTCTTTAATAGT
Traes_4BL_7911992DE	Dof	TCTTTTACTTCACAGCGTTCTGGTGAGCAAAACAGGAAGCAAATGCGCAAAAAGGAATAAGGCGACACGGAAATGTTGA	534	554	-	12.1818	2.52e-05	0.0475	TTCGCTTTCTTCCCTTCCTTT
Traes_4DL_A2012EA68	LBD	TCTTTTACTTCACAGCGTTCTGGTGAGCAAAACAGGAAGCAAATGCGCAAAAAGGAATAAGGCGACACGGAAATGTTGA	1683	1701	+	12.2879	2.59e-05	0.0969	ACCGCTGCGCCTTATCCGG
Traes_1DS_5BAD8947E	MYB	TCTTTTACTTCACAGCGTTCTGGTGAGCAAAACAGGAAGCAAATGCGCAAAAAGGAATAAGGCGACACGGAAATGTTGA	600	614	+	12.8939	2.6e-05	0.0991	CGTAACCACCACACC
Traes_1BS_92EA1F290	MYB	TCTTTTACTTCACAGCGTTCTGGTGAGCAAAACAGGAAGCAAATGCGCAAAAAGGAATAAGGCGACACGGAAATGTTGA	600	614	+	12.8939	2.6e-05	0.0991	CGTAACCACCACACC
Traes_1AS_1EE692FDC	MYB	TCTTTTACTTCACAGCGTTCTGGTGAGCAAAACAGGAAGCAAATGCGCAAAAAGGAATAAGGCGACACGGAAATGTTGA	600	614	+	12.8939	2.6e-05	0.0991	CGTAACCACCACACC
Traes_7DS_FE8BC1125	BBR-BPC	TCTTTTACTTCACAGCGTTCTGGTGAGCAAAACAGGAAGCAAATGCGCAAAAAGGAATAAGGCGACACGGAAATGTTGA	538	558	-	0.894737	2.76e-05	0.0615	TCCTTTCGCTTTCTTCCCTTC
Traes_4AL_A02408BC8	BBR-BPC	TCTTTTACTTCACAGCGTTCTGGTGAGCAAAACAGGAAGCAAATGCGCAAAAAGGAATAAGGCGACACGGAAATGTTGA	538	558	-	0.894737	2.76e-05	0.0615	TCCTTTCGCTTTCTTCCCTTC
Traes_1DS_BB8508CC6	LBD	TCTTTTACTTCACAGCGTTCTGGTGAGCAAAACAGGAAGCAAATGCGCAAAAAGGAATAAGGCGACACGGAAATGTTGA	515	531	+	12.1061	2.79e-05	0.0658	AGCCGGCGAACGTGGCG
Traes_5AS_3D6AA43B5	B3	TCTTTTACTTCACAGCGTTCTGGTGAGCAAAACAGGAAGCAAATGCGCAAAAAGGAATAAGGCGACACGGAAATGTTGA	495	515	+	-2.61429	3.24e-05	0.123	ATTTAGAGCTTGACGGGGAAA
Traes_7DS_FE8BC1125	BBR-BPC	TCTTTTACTTCACAGCGTTCTGGTGAGCAAAACAGGAAGCAAATGCGCAAAAAGGAATAAGGCGACACGGAAATGTTGA	85	105	-	0.315789	3.25e-05	0.0615	CCCTATTTGTTTATTTTTCTA
Traes_4AL_A02408BC8	BBR-BPC	TCTTTTACTTCACAGCGTTCTGGTGAGCAAAACAGGAAGCAAATGCGCAAAAAGGAATAAGGCGACACGGAAATGTTGA	85	105	-	0.315789	3.25e-05	0.0615	CCCTATTTGTTTATTTTTCTA
Traes_1DS_BB8508CC6	LBD	TCTTTTACTTCACAGCGTTCTGGTGAGCAAAACAGGAAGCAAATGCGCAAAAAGGAATAAGGCGACACGGAAATGTTGA	1687	1703	-	11.6212	3.7e-05	0.0658	TACCGGATAAGGCGCAG
TRAES3BF017100030CFD_g	ERF	TCTTTTACTTCACAGCGTTCTGGTGAGCAAAACAGGAAGCAAATGCGCAAAAAGGAATAAGGCGACACGGAAATGTTGA	857	877	-	10.2857	3.71e-05	0.136	CCGCGGCCGCCATGGCGGCCG
Traes_2BL_569371098	AP2	TCTTTTACTTCACAGCGTTCTGGTGAGCAAAACAGGAAGCAAATGCGCAAAAAGGAATAAGGCGACACGGAAATGTTGA	1572	1592	-	8.51111	3.96e-05	0.15	CGCCACGCTTCCCGAAGGGAG
Traes_3AL_CF481F6AC	MYB_related	TCTTTTACTTCACAGCGTTCTGGTGAGCAAAACAGGAAGCAAATGCGCAAAAAGGAATAAGGCGACACGGAAATGTTGA	425	433	-	12.8286	3.96e-05	0.151	ATTAGGGTG
Traes_2BL_EBA73F94F	AP2	TCTTTTACTTCACAGCGTTCTGGTGAGCAAAACAGGAAGCAAATGCGCAAAAAGGAATAAGGCGACACGGAAATGTTGA	532	551	+	10.8462	4.41e-05	0.0404	AGAAAGGAAGGGAAGAAAGC
Traes_4DL_C083C804E	EIL	TCTTTTACTTCACAGCGTTCTGGTGAGCAAAACAGGAAGCAAATGCGCAAAAAGGAATAAGGCGACACGGAAATGTTGA	75	89	-	11.5556	4.45e-05	0.17	TTCTAAATACATTCA
TRAES3BF084400010CFD_g	LBD	TCTTTTACTTCACAGCGTTCTGGTGAGCAAAACAGGAAGCAAATGCGCAAAAAGGAATAAGGCGACACGGAAATGTTGA	599	619	+	10.6667	4.5e-05	0.0814	GCGTAACCACCACACCCGCCG
Traes_6DL_DD82BD107	ERF	TCTTTTACTTCACAGCGTTCTGGTGAGCAAAACAGGAAGCAAATGCGCAAAAAGGAATAAGGCGACACGGAAATGTTGA	854	874	-	10.5606	4.75e-05	0.087	CGGCCGCCATGGCGGCCGGGA
Traes_2BS_B1A73C7A8	ERF	TCTTTTACTTCACAGCGTTCTGGTGAGCAAAACAGGAAGCAAATGCGCAAAAAGGAATAAGGCGACACGGAAATGTTGA	899	913	+	11.8636	4.81e-05	0.0788	AATTCGCGGCCGCCT
Traes_1AL_297FBF3A3	MYB_related	TCTTTTACTTCACAGCGTTCTGGTGAGCAAAACAGGAAGCAAATGCGCAAAAAGGAATAAGGCGACACGGAAATGTTGA	1025	1039	+	11.7424	4.86e-05	0.14	AAATTGTTATCCGCT
Traes_5DL_1868E2A6C	MYB	TCTTTTACTTCACAGCGTTCTGGTGAGCAAAACAGGAAGCAAATGCGCAAAAAGGAATAAGGCGACACGGAAATGTTGA	1887	1901	+	12.1212	4.93e-05	0.188	AAAAGAGTTGGTAGC
Traes_2BL_EBA73F94F	AP2	TCTTTTACTTCACAGCGTTCTGGTGAGCAAAACAGGAAGCAAATGCGCAAAAAGGAATAAGGCGACACGGAAATGTTGA	536	555	+	10.6154	4.93e-05	0.0404	AGGAAGGGAAGAAAGCGAAA
Traes_1AL_6B108514B	MIKC_MADS	TCTTTTACTTCACAGCGTTCTGGTGAGCAAAACAGGAAGCAAATGCGCAAAAAGGAATAAGGCGACACGGAAATGTTGA	541	561	-	11.0299	5.09e-05	0.187	CGCTCCTTTCGCTTTCTTCCC
Traes_2BL_EBA73F94F	AP2	TCTTTTACTTCACAGCGTTCTGGTGAGCAAAACAGGAAGCAAATGCGCAAAAAGGAATAAGGCGACACGGAAATGTTGA	530	549	+	10.4615	5.31e-05	0.0404	CGAGAAAGGAAGGGAAGAAA
Traes_6DL_FC5CFB787	TCP	TCTTTTACTTCACAGCGTTCTGGTGAGCAAAACAGGAAGCAAATGCGCAAAAAGGAATAAGGCGACACGGAAATGTTGA	834	843	+	11.3636	5.33e-05	0.0933	TTGGGCCCGA
Traes_6DL_FC5CFB787	TCP	TCTTTTACTTCACAGCGTTCTGGTGAGCAAAACAGGAAGCAAATGCGCAAAAAGGAATAAGGCGACACGGAAATGTTGA	834	843	-	11.3636	5.33e-05	0.0933	TCGGGCCCAA
Traes_2BL_EBA73F94F	AP2	TCTTTTACTTCACAGCGTTCTGGTGAGCAAAACAGGAAGCAAATGCGCAAAAAGGAATAAGGCGACACGGAAATGTTGA	1341	1360	+	10.4487	5.34e-05	0.0404	AAGAACATGTGAGCAAAAGG
Traes_6BL_7C6B17284	MIKC_MADS	TCTTTTACTTCACAGCGTTCTGGTGAGCAAAACAGGAAGCAAATGCGCAAAAAGGAATAAGGCGACACGGAAATGTTGA	263	281	+	8.77273	5.54e-05	0.211	AGGCCGAAATCGGCAAAAT
Traes_6AL_1F7DAC5FA	MIKC_MADS	TCTTTTACTTCACAGCGTTCTGGTGAGCAAAACAGGAAGCAAATGCGCAAAAAGGAATAAGGCGACACGGAAATGTTGA	263	281	+	8.77273	5.54e-05	0.211	AGGCCGAAATCGGCAAAAT
Traes_6DL_136DE13FB	TCP	TCTTTTACTTCACAGCGTTCTGGTGAGCAAAACAGGAAGCAAATGCGCAAAAAGGAATAAGGCGACACGGAAATGTTGA	834	853	-	-0.822222	5.69e-05	0.203	GCATGCGACGTCGGGCCCAA
Traes_2BL_B397F2CE3	ERF	TCTTTTACTTCACAGCGTTCTGGTGAGCAAAACAGGAAGCAAATGCGCAAAAAGGAATAAGGCGACACGGAAATGTTGA	1787	1801	+	10.7273	5.75e-05	0.165	TATGTAGGCGGTGCT
Traes_6DL_8D95F127B	HD-ZIP	TCTTTTACTTCACAGCGTTCTGGTGAGCAAAACAGGAAGCAAATGCGCAAAAAGGAATAAGGCGACACGGAAATGTTGA	1172	1182	+	11.2424	5.76e-05	0.11	GCATTAATGAA
Traes_5BL_FBC7AF288	ERF	TCTTTTACTTCACAGCGTTCTGGTGAGCAAAACAGGAAGCAAATGCGCAAAAAGGAATAAGGCGACACGGAAATGTTGA	853	880	-	8.51515	5.91e-05	0.21	TTCCCGCGGCCGCCATGGCGGCCGGGAG
Traes_6AL_D6045E37C	LBD	TCTTTTACTTCACAGCGTTCTGGTGAGCAAAACAGGAAGCAAATGCGCAAAAAGGAATAAGGCGACACGGAAATGTTGA	508	522	+	11.0455	5.98e-05	0.11	CGGGGAAAGCCGGCG
Traes_5BS_A5532B750	bZIP	TCTTTTACTTCACAGCGTTCTGGTGAGCAAAACAGGAAGCAAATGCGCAAAAAGGAATAAGGCGACACGGAAATGTTGA	1454	1468	+	8.43939	6.53e-05	0.245	AAGTCAGAGGTGGCG
Traes_5BL_A5532B750	bZIP	TCTTTTACTTCACAGCGTTCTGGTGAGCAAAACAGGAAGCAAATGCGCAAAAAGGAATAAGGCGACACGGAAATGTTGA	1454	1468	+	8.43939	6.53e-05	0.245	AAGTCAGAGGTGGCG
Traes_1AL_2CAAB9D4A	Dof	TCTTTTACTTCACAGCGTTCTGGTGAGCAAAACAGGAAGCAAATGCGCAAAAAGGAATAAGGCGACACGGAAATGTTGA	1070	1080	+	11.8333	6.7e-05	0.141	CATAAAGTGTA
Traes_5DS_AACA2EBA3	MYB	TCTTTTACTTCACAGCGTTCTGGTGAGCAAAACAGGAAGCAAATGCGCAAAAAGGAATAAGGCGACACGGAAATGTTGA	605	615	-	11.3182	6.72e-05	0.253	GGGTGTGGTGG
Traes_3AL_12B53AB09	MYB_related	TCTTTTACTTCACAGCGTTCTGGTGAGCAAAACAGGAAGCAAATGCGCAAAAAGGAATAAGGCGACACGGAAATGTTGA	475	484	+	10.8485	6.73e-05	0.257	AACCCTAAAG
Traes_2BS_B1A73C7A8	ERF	TCTTTTACTTCACAGCGTTCTGGTGAGCAAAACAGGAAGCAAATGCGCAAAAAGGAATAAGGCGACACGGAAATGTTGA	866	880	-	11.303	6.8e-05	0.0788	TTCCCGCGGCCGCCA
TRAES3BF013700050CFD_g	BES1	TCTTTTACTTCACAGCGTTCTGGTGAGCAAAACAGGAAGCAAATGCGCAAAAAGGAATAAGGCGACACGGAAATGTTGA	1515	1525	-	7.43939	6.85e-05	0.242	CGCACGAGGGA
TRAES3BF098300010CFD_g	RAV	TCTTTTACTTCACAGCGTTCTGGTGAGCAAAACAGGAAGCAAATGCGCAAAAAGGAATAAGGCGACACGGAAATGTTGA	1051	1058	-	12.1818	6.88e-05	0.263	TATGTTGT
Traes_4DS_926486EE0	MYB	TCTTTTACTTCACAGCGTTCTGGTGAGCAAAACAGGAAGCAAATGCGCAAAAAGGAATAAGGCGACACGGAAATGTTGA	1303	1313	+	11.6974	6.97e-05	0.266	TAATACGGTTA
Traes_2BL_9CD6E043A	ERF	TCTTTTACTTCACAGCGTTCTGGTGAGCAAAACAGGAAGCAAATGCGCAAAAAGGAATAAGGCGACACGGAAATGTTGA	515	534	-	10.2273	7.17e-05	0.269	TCTCGCCACGTTCGCCGGCT
TRAES3BF114300070CFD_g	NAC	TCTTTTACTTCACAGCGTTCTGGTGAGCAAAACAGGAAGCAAATGCGCAAAAAGGAATAAGGCGACACGGAAATGTTGA	700	718	+	11.0758	7.18e-05	0.264	CTTCGCTATTACGCCAGCT
Traes_1AL_297FBF3A3	MYB_related	TCTTTTACTTCACAGCGTTCTGGTGAGCAAAACAGGAAGCAAATGCGCAAAAAGGAATAAGGCGACACGGAAATGTTGA	1305	1319	+	10.9697	7.36e-05	0.14	ATACGGTTATCCACA
TRAES3BF018800030CFD_g	MYB	TCTTTTACTTCACAGCGTTCTGGTGAGCAAAACAGGAAGCAAATGCGCAAAAAGGAATAAGGCGACACGGAAATGTTGA	1687	1707	-	9.69512	7.41e-05	0.282	TAGTTACCGGATAAGGCGCAG
Traes_1AL_2CAAB9D4A	Dof	TCTTTTACTTCACAGCGTTCTGGTGAGCAAAACAGGAAGCAAATGCGCAAAAAGGAATAAGGCGACACGGAAATGTTGA	12	22	-	11.7121	7.42e-05	0.141	GAAAAAGGAAG
Traes_4DS_F3750ABFD	ZF-HD	TCTTTTACTTCACAGCGTTCTGGTGAGCAAAACAGGAAGCAAATGCGCAAAAAGGAATAAGGCGACACGGAAATGTTGA	23	36	-	10.7879	7.42e-05	0.283	GCTTCAATAATATT
Traes_2BL_361925B62	MYB	TCTTTTACTTCACAGCGTTCTGGTGAGCAAAACAGGAAGCAAATGCGCAAAAAGGAATAAGGCGACACGGAAATGTTGA	975	989	-	11.2727	7.53e-05	0.175	GCTATTTAGGTGACA
Traes_1DS_BB8508CC6	LBD	TCTTTTACTTCACAGCGTTCTGGTGAGCAAAACAGGAAGCAAATGCGCAAAAAGGAATAAGGCGACACGGAAATGTTGA	617	633	-	10.2879	7.65e-05	0.0658	CGGCGCATTAAGCGCGG
Traes_2BS_F1B450FA4	MYB	TCTTTTACTTCACAGCGTTCTGGTGAGCAAAACAGGAAGCAAATGCGCAAAAAGGAATAAGGCGACACGGAAATGTTGA	553	567	-	11.3636	7.79e-05	0.152	AGCGCCCGCTCCTTT
TRAES3BF097400050CFD_g	ARF	TCTTTTACTTCACAGCGTTCTGGTGAGCAAAACAGGAAGCAAATGCGCAAAAAGGAATAAGGCGACACGGAAATGTTGA	1533	1542	-	11.2	7.88e-05	0.285	GGGTCGGAAC
Traes_4DS_2E95B3A30	CPP	TCTTTTACTTCACAGCGTTCTGGTGAGCAAAACAGGAAGCAAATGCGCAAAAAGGAATAAGGCGACACGGAAATGTTGA	212	224	-	10.65	7.92e-05	0.302	GCGAATTTTAACA
Traes_4BS_929E7B27B	CPP	TCTTTTACTTCACAGCGTTCTGGTGAGCAAAACAGGAAGCAAATGCGCAAAAAGGAATAAGGCGACACGGAAATGTTGA	212	224	-	10.65	7.92e-05	0.302	GCGAATTTTAACA
Traes_1AL_C4FA8404A	NAC	TCTTTTACTTCACAGCGTTCTGGTGAGCAAAACAGGAAGCAAATGCGCAAAAAGGAATAAGGCGACACGGAAATGTTGA	520	540	+	7.09091	7.94e-05	0.302	GCGAACGTGGCGAGAAAGGAA
Traes_5AL_315285EFC	Nin-like	TCTTTTACTTCACAGCGTTCTGGTGAGCAAAACAGGAAGCAAATGCGCAAAAAGGAATAAGGCGACACGGAAATGTTGA	1748	1762	+	11.3571	7.98e-05	0.297	CTGGCAGCAGCCACT
Traes_5AL_315285EFC1	Nin-like	TCTTTTACTTCACAGCGTTCTGGTGAGCAAAACAGGAAGCAAATGCGCAAAAAGGAATAAGGCGACACGGAAATGTTGA	1748	1762	+	11.3571	7.98e-05	0.297	CTGGCAGCAGCCACT
Traes_7BS_D06222817	MYB_related	TCTTTTACTTCACAGCGTTCTGGTGAGCAAAACAGGAAGCAAATGCGCAAAAAGGAATAAGGCGACACGGAAATGTTGA	566	573	+	12.3434	8.08e-05	0.303	CTAGGGCG
Traes_6DL_D1C1DBD34	MIKC_MADS	TCTTTTACTTCACAGCGTTCTGGTGAGCAAAACAGGAAGCAAATGCGCAAAAAGGAATAAGGCGACACGGAAATGTTGA	178	192	+	9.43939	8.08e-05	0.154	ATACCGCATCAGGAA
Traes_4DL_AE5093871	BBR-BPC	TCTTTTACTTCACAGCGTTCTGGTGAGCAAAACAGGAAGCAAATGCGCAAAAAGGAATAAGGCGACACGGAAATGTTGA	531	554	+	-1.4697	8.12e-05	0.152	GAGAAAGGAAGGGAAGAAAGCGAA
Traes_4AS_48979CBE1	BBR-BPC	TCTTTTACTTCACAGCGTTCTGGTGAGCAAAACAGGAAGCAAATGCGCAAAAAGGAATAAGGCGACACGGAAATGTTGA	531	554	+	-1.4697	8.12e-05	0.153	GAGAAAGGAAGGGAAGAAAGCGAA
Traes_5BL_F5D379AFC	ERF	TCTTTTACTTCACAGCGTTCTGGTGAGCAAAACAGGAAGCAAATGCGCAAAAAGGAATAAGGCGACACGGAAATGTTGA	626	640	-	10.2121	8.17e-05	0.3	CCTGTAGCGGCGCAT
Traes_2DL_FBE64209C	ARF	TCTTTTACTTCACAGCGTTCTGGTGAGCAAAACAGGAAGCAAATGCGCAAAAAGGAATAAGGCGACACGGAAATGTTGA	1472	1481	+	11.1667	8.21e-05	0.312	CCCGACAGGA
Traes_2BL_E322FD546	ARF	TCTTTTACTTCACAGCGTTCTGGTGAGCAAAACAGGAAGCAAATGCGCAAAAAGGAATAAGGCGACACGGAAATGTTGA	1472	1481	+	11.1667	8.21e-05	0.312	CCCGACAGGA
TRAES3BF021600020CFD_g	MIKC_MADS	TCTTTTACTTCACAGCGTTCTGGTGAGCAAAACAGGAAGCAAATGCGCAAAAAGGAATAAGGCGACACGGAAATGTTGA	1568	1581	-	10.2727	8.38e-05	0.316	CCGAAGGGAGAAAG
Traes_1AL_1B5F51626	MIKC_MADS	TCTTTTACTTCACAGCGTTCTGGTGAGCAAAACAGGAAGCAAATGCGCAAAAAGGAATAAGGCGACACGGAAATGTTGA	1568	1581	-	10.2727	8.38e-05	0.316	CCGAAGGGAGAAAG
Traes_2DS_2CE71025C	C2H2	TCTTTTACTTCACAGCGTTCTGGTGAGCAAAACAGGAAGCAAATGCGCAAAAAGGAATAAGGCGACACGGAAATGTTGA	18	24	-	13.4605	8.4e-05	0.321	TTGAAAA
Traes_5BL_F258582BB	GATA	TCTTTTACTTCACAGCGTTCTGGTGAGCAAAACAGGAAGCAAATGCGCAAAAAGGAATAAGGCGACACGGAAATGTTGA	422	440	+	5.46479	8.4e-05	0.32	CATCACCCTAATCAAGTTT
Traes_2BS_F1B450FA4	MYB	TCTTTTACTTCACAGCGTTCTGGTGAGCAAAACAGGAAGCAAATGCGCAAAAAGGAATAAGGCGACACGGAAATGTTGA	1408	1422	+	11.2121	8.52e-05	0.152	TCCATAGGCTCCGCC
Traes_6AL_A93C6F2FC	MIKC_MADS	TCTTTTACTTCACAGCGTTCTGGTGAGCAAAACAGGAAGCAAATGCGCAAAAAGGAATAAGGCGACACGGAAATGTTGA	181	195	-	9.40909	8.66e-05	0.121	AATTTCCTGATGCGG
Traes_1DS_BB8508CC6	LBD	TCTTTTACTTCACAGCGTTCTGGTGAGCAAAACAGGAAGCAAATGCGCAAAAAGGAATAAGGCGACACGGAAATGTTGA	617	633	+	10.0303	8.74e-05	0.0658	CCGCGCTTAATGCGCCG
Traes_2BL_B397F2CE3	ERF	TCTTTTACTTCACAGCGTTCTGGTGAGCAAAACAGGAAGCAAATGCGCAAAAAGGAATAAGGCGACACGGAAATGTTGA	1456	1470	+	9.81818	8.83e-05	0.165	GTCAGAGGTGGCGAA
Traes_1DS_BB8508CC6	LBD	TCTTTTACTTCACAGCGTTCTGGTGAGCAAAACAGGAAGCAAATGCGCAAAAAGGAATAAGGCGACACGGAAATGTTGA	603	619	-	10	8.88e-05	0.0658	CGGCGGGTGTGGTGGTT
Traes_6DL_59DB06B9F	YABBY	TCTTTTACTTCACAGCGTTCTGGTGAGCAAAACAGGAAGCAAATGCGCAAAAAGGAATAAGGCGACACGGAAATGTTGA	23	32	-	10.3537	8.9e-05	0.34	CAATAATATT
Traes_1BL_8925B27BC	NAC	TCTTTTACTTCACAGCGTTCTGGTGAGCAAAACAGGAAGCAAATGCGCAAAAAGGAATAAGGCGACACGGAAATGTTGA	523	537	+	10.5909	8.94e-05	0.341	AACGTGGCGAGAAAG
TRAES3BF008800180CFD_g	Dof	TCTTTTACTTCACAGCGTTCTGGTGAGCAAAACAGGAAGCAAATGCGCAAAAAGGAATAAGGCGACACGGAAATGTTGA	1070	1079	+	10.5	9.14e-05	0.186	CATAAAGTGT
Traes_3AS_4C4673A12	Dof	TCTTTTACTTCACAGCGTTCTGGTGAGCAAAACAGGAAGCAAATGCGCAAAAAGGAATAAGGCGACACGGAAATGTTGA	1070	1079	+	10.5	9.14e-05	0.186	CATAAAGTGT
Traes_2AS_6C2F49AE0	Dof	TCTTTTACTTCACAGCGTTCTGGTGAGCAAAACAGGAAGCAAATGCGCAAAAAGGAATAAGGCGACACGGAAATGTTGA	1070	1079	+	10.5	9.14e-05	0.186	CATAAAGTGT
Traes_2BL_361925B62	MYB	TCTTTTACTTCACAGCGTTCTGGTGAGCAAAACAGGAAGCAAATGCGCAAAAAGGAATAAGGCGACACGGAAATGTTGA	205	219	+	10.9394	9.21e-05	0.175	AATATTTTGTTAAAA
Traes_2BL_8DEC0EFBF	LFY	TCTTTTACTTCACAGCGTTCTGGTGAGCAAAACAGGAAGCAAATGCGCAAAAAGGAATAAGGCGACACGGAAATGTTGA	252	270	+	8.02817	9.22e-05	0.175	TTTTAACCAATAGGCCGAA
Traes_2BL_8DEC0EFBF	LFY	TCTTTTACTTCACAGCGTTCTGGTGAGCAAAACAGGAAGCAAATGCGCAAAAAGGAATAAGGCGACACGGAAATGTTGA	252	270	-	8.02817	9.22e-05	0.175	TTCGGCCTATTGGTTAAAA
Traes_7DL_C89614A4D	ARF	TCTTTTACTTCACAGCGTTCTGGTGAGCAAAACAGGAAGCAAATGCGCAAAAAGGAATAAGGCGACACGGAAATGTTGA	1472	1480	-	10.75	9.31e-05	0.356	CCTGTCGGG
Traes_4DL_88ABAD6C0	HD-ZIP	TCTTTTACTTCACAGCGTTCTGGTGAGCAAAACAGGAAGCAAATGCGCAAAAAGGAATAAGGCGACACGGAAATGTTGA	23	33	-	11.3134	9.31e-05	0.356	TCAATAATATT
Traes_6DS_DE865EA6D	C2H2	TCTTTTACTTCACAGCGTTCTGGTGAGCAAAACAGGAAGCAAATGCGCAAAAAGGAATAAGGCGACACGGAAATGTTGA	267	278	-	10.1765	9.33e-05	0.343	TTGCCGATTTCG
Traes_4DL_A2012EA68	LBD	TCTTTTACTTCACAGCGTTCTGGTGAGCAAAACAGGAAGCAAATGCGCAAAAAGGAATAAGGCGACACGGAAATGTTGA	1324	1342	-	10.3939	9.52e-05	0.122	TTTCCTGCGTTATCCCCTG
Traes_6AL_A93C6F2FC	MIKC_MADS	TCTTTTACTTCACAGCGTTCTGGTGAGCAAAACAGGAAGCAAATGCGCAAAAAGGAATAAGGCGACACGGAAATGTTGA	1692	1706	-	9.18182	9.55e-05	0.121	AGTTACCGGATAAGG
Traes_2BS_BD0ED621D	HD-ZIP	TCTTTTACTTCACAGCGTTCTGGTGAGCAAAACAGGAAGCAAATGCGCAAAAAGGAATAAGGCGACACGGAAATGTTGA	16	36	-	9.32836	9.72e-05	0.369	GCTTCAATAATATTGAAAAAG
Traes_4DL_A2012EA68	LBD	TCTTTTACTTCACAGCGTTCTGGTGAGCAAAACAGGAAGCAAATGCGCAAAAAGGAATAAGGCGACACGGAAATGTTGA	1315	1333	-	10.3485	9.8e-05	0.122	TTATCCCCTGATTCTGTGG
TRAES3BF008800180CFD_g	Dof	TCTTTTACTTCACAGCGTTCTGGTGAGCAAAACAGGAAGCAAATGCGCAAAAAGGAATAAGGCGACACGGAAATGTTGA	124	133	+	10.4364	9.8e-05	0.186	CGAAAAGTGC
Traes_3AS_4C4673A12	Dof	TCTTTTACTTCACAGCGTTCTGGTGAGCAAAACAGGAAGCAAATGCGCAAAAAGGAATAAGGCGACACGGAAATGTTGA	124	133	+	10.4364	9.8e-05	0.186	CGAAAAGTGC
Traes_2AS_6C2F49AE0	Dof	TCTTTTACTTCACAGCGTTCTGGTGAGCAAAACAGGAAGCAAATGCGCAAAAAGGAATAAGGCGACACGGAAATGTTGA	124	133	+	10.4364	9.8e-05	0.186	CGAAAAGTGC
Traes_2BL_EBA73F94F	AP2	TCTTTTACTTCACAGCGTTCTGGTGAGCAAAACAGGAAGCAAATGCGCAAAAAGGAATAAGGCGACACGGAAATGTTGA	84	103	+	9.10256	9.82e-05	0.0619	TTAGAAAAATAAACAAATAG
TRAES3BF097400030CFD_g	NAC	TCTTTTACTTCACAGCGTTCTGGTGAGCAAAACAGGAAGCAAATGCGCAAAAAGGAATAAGGCGACACGGAAATGTTGA	700	714	+	10.6515	9.82e-05	0.374	CTTCGCTATTACGCC
Traes_3AS_55E9080C2	MIKC_MADS	TCTTTTACTTCACAGCGTTCTGGTGAGCAAAACAGGAAGCAAATGCGCAAAAAGGAATAAGGCGACACGGAAATGTTGA	263	281	-	10.169	9.84e-05	0.374	ATTTTGCCGATTTCGGCCT
