# Supplementary material for: Are TaNAC Transcription Factors Involved in Promoting Wheat Yield by cis-Regulation of TaCKX Gene Family?
Source: Int J Mol Sci. 2024 Feb 7;25(4):2027. doi: 10.3390/ijms25042027 (PMC10889182; doi:10.3390/ijms25042027)
Supplement: Supplementary file 1 [file ijms-25-02027-s001.zip › Folder S2/Ostka TaCKX10.txt]

#pattern name	Family	sequence name	start	stop	strand	score	p-value	q-value	matched sequence
Traes_5BL_A85CEE3C1	bZIP	CTCGTGCACCAACTGATCTCAGCATCTTTACTTTCACAGCGTTCTGGTGAGCAAAACAGAGCAAATGCGCAAAAGGATA	725	735	+	15.3553	4.24e-06	0.00431	GCCAGCTGGCG
Traes_5BL_A85CEE3C1	bZIP	CTCGTGCACCAACTGATCTCAGCATCTTTACTTTCACAGCGTTCTGGTGAGCAAAACAGAGCAAATGCGCAAAAGGATA	724	734	-	15.3553	4.24e-06	0.00431	GCCAGCTGGCG
Traes_1AL_A9FB6BF52	ERF	CTCGTGCACCAACTGATCTCAGCATCTTTACTTTCACAGCGTTCTGGTGAGCAAAACAGAGCAAATGCGCAAAAGGATA	614	634	-	13.9718	5.98e-06	0.0122	CGCGGCGGGTGTGGTGGTTAC
Traes_4AL_273ACCFFD	bZIP	CTCGTGCACCAACTGATCTCAGCATCTTTACTTTCACAGCGTTCTGGTGAGCAAAACAGAGCAAATGCGCAAAAGGATA	725	736	-	14.6515	7.44e-06	0.00886	TCGCCAGCTGGC
Traes_4AL_273ACCFFD	bZIP	CTCGTGCACCAACTGATCTCAGCATCTTTACTTTCACAGCGTTCTGGTGAGCAAAACAGAGCAAATGCGCAAAAGGATA	723	734	+	14.5152	8.53e-06	0.00886	ACGCCAGCTGGC
Traes_2BS_B1A73C7A8	ERF	CTCGTGCACCAACTGATCTCAGCATCTTTACTTTCACAGCGTTCTGGTGAGCAAAACAGAGCAAATGCGCAAAAGGATA	528	542	-	14.1364	8.55e-06	0.0172	CCACGTTCGCCGGCT
Traes_6DL_DD82BD107	ERF	CTCGTGCACCAACTGATCTCAGCATCTTTACTTTCACAGCGTTCTGGTGAGCAAAACAGAGCAAATGCGCAAAAGGATA	870	890	+	13.3939	1.16e-05	0.0232	CGGCCGCCATGGCGGCCGCGG
Traes_4BL_9422485B3	bZIP	CTCGTGCACCAACTGATCTCAGCATCTTTACTTTCACAGCGTTCTGGTGAGCAAAACAGAGCAAATGCGCAAAAGGATA	725	735	+	13.6212	1.37e-05	0.0139	GCCAGCTGGCG
Traes_4BL_9422485B3	bZIP	CTCGTGCACCAACTGATCTCAGCATCTTTACTTTCACAGCGTTCTGGTGAGCAAAACAGAGCAAATGCGCAAAAGGATA	724	734	-	13.6212	1.37e-05	0.0139	GCCAGCTGGCG
Traes_6AL_A93C6F2FC	MIKC_MADS	CTCGTGCACCAACTGATCTCAGCATCTTTACTTTCACAGCGTTCTGGTGAGCAAAACAGAGCAAATGCGCAAAAGGATA	279	293	-	12.9848	1.51e-05	0.0309	TTTTGCCGATTTCGG
Traes_6DL_D1C1DBD34	MIKC_MADS	CTCGTGCACCAACTGATCTCAGCATCTTTACTTTCACAGCGTTCTGGTGAGCAAAACAGAGCAAATGCGCAAAAGGATA	192	206	-	12.8939	1.57e-05	0.0324	TTTCCTGATGCGGTA
TRAES3BF084400010CFD_g	LBD	CTCGTGCACCAACTGATCTCAGCATCTTTACTTTCACAGCGTTCTGGTGAGCAAAACAGAGCAAATGCGCAAAAGGATA	528	548	-	12.4545	1.69e-05	0.0338	TTCTCGCCACGTTCGCCGGCT
TRAES3BF042000020CFD_g	CPP	CTCGTGCACCAACTGATCTCAGCATCTTTACTTTCACAGCGTTCTGGTGAGCAAAACAGAGCAAATGCGCAAAAGGATA	84	93	+	13.22	2.08e-05	0.0433	TATTTGAATG
Traes_2BL_EBA73F94F	AP2	CTCGTGCACCAACTGATCTCAGCATCTTTACTTTCACAGCGTTCTGGTGAGCAAAACAGAGCAAATGCGCAAAAGGATA	551	570	+	12.1282	2.29e-05	0.027	GAAGGGAAGAAAGCGAAAGG
Traes_5AL_B65EF5518	EIL	CTCGTGCACCAACTGATCTCAGCATCTTTACTTTCACAGCGTTCTGGTGAGCAAAACAGAGCAAATGCGCAAAAGGATA	361	381	-	12.0488	2.43e-05	0.0498	GAGTCCACGTTCTTTAATAGT
Traes_4BL_7911992DE	Dof	CTCGTGCACCAACTGATCTCAGCATCTTTACTTTCACAGCGTTCTGGTGAGCAAAACAGAGCAAATGCGCAAAAGGATA	547	567	-	12.1818	2.52e-05	0.0502	TTCGCTTTCTTCCCTTCCTTT
Traes_1DS_5BAD8947E	MYB	CTCGTGCACCAACTGATCTCAGCATCTTTACTTTCACAGCGTTCTGGTGAGCAAAACAGAGCAAATGCGCAAAAGGATA	613	627	+	12.8939	2.6e-05	0.0538	CGTAACCACCACACC
Traes_1BS_92EA1F290	MYB	CTCGTGCACCAACTGATCTCAGCATCTTTACTTTCACAGCGTTCTGGTGAGCAAAACAGAGCAAATGCGCAAAAGGATA	613	627	+	12.8939	2.6e-05	0.0538	CGTAACCACCACACC
Traes_1AS_1EE692FDC	MYB	CTCGTGCACCAACTGATCTCAGCATCTTTACTTTCACAGCGTTCTGGTGAGCAAAACAGAGCAAATGCGCAAAAGGATA	613	627	+	12.8939	2.6e-05	0.0538	CGTAACCACCACACC
Traes_7DS_FE8BC1125	BBR-BPC	CTCGTGCACCAACTGATCTCAGCATCTTTACTTTCACAGCGTTCTGGTGAGCAAAACAGAGCAAATGCGCAAAAGGATA	551	571	-	0.894737	2.76e-05	0.033	TCCTTTCGCTTTCTTCCCTTC
Traes_4AL_A02408BC8	BBR-BPC	CTCGTGCACCAACTGATCTCAGCATCTTTACTTTCACAGCGTTCTGGTGAGCAAAACAGAGCAAATGCGCAAAAGGATA	551	571	-	0.894737	2.76e-05	0.033	TCCTTTCGCTTTCTTCCCTTC
Traes_1DS_BB8508CC6	LBD	CTCGTGCACCAACTGATCTCAGCATCTTTACTTTCACAGCGTTCTGGTGAGCAAAACAGAGCAAATGCGCAAAAGGATA	528	544	+	12.1061	2.79e-05	0.0453	AGCCGGCGAACGTGGCG
Traes_5AS_3D6AA43B5	B3	CTCGTGCACCAACTGATCTCAGCATCTTTACTTTCACAGCGTTCTGGTGAGCAAAACAGAGCAAATGCGCAAAAGGATA	508	528	+	-2.61429	3.24e-05	0.0658	ATTTAGAGCTTGACGGGGAAA
Traes_7DS_FE8BC1125	BBR-BPC	CTCGTGCACCAACTGATCTCAGCATCTTTACTTTCACAGCGTTCTGGTGAGCAAAACAGAGCAAATGCGCAAAAGGATA	98	118	-	0.315789	3.25e-05	0.033	CCCTATTTGTTTATTTTTCTA
Traes_4AL_A02408BC8	BBR-BPC	CTCGTGCACCAACTGATCTCAGCATCTTTACTTTCACAGCGTTCTGGTGAGCAAAACAGAGCAAATGCGCAAAAGGATA	98	118	-	0.315789	3.25e-05	0.033	CCCTATTTGTTTATTTTTCTA
TRAES3BF017100030CFD_g	ERF	CTCGTGCACCAACTGATCTCAGCATCTTTACTTTCACAGCGTTCTGGTGAGCAAAACAGAGCAAATGCGCAAAAGGATA	870	890	-	10.2857	3.71e-05	0.0746	CCGCGGCCGCCATGGCGGCCG
Traes_3AL_CF481F6AC	MYB_related	CTCGTGCACCAACTGATCTCAGCATCTTTACTTTCACAGCGTTCTGGTGAGCAAAACAGAGCAAATGCGCAAAAGGATA	438	446	-	12.8286	3.96e-05	0.0828	ATTAGGGTG
Traes_2AS_C0C74B775	bHLH	CTCGTGCACCAACTGATCTCAGCATCTTTACTTTCACAGCGTTCTGGTGAGCAAAACAGAGCAAATGCGCAAAAGGATA	1018	1031	-	8.42727	4.17e-05	0.0866	CAGGAAACAGGTGA
Traes_2BL_EBA73F94F	AP2	CTCGTGCACCAACTGATCTCAGCATCTTTACTTTCACAGCGTTCTGGTGAGCAAAACAGAGCAAATGCGCAAAAGGATA	545	564	+	10.8462	4.41e-05	0.027	AGAAAGGAAGGGAAGAAAGC
Traes_4DL_C083C804E	EIL	CTCGTGCACCAACTGATCTCAGCATCTTTACTTTCACAGCGTTCTGGTGAGCAAAACAGAGCAAATGCGCAAAAGGATA	88	102	-	11.5556	4.45e-05	0.0921	TTCTAAATACATTCA
TRAES3BF084400010CFD_g	LBD	CTCGTGCACCAACTGATCTCAGCATCTTTACTTTCACAGCGTTCTGGTGAGCAAAACAGAGCAAATGCGCAAAAGGATA	612	632	+	10.6667	4.5e-05	0.0451	GCGTAACCACCACACCCGCCG
Traes_6DL_DD82BD107	ERF	CTCGTGCACCAACTGATCTCAGCATCTTTACTTTCACAGCGTTCTGGTGAGCAAAACAGAGCAAATGCGCAAAAGGATA	867	887	-	10.5606	4.75e-05	0.0478	CGGCCGCCATGGCGGCCGGGA
Traes_2BS_B1A73C7A8	ERF	CTCGTGCACCAACTGATCTCAGCATCTTTACTTTCACAGCGTTCTGGTGAGCAAAACAGAGCAAATGCGCAAAAGGATA	912	926	+	11.8636	4.81e-05	0.0455	AATTCGCGGCCGCCT
Traes_1AL_297FBF3A3	MYB_related	CTCGTGCACCAACTGATCTCAGCATCTTTACTTTCACAGCGTTCTGGTGAGCAAAACAGAGCAAATGCGCAAAAGGATA	1036	1050	+	11.7424	4.86e-05	0.101	AAATTGTTATCCGCT
Traes_2BL_EBA73F94F	AP2	CTCGTGCACCAACTGATCTCAGCATCTTTACTTTCACAGCGTTCTGGTGAGCAAAACAGAGCAAATGCGCAAAAGGATA	549	568	+	10.6154	4.93e-05	0.027	AGGAAGGGAAGAAAGCGAAA
TRAES3BF094600010CFD_g	C2H2	CTCGTGCACCAACTGATCTCAGCATCTTTACTTTCACAGCGTTCTGGTGAGCAAAACAGAGCAAATGCGCAAAAGGATA	25	36	-	10	4.97e-05	0.103	AAAAGGAGAGTA
Traes_1AL_6B108514B	MIKC_MADS	CTCGTGCACCAACTGATCTCAGCATCTTTACTTTCACAGCGTTCTGGTGAGCAAAACAGAGCAAATGCGCAAAAGGATA	554	574	-	11.0299	5.09e-05	0.101	CGCTCCTTTCGCTTTCTTCCC
Traes_2BL_EBA73F94F	AP2	CTCGTGCACCAACTGATCTCAGCATCTTTACTTTCACAGCGTTCTGGTGAGCAAAACAGAGCAAATGCGCAAAAGGATA	543	562	+	10.4615	5.31e-05	0.027	CGAGAAAGGAAGGGAAGAAA
Traes_6DL_FC5CFB787	TCP	CTCGTGCACCAACTGATCTCAGCATCTTTACTTTCACAGCGTTCTGGTGAGCAAAACAGAGCAAATGCGCAAAAGGATA	847	856	+	11.3636	5.33e-05	0.053	TTGGGCCCGA
Traes_6DL_FC5CFB787	TCP	CTCGTGCACCAACTGATCTCAGCATCTTTACTTTCACAGCGTTCTGGTGAGCAAAACAGAGCAAATGCGCAAAAGGATA	847	856	-	11.3636	5.33e-05	0.053	TCGGGCCCAA
Traes_6BL_7C6B17284	MIKC_MADS	CTCGTGCACCAACTGATCTCAGCATCTTTACTTTCACAGCGTTCTGGTGAGCAAAACAGAGCAAATGCGCAAAAGGATA	276	294	+	8.77273	5.54e-05	0.112	AGGCCGAAATCGGCAAAAT
Traes_6AL_1F7DAC5FA	MIKC_MADS	CTCGTGCACCAACTGATCTCAGCATCTTTACTTTCACAGCGTTCTGGTGAGCAAAACAGAGCAAATGCGCAAAAGGATA	276	294	+	8.77273	5.54e-05	0.112	AGGCCGAAATCGGCAAAAT
Traes_6DL_136DE13FB	TCP	CTCGTGCACCAACTGATCTCAGCATCTTTACTTTCACAGCGTTCTGGTGAGCAAAACAGAGCAAATGCGCAAAAGGATA	847	866	-	-0.822222	5.69e-05	0.11	GCATGCGACGTCGGGCCCAA
Traes_5BL_FBC7AF288	ERF	CTCGTGCACCAACTGATCTCAGCATCTTTACTTTCACAGCGTTCTGGTGAGCAAAACAGAGCAAATGCGCAAAAGGATA	866	893	-	8.51515	5.91e-05	0.116	TTCCCGCGGCCGCCATGGCGGCCGGGAG
Traes_6AL_D6045E37C	LBD	CTCGTGCACCAACTGATCTCAGCATCTTTACTTTCACAGCGTTCTGGTGAGCAAAACAGAGCAAATGCGCAAAAGGATA	521	535	+	11.0455	5.98e-05	0.121	CGGGGAAAGCCGGCG
Traes_6DL_EF6D5D4FA	Dof	CTCGTGCACCAACTGATCTCAGCATCTTTACTTTCACAGCGTTCTGGTGAGCAAAACAGAGCAAATGCGCAAAAGGATA	26	46	-	11.1212	6.38e-05	0.128	CATAATATTGAAAAGGAGAGT
Traes_5DS_AACA2EBA3	MYB	CTCGTGCACCAACTGATCTCAGCATCTTTACTTTCACAGCGTTCTGGTGAGCAAAACAGAGCAAATGCGCAAAAGGATA	618	628	-	11.3182	6.72e-05	0.14	GGGTGTGGTGG
Traes_3AL_12B53AB09	MYB_related	CTCGTGCACCAACTGATCTCAGCATCTTTACTTTCACAGCGTTCTGGTGAGCAAAACAGAGCAAATGCGCAAAAGGATA	488	497	+	10.8485	6.73e-05	0.141	AACCCTAAAG
Traes_2BS_B1A73C7A8	ERF	CTCGTGCACCAACTGATCTCAGCATCTTTACTTTCACAGCGTTCTGGTGAGCAAAACAGAGCAAATGCGCAAAAGGATA	879	893	-	11.303	6.8e-05	0.0455	TTCCCGCGGCCGCCA
Traes_2BL_9CD6E043A	ERF	CTCGTGCACCAACTGATCTCAGCATCTTTACTTTCACAGCGTTCTGGTGAGCAAAACAGAGCAAATGCGCAAAAGGATA	528	547	-	10.2273	7.17e-05	0.146	TCTCGCCACGTTCGCCGGCT
TRAES3BF114300070CFD_g	NAC	CTCGTGCACCAACTGATCTCAGCATCTTTACTTTCACAGCGTTCTGGTGAGCAAAACAGAGCAAATGCGCAAAAGGATA	713	731	+	11.0758	7.18e-05	0.144	CTTCGCTATTACGCCAGCT
Traes_1DS_BB8508CC6	LBD	CTCGTGCACCAACTGATCTCAGCATCTTTACTTTCACAGCGTTCTGGTGAGCAAAACAGAGCAAATGCGCAAAAGGATA	630	646	-	10.2879	7.65e-05	0.0453	CGGCGCATTAAGCGCGG
Traes_2BS_F1B450FA4	MYB	CTCGTGCACCAACTGATCTCAGCATCTTTACTTTCACAGCGTTCTGGTGAGCAAAACAGAGCAAATGCGCAAAAGGATA	566	580	-	11.3636	7.79e-05	0.153	AGCGCCCGCTCCTTT
Traes_4DS_2E95B3A30	CPP	CTCGTGCACCAACTGATCTCAGCATCTTTACTTTCACAGCGTTCTGGTGAGCAAAACAGAGCAAATGCGCAAAAGGATA	225	237	-	10.65	7.92e-05	0.163	GCGAATTTTAACA
Traes_4BS_929E7B27B	CPP	CTCGTGCACCAACTGATCTCAGCATCTTTACTTTCACAGCGTTCTGGTGAGCAAAACAGAGCAAATGCGCAAAAGGATA	225	237	-	10.65	7.92e-05	0.163	GCGAATTTTAACA
Traes_1AL_C4FA8404A	NAC	CTCGTGCACCAACTGATCTCAGCATCTTTACTTTCACAGCGTTCTGGTGAGCAAAACAGAGCAAATGCGCAAAAGGATA	533	553	+	7.09091	7.94e-05	0.162	GCGAACGTGGCGAGAAAGGAA
Traes_7BS_D06222817	MYB_related	CTCGTGCACCAACTGATCTCAGCATCTTTACTTTCACAGCGTTCTGGTGAGCAAAACAGAGCAAATGCGCAAAAGGATA	579	586	+	12.3434	8.08e-05	0.169	CTAGGGCG
Traes_6DL_D1C1DBD34	MIKC_MADS	CTCGTGCACCAACTGATCTCAGCATCTTTACTTTCACAGCGTTCTGGTGAGCAAAACAGAGCAAATGCGCAAAAGGATA	191	205	+	9.43939	8.08e-05	0.0835	ATACCGCATCAGGAA
Traes_4DL_AE5093871	BBR-BPC	CTCGTGCACCAACTGATCTCAGCATCTTTACTTTCACAGCGTTCTGGTGAGCAAAACAGAGCAAATGCGCAAAAGGATA	544	567	+	-1.4697	8.12e-05	0.163	GAGAAAGGAAGGGAAGAAAGCGAA
Traes_4AS_48979CBE1	BBR-BPC	CTCGTGCACCAACTGATCTCAGCATCTTTACTTTCACAGCGTTCTGGTGAGCAAAACAGAGCAAATGCGCAAAAGGATA	544	567	+	-1.4697	8.12e-05	0.163	GAGAAAGGAAGGGAAGAAAGCGAA
Traes_5BL_F5D379AFC	ERF	CTCGTGCACCAACTGATCTCAGCATCTTTACTTTCACAGCGTTCTGGTGAGCAAAACAGAGCAAATGCGCAAAAGGATA	639	653	-	10.2121	8.17e-05	0.166	CCTGTAGCGGCGCAT
Traes_2DS_2CE71025C	C2H2	CTCGTGCACCAACTGATCTCAGCATCTTTACTTTCACAGCGTTCTGGTGAGCAAAACAGAGCAAATGCGCAAAAGGATA	33	39	-	13.4605	8.4e-05	0.175	TTGAAAA
Traes_5BL_F258582BB	GATA	CTCGTGCACCAACTGATCTCAGCATCTTTACTTTCACAGCGTTCTGGTGAGCAAAACAGAGCAAATGCGCAAAAGGATA	435	453	+	5.46479	8.4e-05	0.173	CATCACCCTAATCAAGTTT
Traes_4BL_7911992DE	Dof	CTCGTGCACCAACTGATCTCAGCATCTTTACTTTCACAGCGTTCTGGTGAGCAAAACAGAGCAAATGCGCAAAAGGATA	28	48	+	10.0152	8.41e-05	0.0839	TCTCCTTTTCAATATTATGAA
Traes_6AL_A93C6F2FC	MIKC_MADS	CTCGTGCACCAACTGATCTCAGCATCTTTACTTTCACAGCGTTCTGGTGAGCAAAACAGAGCAAATGCGCAAAAGGATA	194	208	-	9.40909	8.66e-05	0.0887	AATTTCCTGATGCGG
Traes_1DS_BB8508CC6	LBD	CTCGTGCACCAACTGATCTCAGCATCTTTACTTTCACAGCGTTCTGGTGAGCAAAACAGAGCAAATGCGCAAAAGGATA	630	646	+	10.0303	8.74e-05	0.0453	CCGCGCTTAATGCGCCG
Traes_1DS_BB8508CC6	LBD	CTCGTGCACCAACTGATCTCAGCATCTTTACTTTCACAGCGTTCTGGTGAGCAAAACAGAGCAAATGCGCAAAAGGATA	616	632	-	10	8.88e-05	0.0453	CGGCGGGTGTGGTGGTT
Traes_1BL_8925B27BC	NAC	CTCGTGCACCAACTGATCTCAGCATCTTTACTTTCACAGCGTTCTGGTGAGCAAAACAGAGCAAATGCGCAAAAGGATA	536	550	+	10.5909	8.94e-05	0.185	AACGTGGCGAGAAAG
Traes_2BL_361925B62	MYB	CTCGTGCACCAACTGATCTCAGCATCTTTACTTTCACAGCGTTCTGGTGAGCAAAACAGAGCAAATGCGCAAAAGGATA	218	232	+	10.9394	9.21e-05	0.191	AATATTTTGTTAAAA
Traes_2BL_8DEC0EFBF	LFY	CTCGTGCACCAACTGATCTCAGCATCTTTACTTTCACAGCGTTCTGGTGAGCAAAACAGAGCAAATGCGCAAAAGGATA	265	283	+	8.02817	9.22e-05	0.0947	TTTTAACCAATAGGCCGAA
Traes_2BL_8DEC0EFBF	LFY	CTCGTGCACCAACTGATCTCAGCATCTTTACTTTCACAGCGTTCTGGTGAGCAAAACAGAGCAAATGCGCAAAAGGATA	265	283	-	8.02817	9.22e-05	0.0947	TTCGGCCTATTGGTTAAAA
Traes_6DS_DE865EA6D	C2H2	CTCGTGCACCAACTGATCTCAGCATCTTTACTTTCACAGCGTTCTGGTGAGCAAAACAGAGCAAATGCGCAAAAGGATA	280	291	-	10.1765	9.33e-05	0.189	TTGCCGATTTCG
TRAES3BF008800180CFD_g	Dof	CTCGTGCACCAACTGATCTCAGCATCTTTACTTTCACAGCGTTCTGGTGAGCAAAACAGAGCAAATGCGCAAAAGGATA	137	146	+	10.4364	9.8e-05	0.202	CGAAAAGTGC
Traes_3AS_4C4673A12	Dof	CTCGTGCACCAACTGATCTCAGCATCTTTACTTTCACAGCGTTCTGGTGAGCAAAACAGAGCAAATGCGCAAAAGGATA	137	146	+	10.4364	9.8e-05	0.202	CGAAAAGTGC
Traes_2AS_6C2F49AE0	Dof	CTCGTGCACCAACTGATCTCAGCATCTTTACTTTCACAGCGTTCTGGTGAGCAAAACAGAGCAAATGCGCAAAAGGATA	137	146	+	10.4364	9.8e-05	0.201	CGAAAAGTGC
Traes_2BL_EBA73F94F	AP2	CTCGTGCACCAACTGATCTCAGCATCTTTACTTTCACAGCGTTCTGGTGAGCAAAACAGAGCAAATGCGCAAAAGGATA	97	116	+	9.10256	9.82e-05	0.0399	TTAGAAAAATAAACAAATAG
TRAES3BF097400030CFD_g	NAC	CTCGTGCACCAACTGATCTCAGCATCTTTACTTTCACAGCGTTCTGGTGAGCAAAACAGAGCAAATGCGCAAAAGGATA	713	727	+	10.6515	9.82e-05	0.203	CTTCGCTATTACGCC
Traes_3AS_55E9080C2	MIKC_MADS	CTCGTGCACCAACTGATCTCAGCATCTTTACTTTCACAGCGTTCTGGTGAGCAAAACAGAGCAAATGCGCAAAAGGATA	276	294	-	10.169	9.84e-05	0.199	ATTTTGCCGATTTCGGCCT
