# Supplementary material for: Are TaNAC Transcription Factors Involved in Promoting Wheat Yield by cis-Regulation of TaCKX Gene Family?
Source: Int J Mol Sci. 2024 Feb 7;25(4):2027. doi: 10.3390/ijms25042027 (PMC10889182; doi:10.3390/ijms25042027)
Supplement: Supplementary file 1 [file ijms-25-02027-s001.zip › Folder S2/Ostka TaCKX2.2.1.txt]

#pattern name	Family	sequence name	start	stop	strand	score	p-value	q-value	matched sequence
Traes_5DL_92CBBE968	MYB	ATCTCAGCATCTTTACTTTCACAGCGTTTCTGGTGAGCAAAAACAGAAGCAAATGCGCAAAAAAGGAATAAGGGCGACA	1308	1318	-	14.3333	9.75e-07	0.00372	TAACCGTATTA
Traes_5BL_A85CEE3C1	bZIP	ATCTCAGCATCTTTACTTTCACAGCGTTTCTGGTGAGCAAAAACAGAAGCAAATGCGCAAAAAAGGAATAAGGGCGACA	717	727	+	15.3553	4.24e-06	0.00771	GCCAGCTGGCG
Traes_5BL_A85CEE3C1	bZIP	ATCTCAGCATCTTTACTTTCACAGCGTTTCTGGTGAGCAAAAACAGAAGCAAATGCGCAAAAAAGGAATAAGGGCGACA	716	726	-	15.3553	4.24e-06	0.00771	GCCAGCTGGCG
TRAES3BF027700010CFD_g	MYB	ATCTCAGCATCTTTACTTTCACAGCGTTTCTGGTGAGCAAAAACAGAAGCAAATGCGCAAAAAAGGAATAAGGGCGACA	1309	1319	-	13.4848	5.34e-06	0.0204	ATAACCGTATT
Traes_1AL_A9FB6BF52	ERF	ATCTCAGCATCTTTACTTTCACAGCGTTTCTGGTGAGCAAAAACAGAAGCAAATGCGCAAAAAAGGAATAAGGGCGACA	606	626	-	13.9718	5.98e-06	0.0225	CGCGGCGGGTGTGGTGGTTAC
Traes_5BL_A85CEE3C1	bZIP	ATCTCAGCATCTTTACTTTCACAGCGTTTCTGGTGAGCAAAAACAGAAGCAAATGCGCAAAAAAGGAATAAGGGCGACA	1169	1179	-	14.4605	7.12e-06	0.00864	TGCAGCTGGCA
Traes_4AL_273ACCFFD	bZIP	ATCTCAGCATCTTTACTTTCACAGCGTTTCTGGTGAGCAAAAACAGAAGCAAATGCGCAAAAAAGGAATAAGGGCGACA	717	728	-	14.6515	7.44e-06	0.0162	TCGCCAGCTGGC
Traes_4AL_273ACCFFD	bZIP	ATCTCAGCATCTTTACTTTCACAGCGTTTCTGGTGAGCAAAAACAGAAGCAAATGCGCAAAAAAGGAATAAGGGCGACA	715	726	+	14.5152	8.53e-06	0.0162	ACGCCAGCTGGC
Traes_2BS_B1A73C7A8	ERF	ATCTCAGCATCTTTACTTTCACAGCGTTTCTGGTGAGCAAAAACAGAAGCAAATGCGCAAAAAAGGAATAAGGGCGACA	520	534	-	14.1364	8.55e-06	0.0298	CCACGTTCGCCGGCT
Traes_6DL_8D95F127B	HD-ZIP	ATCTCAGCATCTTTACTTTCACAGCGTTTCTGGTGAGCAAAAACAGAAGCAAATGCGCAAAAAAGGAATAAGGGCGACA	1118	1128	+	14.5909	9.69e-06	0.037	ACATTAATTGC
Traes_6DL_DD82BD107	ERF	ATCTCAGCATCTTTACTTTCACAGCGTTTCTGGTGAGCAAAAACAGAAGCAAATGCGCAAAAAAGGAATAAGGGCGACA	862	882	+	13.3939	1.16e-05	0.0424	CGGCCGCCATGGCGGCCGCGG
Traes_6AL_D6045E37C	LBD	ATCTCAGCATCTTTACTTTCACAGCGTTTCTGGTGAGCAAAAACAGAAGCAAATGCGCAAAAAAGGAATAAGGGCGACA	1693	1707	-	13.0909	1.34e-05	0.0491	CCGGATAAGGCGCAG
Traes_4BL_9422485B3	bZIP	ATCTCAGCATCTTTACTTTCACAGCGTTTCTGGTGAGCAAAAACAGAAGCAAATGCGCAAAAAAGGAATAAGGGCGACA	717	727	+	13.6212	1.37e-05	0.0258	GCCAGCTGGCG
Traes_4BL_9422485B3	bZIP	ATCTCAGCATCTTTACTTTCACAGCGTTTCTGGTGAGCAAAAACAGAAGCAAATGCGCAAAAAAGGAATAAGGGCGACA	716	726	-	13.6212	1.37e-05	0.0258	GCCAGCTGGCG
Traes_4DL_AE5093871	BBR-BPC	ATCTCAGCATCTTTACTTTCACAGCGTTTCTGGTGAGCAAAAACAGAAGCAAATGCGCAAAAAAGGAATAAGGGCGACA	1231	1254	-	4.16667	1.37e-05	0.0517	GAGTCAGTGAGCGAGGAAGCGGAA
Traes_4AS_48979CBE1	BBR-BPC	ATCTCAGCATCTTTACTTTCACAGCGTTTCTGGTGAGCAAAAACAGAAGCAAATGCGCAAAAAAGGAATAAGGGCGACA	1231	1254	-	4.16667	1.37e-05	0.0517	GAGTCAGTGAGCGAGGAAGCGGAA
Traes_6AL_A93C6F2FC	MIKC_MADS	ATCTCAGCATCTTTACTTTCACAGCGTTTCTGGTGAGCAAAAACAGAAGCAAATGCGCAAAAAAGGAATAAGGGCGACA	271	285	-	12.9848	1.51e-05	0.0572	TTTTGCCGATTTCGG
Traes_6DL_D1C1DBD34	MIKC_MADS	ATCTCAGCATCTTTACTTTCACAGCGTTTCTGGTGAGCAAAAACAGAAGCAAATGCGCAAAAAAGGAATAAGGGCGACA	184	198	-	12.8939	1.57e-05	0.0597	TTTCCTGATGCGGTA
TRAES3BF084400010CFD_g	LBD	ATCTCAGCATCTTTACTTTCACAGCGTTTCTGGTGAGCAAAAACAGAAGCAAATGCGCAAAAAAGGAATAAGGGCGACA	520	540	-	12.4545	1.69e-05	0.0614	TTCTCGCCACGTTCGCCGGCT
TRAES3BF042000020CFD_g	CPP	ATCTCAGCATCTTTACTTTCACAGCGTTTCTGGTGAGCAAAAACAGAAGCAAATGCGCAAAAAAGGAATAAGGGCGACA	76	85	+	13.22	2.08e-05	0.0795	TATTTGAATG
Traes_2BL_EBA73F94F	AP2	ATCTCAGCATCTTTACTTTCACAGCGTTTCTGGTGAGCAAAAACAGAAGCAAATGCGCAAAAAAGGAATAAGGGCGACA	543	562	+	12.1282	2.29e-05	0.0404	GAAGGGAAGAAAGCGAAAGG
Traes_5AL_B65EF5518	EIL	ATCTCAGCATCTTTACTTTCACAGCGTTTCTGGTGAGCAAAAACAGAAGCAAATGCGCAAAAAAGGAATAAGGGCGACA	353	373	-	12.0488	2.43e-05	0.0924	GAGTCCACGTTCTTTAATAGT
Traes_4BL_7911992DE	Dof	ATCTCAGCATCTTTACTTTCACAGCGTTTCTGGTGAGCAAAAACAGAAGCAAATGCGCAAAAAAGGAATAAGGGCGACA	539	559	-	12.1818	2.52e-05	0.095	TTCGCTTTCTTCCCTTCCTTT
Traes_4DL_A2012EA68	LBD	ATCTCAGCATCTTTACTTTCACAGCGTTTCTGGTGAGCAAAAACAGAAGCAAATGCGCAAAAAAGGAATAAGGGCGACA	1689	1707	+	12.2879	2.59e-05	0.0955	ACCGCTGCGCCTTATCCGG
Traes_1DS_5BAD8947E	MYB	ATCTCAGCATCTTTACTTTCACAGCGTTTCTGGTGAGCAAAAACAGAAGCAAATGCGCAAAAAAGGAATAAGGGCGACA	605	619	+	12.8939	2.6e-05	0.0991	CGTAACCACCACACC
Traes_1BS_92EA1F290	MYB	ATCTCAGCATCTTTACTTTCACAGCGTTTCTGGTGAGCAAAAACAGAAGCAAATGCGCAAAAAAGGAATAAGGGCGACA	605	619	+	12.8939	2.6e-05	0.0991	CGTAACCACCACACC
Traes_1AS_1EE692FDC	MYB	ATCTCAGCATCTTTACTTTCACAGCGTTTCTGGTGAGCAAAAACAGAAGCAAATGCGCAAAAAAGGAATAAGGGCGACA	605	619	+	12.8939	2.6e-05	0.0991	CGTAACCACCACACC
Traes_7DS_FE8BC1125	BBR-BPC	ATCTCAGCATCTTTACTTTCACAGCGTTTCTGGTGAGCAAAAACAGAAGCAAATGCGCAAAAAAGGAATAAGGGCGACA	543	563	-	0.894737	2.76e-05	0.0614	TCCTTTCGCTTTCTTCCCTTC
Traes_4AL_A02408BC8	BBR-BPC	ATCTCAGCATCTTTACTTTCACAGCGTTTCTGGTGAGCAAAAACAGAAGCAAATGCGCAAAAAAGGAATAAGGGCGACA	543	563	-	0.894737	2.76e-05	0.0614	TCCTTTCGCTTTCTTCCCTTC
Traes_1DS_BB8508CC6	LBD	ATCTCAGCATCTTTACTTTCACAGCGTTTCTGGTGAGCAAAAACAGAAGCAAATGCGCAAAAAAGGAATAAGGGCGACA	520	536	+	12.1061	2.79e-05	0.0651	AGCCGGCGAACGTGGCG
Traes_5AS_3D6AA43B5	B3	ATCTCAGCATCTTTACTTTCACAGCGTTTCTGGTGAGCAAAAACAGAAGCAAATGCGCAAAAAAGGAATAAGGGCGACA	500	520	+	-2.61429	3.24e-05	0.123	ATTTAGAGCTTGACGGGGAAA
Traes_7DS_FE8BC1125	BBR-BPC	ATCTCAGCATCTTTACTTTCACAGCGTTTCTGGTGAGCAAAAACAGAAGCAAATGCGCAAAAAAGGAATAAGGGCGACA	90	110	-	0.315789	3.25e-05	0.0614	CCCTATTTGTTTATTTTTCTA
Traes_4AL_A02408BC8	BBR-BPC	ATCTCAGCATCTTTACTTTCACAGCGTTTCTGGTGAGCAAAAACAGAAGCAAATGCGCAAAAAAGGAATAAGGGCGACA	90	110	-	0.315789	3.25e-05	0.0614	CCCTATTTGTTTATTTTTCTA
Traes_1DS_BB8508CC6	LBD	ATCTCAGCATCTTTACTTTCACAGCGTTTCTGGTGAGCAAAAACAGAAGCAAATGCGCAAAAAAGGAATAAGGGCGACA	1693	1709	-	11.6212	3.7e-05	0.0651	TACCGGATAAGGCGCAG
TRAES3BF017100030CFD_g	ERF	ATCTCAGCATCTTTACTTTCACAGCGTTTCTGGTGAGCAAAAACAGAAGCAAATGCGCAAAAAAGGAATAAGGGCGACA	862	882	-	10.2857	3.71e-05	0.136	CCGCGGCCGCCATGGCGGCCG
Traes_2BL_569371098	AP2	ATCTCAGCATCTTTACTTTCACAGCGTTTCTGGTGAGCAAAAACAGAAGCAAATGCGCAAAAAAGGAATAAGGGCGACA	1577	1597	-	8.51111	3.96e-05	0.15	CGCCACGCTTCCCGAAGGGAG
Traes_3AL_CF481F6AC	MYB_related	ATCTCAGCATCTTTACTTTCACAGCGTTTCTGGTGAGCAAAAACAGAAGCAAATGCGCAAAAAAGGAATAAGGGCGACA	430	438	-	12.8286	3.96e-05	0.151	ATTAGGGTG
Traes_2BL_EBA73F94F	AP2	ATCTCAGCATCTTTACTTTCACAGCGTTTCTGGTGAGCAAAAACAGAAGCAAATGCGCAAAAAAGGAATAAGGGCGACA	537	556	+	10.8462	4.41e-05	0.0404	AGAAAGGAAGGGAAGAAAGC
Traes_4DL_C083C804E	EIL	ATCTCAGCATCTTTACTTTCACAGCGTTTCTGGTGAGCAAAAACAGAAGCAAATGCGCAAAAAAGGAATAAGGGCGACA	80	94	-	11.5556	4.45e-05	0.169	TTCTAAATACATTCA
TRAES3BF084400010CFD_g	LBD	ATCTCAGCATCTTTACTTTCACAGCGTTTCTGGTGAGCAAAAACAGAAGCAAATGCGCAAAAAAGGAATAAGGGCGACA	604	624	+	10.6667	4.5e-05	0.0819	GCGTAACCACCACACCCGCCG
Traes_6DL_DD82BD107	ERF	ATCTCAGCATCTTTACTTTCACAGCGTTTCTGGTGAGCAAAAACAGAAGCAAATGCGCAAAAAAGGAATAAGGGCGACA	859	879	-	10.5606	4.75e-05	0.0871	CGGCCGCCATGGCGGCCGGGA
Traes_2BS_B1A73C7A8	ERF	ATCTCAGCATCTTTACTTTCACAGCGTTTCTGGTGAGCAAAAACAGAAGCAAATGCGCAAAAAAGGAATAAGGGCGACA	904	918	+	11.8636	4.81e-05	0.079	AATTCGCGGCCGCCT
Traes_1AL_297FBF3A3	MYB_related	ATCTCAGCATCTTTACTTTCACAGCGTTTCTGGTGAGCAAAAACAGAAGCAAATGCGCAAAAAAGGAATAAGGGCGACA	1030	1044	+	11.7424	4.86e-05	0.14	AAATTGTTATCCGCT
Traes_2BL_EBA73F94F	AP2	ATCTCAGCATCTTTACTTTCACAGCGTTTCTGGTGAGCAAAAACAGAAGCAAATGCGCAAAAAAGGAATAAGGGCGACA	541	560	+	10.6154	4.93e-05	0.0404	AGGAAGGGAAGAAAGCGAAA
TRAES3BF094600010CFD_g	C2H2	ATCTCAGCATCTTTACTTTCACAGCGTTTCTGGTGAGCAAAAACAGAAGCAAATGCGCAAAAAAGGAATAAGGGCGACA	18	29	-	10	4.97e-05	0.188	AAAAGGAGAGTA
Traes_1AL_6B108514B	MIKC_MADS	ATCTCAGCATCTTTACTTTCACAGCGTTTCTGGTGAGCAAAAACAGAAGCAAATGCGCAAAAAAGGAATAAGGGCGACA	546	566	-	11.0299	5.09e-05	0.187	CGCTCCTTTCGCTTTCTTCCC
Traes_2BL_EBA73F94F	AP2	ATCTCAGCATCTTTACTTTCACAGCGTTTCTGGTGAGCAAAAACAGAAGCAAATGCGCAAAAAAGGAATAAGGGCGACA	535	554	+	10.4615	5.31e-05	0.0404	CGAGAAAGGAAGGGAAGAAA
Traes_6DL_FC5CFB787	TCP	ATCTCAGCATCTTTACTTTCACAGCGTTTCTGGTGAGCAAAAACAGAAGCAAATGCGCAAAAAAGGAATAAGGGCGACA	839	848	+	11.3636	5.33e-05	0.0929	TTGGGCCCGA
Traes_6DL_FC5CFB787	TCP	ATCTCAGCATCTTTACTTTCACAGCGTTTCTGGTGAGCAAAAACAGAAGCAAATGCGCAAAAAAGGAATAAGGGCGACA	839	848	-	11.3636	5.33e-05	0.0929	TCGGGCCCAA
Traes_2BL_EBA73F94F	AP2	ATCTCAGCATCTTTACTTTCACAGCGTTTCTGGTGAGCAAAAACAGAAGCAAATGCGCAAAAAAGGAATAAGGGCGACA	1346	1365	+	10.4487	5.34e-05	0.0404	AAGAACATGTGAGCAAAAGG
Traes_6BL_7C6B17284	MIKC_MADS	ATCTCAGCATCTTTACTTTCACAGCGTTTCTGGTGAGCAAAAACAGAAGCAAATGCGCAAAAAAGGAATAAGGGCGACA	268	286	+	8.77273	5.54e-05	0.211	AGGCCGAAATCGGCAAAAT
Traes_6AL_1F7DAC5FA	MIKC_MADS	ATCTCAGCATCTTTACTTTCACAGCGTTTCTGGTGAGCAAAAACAGAAGCAAATGCGCAAAAAAGGAATAAGGGCGACA	268	286	+	8.77273	5.54e-05	0.211	AGGCCGAAATCGGCAAAAT
Traes_6DL_136DE13FB	TCP	ATCTCAGCATCTTTACTTTCACAGCGTTTCTGGTGAGCAAAAACAGAAGCAAATGCGCAAAAAAGGAATAAGGGCGACA	839	858	-	-0.822222	5.69e-05	0.205	GCATGCGACGTCGGGCCCAA
Traes_2BL_B397F2CE3	ERF	ATCTCAGCATCTTTACTTTCACAGCGTTTCTGGTGAGCAAAAACAGAAGCAAATGCGCAAAAAAGGAATAAGGGCGACA	1793	1807	+	10.7273	5.75e-05	0.165	TATGTAGGCGGTGCT
Traes_6DL_8D95F127B	HD-ZIP	ATCTCAGCATCTTTACTTTCACAGCGTTTCTGGTGAGCAAAAACAGAAGCAAATGCGCAAAAAAGGAATAAGGGCGACA	1177	1187	+	11.2424	5.76e-05	0.11	GCATTAATGAA
Traes_5BL_FBC7AF288	ERF	ATCTCAGCATCTTTACTTTCACAGCGTTTCTGGTGAGCAAAAACAGAAGCAAATGCGCAAAAAAGGAATAAGGGCGACA	858	885	-	8.51515	5.91e-05	0.21	TTCCCGCGGCCGCCATGGCGGCCGGGAG
Traes_6AL_D6045E37C	LBD	ATCTCAGCATCTTTACTTTCACAGCGTTTCTGGTGAGCAAAAACAGAAGCAAATGCGCAAAAAAGGAATAAGGGCGACA	513	527	+	11.0455	5.98e-05	0.11	CGGGGAAAGCCGGCG
Traes_5BS_A5532B750	bZIP	ATCTCAGCATCTTTACTTTCACAGCGTTTCTGGTGAGCAAAAACAGAAGCAAATGCGCAAAAAAGGAATAAGGGCGACA	1459	1473	+	8.43939	6.53e-05	0.244	AAGTCAGAGGTGGCG
Traes_5BL_A5532B750	bZIP	ATCTCAGCATCTTTACTTTCACAGCGTTTCTGGTGAGCAAAAACAGAAGCAAATGCGCAAAAAAGGAATAAGGGCGACA	1459	1473	+	8.43939	6.53e-05	0.244	AAGTCAGAGGTGGCG
Traes_1AL_2CAAB9D4A	Dof	ATCTCAGCATCTTTACTTTCACAGCGTTTCTGGTGAGCAAAAACAGAAGCAAATGCGCAAAAAAGGAATAAGGGCGACA	1075	1085	+	11.8333	6.7e-05	0.255	CATAAAGTGTA
Traes_5DS_AACA2EBA3	MYB	ATCTCAGCATCTTTACTTTCACAGCGTTTCTGGTGAGCAAAAACAGAAGCAAATGCGCAAAAAAGGAATAAGGGCGACA	610	620	-	11.3182	6.72e-05	0.255	GGGTGTGGTGG
Traes_3AL_12B53AB09	MYB_related	ATCTCAGCATCTTTACTTTCACAGCGTTTCTGGTGAGCAAAAACAGAAGCAAATGCGCAAAAAAGGAATAAGGGCGACA	480	489	+	10.8485	6.73e-05	0.257	AACCCTAAAG
Traes_2BS_B1A73C7A8	ERF	ATCTCAGCATCTTTACTTTCACAGCGTTTCTGGTGAGCAAAAACAGAAGCAAATGCGCAAAAAAGGAATAAGGGCGACA	871	885	-	11.303	6.8e-05	0.079	TTCCCGCGGCCGCCA
TRAES3BF013700050CFD_g	BES1	ATCTCAGCATCTTTACTTTCACAGCGTTTCTGGTGAGCAAAAACAGAAGCAAATGCGCAAAAAAGGAATAAGGGCGACA	1520	1530	-	7.43939	6.85e-05	0.243	CGCACGAGGGA
TRAES3BF098300010CFD_g	RAV	ATCTCAGCATCTTTACTTTCACAGCGTTTCTGGTGAGCAAAAACAGAAGCAAATGCGCAAAAAAGGAATAAGGGCGACA	1056	1063	-	12.1818	6.88e-05	0.263	TATGTTGT
Traes_4DS_926486EE0	MYB	ATCTCAGCATCTTTACTTTCACAGCGTTTCTGGTGAGCAAAAACAGAAGCAAATGCGCAAAAAAGGAATAAGGGCGACA	1308	1318	+	11.6974	6.97e-05	0.265	TAATACGGTTA
Traes_2BL_9CD6E043A	ERF	ATCTCAGCATCTTTACTTTCACAGCGTTTCTGGTGAGCAAAAACAGAAGCAAATGCGCAAAAAAGGAATAAGGGCGACA	520	539	-	10.2273	7.17e-05	0.269	TCTCGCCACGTTCGCCGGCT
TRAES3BF114300070CFD_g	NAC	ATCTCAGCATCTTTACTTTCACAGCGTTTCTGGTGAGCAAAAACAGAAGCAAATGCGCAAAAAAGGAATAAGGGCGACA	705	723	+	11.0758	7.18e-05	0.264	CTTCGCTATTACGCCAGCT
Traes_1AL_297FBF3A3	MYB_related	ATCTCAGCATCTTTACTTTCACAGCGTTTCTGGTGAGCAAAAACAGAAGCAAATGCGCAAAAAAGGAATAAGGGCGACA	1310	1324	+	10.9697	7.36e-05	0.14	ATACGGTTATCCACA
TRAES3BF018800030CFD_g	MYB	ATCTCAGCATCTTTACTTTCACAGCGTTTCTGGTGAGCAAAAACAGAAGCAAATGCGCAAAAAAGGAATAAGGGCGACA	1693	1713	-	9.69512	7.41e-05	0.281	TAGTTACCGGATAAGGCGCAG
Traes_2BL_361925B62	MYB	ATCTCAGCATCTTTACTTTCACAGCGTTTCTGGTGAGCAAAAACAGAAGCAAATGCGCAAAAAAGGAATAAGGGCGACA	980	994	-	11.2727	7.53e-05	0.175	GCTATTTAGGTGACA
Traes_1DS_BB8508CC6	LBD	ATCTCAGCATCTTTACTTTCACAGCGTTTCTGGTGAGCAAAAACAGAAGCAAATGCGCAAAAAAGGAATAAGGGCGACA	622	638	-	10.2879	7.65e-05	0.0651	CGGCGCATTAAGCGCGG
Traes_2BS_F1B450FA4	MYB	ATCTCAGCATCTTTACTTTCACAGCGTTTCTGGTGAGCAAAAACAGAAGCAAATGCGCAAAAAAGGAATAAGGGCGACA	558	572	-	11.3636	7.79e-05	0.151	AGCGCCCGCTCCTTT
TRAES3BF097400050CFD_g	ARF	ATCTCAGCATCTTTACTTTCACAGCGTTTCTGGTGAGCAAAAACAGAAGCAAATGCGCAAAAAAGGAATAAGGGCGACA	1538	1547	-	11.2	7.88e-05	0.286	GGGTCGGAAC
Traes_4DS_2E95B3A30	CPP	ATCTCAGCATCTTTACTTTCACAGCGTTTCTGGTGAGCAAAAACAGAAGCAAATGCGCAAAAAAGGAATAAGGGCGACA	217	229	-	10.65	7.92e-05	0.302	GCGAATTTTAACA
Traes_4BS_929E7B27B	CPP	ATCTCAGCATCTTTACTTTCACAGCGTTTCTGGTGAGCAAAAACAGAAGCAAATGCGCAAAAAAGGAATAAGGGCGACA	217	229	-	10.65	7.92e-05	0.302	GCGAATTTTAACA
Traes_1AL_C4FA8404A	NAC	ATCTCAGCATCTTTACTTTCACAGCGTTTCTGGTGAGCAAAAACAGAAGCAAATGCGCAAAAAAGGAATAAGGGCGACA	525	545	+	7.09091	7.94e-05	0.301	GCGAACGTGGCGAGAAAGGAA
Traes_5AL_315285EFC	Nin-like	ATCTCAGCATCTTTACTTTCACAGCGTTTCTGGTGAGCAAAAACAGAAGCAAATGCGCAAAAAAGGAATAAGGGCGACA	1754	1768	+	11.3571	7.98e-05	0.298	CTGGCAGCAGCCACT
Traes_5AL_315285EFC1	Nin-like	ATCTCAGCATCTTTACTTTCACAGCGTTTCTGGTGAGCAAAAACAGAAGCAAATGCGCAAAAAAGGAATAAGGGCGACA	1754	1768	+	11.3571	7.98e-05	0.297	CTGGCAGCAGCCACT
Traes_7BS_D06222817	MYB_related	ATCTCAGCATCTTTACTTTCACAGCGTTTCTGGTGAGCAAAAACAGAAGCAAATGCGCAAAAAAGGAATAAGGGCGACA	571	578	+	12.3434	8.08e-05	0.303	CTAGGGCG
Traes_6DL_D1C1DBD34	MIKC_MADS	ATCTCAGCATCTTTACTTTCACAGCGTTTCTGGTGAGCAAAAACAGAAGCAAATGCGCAAAAAAGGAATAAGGGCGACA	183	197	+	9.43939	8.08e-05	0.154	ATACCGCATCAGGAA
Traes_4DL_AE5093871	BBR-BPC	ATCTCAGCATCTTTACTTTCACAGCGTTTCTGGTGAGCAAAAACAGAAGCAAATGCGCAAAAAAGGAATAAGGGCGACA	536	559	+	-1.4697	8.12e-05	0.124	GAGAAAGGAAGGGAAGAAAGCGAA
Traes_4AS_48979CBE1	BBR-BPC	ATCTCAGCATCTTTACTTTCACAGCGTTTCTGGTGAGCAAAAACAGAAGCAAATGCGCAAAAAAGGAATAAGGGCGACA	536	559	+	-1.4697	8.12e-05	0.124	GAGAAAGGAAGGGAAGAAAGCGAA
Traes_5BL_F5D379AFC	ERF	ATCTCAGCATCTTTACTTTCACAGCGTTTCTGGTGAGCAAAAACAGAAGCAAATGCGCAAAAAAGGAATAAGGGCGACA	631	645	-	10.2121	8.17e-05	0.299	CCTGTAGCGGCGCAT
Traes_2DL_FBE64209C	ARF	ATCTCAGCATCTTTACTTTCACAGCGTTTCTGGTGAGCAAAAACAGAAGCAAATGCGCAAAAAAGGAATAAGGGCGACA	1477	1486	+	11.1667	8.21e-05	0.312	CCCGACAGGA
Traes_2BL_E322FD546	ARF	ATCTCAGCATCTTTACTTTCACAGCGTTTCTGGTGAGCAAAAACAGAAGCAAATGCGCAAAAAAGGAATAAGGGCGACA	1477	1486	+	11.1667	8.21e-05	0.312	CCCGACAGGA
TRAES3BF021600020CFD_g	MIKC_MADS	ATCTCAGCATCTTTACTTTCACAGCGTTTCTGGTGAGCAAAAACAGAAGCAAATGCGCAAAAAAGGAATAAGGGCGACA	1573	1586	-	10.2727	8.38e-05	0.315	CCGAAGGGAGAAAG
Traes_1AL_1B5F51626	MIKC_MADS	ATCTCAGCATCTTTACTTTCACAGCGTTTCTGGTGAGCAAAAACAGAAGCAAATGCGCAAAAAAGGAATAAGGGCGACA	1573	1586	-	10.2727	8.38e-05	0.316	CCGAAGGGAGAAAG
Traes_2DS_2CE71025C	C2H2	ATCTCAGCATCTTTACTTTCACAGCGTTTCTGGTGAGCAAAAACAGAAGCAAATGCGCAAAAAAGGAATAAGGGCGACA	26	32	-	13.4605	8.4e-05	0.321	TTGAAAA
Traes_5BL_F258582BB	GATA	ATCTCAGCATCTTTACTTTCACAGCGTTTCTGGTGAGCAAAAACAGAAGCAAATGCGCAAAAAAGGAATAAGGGCGACA	427	445	+	5.46479	8.4e-05	0.319	CATCACCCTAATCAAGTTT
Traes_2BS_F1B450FA4	MYB	ATCTCAGCATCTTTACTTTCACAGCGTTTCTGGTGAGCAAAAACAGAAGCAAATGCGCAAAAAAGGAATAAGGGCGACA	1413	1427	+	11.2121	8.52e-05	0.151	TCCATAGGCTCCGCC
Traes_6AL_A93C6F2FC	MIKC_MADS	ATCTCAGCATCTTTACTTTCACAGCGTTTCTGGTGAGCAAAAACAGAAGCAAATGCGCAAAAAAGGAATAAGGGCGACA	186	200	-	9.40909	8.66e-05	0.121	AATTTCCTGATGCGG
Traes_1DS_BB8508CC6	LBD	ATCTCAGCATCTTTACTTTCACAGCGTTTCTGGTGAGCAAAAACAGAAGCAAATGCGCAAAAAAGGAATAAGGGCGACA	622	638	+	10.0303	8.74e-05	0.0651	CCGCGCTTAATGCGCCG
Traes_2BL_B397F2CE3	ERF	ATCTCAGCATCTTTACTTTCACAGCGTTTCTGGTGAGCAAAAACAGAAGCAAATGCGCAAAAAAGGAATAAGGGCGACA	1461	1475	+	9.81818	8.83e-05	0.165	GTCAGAGGTGGCGAA
Traes_1DS_BB8508CC6	LBD	ATCTCAGCATCTTTACTTTCACAGCGTTTCTGGTGAGCAAAAACAGAAGCAAATGCGCAAAAAAGGAATAAGGGCGACA	608	624	-	10	8.88e-05	0.0651	CGGCGGGTGTGGTGGTT
Traes_1BL_8925B27BC	NAC	ATCTCAGCATCTTTACTTTCACAGCGTTTCTGGTGAGCAAAAACAGAAGCAAATGCGCAAAAAAGGAATAAGGGCGACA	528	542	+	10.5909	8.94e-05	0.34	AACGTGGCGAGAAAG
TRAES3BF008800180CFD_g	Dof	ATCTCAGCATCTTTACTTTCACAGCGTTTCTGGTGAGCAAAAACAGAAGCAAATGCGCAAAAAAGGAATAAGGGCGACA	1075	1084	+	10.5	9.14e-05	0.186	CATAAAGTGT
Traes_3AS_4C4673A12	Dof	ATCTCAGCATCTTTACTTTCACAGCGTTTCTGGTGAGCAAAAACAGAAGCAAATGCGCAAAAAAGGAATAAGGGCGACA	1075	1084	+	10.5	9.14e-05	0.186	CATAAAGTGT
Traes_2AS_6C2F49AE0	Dof	ATCTCAGCATCTTTACTTTCACAGCGTTTCTGGTGAGCAAAAACAGAAGCAAATGCGCAAAAAAGGAATAAGGGCGACA	1075	1084	+	10.5	9.14e-05	0.186	CATAAAGTGT
Traes_2BL_361925B62	MYB	ATCTCAGCATCTTTACTTTCACAGCGTTTCTGGTGAGCAAAAACAGAAGCAAATGCGCAAAAAAGGAATAAGGGCGACA	210	224	+	10.9394	9.21e-05	0.175	AATATTTTGTTAAAA
Traes_2BL_8DEC0EFBF	LFY	ATCTCAGCATCTTTACTTTCACAGCGTTTCTGGTGAGCAAAAACAGAAGCAAATGCGCAAAAAAGGAATAAGGGCGACA	257	275	+	8.02817	9.22e-05	0.175	TTTTAACCAATAGGCCGAA
Traes_2BL_8DEC0EFBF	LFY	ATCTCAGCATCTTTACTTTCACAGCGTTTCTGGTGAGCAAAAACAGAAGCAAATGCGCAAAAAAGGAATAAGGGCGACA	257	275	-	8.02817	9.22e-05	0.175	TTCGGCCTATTGGTTAAAA
Traes_7DL_C89614A4D	ARF	ATCTCAGCATCTTTACTTTCACAGCGTTTCTGGTGAGCAAAAACAGAAGCAAATGCGCAAAAAAGGAATAAGGGCGACA	1477	1485	-	10.75	9.31e-05	0.356	CCTGTCGGG
Traes_6DS_DE865EA6D	C2H2	ATCTCAGCATCTTTACTTTCACAGCGTTTCTGGTGAGCAAAAACAGAAGCAAATGCGCAAAAAAGGAATAAGGGCGACA	272	283	-	10.1765	9.33e-05	0.342	TTGCCGATTTCG
Traes_4DL_A2012EA68	LBD	ATCTCAGCATCTTTACTTTCACAGCGTTTCTGGTGAGCAAAAACAGAAGCAAATGCGCAAAAAAGGAATAAGGGCGACA	1329	1347	-	10.3939	9.52e-05	0.12	TTTCCTGCGTTATCCCCTG
Traes_6AL_A93C6F2FC	MIKC_MADS	ATCTCAGCATCTTTACTTTCACAGCGTTTCTGGTGAGCAAAAACAGAAGCAAATGCGCAAAAAAGGAATAAGGGCGACA	1698	1712	-	9.18182	9.55e-05	0.121	AGTTACCGGATAAGG
Traes_4DL_A2012EA68	LBD	ATCTCAGCATCTTTACTTTCACAGCGTTTCTGGTGAGCAAAAACAGAAGCAAATGCGCAAAAAAGGAATAAGGGCGACA	1320	1338	-	10.3485	9.8e-05	0.12	TTATCCCCTGATTCTGTGG
TRAES3BF008800180CFD_g	Dof	ATCTCAGCATCTTTACTTTCACAGCGTTTCTGGTGAGCAAAAACAGAAGCAAATGCGCAAAAAAGGAATAAGGGCGACA	129	138	+	10.4364	9.8e-05	0.186	CGAAAAGTGC
Traes_3AS_4C4673A12	Dof	ATCTCAGCATCTTTACTTTCACAGCGTTTCTGGTGAGCAAAAACAGAAGCAAATGCGCAAAAAAGGAATAAGGGCGACA	129	138	+	10.4364	9.8e-05	0.186	CGAAAAGTGC
Traes_2AS_6C2F49AE0	Dof	ATCTCAGCATCTTTACTTTCACAGCGTTTCTGGTGAGCAAAAACAGAAGCAAATGCGCAAAAAAGGAATAAGGGCGACA	129	138	+	10.4364	9.8e-05	0.186	CGAAAAGTGC
Traes_2BL_EBA73F94F	AP2	ATCTCAGCATCTTTACTTTCACAGCGTTTCTGGTGAGCAAAAACAGAAGCAAATGCGCAAAAAAGGAATAAGGGCGACA	89	108	+	9.10256	9.82e-05	0.0619	TTAGAAAAATAAACAAATAG
TRAES3BF097400030CFD_g	NAC	ATCTCAGCATCTTTACTTTCACAGCGTTTCTGGTGAGCAAAAACAGAAGCAAATGCGCAAAAAAGGAATAAGGGCGACA	705	719	+	10.6515	9.82e-05	0.374	CTTCGCTATTACGCC
Traes_3AS_55E9080C2	MIKC_MADS	ATCTCAGCATCTTTACTTTCACAGCGTTTCTGGTGAGCAAAAACAGAAGCAAATGCGCAAAAAAGGAATAAGGGCGACA	268	286	-	10.169	9.84e-05	0.374	ATTTTGCCGATTTCGGCCT
Traes_4DL_AE5093871	BBR-BPC	ATCTCAGCATCTTTACTTTCACAGCGTTTCTGGTGAGCAAAAACAGAAGCAAATGCGCAAAAAAGGAATAAGGGCGACA	15	38	-	-2.15152	9.9e-05	0.124	CATATATTGAAAAGGAGAGTATGA
Traes_4AS_48979CBE1	BBR-BPC	ATCTCAGCATCTTTACTTTCACAGCGTTTCTGGTGAGCAAAAACAGAAGCAAATGCGCAAAAAAGGAATAAGGGCGACA	15	38	-	-2.15152	9.9e-05	0.124	CATATATTGAAAAGGAGAGTATGA
