# Supplementary material for: Are TaNAC Transcription Factors Involved in Promoting Wheat Yield by cis-Regulation of TaCKX Gene Family?
Source: Int J Mol Sci. 2024 Feb 7;25(4):2027. doi: 10.3390/ijms25042027 (PMC10889182; doi:10.3390/ijms25042027)
Supplement: Supplementary file 1 [file ijms-25-02027-s001.zip › Folder S2/Ostka TaCKX5.txt]

#pattern name	Family	sequence name	start	stop	strand	score	p-value	q-value	matched sequence
Traes_4DL_AE5093871	BBR-BPC	TATAGGGCGATTGGGCCCGACGTCGCATGCTCCCGGCCGCCATGGCGGCCGCGGGAATTCGATTGAATCAAATGACACT	1663	1686	+	17.6061	6.7e-08	0.000168	GAGTGAGAGAGGTAGACAGAGAGT
Traes_4AS_48979CBE1	BBR-BPC	TATAGGGCGATTGGGCCCGACGTCGCATGCTCCCGGCCGCCATGGCGGCCGCGGGAATTCGATTGAATCAAATGACACT	1663	1686	+	17.6061	6.7e-08	0.000168	GAGTGAGAGAGGTAGACAGAGAGT
Traes_4DL_AE5093871	BBR-BPC	TATAGGGCGATTGGGCCCGACGTCGCATGCTCCCGGCCGCCATGGCGGCCGCGGGAATTCGATTGAATCAAATGACACT	1667	1690	+	16.7424	9.95e-08	0.000168	GAGAGAGGTAGACAGAGAGTGGCA
Traes_4AS_48979CBE1	BBR-BPC	TATAGGGCGATTGGGCCCGACGTCGCATGCTCCCGGCCGCCATGGCGGCCGCGGGAATTCGATTGAATCAAATGACACT	1667	1690	+	16.7424	9.95e-08	0.000168	GAGAGAGGTAGACAGAGAGTGGCA
Traes_7DS_FE8BC1125	BBR-BPC	TATAGGGCGATTGGGCCCGACGTCGCATGCTCCCGGCCGCCATGGCGGCCGCGGGAATTCGATTGAATCAAATGACACT	1667	1687	-	14.9605	2.25e-07	0.000417	CACTCTCTGTCTACCTCTCTC
Traes_4AL_A02408BC8	BBR-BPC	TATAGGGCGATTGGGCCCGACGTCGCATGCTCCCGGCCGCCATGGCGGCCGCGGGAATTCGATTGAATCAAATGACACT	1667	1687	-	14.9605	2.25e-07	0.000416	CACTCTCTGTCTACCTCTCTC
Traes_7DS_FE8BC1125	BBR-BPC	TATAGGGCGATTGGGCCCGACGTCGCATGCTCCCGGCCGCCATGGCGGCCGCGGGAATTCGATTGAATCAAATGACACT	1663	1683	-	14.7895	2.41e-07	0.000417	CTCTGTCTACCTCTCTCACTC
Traes_4AL_A02408BC8	BBR-BPC	TATAGGGCGATTGGGCCCGACGTCGCATGCTCCCGGCCGCCATGGCGGCCGCGGGAATTCGATTGAATCAAATGACACT	1663	1683	-	14.7895	2.41e-07	0.000416	CTCTGTCTACCTCTCTCACTC
Traes_2AL_FC6DD1383	ERF	TATAGGGCGATTGGGCCCGACGTCGCATGCTCCCGGCCGCCATGGCGGCCGCGGGAATTCGATTGAATCAAATGACACT	1620	1634	-	18.697	2.45e-07	0.000847	CAGCCGCCGCCGCTA
Traes_2AL_E5A9615E2	ERF	TATAGGGCGATTGGGCCCGACGTCGCATGCTCCCGGCCGCCATGGCGGCCGCGGGAATTCGATTGAATCAAATGACACT	1620	1634	-	18.697	2.45e-07	0.000847	CAGCCGCCGCCGCTA
Traes_4DL_AE5093871	BBR-BPC	TATAGGGCGATTGGGCCCGACGTCGCATGCTCCCGGCCGCCATGGCGGCCGCGGGAATTCGATTGAATCAAATGACACT	1561	1584	-	13.6212	3.89e-07	0.000374	GAGGAAGAAGGAAGGAGAGAGCGA
Traes_4AS_48979CBE1	BBR-BPC	TATAGGGCGATTGGGCCCGACGTCGCATGCTCCCGGCCGCCATGGCGGCCGCGGGAATTCGATTGAATCAAATGACACT	1561	1584	-	13.6212	3.89e-07	0.000374	GAGGAAGAAGGAAGGAGAGAGCGA
Traes_4DL_AE5093871	BBR-BPC	TATAGGGCGATTGGGCCCGACGTCGCATGCTCCCGGCCGCCATGGCGGCCGCGGGAATTCGATTGAATCAAATGACACT	1659	1682	+	13.3182	4.42e-07	0.000374	GCAAGAGTGAGAGAGGTAGACAGA
Traes_4AS_48979CBE1	BBR-BPC	TATAGGGCGATTGGGCCCGACGTCGCATGCTCCCGGCCGCCATGGCGGCCGCGGGAATTCGATTGAATCAAATGACACT	1659	1682	+	13.3182	4.42e-07	0.000374	GCAAGAGTGAGAGAGGTAGACAGA
TRAES3BF075600050CFD_g	ERF	TATAGGGCGATTGGGCCCGACGTCGCATGCTCCCGGCCGCCATGGCGGCCGCGGGAATTCGATTGAATCAAATGACACT	1620	1634	-	17.5	8.31e-07	0.00282	CAGCCGCCGCCGCTA
Traes_4DL_AE5093871	BBR-BPC	TATAGGGCGATTGGGCCCGACGTCGCATGCTCCCGGCCGCCATGGCGGCCGCGGGAATTCGATTGAATCAAATGACACT	1661	1684	+	11.4697	9.4e-07	0.000624	AAGAGTGAGAGAGGTAGACAGAGA
Traes_4AS_48979CBE1	BBR-BPC	TATAGGGCGATTGGGCCCGACGTCGCATGCTCCCGGCCGCCATGGCGGCCGCGGGAATTCGATTGAATCAAATGACACT	1661	1684	+	11.4697	9.4e-07	0.000624	AAGAGTGAGAGAGGTAGACAGAGA
Traes_4DL_AE5093871	BBR-BPC	TATAGGGCGATTGGGCCCGACGTCGCATGCTCCCGGCCGCCATGGCGGCCGCGGGAATTCGATTGAATCAAATGACACT	1669	1692	+	11.0606	1.11e-06	0.000624	GAGAGGTAGACAGAGAGTGGCAAA
Traes_4AS_48979CBE1	BBR-BPC	TATAGGGCGATTGGGCCCGACGTCGCATGCTCCCGGCCGCCATGGCGGCCGCGGGAATTCGATTGAATCAAATGACACT	1669	1692	+	11.0606	1.11e-06	0.000624	GAGAGGTAGACAGAGAGTGGCAAA
Traes_4DL_AE5093871	BBR-BPC	TATAGGGCGATTGGGCCCGACGTCGCATGCTCCCGGCCGCCATGGCGGCCGCGGGAATTCGATTGAATCAAATGACACT	1563	1586	-	10.3939	1.44e-06	0.000695	GGGAGGAAGAAGGAAGGAGAGAGC
Traes_4AS_48979CBE1	BBR-BPC	TATAGGGCGATTGGGCCCGACGTCGCATGCTCCCGGCCGCCATGGCGGCCGCGGGAATTCGATTGAATCAAATGACACT	1563	1586	-	10.3939	1.44e-06	0.000695	GGGAGGAAGAAGGAAGGAGAGAGC
Traes_7DS_FE8BC1125	BBR-BPC	TATAGGGCGATTGGGCCCGACGTCGCATGCTCCCGGCCGCCATGGCGGCCGCGGGAATTCGATTGAATCAAATGACACT	1558	1578	+	9.97368	1.5e-06	0.00173	CCCTCGCTCTCTCCTTCCTTC
Traes_4AL_A02408BC8	BBR-BPC	TATAGGGCGATTGGGCCCGACGTCGCATGCTCCCGGCCGCCATGGCGGCCGCGGGAATTCGATTGAATCAAATGACACT	1558	1578	+	9.97368	1.5e-06	0.00173	CCCTCGCTCTCTCCTTCCTTC
Traes_2BL_EBA73F94F	AP2	TATAGGGCGATTGGGCCCGACGTCGCATGCTCCCGGCCGCCATGGCGGCCGCGGGAATTCGATTGAATCAAATGACACT	1565	1584	-	16.3205	1.64e-06	0.00564	GAGGAAGAAGGAAGGAGAGA
Traes_5BL_F5D379AFC	ERF	TATAGGGCGATTGGGCCCGACGTCGCATGCTCCCGGCCGCCATGGCGGCCGCGGGAATTCGATTGAATCAAATGACACT	1616	1630	+	16.3182	1.68e-06	0.00578	CACATAGCGGCGGCG
Traes_4DL_AE5093871	BBR-BPC	TATAGGGCGATTGGGCCCGACGTCGCATGCTCCCGGCCGCCATGGCGGCCGCGGGAATTCGATTGAATCAAATGACACT	1565	1588	-	9.80303	1.81e-06	0.000764	GCGGGAGGAAGAAGGAAGGAGAGA
Traes_4AS_48979CBE1	BBR-BPC	TATAGGGCGATTGGGCCCGACGTCGCATGCTCCCGGCCGCCATGGCGGCCGCGGGAATTCGATTGAATCAAATGACACT	1565	1588	-	9.80303	1.81e-06	0.000764	GCGGGAGGAAGAAGGAAGGAGAGA
Traes_6DL_DD82BD107	ERF	TATAGGGCGATTGGGCCCGACGTCGCATGCTCCCGGCCGCCATGGCGGCCGCGGGAATTCGATTGAATCAAATGACACT	1614	1634	+	16.0606	2.16e-06	0.00746	ATCACATAGCGGCGGCGGCTG
TRAES3BF076800040CFD_g	G2-like	TATAGGGCGATTGGGCCCGACGTCGCATGCTCCCGGCCGCCATGGCGGCCGCGGGAATTCGATTGAATCAAATGACACT	300	313	-	13.624	2.17e-06	0.00769	CGAAGATACGCTGA
Traes_6DS_2B2F9C290	C2H2	TATAGGGCGATTGGGCCCGACGTCGCATGCTCCCGGCCGCCATGGCGGCCGCGGGAATTCGATTGAATCAAATGACACT	1495	1513	+	15.3413	2.28e-06	0.00765	CCTCCACCTCTCCCATCTC
Traes_1AL_A9FB6BF52	ERF	TATAGGGCGATTGGGCCCGACGTCGCATGCTCCCGGCCGCCATGGCGGCCGCGGGAATTCGATTGAATCAAATGACACT	1494	1514	-	15.5634	2.28e-06	0.00792	TGAGATGGGAGAGGTGGAGGT
Traes_4AS_0D75149B5	ERF	TATAGGGCGATTGGGCCCGACGTCGCATGCTCCCGGCCGCCATGGCGGCCGCGGGAATTCGATTGAATCAAATGACACT	1621	1631	-	16.3788	2.29e-06	0.00779	CCGCCGCCGCT
Traes_7DS_FE8BC1125	BBR-BPC	TATAGGGCGATTGGGCCCGACGTCGCATGCTCCCGGCCGCCATGGCGGCCGCGGGAATTCGATTGAATCAAATGACACT	1661	1681	-	8.21053	2.78e-06	0.0024	CTGTCTACCTCTCTCACTCTT
Traes_4AL_A02408BC8	BBR-BPC	TATAGGGCGATTGGGCCCGACGTCGCATGCTCCCGGCCGCCATGGCGGCCGCGGGAATTCGATTGAATCAAATGACACT	1661	1681	-	8.21053	2.78e-06	0.0024	CTGTCTACCTCTCTCACTCTT
TRAES3BF084400010CFD_g	LBD	TATAGGGCGATTGGGCCCGACGTCGCATGCTCCCGGCCGCCATGGCGGCCGCGGGAATTCGATTGAATCAAATGACACT	1442	1462	+	15.2273	3.02e-06	0.0102	TATCCTCCTCGGTCTCCTCCG
TRAES3BF066400010CFD_g	B3	TATAGGGCGATTGGGCCCGACGTCGCATGCTCCCGGCCGCCATGGCGGCCGCGGGAATTCGATTGAATCAAATGACACT	888	896	+	14.8156	3.5e-06	0.012	CTGCATGCA
Traes_5AL_315285EFC	Nin-like	TATAGGGCGATTGGGCCCGACGTCGCATGCTCCCGGCCGCCATGGCGGCCGCGGGAATTCGATTGAATCAAATGACACT	855	869	-	14.1857	3.71e-06	0.0128	ACTGCAGCAGCACCG
Traes_5AL_315285EFC1	Nin-like	TATAGGGCGATTGGGCCCGACGTCGCATGCTCCCGGCCGCCATGGCGGCCGCGGGAATTCGATTGAATCAAATGACACT	855	869	-	14.1857	3.71e-06	0.0128	ACTGCAGCAGCACCG
Traes_2AL_FC6DD1383	ERF	TATAGGGCGATTGGGCCCGACGTCGCATGCTCCCGGCCGCCATGGCGGCCGCGGGAATTCGATTGAATCAAATGACACT	1623	1637	-	14.9697	3.97e-06	0.00687	GAGCAGCCGCCGCCG
Traes_2AL_E5A9615E2	ERF	TATAGGGCGATTGGGCCCGACGTCGCATGCTCCCGGCCGCCATGGCGGCCGCGGGAATTCGATTGAATCAAATGACACT	1623	1637	-	14.9697	3.97e-06	0.00687	GAGCAGCCGCCGCCG
TRAES3BF017100030CFD_g	ERF	TATAGGGCGATTGGGCCCGACGTCGCATGCTCCCGGCCGCCATGGCGGCCGCGGGAATTCGATTGAATCAAATGACACT	1614	1634	-	14.4286	4.43e-06	0.0149	CAGCCGCCGCCGCTATGTGAT
Traes_2BS_F1B450FA4	MYB	TATAGGGCGATTGGGCCCGACGTCGCATGCTCCCGGCCGCCATGGCGGCCGCGGGAATTCGATTGAATCAAATGACACT	1348	1362	+	14.6364	4.5e-06	0.015	TCGTGACGCGCCTCC
Traes_7DS_FE8BC1125	BBR-BPC	TATAGGGCGATTGGGCCCGACGTCGCATGCTCCCGGCCGCCATGGCGGCCGCGGGAATTCGATTGAATCAAATGACACT	1665	1685	-	6.55263	4.85e-06	0.00335	CTCTCTGTCTACCTCTCTCAC
Traes_4AL_A02408BC8	BBR-BPC	TATAGGGCGATTGGGCCCGACGTCGCATGCTCCCGGCCGCCATGGCGGCCGCGGGAATTCGATTGAATCAAATGACACT	1665	1685	-	6.55263	4.85e-06	0.00335	CTCTCTGTCTACCTCTCTCAC
Traes_5BL_FBC7AF288	ERF	TATAGGGCGATTGGGCCCGACGTCGCATGCTCCCGGCCGCCATGGCGGCCGCGGGAATTCGATTGAATCAAATGACACT	1610	1637	-	15.197	4.93e-06	0.0101	GAGCAGCCGCCGCCGCTATGTGATGTGC
Traes_4AS_0D75149B5	ERF	TATAGGGCGATTGGGCCCGACGTCGCATGCTCCCGGCCGCCATGGCGGCCGCGGGAATTCGATTGAATCAAATGACACT	1624	1634	-	15.1818	4.97e-06	0.00845	CAGCCGCCGCC
Traes_4BL_7911992DE	Dof	TATAGGGCGATTGGGCCCGACGTCGCATGCTCCCGGCCGCCATGGCGGCCGCGGGAATTCGATTGAATCAAATGACACT	35	55	+	14.5455	5.39e-06	0.0188	CTCATTTTTTAAGTTTTTTTA
Traes_4DL_AE5093871	BBR-BPC	TATAGGGCGATTGGGCCCGACGTCGCATGCTCCCGGCCGCCATGGCGGCCGCGGGAATTCGATTGAATCAAATGACACT	1559	1582	-	6.63636	5.84e-06	0.00219	GGAAGAAGGAAGGAGAGAGCGAGG
Traes_4AS_48979CBE1	BBR-BPC	TATAGGGCGATTGGGCCCGACGTCGCATGCTCCCGGCCGCCATGGCGGCCGCGGGAATTCGATTGAATCAAATGACACT	1559	1582	-	6.63636	5.84e-06	0.00219	GGAAGAAGGAAGGAGAGAGCGAGG
Traes_5BL_FBC7AF288	ERF	TATAGGGCGATTGGGCCCGACGTCGCATGCTCCCGGCCGCCATGGCGGCCGCGGGAATTCGATTGAATCAAATGACACT	1613	1640	-	14.8182	6.16e-06	0.0101	ATCGAGCAGCCGCCGCCGCTATGTGATG
Traes_5AS_EBCEA6601	bHLH	TATAGGGCGATTGGGCCCGACGTCGCATGCTCCCGGCCGCCATGGCGGCCGCGGGAATTCGATTGAATCAAATGACACT	333	342	-	14.5606	7.67e-06	0.0265	TCCCACGTGA
TRAES3BF107400040CFD_g	ARR-B	TATAGGGCGATTGGGCCCGACGTCGCATGCTCCCGGCCGCCATGGCGGCCGCGGGAATTCGATTGAATCAAATGACACT	945	954	+	14.2727	8.41e-06	0.0166	CaAGATACGG
TRAES3BF094200030CFD_g	ARR-B	TATAGGGCGATTGGGCCCGACGTCGCATGCTCCCGGCCGCCATGGCGGCCGCGGGAATTCGATTGAATCAAATGACACT	945	954	+	14.2727	8.41e-06	0.0166	CaAGATACGG
TRAES3BF075600040CFD_g	ERF	TATAGGGCGATTGGGCCCGACGTCGCATGCTCCCGGCCGCCATGGCGGCCGCGGGAATTCGATTGAATCAAATGACACT	1623	1630	-	15.065	8.78e-06	0.0273	CGCCGCCG
Traes_1AL_6B108514B	MIKC_MADS	TATAGGGCGATTGGGCCCGACGTCGCATGCTCCCGGCCGCCATGGCGGCCGCGGGAATTCGATTGAATCAAATGACACT	1565	1585	+	13.9403	8.84e-06	0.0168	TCTCTCCTTCCTTCTTCCTCC
Traes_3DL_2C29058E6	B3	TATAGGGCGATTGGGCCCGACGTCGCATGCTCCCGGCCGCCATGGCGGCCGCGGGAATTCGATTGAATCAAATGACACT	886	900	+	14.4394	9.21e-06	0.0326	ATCTGCATGCATATG
TRAES3BF107400040CFD_g	ARR-B	TATAGGGCGATTGGGCCCGACGTCGCATGCTCCCGGCCGCCATGGCGGCCGCGGGAATTCGATTGAATCAAATGACACT	303	312	-	13.9727	9.35e-06	0.0166	GAAGATACGC
TRAES3BF094200030CFD_g	ARR-B	TATAGGGCGATTGGGCCCGACGTCGCATGCTCCCGGCCGCCATGGCGGCCGCGGGAATTCGATTGAATCAAATGACACT	303	312	-	13.9727	9.35e-06	0.0166	GAAGATACGC
Traes_1AL_6B108514B	MIKC_MADS	TATAGGGCGATTGGGCCCGACGTCGCATGCTCCCGGCCGCCATGGCGGCCGCGGGAATTCGATTGAATCAAATGACACT	1559	1579	+	13.7761	9.87e-06	0.0168	CCTCGCTCTCTCCTTCCTTCT
TRAES3BF017100030CFD_g	ERF	TATAGGGCGATTGGGCCCGACGTCGCATGCTCCCGGCCGCCATGGCGGCCGCGGGAATTCGATTGAATCAAATGACACT	1617	1637	-	12.9714	9.9e-06	0.0167	GAGCAGCCGCCGCCGCTATGT
Traes_6BL_A169A3ECB	NAC	TATAGGGCGATTGGGCCCGACGTCGCATGCTCCCGGCCGCCATGGCGGCCGCGGGAATTCGATTGAATCAAATGACACT	939	956	-	14.2273	9.92e-06	0.0332	TGCCGTATCTTGACCGGC
Traes_6AL_0D7866801	NAC	TATAGGGCGATTGGGCCCGACGTCGCATGCTCCCGGCCGCCATGGCGGCCGCGGGAATTCGATTGAATCAAATGACACT	939	956	-	14.2273	9.92e-06	0.0331	TGCCGTATCTTGACCGGC
Traes_6DS_2B2F9C290	C2H2	TATAGGGCGATTGGGCCCGACGTCGCATGCTCCCGGCCGCCATGGCGGCCGCGGGAATTCGATTGAATCAAATGACACT	1492	1510	+	12.8413	1.05e-05	0.0116	CCACCTCCACCTCTCCCAT
Traes_5DL_0924913F8	NAC	TATAGGGCGATTGGGCCCGACGTCGCATGCTCCCGGCCGCCATGGCGGCCGCGGGAATTCGATTGAATCAAATGACACT	937	956	-	13.7727	1.16e-05	0.0393	TGCCGTATCTTGACCGGCTT
Traes_5BL_39FF03C5D	NAC	TATAGGGCGATTGGGCCCGACGTCGCATGCTCCCGGCCGCCATGGCGGCCGCGGGAATTCGATTGAATCAAATGACACT	937	956	-	13.7727	1.16e-05	0.0394	TGCCGTATCTTGACCGGCTT
Traes_6DS_2B2F9C290	C2H2	TATAGGGCGATTGGGCCCGACGTCGCATGCTCCCGGCCGCCATGGCGGCCGCGGGAATTCGATTGAATCAAATGACACT	1489	1507	+	12.6349	1.19e-05	0.0116	TTCCCACCTCCACCTCTCC
Traes_7DS_FE8BC1125	BBR-BPC	TATAGGGCGATTGGGCCCGACGTCGCATGCTCCCGGCCGCCATGGCGGCCGCGGGAATTCGATTGAATCAAATGACACT	1669	1689	-	3.69737	1.2e-05	0.00691	GCCACTCTCTGTCTACCTCTC
Traes_4AL_A02408BC8	BBR-BPC	TATAGGGCGATTGGGCCCGACGTCGCATGCTCCCGGCCGCCATGGCGGCCGCGGGAATTCGATTGAATCAAATGACACT	1669	1689	-	3.69737	1.2e-05	0.0069	GCCACTCTCTGTCTACCTCTC
Traes_7DS_433704E8E	ERF	TATAGGGCGATTGGGCCCGACGTCGCATGCTCCCGGCCGCCATGGCGGCCGCGGGAATTCGATTGAATCAAATGACACT	1617	1635	+	13.1818	1.27e-05	0.0436	ACATAGCGGCGGCGGCTGC
Traes_7DS_433704E8E1	ERF	TATAGGGCGATTGGGCCCGACGTCGCATGCTCCCGGCCGCCATGGCGGCCGCGGGAATTCGATTGAATCAAATGACACT	1617	1635	+	13.1818	1.27e-05	0.0436	ACATAGCGGCGGCGGCTGC
Traes_4BL_941E7DE4D	ARR-B	TATAGGGCGATTGGGCCCGACGTCGCATGCTCCCGGCCGCCATGGCGGCCGCGGGAATTCGATTGAATCAAATGACACT	303	312	+	12.9697	1.31e-05	0.0466	GCGTATCTTC
TRAES3BF075600050CFD_g	ERF	TATAGGGCGATTGGGCCCGACGTCGCATGCTCCCGGCCGCCATGGCGGCCGCGGGAATTCGATTGAATCAAATGACACT	1617	1631	-	13.1667	1.31e-05	0.0223	CCGCCGCCGCTATGT
Traes_2BS_B1A73C7A8	ERF	TATAGGGCGATTGGGCCCGACGTCGCATGCTCCCGGCCGCCATGGCGGCCGCGGGAATTCGATTGAATCAAATGACACT	1623	1637	-	13.6212	1.34e-05	0.0428	GAGCAGCCGCCGCCG
Traes_6DS_2B2F9C290	C2H2	TATAGGGCGATTGGGCCCGACGTCGCATGCTCCCGGCCGCCATGGCGGCCGCGGGAATTCGATTGAATCAAATGACACT	1433	1451	+	12.381	1.38e-05	0.0116	TCTCTCTCCTATCCTCCTC
Traes_6AS_70AD4B0D5	C3H	TATAGGGCGATTGGGCCCGACGTCGCATGCTCCCGGCCGCCATGGCGGCCGCGGGAATTCGATTGAATCAAATGACACT	286	299	+	13.0303	1.39e-05	0.0493	AAAGCAAAAGGAAA
Traes_2AS_C0C74B775	bHLH	TATAGGGCGATTGGGCCCGACGTCGCATGCTCCCGGCCGCCATGGCGGCCGCGGGAATTCGATTGAATCAAATGACACT	327	340	+	11.0545	1.41e-05	0.05	AATCAGTCACGTGG
Traes_2AL_F24D031AA	ERF	TATAGGGCGATTGGGCCCGACGTCGCATGCTCCCGGCCGCCATGGCGGCCGCGGGAATTCGATTGAATCAAATGACACT	1615	1635	-	12.9091	1.42e-05	0.028	GCAGCCGCCGCCGCTATGTGA
Traes_5BL_7F56360BF	C2H2	TATAGGGCGATTGGGCCCGACGTCGCATGCTCCCGGCCGCCATGGCGGCCGCGGGAATTCGATTGAATCAAATGACACT	1663	1673	-	12.209	1.46e-05	0.0305	CTCTCTCACTC
Traes_1AL_6B108514B	MIKC_MADS	TATAGGGCGATTGGGCCCGACGTCGCATGCTCCCGGCCGCCATGGCGGCCGCGGGAATTCGATTGAATCAAATGACACT	1455	1475	+	13.1194	1.51e-05	0.0172	CTCCTCCGTTTCTCACTTTTG
Traes_2AL_F24D031AA	ERF	TATAGGGCGATTGGGCCCGACGTCGCATGCTCCCGGCCGCCATGGCGGCCGCGGGAATTCGATTGAATCAAATGACACT	1612	1632	-	12.6364	1.65e-05	0.028	GCCGCCGCCGCTATGTGATGT
Traes_5BL_7F56360BF	C2H2	TATAGGGCGATTGGGCCCGACGTCGCATGCTCCCGGCCGCCATGGCGGCCGCGGGAATTCGATTGAATCAAATGACACT	803	813	+	12.0746	1.72e-05	0.0305	CAGTTTCACTT
Traes_5AL_315285EFC	Nin-like	TATAGGGCGATTGGGCCCGACGTCGCATGCTCCCGGCCGCCATGGCGGCCGCGGGAATTCGATTGAATCAAATGACACT	852	866	-	12.9286	1.81e-05	0.0313	GCAGCAGCACCGTTC
Traes_5AL_315285EFC1	Nin-like	TATAGGGCGATTGGGCCCGACGTCGCATGCTCCCGGCCGCCATGGCGGCCGCGGGAATTCGATTGAATCAAATGACACT	852	866	-	12.9286	1.81e-05	0.0313	GCAGCAGCACCGTTC
Traes_3DL_2C29058E6	B3	TATAGGGCGATTGGGCCCGACGTCGCATGCTCCCGGCCGCCATGGCGGCCGCGGGAATTCGATTGAATCAAATGACACT	885	899	-	13.4545	1.84e-05	0.0326	ATATGCATGCAGATG
Traes_6DL_EF6D5D4FA	Dof	TATAGGGCGATTGGGCCCGACGTCGCATGCTCCCGGCCGCCATGGCGGCCGCGGGAATTCGATTGAATCAAATGACACT	281	301	+	13	1.88e-05	0.0666	AGCAGAAAGCAAAAGGAAATC
Traes_5DL_96F9EED93	HD-ZIP	TATAGGGCGATTGGGCCCGACGTCGCATGCTCCCGGCCGCCATGGCGGCCGCGGGAATTCGATTGAATCAAATGACACT	838	847	-	11.5455	1.96e-05	0.0698	TCCCAATCAA
Traes_5BL_9C32B27E2	HD-ZIP	TATAGGGCGATTGGGCCCGACGTCGCATGCTCCCGGCCGCCATGGCGGCCGCGGGAATTCGATTGAATCAAATGACACT	838	847	-	11.5455	1.96e-05	0.0698	TCCCAATCAA
Traes_7DS_FE8BC1125	BBR-BPC	TATAGGGCGATTGGGCCCGACGTCGCATGCTCCCGGCCGCCATGGCGGCCGCGGGAATTCGATTGAATCAAATGACACT	1566	1586	+	1.96053	2.02e-05	0.00998	CTCTCCTTCCTTCTTCCTCCC
Traes_4AL_A02408BC8	BBR-BPC	TATAGGGCGATTGGGCCCGACGTCGCATGCTCCCGGCCGCCATGGCGGCCGCGGGAATTCGATTGAATCAAATGACACT	1566	1586	+	1.96053	2.02e-05	0.00997	CTCTCCTTCCTTCTTCCTCCC
Traes_6DL_30F715B53	MYB_related	TATAGGGCGATTGGGCCCGACGTCGCATGCTCCCGGCCGCCATGGCGGCCGCGGGAATTCGATTGAATCAAATGACACT	576	584	-	14.4818	2.09e-05	0.0745	CAGATATTA
TRAES3BF076800040CFD_g	G2-like	TATAGGGCGATTGGGCCCGACGTCGCATGCTCCCGGCCGCCATGGCGGCCGCGGGAATTCGATTGAATCAAATGACACT	944	957	+	11.912	2.29e-05	0.0406	TCaAGATACGGCAG
Traes_1AS_F08B3720F	FAR1	TATAGGGCGATTGGGCCCGACGTCGCATGCTCCCGGCCGCCATGGCGGCCGCGGGAATTCGATTGAATCAAATGACACT	1348	1362	+	12.4394	2.34e-05	0.0784	TCGTGACGCGCCTCC
Traes_6DS_2B2F9C290	C2H2	TATAGGGCGATTGGGCCCGACGTCGCATGCTCCCGGCCGCCATGGCGGCCGCGGGAATTCGATTGAATCAAATGACACT	1442	1460	+	11.4206	2.37e-05	0.0159	TATCCTCCTCGGTCTCCTC
Traes_1AL_A9FB6BF52	ERF	TATAGGGCGATTGGGCCCGACGTCGCATGCTCCCGGCCGCCATGGCGGCCGCGGGAATTCGATTGAATCAAATGACACT	1491	1511	-	11.4225	2.39e-05	0.0414	GATGGGAGAGGTGGAGGTGGG
Traes_1AL_914726769	bHLH	TATAGGGCGATTGGGCCCGACGTCGCATGCTCCCGGCCGCCATGGCGGCCGCGGGAATTCGATTGAATCAAATGACACT	333	340	-	13.2525	2.46e-05	0.0825	CCACGTGA
Traes_2BL_B397F2CE3	ERF	TATAGGGCGATTGGGCCCGACGTCGCATGCTCCCGGCCGCCATGGCGGCCGCGGGAATTCGATTGAATCAAATGACACT	1618	1632	+	12.3182	2.49e-05	0.061	CATAGCGGCGGCGGC
Traes_7DS_FE8BC1125	BBR-BPC	TATAGGGCGATTGGGCCCGACGTCGCATGCTCCCGGCCGCCATGGCGGCCGCGGGAATTCGATTGAATCAAATGACACT	1671	1691	-	1.23684	2.5e-05	0.0108	TTGCCACTCTCTGTCTACCTC
Traes_4AL_A02408BC8	BBR-BPC	TATAGGGCGATTGGGCCCGACGTCGCATGCTCCCGGCCGCCATGGCGGCCGCGGGAATTCGATTGAATCAAATGACACT	1671	1691	-	1.23684	2.5e-05	0.0108	TTGCCACTCTCTGTCTACCTC
Traes_6AS_7B3C53009	BES1	TATAGGGCGATTGGGCCCGACGTCGCATGCTCCCGGCCGCCATGGCGGCCGCGGGAATTCGATTGAATCAAATGACACT	328	342	-	11.9091	2.51e-05	0.087	TCCCACGTGACTGAT
Traes_5BL_F5D379AFC	ERF	TATAGGGCGATTGGGCCCGACGTCGCATGCTCCCGGCCGCCATGGCGGCCGCGGGAATTCGATTGAATCAAATGACACT	1619	1633	+	12.5909	2.53e-05	0.0435	ATAGCGGCGGCGGCT
Traes_6DL_77ACE1279	bZIP	TATAGGGCGATTGGGCCCGACGTCGCATGCTCCCGGCCGCCATGGCGGCCGCGGGAATTCGATTGAATCAAATGACACT	333	340	+	14.0182	2.62e-05	0.0915	TCACGTGG
Traes_4DL_AE5093871	BBR-BPC	TATAGGGCGATTGGGCCCGACGTCGCATGCTCCCGGCCGCCATGGCGGCCGCGGGAATTCGATTGAATCAAATGACACT	1557	1580	-	2.10606	2.7e-05	0.00877	AAGAAGGAAGGAGAGAGCGAGGGG
Traes_4AS_48979CBE1	BBR-BPC	TATAGGGCGATTGGGCCCGACGTCGCATGCTCCCGGCCGCCATGGCGGCCGCGGGAATTCGATTGAATCAAATGACACT	1557	1580	-	2.10606	2.7e-05	0.00877	AAGAAGGAAGGAGAGAGCGAGGGG
Traes_4DL_AE5093871	BBR-BPC	TATAGGGCGATTGGGCCCGACGTCGCATGCTCCCGGCCGCCATGGCGGCCGCGGGAATTCGATTGAATCAAATGACACT	1665	1688	+	1.93939	2.85e-05	0.00877	GTGAGAGAGGTAGACAGAGAGTGG
Traes_4AS_48979CBE1	BBR-BPC	TATAGGGCGATTGGGCCCGACGTCGCATGCTCCCGGCCGCCATGGCGGCCGCGGGAATTCGATTGAATCAAATGACACT	1665	1688	+	1.93939	2.85e-05	0.00877	GTGAGAGAGGTAGACAGAGAGTGG
Traes_5DS_9B9365AF7	GATA	TATAGGGCGATTGGGCCCGACGTCGCATGCTCCCGGCCGCCATGGCGGCCGCGGGAATTCGATTGAATCAAATGACACT	1126	1140	-	12.5455	2.92e-05	0.104	TTGTCGATCCAAATT
Traes_5DS_9B9365AF71	GATA	TATAGGGCGATTGGGCCCGACGTCGCATGCTCCCGGCCGCCATGGCGGCCGCGGGAATTCGATTGAATCAAATGACACT	1126	1140	-	12.5455	2.92e-05	0.104	TTGTCGATCCAAATT
Traes_5AS_0ADC996F5	GATA	TATAGGGCGATTGGGCCCGACGTCGCATGCTCCCGGCCGCCATGGCGGCCGCGGGAATTCGATTGAATCAAATGACACT	1126	1140	-	12.5455	2.92e-05	0.104	TTGTCGATCCAAATT
Traes_4BL_941E7DE4D	ARR-B	TATAGGGCGATTGGGCCCGACGTCGCATGCTCCCGGCCGCCATGGCGGCCGCGGGAATTCGATTGAATCAAATGACACT	945	954	-	12.3535	2.99e-05	0.0532	CCGTATCTTG
Traes_6DL_DD82BD107	ERF	TATAGGGCGATTGGGCCCGACGTCGCATGCTCCCGGCCGCCATGGCGGCCGCGGGAATTCGATTGAATCAAATGACACT	1617	1637	+	11.5303	3.03e-05	0.0522	ACATAGCGGCGGCGGCTGCTC
Traes_5DL_026913547	bHLH	TATAGGGCGATTGGGCCCGACGTCGCATGCTCCCGGCCGCCATGGCGGCCGCGGGAATTCGATTGAATCAAATGACACT	327	340	+	12.75	3.26e-05	0.11	AATCAGTCACGTGG
Traes_7DS_433704E8E	ERF	TATAGGGCGATTGGGCCCGACGTCGCATGCTCCCGGCCGCCATGGCGGCCGCGGGAATTCGATTGAATCAAATGACACT	1614	1632	+	11.4848	3.28e-05	0.0515	ATCACATAGCGGCGGCGGC
Traes_7DS_433704E8E1	ERF	TATAGGGCGATTGGGCCCGACGTCGCATGCTCCCGGCCGCCATGGCGGCCGCGGGAATTCGATTGAATCAAATGACACT	1614	1632	+	11.4848	3.28e-05	0.0515	ATCACATAGCGGCGGCGGC
Traes_7DS_FE8BC1125	BBR-BPC	TATAGGGCGATTGGGCCCGACGTCGCATGCTCCCGGCCGCCATGGCGGCCGCGGGAATTCGATTGAATCAAATGACACT	1556	1576	+	0.131579	3.42e-05	0.0132	ACCCCTCGCTCTCTCCTTCCT
Traes_4AL_A02408BC8	BBR-BPC	TATAGGGCGATTGGGCCCGACGTCGCATGCTCCCGGCCGCCATGGCGGCCGCGGGAATTCGATTGAATCAAATGACACT	1556	1576	+	0.131579	3.42e-05	0.0131	ACCCCTCGCTCTCTCCTTCCT
Traes_6DL_9FC9C02351	C2H2	TATAGGGCGATTGGGCCCGACGTCGCATGCTCCCGGCCGCCATGGCGGCCGCGGGAATTCGATTGAATCAAATGACACT	828	835	+	11.0606	3.43e-05	0.122	AGTAGTAG
Traes_4BL_7911992DE	Dof	TATAGGGCGATTGGGCCCGACGTCGCATGCTCCCGGCCGCCATGGCGGCCGCGGGAATTCGATTGAATCAAATGACACT	279	299	-	11.6364	3.47e-05	0.0607	TTTCCTTTTGCTTTCTGCTCG
Traes_2BL_B397F2CE3	ERF	TATAGGGCGATTGGGCCCGACGTCGCATGCTCCCGGCCGCCATGGCGGCCGCGGGAATTCGATTGAATCAAATGACACT	1491	1505	-	11.6818	3.53e-05	0.061	AGAGGTGGAGGTGGG
TRAES3BF057600060CFD_g	WOX	TATAGGGCGATTGGGCCCGACGTCGCATGCTCCCGGCCGCCATGGCGGCCGCGGGAATTCGATTGAATCAAATGACACT	838	845	-	11.8317	3.67e-05	0.131	CCAATCAA
Traes_5DS_6E33F5034	bZIP	TATAGGGCGATTGGGCCCGACGTCGCATGCTCCCGGCCGCCATGGCGGCCGCGGGAATTCGATTGAATCAAATGACACT	330	341	+	12.1414	3.92e-05	0.132	CAGTCACGTGGG
Traes_5AS_2F996234C	bZIP	TATAGGGCGATTGGGCCCGACGTCGCATGCTCCCGGCCGCCATGGCGGCCGCGGGAATTCGATTGAATCAAATGACACT	330	341	+	12.1414	3.92e-05	0.132	CAGTCACGTGGG
Traes_5AL_9BC38814C	bZIP	TATAGGGCGATTGGGCCCGACGTCGCATGCTCCCGGCCGCCATGGCGGCCGCGGGAATTCGATTGAATCAAATGACACT	333	340	+	13.2323	3.93e-05	0.139	TCACGTGG
Traes_6DS_2B2F9C290	C2H2	TATAGGGCGATTGGGCCCGACGTCGCATGCTCCCGGCCGCCATGGCGGCCGCGGGAATTCGATTGAATCAAATGACACT	1445	1463	+	10.4365	4.04e-05	0.0226	CCTCCTCGGTCTCCTCCGT
Traes_7DS_FE8BC1125	BBR-BPC	TATAGGGCGATTGGGCCCGACGTCGCATGCTCCCGGCCGCCATGGCGGCCGCGGGAATTCGATTGAATCAAATGACACT	1659	1679	-	-0.631579	4.24e-05	0.0147	GTCTACCTCTCTCACTCTTGC
Traes_4AL_A02408BC8	BBR-BPC	TATAGGGCGATTGGGCCCGACGTCGCATGCTCCCGGCCGCCATGGCGGCCGCGGGAATTCGATTGAATCAAATGACACT	1659	1679	-	-0.631579	4.24e-05	0.0146	GTCTACCTCTCTCACTCTTGC
Traes_2BL_9CD6E043A	ERF	TATAGGGCGATTGGGCCCGACGTCGCATGCTCCCGGCCGCCATGGCGGCCGCGGGAATTCGATTGAATCAAATGACACT	1443	1462	+	11.0606	4.42e-05	0.0987	ATCCTCCTCGGTCTCCTCCG
Traes_7DS_433704E8E	ERF	TATAGGGCGATTGGGCCCGACGTCGCATGCTCCCGGCCGCCATGGCGGCCGCGGGAATTCGATTGAATCAAATGACACT	1491	1509	-	10.8636	4.51e-05	0.0515	TGGGAGAGGTGGAGGTGGG
Traes_7DS_433704E8E1	ERF	TATAGGGCGATTGGGCCCGACGTCGCATGCTCCCGGCCGCCATGGCGGCCGCGGGAATTCGATTGAATCAAATGACACT	1491	1509	-	10.8636	4.51e-05	0.0515	TGGGAGAGGTGGAGGTGGG
Traes_1AL_6B108514B	MIKC_MADS	TATAGGGCGATTGGGCCCGACGTCGCATGCTCCCGGCCGCCATGGCGGCCGCGGGAATTCGATTGAATCAAATGACACT	1660	1680	-	11.1791	4.69e-05	0.04	TGTCTACCTCTCTCACTCTTG
Traes_6AS_4B9F0CBBF	G2-like	TATAGGGCGATTGGGCCCGACGTCGCATGCTCCCGGCCGCCATGGCGGCCGCGGGAATTCGATTGAATCAAATGACACT	1365	1379	+	11.7746	4.76e-05	0.169	ATTTGTTTATTCTTG
Traes_2BS_B1A73C7A8	ERF	TATAGGGCGATTGGGCCCGACGTCGCATGCTCCCGGCCGCCATGGCGGCCGCGGGAATTCGATTGAATCAAATGACACT	1702	1716	+	11.8636	4.81e-05	0.0498	AATTCGCGGCCGCCT
TRAES3BF017100030CFD_g	ERF	TATAGGGCGATTGGGCCCGACGTCGCATGCTCCCGGCCGCCATGGCGGCCGCGGGAATTCGATTGAATCAAATGACACT	1492	1512	+	9.7	4.83e-05	0.0387	CCACCTCCACCTCTCCCATCT
Traes_6DS_2B2F9C290	C2H2	TATAGGGCGATTGGGCCCGACGTCGCATGCTCCCGGCCGCCATGGCGGCCGCGGGAATTCGATTGAATCAAATGACACT	1448	1466	+	10.0635	4.92e-05	0.0236	CCTCGGTCTCCTCCGTTTC
Traes_6BL_2F2381640	MYB_related	TATAGGGCGATTGGGCCCGACGTCGCATGCTCCCGGCCGCCATGGCGGCCGCGGGAATTCGATTGAATCAAATGACACT	572	585	+	11.6061	5e-05	0.178	ATTTTAATATCTGA
TRAES3BF017100030CFD_g	ERF	TATAGGGCGATTGGGCCCGACGTCGCATGCTCCCGGCCGCCATGGCGGCCGCGGGAATTCGATTGAATCAAATGACACT	1489	1509	+	9.51429	5.24e-05	0.0387	TTCCCACCTCCACCTCTCCCA
Traes_7BS_D06222817	MYB_related	TATAGGGCGATTGGGCCCGACGTCGCATGCTCCCGGCCGCCATGGCGGCCGCGGGAATTCGATTGAATCAAATGACACT	383	390	+	12.5657	5.43e-05	0.186	GTAGGGCA
TRAES3BF097400030CFD_g	NAC	TATAGGGCGATTGGGCCCGACGTCGCATGCTCCCGGCCGCCATGGCGGCCGCGGGAATTCGATTGAATCAAATGACACT	1024	1038	+	11.6364	5.48e-05	0.16	CTTCTTCTTCCAGCT
TRAES3BF017100030CFD_g	ERF	TATAGGGCGATTGGGCCCGACGTCGCATGCTCCCGGCCGCCATGGCGGCCGCGGGAATTCGATTGAATCAAATGACACT	1611	1631	-	9.3	5.75e-05	0.0387	CCGCCGCCGCTATGTGATGTG
Traes_7DL_310E46F15	MYB_related	TATAGGGCGATTGGGCCCGACGTCGCATGCTCCCGGCCGCCATGGCGGCCGCGGGAATTCGATTGAATCAAATGACACT	576	584	-	10.2929	5.84e-05	0.208	CAGATATTA
Traes_7DS_433704E8E	ERF	TATAGGGCGATTGGGCCCGACGTCGCATGCTCCCGGCCGCCATGGCGGCCGCGGGAATTCGATTGAATCAAATGACACT	1494	1512	-	10.2424	6.14e-05	0.0526	AGATGGGAGAGGTGGAGGT
Traes_7DS_433704E8E1	ERF	TATAGGGCGATTGGGCCCGACGTCGCATGCTCCCGGCCGCCATGGCGGCCGCGGGAATTCGATTGAATCAAATGACACT	1494	1512	-	10.2424	6.14e-05	0.0526	AGATGGGAGAGGTGGAGGT
Traes_2BS_B1A73C7A8	ERF	TATAGGGCGATTGGGCCCGACGTCGCATGCTCCCGGCCGCCATGGCGGCCGCGGGAATTCGATTGAATCAAATGACACT	1313	1327	+	11.4545	6.21e-05	0.0498	AAGAGGCCGCCGGCC
Traes_2BS_B1A73C7A8	ERF	TATAGGGCGATTGGGCCCGACGTCGCATGCTCCCGGCCGCCATGGCGGCCGCGGGAATTCGATTGAATCAAATGACACT	1620	1634	-	11.4545	6.21e-05	0.0498	CAGCCGCCGCCGCTA
Traes_2BL_B397F2CE3	ERF	TATAGGGCGATTGGGCCCGACGTCGCATGCTCCCGGCCGCCATGGCGGCCGCGGGAATTCGATTGAATCAAATGACACT	1494	1508	-	10.5455	6.28e-05	0.0681	GGGAGAGGTGGAGGT
Traes_6DL_DD82BD107	ERF	TATAGGGCGATTGGGCCCGACGTCGCATGCTCCCGGCCGCCATGGCGGCCGCGGGAATTCGATTGAATCAAATGACACT	1611	1631	+	9.90909	6.33e-05	0.0728	CACATCACATAGCGGCGGCGG
Traes_1AL_6B108514B	MIKC_MADS	TATAGGGCGATTGGGCCCGACGTCGCATGCTCCCGGCCGCCATGGCGGCCGCGGGAATTCGATTGAATCAAATGACACT	1670	1690	-	10.6119	6.33e-05	0.0432	TGCCACTCTCTGTCTACCTCT
Traes_6DS_2B2F9C290	C2H2	TATAGGGCGATTGGGCCCGACGTCGCATGCTCCCGGCCGCCATGGCGGCCGCGGGAATTCGATTGAATCAAATGACACT	143	161	-	9.53175	6.48e-05	0.0237	CTACCTCCTATTCCTGCTA
Traes_6DS_2B2F9C290	C2H2	TATAGGGCGATTGGGCCCGACGTCGCATGCTCCCGGCCGCCATGGCGGCCGCGGGAATTCGATTGAATCAAATGACACT	1566	1584	+	9.4127	6.89e-05	0.0237	CTCTCCTTCCTTCTTCCTC
Traes_2BL_9CD6E043A	ERF	TATAGGGCGATTGGGCCCGACGTCGCATGCTCCCGGCCGCCATGGCGGCCGCGGGAATTCGATTGAATCAAATGACACT	1493	1512	+	10.2879	6.92e-05	0.0987	CACCTCCACCTCTCCCATCT
Traes_5BL_632EBAD09	MYB	TATAGGGCGATTGGGCCCGACGTCGCATGCTCCCGGCCGCCATGGCGGCCGCGGGAATTCGATTGAATCAAATGACACT	1195	1212	+	10.7273	7.03e-05	0.136	TTGGGTAGTTAGTAGTAC
Traes_6DS_2B2F9C290	C2H2	TATAGGGCGATTGGGCCCGACGTCGCATGCTCCCGGCCGCCATGGCGGCCGCGGGAATTCGATTGAATCAAATGACACT	1439	1457	+	9.36508	7.06e-05	0.0237	TCCTATCCTCCTCGGTCTC
Traes_1DS_BB8508CC6	LBD	TATAGGGCGATTGGGCCCGACGTCGCATGCTCCCGGCCGCCATGGCGGCCGCGGGAATTCGATTGAATCAAATGACACT	1446	1462	-	10.4394	7.07e-05	0.24	CGGAGGAGACCGAGGAG
TRAES3BF075600050CFD_g	ERF	TATAGGGCGATTGGGCCCGACGTCGCATGCTCCCGGCCGCCATGGCGGCCGCGGGAATTCGATTGAATCAAATGACACT	1623	1637	-	9.16667	7.12e-05	0.0806	GAGCAGCCGCCGCCG
Traes_4BL_7911992DE	Dof	TATAGGGCGATTGGGCCCGACGTCGCATGCTCCCGGCCGCCATGGCGGCCGCGGGAATTCGATTGAATCAAATGACACT	280	300	-	10.303	7.24e-05	0.068	ATTTCCTTTTGCTTTCTGCTC
Traes_1AL_2CAAB9D4A	Dof	TATAGGGCGATTGGGCCCGACGTCGCATGCTCCCGGCCGCCATGGCGGCCGCGGGAATTCGATTGAATCAAATGACACT	1106	1116	-	11.6818	7.63e-05	0.272	GGAAAAGTGAC
Traes_6DL_EF6D5D4FA	Dof	TATAGGGCGATTGGGCCCGACGTCGCATGCTCCCGGCCGCCATGGCGGCCGCGGGAATTCGATTGAATCAAATGACACT	727	747	+	10.803	7.66e-05	0.135	GTGTTAGAGCAAAAGCAAACA
Traes_7DS_FE8BC1125	BBR-BPC	TATAGGGCGATTGGGCCCGACGTCGCATGCTCCCGGCCGCCATGGCGGCCGCGGGAATTCGATTGAATCAAATGACACT	1554	1574	+	-2.82895	7.68e-05	0.0242	ACACCCCTCGCTCTCTCCTTC
Traes_4AL_A02408BC8	BBR-BPC	TATAGGGCGATTGGGCCCGACGTCGCATGCTCCCGGCCGCCATGGCGGCCGCGGGAATTCGATTGAATCAAATGACACT	1554	1574	+	-2.82895	7.68e-05	0.0241	ACACCCCTCGCTCTCTCCTTC
Traes_5BL_632EBAD09	MYB	TATAGGGCGATTGGGCCCGACGTCGCATGCTCCCGGCCGCCATGGCGGCCGCGGGAATTCGATTGAATCAAATGACACT	1191	1208	+	10.5758	7.69e-05	0.136	TTAGTTGGGTAGTTAGTA
Traes_4BL_7911992DE	Dof	TATAGGGCGATTGGGCCCGACGTCGCATGCTCCCGGCCGCCATGGCGGCCGCGGGAATTCGATTGAATCAAATGACACT	36	56	+	10.1667	7.77e-05	0.068	TCATTTTTTAAGTTTTTTTAA
Traes_4AL_273ACCFFD	bZIP	TATAGGGCGATTGGGCCCGACGTCGCATGCTCCCGGCCGCCATGGCGGCCGCGGGAATTCGATTGAATCAAATGACACT	395	406	-	10.2121	7.83e-05	0.279	TAGCCAGCTAGG
Traes_2BL_3041037F1	MYB_related	TATAGGGCGATTGGGCCCGACGTCGCATGCTCCCGGCCGCCATGGCGGCCGCGGGAATTCGATTGAATCAAATGACACT	574	585	+	6.56061	7.87e-05	0.28	TTTAATATCTGA
Traes_2BL_EBA73F94F	AP2	TATAGGGCGATTGGGCCCGACGTCGCATGCTCCCGGCCGCCATGGCGGCCGCGGGAATTCGATTGAATCAAATGACACT	1661	1680	+	9.60256	7.88e-05	0.101	AAGAGTGAGAGAGGTAGACA
Traes_6AS_FDF16F4EA	bZIP	TATAGGGCGATTGGGCCCGACGTCGCATGCTCCCGGCCGCCATGGCGGCCGCGGGAATTCGATTGAATCAAATGACACT	24	38	-	6.21212	8.11e-05	0.287	TGAGATGACATGTAT
Traes_6DS_2B2F9C290	C2H2	TATAGGGCGATTGGGCCCGACGTCGCATGCTCCCGGCCGCCATGGCGGCCGCGGGAATTCGATTGAATCAAATGACACT	1559	1577	+	9.07937	8.17e-05	0.025	CCTCGCTCTCTCCTTCCTT
TRAES3BF066400010CFD_g	B3	TATAGGGCGATTGGGCCCGACGTCGCATGCTCCCGGCCGCCATGGCGGCCGCGGGAATTCGATTGAATCAAATGACACT	889	897	-	11.305	8.31e-05	0.143	ATGCATGCA
TRAES3BF107400040CFD_g	ARR-B	TATAGGGCGATTGGGCCCGACGTCGCATGCTCCCGGCCGCCATGGCGGCCGCGGGAATTCGATTGAATCAAATGACACT	584	593	+	11.0455	8.36e-05	0.0993	GAAGATTTGG
TRAES3BF094200030CFD_g	ARR-B	TATAGGGCGATTGGGCCCGACGTCGCATGCTCCCGGCCGCCATGGCGGCCGCGGGAATTCGATTGAATCAAATGACACT	584	593	+	11.0455	8.36e-05	0.0993	GAAGATTTGG
Traes_2BL_9CD6E043A	ERF	TATAGGGCGATTGGGCCCGACGTCGCATGCTCCCGGCCGCCATGGCGGCCGCGGGAATTCGATTGAATCAAATGACACT	1620	1639	-	9.92424	8.5e-05	0.0987	TCGAGCAGCCGCCGCCGCTA
Traes_6DL_88DFCF552	C2H2	TATAGGGCGATTGGGCCCGACGTCGCATGCTCCCGGCCGCCATGGCGGCCGCGGGAATTCGATTGAATCAAATGACACT	866	876	+	10.697	8.63e-05	0.307	CAGTGTAGGTA
Traes_2BL_B397F2CE3	ERF	TATAGGGCGATTGGGCCCGACGTCGCATGCTCCCGGCCGCCATGGCGGCCGCGGGAATTCGATTGAATCAAATGACACT	1621	1635	+	9.83333	8.77e-05	0.0681	AGCGGCGGCGGCTGC
Traes_2BL_EBA73F94F	AP2	TATAGGGCGATTGGGCCCGACGTCGCATGCTCCCGGCCGCCATGGCGGCCGCGGGAATTCGATTGAATCAAATGACACT	1461	1480	-	9.34615	8.83e-05	0.101	TTGGACAAAAGTGAGAAACG
Traes_1AL_A9FB6BF52	ERF	TATAGGGCGATTGGGCCCGACGTCGCATGCTCCCGGCCGCCATGGCGGCCGCGGGAATTCGATTGAATCAAATGACACT	1447	1467	-	8.66197	8.83e-05	0.102	AGAAACGGAGGAGACCGAGGA
Traes_1AL_6B108514B	MIKC_MADS	TATAGGGCGATTGGGCCCGACGTCGCATGCTCCCGGCCGCCATGGCGGCCGCGGGAATTCGATTGAATCAAATGACACT	48	68	+	9.9403	8.87e-05	0.0504	TTTTTTTAATTCCCATTTCCA
Traes_4DL_C083C804E	EIL	TATAGGGCGATTGGGCCCGACGTCGCATGCTCCCGGCCGCCATGGCGGCCGCGGGAATTCGATTGAATCAAATGACACT	1179	1193	+	10.5455	8.92e-05	0.317	CTCCACATTCATTTA
Traes_2BS_B1A73C7A8	ERF	TATAGGGCGATTGGGCCCGACGTCGCATGCTCCCGGCCGCCATGGCGGCCGCGGGAATTCGATTGAATCAAATGACACT	1379	1393	-	10.8182	8.98e-05	0.0575	CCGCTGGGGCCGCCC
TRAES3BF097400030CFD_g	NAC	TATAGGGCGATTGGGCCCGACGTCGCATGCTCCCGGCCGCCATGGCGGCCGCGGGAATTCGATTGAATCAAATGACACT	1575	1589	+	10.803	9.01e-05	0.16	CTTCTTCCTCCCGCC
Traes_4DL_AE5093871	BBR-BPC	TATAGGGCGATTGGGCCCGACGTCGCATGCTCCCGGCCGCCATGGCGGCCGCGGGAATTCGATTGAATCAAATGACACT	1555	1578	-	-1.83333	9.03e-05	0.0255	GAAGGAAGGAGAGAGCGAGGGGTG
Traes_4AS_48979CBE1	BBR-BPC	TATAGGGCGATTGGGCCCGACGTCGCATGCTCCCGGCCGCCATGGCGGCCGCGGGAATTCGATTGAATCAAATGACACT	1555	1578	-	-1.83333	9.03e-05	0.0255	GAAGGAAGGAGAGAGCGAGGGGTG
Traes_5BL_FBC7AF288	ERF	TATAGGGCGATTGGGCCCGACGTCGCATGCTCCCGGCCGCCATGGCGGCCGCGGGAATTCGATTGAATCAAATGACACT	1607	1634	-	6.77273	9.3e-05	0.101	CAGCCGCCGCCGCTATGTGATGTGCTTG
Traes_5DS_6E33F5034	bZIP	TATAGGGCGATTGGGCCCGACGTCGCATGCTCCCGGCCGCCATGGCGGCCGCGGGAATTCGATTGAATCAAATGACACT	708	719	-	11.0505	9.4e-05	0.158	GCTTGACGTGTA
Traes_5AS_2F996234C	bZIP	TATAGGGCGATTGGGCCCGACGTCGCATGCTCCCGGCCGCCATGGCGGCCGCGGGAATTCGATTGAATCAAATGACACT	708	719	-	11.0505	9.4e-05	0.158	GCTTGACGTGTA
Traes_6DS_2B2F9C290	C2H2	TATAGGGCGATTGGGCCCGACGTCGCATGCTCCCGGCCGCCATGGCGGCCGCGGGAATTCGATTGAATCAAATGACACT	146	164	-	8.75397	9.63e-05	0.027	TCCCTACCTCCTATTCCTG
TRAES3BF002300010CFD_g	NAC	TATAGGGCGATTGGGCCCGACGTCGCATGCTCCCGGCCGCCATGGCGGCCGCGGGAATTCGATTGAATCAAATGACACT	380	401	+	10.7121	9.65e-05	0.341	GCCGTAGGGCACTTGCCTAGCT
Traes_2BL_B397F2CE3	ERF	TATAGGGCGATTGGGCCCGACGTCGCATGCTCCCGGCCGCCATGGCGGCCGCGGGAATTCGATTGAATCAAATGACACT	1497	1511	-	9.57576	9.86e-05	0.0681	GATGGGAGAGGTGGA
