# Supplementary material for: Are TaNAC Transcription Factors Involved in Promoting Wheat Yield by cis-Regulation of TaCKX Gene Family?
Source: Int J Mol Sci. 2024 Feb 7;25(4):2027. doi: 10.3390/ijms25042027 (PMC10889182; doi:10.3390/ijms25042027)
Supplement: Supplementary file 1 [file ijms-25-02027-s001.zip › Folder S2/Ostka TaCKX9.txt]

#pattern name	Family	sequence name	start	stop	strand	score	p-value	q-value	matched sequence
Traes_2BL_209C14A8F	NAC	TAGGGCGATTGGGCCCGACGTCGCATGCTCCCGGCCGCCATGGCGGCCGCGGGAATTCGATTCACTTGGTGGAATCACT	1112	1132	+	16.4394	1.71e-06	0.00453	GGATGCTTAAAACATAAGCCA
Traes_7AL_46F73E667	NAC	TAGGGCGATTGGGCCCGACGTCGCATGCTCCCGGCCGCCATGGCGGCCGCGGGAATTCGATTCACTTGGTGGAATCACT	1112	1132	+	16.2424	1.94e-06	0.00524	GGATGCTTAAAACATAAGCCA
Traes_4AL_99942CBEA	NAC	TAGGGCGATTGGGCCCGACGTCGCATGCTCCCGGCCGCCATGGCGGCCGCGGGAATTCGATTCACTTGGTGGAATCACT	1114	1130	+	14.8939	5.19e-06	0.0138	ATGCTTAAAACATAAGC
Traes_7AL_D45376F32	G2-like	TAGGGCGATTGGGCCCGACGTCGCATGCTCCCGGCCGCCATGGCGGCCGCGGGAATTCGATTCACTTGGTGGAATCACT	997	1005	-	14.4474	5.22e-06	0.0145	AAGAAAACA
Traes_1AL_6B108514B	MIKC_MADS	TAGGGCGATTGGGCCCGACGTCGCATGCTCCCGGCCGCCATGGCGGCCGCGGGAATTCGATTCACTTGGTGGAATCACT	994	1014	+	14.5373	5.84e-06	0.0144	CCtTGTTTTCTTTCTCCCTGG
Traes_6DL_EF6D5D4FA	Dof	TAGGGCGATTGGGCCCGACGTCGCATGCTCCCGGCCGCCATGGCGGCCGCGGGAATTCGATTCACTTGGTGGAATCACT	508	528	+	14.1818	7.7e-06	0.0206	GACCACTAAAAAAAGGAAAAA
Traes_4AL_99942CBEA	NAC	TAGGGCGATTGGGCCCGACGTCGCATGCTCCCGGCCGCCATGGCGGCCGCGGGAATTCGATTCACTTGGTGGAATCACT	1116	1132	-	14.0606	1.01e-05	0.0138	TGGCTTATGTTTTAAGC
Traes_6BL_2F2381640	MYB_related	TAGGGCGATTGGGCCCGACGTCGCATGCTCCCGGCCGCCATGGCGGCCGCGGGAATTCGATTCACTTGGTGGAATCACT	564	577	+	14.3788	1.06e-05	0.0285	CACAAAATATCAAA
Traes_5BL_9627436AE	MIKC_MADS	TAGGGCGATTGGGCCCGACGTCGCATGCTCCCGGCCGCCATGGCGGCCGCGGGAATTCGATTCACTTGGTGGAATCACT	513	525	+	13.5429	1.07e-05	0.0306	CTAAAAAAAGGAA
Traes_7DL_ED348696E	SBP	TAGGGCGATTGGGCCCGACGTCGCATGCTCCCGGCCGCCATGGCGGCCGCGGGAATTCGATTCACTTGGTGGAATCACT	242	257	-	13.6333	1.21e-05	0.0312	TTTTCTGTACTTTACA
Traes_5BL_A85CEE3C1	bZIP	TAGGGCGATTGGGCCCGACGTCGCATGCTCCCGGCCGCCATGGCGGCCGCGGGAATTCGATTCACTTGGTGGAATCACT	1098	1108	-	13.2105	1.25e-05	0.0367	GACAACTGTCA
Traes_1AL_6B108514B	MIKC_MADS	TAGGGCGATTGGGCCCGACGTCGCATGCTCCCGGCCGCCATGGCGGCCGCGGGAATTCGATTCACTTGGTGGAATCACT	992	1012	+	13.3433	1.31e-05	0.0144	GTCCtTGTTTTCTTTCTCCCT
TRAES3BF021600020CFD_g	MIKC_MADS	TAGGGCGATTGGGCCCGACGTCGCATGCTCCCGGCCGCCATGGCGGCCGCGGGAATTCGATTCACTTGGTGGAATCACT	514	527	+	13.3182	1.34e-05	0.0374	TAAAAAAAGGAAAA
Traes_1AL_1B5F51626	MIKC_MADS	TAGGGCGATTGGGCCCGACGTCGCATGCTCCCGGCCGCCATGGCGGCCGCGGGAATTCGATTCACTTGGTGGAATCACT	514	527	+	13.3182	1.34e-05	0.0376	TAAAAAAAGGAAAA
Traes_2BL_B397F2CE3	ERF	TAGGGCGATTGGGCCCGACGTCGCATGCTCCCGGCCGCCATGGCGGCCGCGGGAATTCGATTCACTTGGTGGAATCACT	1168	1182	-	13.3182	1.39e-05	0.0405	TGTTGCAGTGGTGGA
Traes_5AS_3D6AA43B5	B3	TAGGGCGATTGGGCCCGACGTCGCATGCTCCCGGCCGCCATGGCGGCCGCGGGAATTCGATTCACTTGGTGGAATCACT	803	823	-	0.442857	1.5e-05	0.0422	AATTGATGTTCGGCAGGACAA
Traes_1AL_6B108514B	MIKC_MADS	TAGGGCGATTGGGCCCGACGTCGCATGCTCCCGGCCGCCATGGCGGCCGCGGGAATTCGATTCACTTGGTGGAATCACT	991	1011	+	13.1194	1.51e-05	0.0144	TGTCCtTGTTTTCTTTCTCCC
Traes_7DL_310E46F15	MYB_related	TAGGGCGATTGGGCCCGACGTCGCATGCTCCCGGCCGCCATGGCGGCCGCGGGAATTCGATTCACTTGGTGGAATCACT	949	957	-	11.3333	1.64e-05	0.0456	CAGATATTT
TRAES3BF098300010CFD_g	RAV	TAGGGCGATTGGGCCCGACGTCGCATGCTCCCGGCCGCCATGGCGGCCGCGGGAATTCGATTCACTTGGTGGAATCACT	1177	1184	-	14.101	1.71e-05	0.0497	TATGTTGC
Traes_2BS_DD07C2EE6	C2H2	TAGGGCGATTGGGCCCGACGTCGCATGCTCCCGGCCGCCATGGCGGCCGCGGGAATTCGATTCACTTGGTGGAATCACT	764	774	-	12.4697	1.72e-05	0.0497	TTTGTGAGTGA
Traes_2AL_82C3E7E14	NAC	TAGGGCGATTGGGCCCGACGTCGCATGCTCCCGGCCGCCATGGCGGCCGCGGGAATTCGATTCACTTGGTGGAATCACT	1115	1129	-	13.3485	1.8e-05	0.0318	CTTATGTTTTAAGCA
Traes_2BL_3041037F1	MYB_related	TAGGGCGATTGGGCCCGACGTCGCATGCTCCCGGCCGCCATGGCGGCCGCGGGAATTCGATTCACTTGGTGGAATCACT	947	958	+	12.4545	1.96e-05	0.0267	TtAAATATCTGT
Traes_6DS_2B2F9C290	C2H2	TAGGGCGATTGGGCCCGACGTCGCATGCTCCCGGCCGCCATGGCGGCCGCGGGAATTCGATTCACTTGGTGGAATCACT	1332	1350	+	11.7302	1.99e-05	0.0444	CTCCCTCCATCTCCACTCC
Traes_5BL_632EBAD09	MYB	TAGGGCGATTGGGCCCGACGTCGCATGCTCCCGGCCGCCATGGCGGCCGCGGGAATTCGATTCACTTGGTGGAATCACT	145	162	+	12.7121	2.01e-05	0.0542	AGGTGTAGGTAGTTATTG
Traes_6AL_8BA1FF8B2	NAC	TAGGGCGATTGGGCCCGACGTCGCATGCTCCCGGCCGCCATGGCGGCCGCGGGAATTCGATTCACTTGGTGGAATCACT	797	808	-	11.798	2.03e-05	0.0594	GGACAAGCCAAG
Traes_2BL_3041037F1	MYB_related	TAGGGCGATTGGGCCCGACGTCGCATGCTCCCGGCCGCCATGGCGGCCGCGGGAATTCGATTCACTTGGTGGAATCACT	566	577	+	12.3788	2.04e-05	0.0267	CAAAATATCAAA
Traes_6DL_30F715B53	MYB_related	TAGGGCGATTGGGCCCGACGTCGCATGCTCCCGGCCGCCATGGCGGCCGCGGGAATTCGATTCACTTGGTGGAATCACT	949	957	-	14.4818	2.09e-05	0.0557	CAGATATTT
Traes_1AL_6B108514B	MIKC_MADS	TAGGGCGATTGGGCCCGACGTCGCATGCTCCCGGCCGCCATGGCGGCCGCGGGAATTCGATTCACTTGGTGGAATCACT	244	264	-	12.4627	2.26e-05	0.0162	TTCTGTCTTTTCTGTACTTTA
Traes_7DS_B671A4EAD	bHLH	TAGGGCGATTGGGCCCGACGTCGCATGCTCCCGGCCGCCATGGCGGCCGCGGGAATTCGATTCACTTGGTGGAATCACT	868	876	+	13.8788	2.32e-05	0.0486	GCCACTTGA
Traes_2AL_82C3E7E14	NAC	TAGGGCGATTGGGCCCGACGTCGCATGCTCCCGGCCGCCATGGCGGCCGCGGGAATTCGATTCACTTGGTGGAATCACT	1117	1131	+	12.9848	2.32e-05	0.0318	CTTAAAACATAAGCC
Traes_6BL_2F2381640	MYB_related	TAGGGCGATTGGGCCCGACGTCGCATGCTCCCGGCCGCCATGGCGGCCGCGGGAATTCGATTCACTTGGTGGAATCACT	945	958	+	13.0758	2.46e-05	0.0329	AGTtAAATATCTGT
TRAES3BF094600010CFD_g	C2H2	TAGGGCGATTGGGCCCGACGTCGCATGCTCCCGGCCGCCATGGCGGCCGCGGGAATTCGATTCACTTGGTGGAATCACT	373	384	+	11.5132	2.55e-05	0.041	AAGAACAGAGAT
Traes_2BL_209C14A8F	NAC	TAGGGCGATTGGGCCCGACGTCGCATGCTCCCGGCCGCCATGGCGGCCGCGGGAATTCGATTCACTTGGTGGAATCACT	1114	1134	-	11.4242	2.8e-05	0.0372	TCTGGCTTATGTTTTAAGCAT
TRAES3BF094600010CFD_g	C2H2	TAGGGCGATTGGGCCCGACGTCGCATGCTCCCGGCCGCCATGGCGGCCGCGGGAATTCGATTCACTTGGTGGAATCACT	255	266	+	11.0921	3.19e-05	0.041	AAAGACAGAACA
Traes_1AL_2CAAB9D4A	Dof	TAGGGCGATTGGGCCCGACGTCGCATGCTCCCGGCCGCCATGGCGGCCGCGGGAATTCGATTCACTTGGTGGAATCACT	516	526	+	12.5606	3.23e-05	0.088	AAAAAAGGAAA
Traes_7DS_B671A4EAD	bHLH	TAGGGCGATTGGGCCCGACGTCGCATGCTCCCGGCCGCCATGGCGGCCGCGGGAATTCGATTCACTTGGTGGAATCACT	836	844	-	13.5859	3.32e-05	0.0486	CCCACTTGA
Traes_7AL_46F73E667	NAC	TAGGGCGATTGGGCCCGACGTCGCATGCTCCCGGCCGCCATGGCGGCCGCGGGAATTCGATTCACTTGGTGGAATCACT	1114	1134	-	11.1364	3.54e-05	0.0476	TCTGGCTTATGTTTTAAGCAT
Traes_5BS_A5532B750	bZIP	TAGGGCGATTGGGCCCGACGTCGCATGCTCCCGGCCGCCATGGCGGCCGCGGGAATTCGATTCACTTGGTGGAATCACT	443	457	+	10.1818	3.89e-05	0.113	CTAGCTCAGGTGGCG
Traes_5BL_A5532B750	bZIP	TAGGGCGATTGGGCCCGACGTCGCATGCTCCCGGCCGCCATGGCGGCCGCGGGAATTCGATTCACTTGGTGGAATCACT	443	457	+	10.1818	3.89e-05	0.113	CTAGCTCAGGTGGCG
Traes_7AL_D45376F32	G2-like	TAGGGCGATTGGGCCCGACGTCGCATGCTCCCGGCCGCCATGGCGGCCGCGGGAATTCGATTCACTTGGTGGAATCACT	689	697	+	12.7237	3.98e-05	0.0551	CAGAAAACA
Traes_4AL_99942CBEA	NAC	TAGGGCGATTGGGCCCGACGTCGCATGCTCCCGGCCGCCATGGCGGCCGCGGGAATTCGATTCACTTGGTGGAATCACT	1295	1311	+	11.9545	3.99e-05	0.0363	ATACGTACCCTTCAAGT
Traes_6DS_2B2F9C290	C2H2	TAGGGCGATTGGGCCCGACGTCGCATGCTCCCGGCCGCCATGGCGGCCGCGGGAATTCGATTCACTTGGTGGAATCACT	1335	1353	+	10.4444	4.02e-05	0.0444	CCTCCATCTCCACTCCCAT
Traes_5BL_9627436AE	MIKC_MADS	TAGGGCGATTGGGCCCGACGTCGCATGCTCCCGGCCGCCATGGCGGCCGCGGGAATTCGATTCACTTGGTGGAATCACT	622	634	+	11.8571	4.02e-05	0.0576	CTATAAATGGCCA
Traes_3AS_55E9080C2	MIKC_MADS	TAGGGCGATTGGGCCCGACGTCGCATGCTCCCGGCCGCCATGGCGGCCGCGGGAATTCGATTCACTTGGTGGAATCACT	510	528	-	11.6197	4.11e-05	0.0653	TTTTTCCTTTTTTTAGTGG
Traes_5AS_EBCEA6601	bHLH	TAGGGCGATTGGGCCCGACGTCGCATGCTCCCGGCCGCCATGGCGGCCGCGGGAATTCGATTCACTTGGTGGAATCACT	463	472	+	12.6061	4.14e-05	0.12	TGCCATGTGG
Traes_5DS_9B9365AF7	GATA	TAGGGCGATTGGGCCCGACGTCGCATGCTCCCGGCCGCCATGGCGGCCGCGGGAATTCGATTCACTTGGTGGAATCACT	1186	1200	+	12.0303	4.15e-05	0.121	TCTTTGATCCAAATT
Traes_5DS_9B9365AF71	GATA	TAGGGCGATTGGGCCCGACGTCGCATGCTCCCGGCCGCCATGGCGGCCGCGGGAATTCGATTCACTTGGTGGAATCACT	1186	1200	+	12.0303	4.15e-05	0.12	TCTTTGATCCAAATT
Traes_5AS_0ADC996F5	GATA	TAGGGCGATTGGGCCCGACGTCGCATGCTCCCGGCCGCCATGGCGGCCGCGGGAATTCGATTCACTTGGTGGAATCACT	1186	1200	+	12.0303	4.15e-05	0.12	TCTTTGATCCAAATT
Traes_6AS_70AD4B0D5	C3H	TAGGGCGATTGGGCCCGACGTCGCATGCTCCCGGCCGCCATGGCGGCCGCGGGAATTCGATTCACTTGGTGGAATCACT	513	526	+	11.9848	4.2e-05	0.115	CTAAAAAAAGGAAA
Traes_4AS_B95A1C3A1	NAC	TAGGGCGATTGGGCCCGACGTCGCATGCTCCCGGCCGCCATGGCGGCCGCGGGAATTCGATTCACTTGGTGGAATCACT	1114	1134	+	9.34848	4.43e-05	0.0777	ATGCTTAAAACATAAGCCAGA
Traes_1AL_C4FA8404A	NAC	TAGGGCGATTGGGCCCGACGTCGCATGCTCCCGGCCGCCATGGCGGCCGCGGGAATTCGATTCACTTGGTGGAATCACT	1295	1315	-	8.75758	4.45e-05	0.124	GAGAACTTGAAGGGTACGTAT
TRAES3BF097400030CFD_g	NAC	TAGGGCGATTGGGCCCGACGTCGCATGCTCCCGGCCGCCATGGCGGCCGCGGGAATTCGATTCACTTGGTGGAATCACT	1115	1129	-	11.9394	4.5e-05	0.0917	CTTATGTTTTAAGCA
Traes_2BL_3041037F1	MYB_related	TAGGGCGATTGGGCCCGACGTCGCATGCTCCCGGCCGCCATGGCGGCCGCGGGAATTCGATTCACTTGGTGGAATCACT	600	611	-	9.48485	4.69e-05	0.041	AGAAATATCCTT
TRAES3BF021600020CFD_g	MIKC_MADS	TAGGGCGATTGGGCCCGACGTCGCATGCTCCCGGCCGCCATGGCGGCCGCGGGAATTCGATTCACTTGGTGGAATCACT	513	526	+	11.303	4.7e-05	0.0654	CTAAAAAAAGGAAA
Traes_1AL_1B5F51626	MIKC_MADS	TAGGGCGATTGGGCCCGACGTCGCATGCTCCCGGCCGCCATGGCGGCCGCGGGAATTCGATTCACTTGGTGGAATCACT	513	526	+	11.303	4.7e-05	0.0658	CTAAAAAAAGGAAA
Traes_5BL_657BF1497	NAC	TAGGGCGATTGGGCCCGACGTCGCATGCTCCCGGCCGCCATGGCGGCCGCGGGAATTCGATTCACTTGGTGGAATCACT	1115	1132	-	11.2727	4.78e-05	0.136	TGGCTTATGTTTTAAGCA
Traes_2BS_B1A73C7A8	ERF	TAGGGCGATTGGGCCCGACGTCGCATGCTCCCGGCCGCCATGGCGGCCGCGGGAATTCGATTCACTTGGTGGAATCACT	1396	1410	+	11.8636	4.81e-05	0.141	AATTCGCGGCCGCCT
Traes_3AS_55E9080C2	MIKC_MADS	TAGGGCGATTGGGCCCGACGTCGCATGCTCCCGGCCGCCATGGCGGCCGCGGGAATTCGATTCACTTGGTGGAATCACT	619	637	-	11.3662	4.82e-05	0.0653	GTCTGGCCATTTATAGACA
Traes_4AS_501676A91	C2H2	TAGGGCGATTGGGCCCGACGTCGCATGCTCCCGGCCGCCATGGCGGCCGCGGGAATTCGATTCACTTGGTGGAATCACT	250	266	+	8.84848	5.27e-05	0.148	ACAGAAAAGACAGAACA
Traes_1AL_6B108514B	MIKC_MADS	TAGGGCGATTGGGCCCGACGTCGCATGCTCCCGGCCGCCATGGCGGCCGCGGGAATTCGATTCACTTGGTGGAATCACT	988	1008	+	10.9552	5.29e-05	0.0303	CcATGTCCtTGTTTTCTTTCT
Traes_6BL_2F2381640	MYB_related	TAGGGCGATTGGGCCCGACGTCGCATGCTCCCGGCCGCCATGGCGGCCGCGGGAATTCGATTCACTTGGTGGAATCACT	600	613	-	11.3939	5.43e-05	0.0484	ATAGAAATATCCTT
TRAES3BF094600010CFD_g	C2H2	TAGGGCGATTGGGCCCGACGTCGCATGCTCCCGGCCGCCATGGCGGCCGCGGGAATTCGATTCACTTGGTGGAATCACT	970	981	-	9.69737	5.46e-05	0.041	TGAAACAGAAGC
Traes_4AS_B95A1C3A1	NAC	TAGGGCGATTGGGCCCGACGTCGCATGCTCCCGGCCGCCATGGCGGCCGCGGGAATTCGATTCACTTGGTGGAATCACT	1112	1132	-	8.60606	5.69e-05	0.0777	TGGCTTATGTTTTAAGCATCC
Traes_6DL_88DFCF552	C2H2	TAGGGCGATTGGGCCCGACGTCGCATGCTCCCGGCCGCCATGGCGGCCGCGGGAATTCGATTCACTTGGTGGAATCACT	125	135	-	10.9848	5.75e-05	0.14	AAGTGGAGGTG
TRAES3BF094600010CFD_g	C2H2	TAGGGCGATTGGGCCCGACGTCGCATGCTCCCGGCCGCCATGGCGGCCGCGGGAATTCGATTCACTTGGTGGAATCACT	1354	1365	-	9.55263	5.83e-05	0.041	AAGAGCAGAGGG
Traes_6DS_2B2F9C290	C2H2	TAGGGCGATTGGGCCCGACGTCGCATGCTCCCGGCCGCCATGGCGGCCGCGGGAATTCGATTCACTTGGTGGAATCACT	1326	1344	+	9.61905	6.2e-05	0.0444	CCTGCCCTCCCTCCATCTC
Traes_5DL_B69423A67	NAC	TAGGGCGATTGGGCCCGACGTCGCATGCTCCCGGCCGCCATGGCGGCCGCGGGAATTCGATTCACTTGGTGGAATCACT	1296	1312	-	10.803	6.42e-05	0.0834	AACTTGAAGGGTACGTA
Traes_4BS_373BDBA94	NAC	TAGGGCGATTGGGCCCGACGTCGCATGCTCCCGGCCGCCATGGCGGCCGCGGGAATTCGATTCACTTGGTGGAATCACT	1117	1132	+	10.4242	6.43e-05	0.123	CTTAAAACATAAGCCA
Traes_6DS_2B2F9C290	C2H2	TAGGGCGATTGGGCCCGACGTCGCATGCTCCCGGCCGCCATGGCGGCCGCGGGAATTCGATTCACTTGGTGGAATCACT	1329	1347	+	9.50794	6.56e-05	0.0444	GCCCTCCCTCCATCTCCAC
Traes_3AL_00FAACD5D	C2H2	TAGGGCGATTGGGCCCGACGTCGCATGCTCCCGGCCGCCATGGCGGCCGCGGGAATTCGATTCACTTGGTGGAATCACT	1279	1293	+	10.8939	6.8e-05	0.199	ACCTGCACCAGCCCA
Traes_4DL_54E14ABCB	NAC	TAGGGCGATTGGGCCCGACGTCGCATGCTCCCGGCCGCCATGGCGGCCGCGGGAATTCGATTCACTTGGTGGAATCACT	1117	1129	-	11.6515	6.82e-05	0.11	CTTATGTTTTAAG
Traes_4AL_273ACCFFD	bZIP	TAGGGCGATTGGGCCCGACGTCGCATGCTCCCGGCCGCCATGGCGGCCGCGGGAATTCGATTCACTTGGTGGAATCACT	1097	1108	+	10.4242	7.15e-05	0.206	CTGACAGTTGTC
Traes_2BL_569371098	AP2	TAGGGCGATTGGGCCCGACGTCGCATGCTCCCGGCCGCCATGGCGGCCGCGGGAATTCGATTCACTTGGTGGAATCACT	766	786	+	6.75556	7.17e-05	0.136	ACTCACAAATCCAAAAGCACA
Traes_4BL_9422485B3	bZIP	TAGGGCGATTGGGCCCGACGTCGCATGCTCCCGGCCGCCATGGCGGCCGCGGGAATTCGATTCACTTGGTGGAATCACT	1098	1108	-	11.3182	7.25e-05	0.213	GACAACTGTCA
Traes_2AL_82C3E7E14	NAC	TAGGGCGATTGGGCCCGACGTCGCATGCTCCCGGCCGCCATGGCGGCCGCGGGAATTCGATTCACTTGGTGGAATCACT	1296	1310	-	11.0758	7.32e-05	0.067	CTTGAAGGGTACGTA
Traes_1DL_23D036A85	bZIP	TAGGGCGATTGGGCCCGACGTCGCATGCTCCCGGCCGCCATGGCGGCCGCGGGAATTCGATTCACTTGGTGGAATCACT	443	457	-	8.12121	7.37e-05	0.215	CGCCACCTGAGCTAG
Traes_3DL_2C29058E6	B3	TAGGGCGATTGGGCCCGACGTCGCATGCTCCCGGCCGCCATGGCGGCCGCGGGAATTCGATTCACTTGGTGGAATCACT	418	432	+	10.6667	7.39e-05	0.21	GgAAACATGCAAGAC
Traes_5DL_B69423A67	NAC	TAGGGCGATTGGGCCCGACGTCGCATGCTCCCGGCCGCCATGGCGGCCGCGGGAATTCGATTCACTTGGTGGAATCACT	1115	1131	-	10.4394	7.53e-05	0.0834	GGCTTATGTTTTAAGCA
Traes_4DL_54E14ABCB	NAC	TAGGGCGATTGGGCCCGACGTCGCATGCTCCCGGCCGCCATGGCGGCCGCGGGAATTCGATTCACTTGGTGGAATCACT	1298	1310	-	11.5152	7.75e-05	0.11	CTTGAAGGGTACG
Traes_2BL_EBA73F94F	AP2	TAGGGCGATTGGGCCCGACGTCGCATGCTCCCGGCCGCCATGGCGGCCGCGGGAATTCGATTCACTTGGTGGAATCACT	994	1013	-	9.64103	7.75e-05	0.211	CAGGGAGAAAGAAAACAAGG
Traes_5DS_AACA2EBA3	MYB	TAGGGCGATTGGGCCCGACGTCGCATGCTCCCGGCCGCCATGGCGGCCGCGGGAATTCGATTCACTTGGTGGAATCACT	701	711	-	11.1212	7.76e-05	0.227	GATGCTGGTGG
TRAES3BF002300010CFD_g	NAC	TAGGGCGATTGGGCCCGACGTCGCATGCTCCCGGCCGCCATGGCGGCCGCGGGAATTCGATTCACTTGGTGGAATCACT	1296	1317	+	11	7.85e-05	0.22	TACGTACCCTTCAAGTTCTCCT
Traes_7DL_310E46F15	MYB_related	TAGGGCGATTGGGCCCGACGTCGCATGCTCCCGGCCGCCATGGCGGCCGCGGGAATTCGATTCACTTGGTGGAATCACT	601	609	+	10.1212	7.94e-05	0.11	AGGATATTT
TRAES3BF064300010CFD_g	C2H2	TAGGGCGATTGGGCCCGACGTCGCATGCTCCCGGCCGCCATGGCGGCCGCGGGAATTCGATTCACTTGGTGGAATCACT	250	269	+	7.24242	8.04e-05	0.229	ACAGAAAAGACAGAACATTC
Traes_6DS_2B2F9C290	C2H2	TAGGGCGATTGGGCCCGACGTCGCATGCTCCCGGCCGCCATGGCGGCCGCGGGAATTCGATTCACTTGGTGGAATCACT	1068	1086	+	9.11111	8.04e-05	0.0444	CATCATTTTGCCCTTCCTC
Traes_1AL_A9FB6BF52	ERF	TAGGGCGATTGGGCCCGACGTCGCATGCTCCCGGCCGCCATGGCGGCCGCGGGAATTCGATTCACTTGGTGGAATCACT	1168	1188	-	8.85915	8.09e-05	0.236	AGATTATGTTGCAGTGGTGGA
Traes_3DL_C686CE2E3	NAC	TAGGGCGATTGGGCCCGACGTCGCATGCTCCCGGCCGCCATGGCGGCCGCGGGAATTCGATTCACTTGGTGGAATCACT	1080	1094	-	10.5758	8.28e-05	0.237	AGTGTATGGAGGAAG
TRAES3BF094600010CFD_g	C2H2	TAGGGCGATTGGGCCCGACGTCGCATGCTCCCGGCCGCCATGGCGGCCGCGGGAATTCGATTCACTTGGTGGAATCACT	1043	1054	+	8.43421	8.37e-05	0.0471	ATAGACAGAGCA
Traes_6DL_30F715B53	MYB_related	TAGGGCGATTGGGCCCGACGTCGCATGCTCCCGGCCGCCATGGCGGCCGCGGGAATTCGATTCACTTGGTGGAATCACT	75	83	-	7.38182	8.4e-05	0.112	AAGATATTG
TRAES3BF097400030CFD_g	NAC	TAGGGCGATTGGGCCCGACGTCGCATGCTCCCGGCCGCCATGGCGGCCGCGGGAATTCGATTCACTTGGTGGAATCACT	1080	1094	+	10.9242	8.41e-05	0.0917	CTTCCTCCATACACT
Traes_4BS_373BDBA94	NAC	TAGGGCGATTGGGCCCGACGTCGCATGCTCCCGGCCGCCATGGCGGCCGCGGGAATTCGATTCACTTGGTGGAATCACT	1295	1310	-	9.75758	8.49e-05	0.123	CTTGAAGGGTACGTAT
Traes_5DL_B69423A67	NAC	TAGGGCGATTGGGCCCGACGTCGCATGCTCCCGGCCGCCATGGCGGCCGCGGGAATTCGATTCACTTGGTGGAATCACT	1296	1312	+	10.1364	8.56e-05	0.0834	TACGTACCCTTCAAGTT
Traes_7DS_FE8BC1125	BBR-BPC	TAGGGCGATTGGGCCCGACGTCGCATGCTCCCGGCCGCCATGGCGGCCGCGGGAATTCGATTCACTTGGTGGAATCACT	1324	1344	+	-3.34211	8.79e-05	0.235	CCCCTGCCCTCCCTCCATCTC
Traes_4AL_A02408BC8	BBR-BPC	TAGGGCGATTGGGCCCGACGTCGCATGCTCCCGGCCGCCATGGCGGCCGCGGGAATTCGATTCACTTGGTGGAATCACT	1324	1344	+	-3.34211	8.79e-05	0.237	CCCCTGCCCTCCCTCCATCTC
Traes_6DL_59DB06B9F	YABBY	TAGGGCGATTGGGCCCGACGTCGCATGCTCCCGGCCGCCATGGCGGCCGCGGGAATTCGATTCACTTGGTGGAATCACT	309	318	+	10.3469	9.06e-05	0.238	ATATCATAAT
Traes_2BS_DD07C2EE6	C2H2	TAGGGCGATTGGGCCCGACGTCGCATGCTCCCGGCCGCCATGGCGGCCGCGGGAATTCGATTCACTTGGTGGAATCACT	1021	1031	+	10.9848	9.18e-05	0.132	GCAGTCAGTGA
Traes_2BL_569371098	AP2	TAGGGCGATTGGGCCCGACGTCGCATGCTCCCGGCCGCCATGGCGGCCGCGGGAATTCGATTCACTTGGTGGAATCACT	1218	1238	+	5.94444	9.34e-05	0.136	TCACACAGTCACACAGGTTCT
Traes_4BL_D592DBAAF	NAC	TAGGGCGATTGGGCCCGACGTCGCATGCTCCCGGCCGCCATGGCGGCCGCGGGAATTCGATTCACTTGGTGGAATCACT	1295	1310	-	10	9.42e-05	0.261	CTTGAAGGGTACGTAT
TRAES3BF076800040CFD_g	G2-like	TAGGGCGATTGGGCCCGACGTCGCATGCTCCCGGCCGCCATGGCGGCCGCGGGAATTCGATTCACTTGGTGGAATCACT	738	751	+	10.488	9.54e-05	0.27	ATCAGATATGCTCA
Traes_7DL_DDCC09B24	MIKC_MADS	TAGGGCGATTGGGCCCGACGTCGCATGCTCCCGGCCGCCATGGCGGCCGCGGGAATTCGATTCACTTGGTGGAATCACT	511	525	+	10	9.83e-05	0.266	CACTAAAAAAAGGAA
Traes_6DL_88DFCF552	C2H2	TAGGGCGATTGGGCCCGACGTCGCATGCTCCCGGCCGCCATGGCGGCCGCGGGAATTCGATTCACTTGGTGGAATCACT	1339	1349	-	10.5909	9.87e-05	0.14	GAGTGGAGATG
TRAES3BF097400030CFD_g	NAC	TAGGGCGATTGGGCCCGACGTCGCATGCTCCCGGCCGCCATGGCGGCCGCGGGAATTCGATTCACTTGGTGGAATCACT	1298	1312	+	10.6364	9.9e-05	0.0917	CGTACCCTTCAAGTT
Traes_5BL_7F56360BF	C2H2	TAGGGCGATTGGGCCCGACGTCGCATGCTCCCGGCCGCCATGGCGGCCGCGGGAATTCGATTCACTTGGTGGAATCACT	125	135	+	10.7612	9.91e-05	0.283	CACCTCCACTT
